# Supplementary material for: Differential Regulation of Breast Cancer-Associated Genes by Progesterone Receptor Isoforms PRA and PRB in a New Bi-Inducible Breast Cancer Cell Line
Source: PLoS One. 2012 Sep 24;7(9):e45993. doi: 10.1371/journal.pone.0045993 (PMC3454371; doi:10.1371/journal.pone.0045993)
Supplement: Table S2 — Comparison with previous microarray data. List of 172 genes regulated in iPRAB cell line that have been at least once reported as PR targets. (XLS) [file pone.0045993.s009.xls]

## Sheet: published
Supplementary Table S2
172 regulated genes at least once reported in previously published microarray studies among 999 found (human genome)
Publication N°	References
1	Richer et al 2002 J Biol Chem 277. 5209-5218											Legend for gene classes
2	Jacobsen et al 2005 Mol Endocrinol 19. 574-587											A=expression regulated by PRA
3	Graham et al 2005 Mol Endocrinol 19. 2713-2735											B=expression regulated by PRB
4	Bray et al 2005 J Steroid Biochem Mol Biol 97. 328-341											AB=expression regulated by coexpression of PRA and PRB
5	Leo et al 2005 Int J Cancer 117. 561-568											- = no ligand specificity
6	Tung et al 2006 Mol Endocrinol 20. 2656-2670											+ = progesterone specificity
7	Paulssen et al 2008 Steroid 73. 116-128											± = mixed specificities
8	Afhuppe et al 2009 J Steroid Biochem Mol Biol 113. 105-115											&= intersection in Venn diagrams
	published	172
	new	827
	publication N°	1	2	2	3	4	5	6	7	8		Khan et al, 2012	Khan et al, 2012
	Cells	T47D	T47D	T47D	T47D	T47D	MDA-MB-231	T47D	Ishikawa*	T47D		MDA-MB-231	MDA-MB-231
	ligand	P4 10-8M (6h)	no ligand	P4 10-8M (6h)	ORG2058 10-8M (6h;48h)	P4 10-8M (12h)	P4 10-7M (5h)	P4 10-8M (6h)	P4 10-8M (4h)	R5020 10-8M (8h)		no ligand	P4 10-8M (6h)
	Microarray	Affymetrix GeneChip HuGeneFL 6800 5.6K	Affymetrix GeneChip U95Av2 63k	Affymetrix GeneChip U95Av2 63k	ResGen-Invitrogen 6K	Affymetrix GeneChip U133 22k	Affymetrix GeneChip U133 22k	Affymetrix GeneChip 12K	Operon 70-mer oligo 35K	Affymetrix GeneChip U133 22k		Agilent 60-mer oligo 44k	Agilent 60-mer oligo 44k
	genes found	70	7	15	31	33	43	67	29	4
	* Ishikawa endometrial cancer cells for comparison with all other mammary cells
Fold change for the indicated condition of PR isoform expression
Entrez gene ID	Gene symbol	PRA;PRB	PRA;PRB	PRA;PRB	iPRA + PRB 6h;48h	PRA+PRB	PRA+PRB	PRA; PRB; PRBmutant	PRA+PRB	PRA+PRB		iPRA;iPRB;iPRAB	iPRA;iPRB;iPRAB	Gene classes
22885	ABLIM3	1;4.6						1;4.6;1				1;1;1	1.6;2.2;1.5	A+&B+&AB+
9510	ADAMTS1						-3.3					1.8;1;1.7	-2.2;-1.9;-3.1	A±&B±&AB±
79026	AHNAK	1;1.5				1.7		1;1.5;1				-1.5;1;1	1.5;1;1	A±
347902	AMIGO2	1;1.6					-6.0	1;1;1.6		−31.8		-1.7;1;-1.6	-1.6;-1.7;-1.9	A±&B±&AB±
309	ANXA6				1;-1.7							1;1;1	1;1.6;1	B+
316	AOX1						3.0					2.5;1;2.4	1;1;1	A-&AB-
360	AQP3			1.9;1								-1.8;1;-1.4	2.0;1;1.7	A±&AB±
374	AREG	1;2.0			1;-5.4	-1.8		1;1;2.0				1.3;1;1.4	1;2.0;1	A±&B±&AB±
84159	ARID5B	1;1.8						1;1;1.8				1;1;1	1;-1.6;1	B+
476	ATP1A1	1;2.4			3.5;10	3.5		1;2.4;1	1.6			1;1;1	1;1.8;1.4	B+&AB+
5205	ATP8B1	1;1.5						1;1.5;1				1;1;1	-1.6;1;-1.6	A+&B+
9531	BAG3								1.6			1;1;1	1;1.5;1.6	B+&AB+
10458	BAIAP2	1.8;1						1.8;1.8;1.6				1;1;1	1.7;2.0;2.3	A+&B+&AB+
602	BCL3	1;1.5						1;1;1.5				-1.7;1;-1.4	1;1;1	A-&AB-
604	BCL6	2.3;2.4		2.1;1.5		2.4		1.6;1;1				1;1;1	1.4;2.6;2.4	A+&B+&AB+
330	BIRC3	1;7.2		1;2.O								-1.8;1;-1.8	1;1;1	A-&AB-
79686	C14orf139						6.5					1;1;1	1;1.6;1	B+
760	CA2								-1.5			1.7;1;1.9	1;1.4;1	A±&B±&AB±
799	CALCR						5.4					1;1;1	10.;16.;16.	A+&B+&AB+
868	CBLB	1;2.4						1;1;2.4				1;1;1	1.5;1.6;1.8	A+&B+&AB+
9034	CCRL2						-3.3					1.4;1;1.4	-1.7;-1.4;-1.9	A±&B±&AB±
8556	CDC14A						2.2					1;1;1	1;1;2.6	AB+
1026	CDKN1A	1;2.0	2.1;1.4	1.2;1				1;2.0;1.8				1;1;1	2.0;2.6;3.0	A+&B+&AB+
1028	CDKN1C	1;6.4				2.5		1;6.4;1				1;1;1	1.8;1.4;2.0	A+&B+&AB+
1052	CEBPD	2.0;1		1;1.9		4.4	4.0	2.0;4.3;1	1.4			1;1;1	2.8;5.2;4.2	A+&B+&AB+
1063	CENPF				1;-6.8		-4.0					1;-1.6;1	1;1;1	B-
9076	CLDN1					-1.9						1;1;1	1;1;-2.3	AB+
1291	COL6A1		2.9;2.5									-1.6;1;-1.4	1;1.4;1.4	A±&B±&AB±
1295	COL8A1						4.3					1;1;1	1.7;1;1	A+
64764	CREB3L2					2.5						1;1;1	1;1.8;1.4	B+&AB+
1437	CSF2						-5.8					1;1;-1.6	-1.9;-1.8;-2.7	A±&B±&AB±
1545	CYP1B1	1;3.0						1;1;3.0	-6.2			1;1;1	-2.0;-1.4;-2.1	A+&B+&AB+
54541	DDIT4								1.9			1;1;1	-1.5;1;-1.6	A+&B+
9732	DOCK4						-3.0					1.6;1;1.7	-1.4;-1.3;-1.6	A±&B±&AB±
1808	DPYSL2	1;2			3.7;7.9							1.6;1;1.4	1;1;1	A-&AB-
667	DST	1;1.8						1;1;1.8				1.7;1;2.2	1;1;1	A-&AB-
1843	DUSP1					3.0	7.2					1;1;1	1.6;1.3;1.9	A+&B+&AB+
1848	DUSP6						3.2		2			1;1;1	1.8;1;2.1	A+&B+
1906	EDN1				1;3.3							-1.7;1;-1.4	1;-1.6;-1.5	A±&B±&AB±
80303	EFHD1				2.4;7.2							1;1;-1.7	1;1;1	AB-
22936	ELL2		1.8;1	1;2			3.3					1;1;1	1;1.6;1.5	B+&AB+
2012	EMP1						-3.6					1.5;1.4;2.2	1;1;-1.5	A±&B±&AB±
8507	ENC1	1;2.9	2.1;1		1;1.4			1;2.9;1.9				1;1;1	-1.4;-1.6;-1.7	A+&B+&AB+
2034	EPAS1				1;-2.4							1;1;1	1.4;1;1.7	A+&B+
54566	EPB41L4B						4.3					1;1;1	1.7;4.8;3.7	A+&B+&AB+
2150	F2RL1	2.3;1		1;2.3				2.3;1;1.8				1;1;1	-1.9;1;1	A+
2152	F3	1;18.1				15.8		1;6.2;1				1;1;1	-2.5;1;-2.4	A+&B+
2194	FASN				1;7.6							1.6;1;1.8	1;1;1	A-&AB-
8817	FGF18						6.6		-1.3			1;1;1	2.5;4.0;3.6	A+&B+&AB+
2289	FKBP5	3.3;9.4		2.6;6.2	3.7;25		12.6	1;6.4;1	1.8			1;1;1	1;2.3;1	B+
8061	FOSL1						-3.4					1;1;-1.4	-1.5;-1.7;-2.5	A±&B±&AB±
3169	FOXA1	1;2.2						1;2.2;2.1				1;1;1	1.6;1;1.4	A+&B+
2296	FOXC1			1;2.5			4.5					1;1;1	1.7;1.6;2.3	A+&B+&AB+
2535	FZD2	1;1.5						1;1;1.5				1;1;1	-1.5;1;-1.6	A+&B+
7855	FZD5									3.3		1;1;1	2.0;1;2.3	A+&B+
50486	G0S2				1;-2.2							1;1;1	-2.0;-1.9;-2.1	A+&B+&AB+
23710	GABARAPL1	1;2.3						1;1;2.3				1;1;1	1.8;1;2.0	A+&B+
23766	GABARAPL3					2.7						1;1;1	1.6;1;1.7	A+&B+
2690	GHR				1;2.4							1;1;1	1;1;1.6	AB+
9289	GPR56					-1.7						1.8;1;1.9	1;1;1	A-&AB-
3280	HES1	1;2.1						1;2.1;1.8				-1.3;1;1	1;-1.4;-1.7	A±&B±&AB±
3096	HIVEP1	1.9;1				-2.1		1.9;1.8;2.0				-1.6;1;1	1;-1.4;-1.4	A±&B±&AB±
9953	HS3ST3B1									5.7		1;1;1	1;1.8;2.0	B+&AB+
9394	HS6ST1								-1.4			1;1;1	1;1.5;1.4	B+&AB+
3291	HSD11B2	6.5;22.6			1;10	11.1	6.1	1;7.1;1				1;1;1	1.3;2.2;1	A+&B+
29094	HSPC159						4.1					1;1;1	1.5;1;1.7	A+&B+
3383	ICAM1				1;-1.0							-1.4;1;-1.6	1;1;1	A-&AB-
3398	ID2								1.4			1;1;1	1.4;2.1;1.7	A+&B+&AB+
9592	IER2	1;1.5			-1.8;2.0			1;1;1.5				1;1;1	-1.5;-1.5;-2.0	A+&B+&AB+
8870	IER3	1.7;1					-3.3	1.7;1;2.1				1;1;1	-1.6;-1.5;-2.3	A+&B+&AB+
3576	IL8						-6.5					1;1;1	-2.8;-2.7;-5.6	A+&B+&AB+
3614	IMPDH1	1;1.7						1;1.7;1				1;1;1	1;1.9;1	B+
3625	INHBB					1.6						1;1;-1.7	1;1;2.0	AB±
3667	IRS1	1;3.8					-4.4	1;1;3.8				1;1;1	-1.4;-1.5;-1.8	A+&B+&AB+
3706	ITPKA						3.7					1;1;1	1.5;3.8;2.1	A+&B+&AB+
3725	JUN				1;1.9	2.0						-1.3;1;1	-1.6;1;-1.7	A±&AB±
9764	KIAA0513	1;2.4						1;2.4;1				1;1;1	1.5;1;1.5	A+&B+
687	KLF9	1;3.9						1;3.9;2.3				1;1;1	2.1;2.9;2.3	A+&B+&AB+
3866	KRT15						-6.8					1.7;1;1.7	1;1;1	A-&AB-
3872	KRT17								-1.8			1.7;1;1.4	1;1;-1.3	A±&AB±
8942	KYNU	1;2.0			1;1.6		-4.3	1;1;2.0				2.0;1;1	1;1;1	A-
26468	LHX6					2.6						1;1;1	1.9;2.3;2.4	A+&B+&AB+
4001	LMNB1						-3.2					-2.9;-1.9;1	2.9;1;1	A±&B±
8543	LMO4	1.9;1				-1.6		1.9;2.3;1.8	1.6			-1.5;1;1	1.6;1;1	A±
23175	LPIN1	1;1.6						1;1;1.6				1;1;1	-1.4;1;-1.5	A+&B+
4038	LRP4						3.7					1;1;1	1;1.8;2.0	B+&AB+
131578	LRRC15				1;2.7							1;1;1	1;1;2.1	AB+
5606	MAP2K3		1.7;1.9	1;-1.7								1;1;1	1;-1.6;1	B+
4286	MITF	1;2.1						1;1;2.1				1.5;1;1.7	1;1;-1.4	A±&AB±
4297	MLL					1.1						1.6;1.4;2.1	1;1;1	A-&B-&AB-
4312	MMP1						-4.2					3.5;1;3.4	-1.5;-1.3;-1.6	A±&B±&AB±
4323	MMP14				1;-11							1;1;1	1.7;1;1	A+
4486	MST1R	1;1.5			1;-1.3			1;1;1.5				1.6;1;1.7	1;1;1	A-&AB-
4489	MT1A								2.8			1;1;1	1.6;1.5;1.8	A+&B+&AB+
4490	MT1B								2.8			1;1;1	1.7;1.6;2.0	A+&B+&AB+
4493	MT1E	1.6;1						1.6;1;1	2			1;1;1	1.9;1.8;2.1	A+&B+&AB+
4495	MT1G								2.7			1;1;1	1.7;1.7;1.9	A+&B+&AB+
4496	MT1H	1.6;1				3.1		1.6;1;1	3			1;1;1	1.6;1.6;1.9	A+&B+&AB+
4501	MT1X					4.2			3			1;1;1	1.8;1.6;1.9	A+&B+&AB+
4502	MT2A								3.2			1;1;1	1.7;1.6;1.8	A+&B+&AB+
10398	MYL9				1;-1.3				-1.3			-1.8;1;-1.7	1;1;1	A-&AB-
89795	NAV3						-3.6					1;1;1	-1.6;-2.2;-2.7	A+&B+&AB+
23327	NEDD4L					1.9						1;1;1	-2.0;-1.4;-2.3	A+&B+&AB+
9520	NPEPPS				1;-2.3							1;1;1	-1.6;1;1	A+
8620	NPFF				1;3.4							1;1;1.7	1;1;1	AB-
3164	NR4A1								1.6			-1.4;1;-1.3	1.6;1;1.6	A±&AB±
4907	NT5E						-3.4					1;1;1	-1.3;-1.5;-1.6	A+&B+&AB+
4953	ODC1				1;-1.1				-1.3			1.6;1;1	1;1;1	A-
5021	OXTR						6.0					-1.4;1;-1.4	1.3;3.6;2.1	A±&B±&AB±
10606	PAICS				1;-2.6							1;1.3;1	1;-1.6;1	B±
5166	PDK4				1;2.8							1;1;1	1;2.0;1.9	B+&AB+
9124	PDLIM1	1;2				1.9						1;1;1	1;1.9;1.3	B+&AB+
5187	PER1	1;1.7						1;1.7;1	1.3			1;1;1	1.7;2.6;2.0	A+&B+&AB+
5209	PFKFB3	2.2;1						2.2;1;1				1;-2.0;1	1;1;-1.3	B±&AB±
23338	PHF15	1.8;1						1.8;1;1				1;1;1.7	1;1;1	AB-
22822	PHLDA1						-2.9					1;1;1	-2.3;-1.5;-2.8	A+&B+&AB+
8503	PIK3R3	1;1.9						1;1.9;1.7				1;1;1	2.1;1;1	A+
11040	PIM2			1;1.9								1;1;1	1;1.6;1	B+
8395	PIP5K1B	1;1.5		1;2.2				1;1.5;1				1;1;1	1.3;1.5;1.3	A+&B+&AB+
8544	PIR					-1.4						-1.7;1;-1.7	1;1;1	A-&AB-
5318	PKP2						5.2					1;1;1	1;2.0;1	B+
22874	PLEKHA6	1;1.5						1;1;1.5				1;1;1	1;1;1.6	AB+
10769	PLK2	2.3;1					-3.7	2.3;1;3.3				1;1;1	1;-1.7;-1.6	B+&AB+
5409	PNMT	1;4.4						1.9;1;1				1;1;1	1.5;3.7;2.2	A+&B+&AB+
23509	POFUT1								-1.3			1;1;1	1;-2.0;1	B+
57460	PPM1H	1;1.8						1;1.8;1				1;1;1	1;1;1.6	AB+
23645	PPP1R15A								1.4			1;1;1	-1.3;-1.4;-1.5	A+&B+&AB+
5618	PRLR	1;1.6	2;1.3					1;1.6;3.3				1;1;1.3	-2.1;1;-1.7	A±&AB±
5744	PTHLH						3.5					1;1;1	3.1;3.5;4.6	A+&B+&AB+
5801	PTPRR						-3.4					1;1;1	-2.1;-2.4;-3.9	A+&B+&AB+
5874	RAB27B	3.2;1		1;-1.6				3.2;1;3.5				1;1;1	-1.5;1;-1.8	A+&B+
9770	RASSF2	1;10.2		1;3.4			4.8	1;8.6;1.7				1;1;1	1.3;3.0;2.0	A+&B+&AB+
5971	RELB				1;-1.1							-1.5;1;-1.5	1;-1.4;1	A±&B±&AB±
5999	RGS4						-6.7					1.6;1;1.6	1;1;1	A-&AB-
58480	RHOU								1.5			1;1;-1.3	1;3.2;1.9	B±&AB±
6195	RPS6KA1					1.6						1;1;1	1.3;1;1.6	A+&B+
6196	RPS6KA2						4.7					1;1;1	1;1;1.6	AB+
6286	S100P	2.4;3.6		1;1.6		10.5		1;4.0;1				1;1;-1.5	1;1;1	AB-
8436	SDPR						3.6					1;1;1	2.3;5.2;4.1	A+&B+&AB+
23541	SEC14L2					2.1	4.6					1;1;1	1.8;3.7;2.5	A+&B+&AB+
9871	SEC24D					2.0						1;1;1	2.5;1;2.6	A+&B+
5265	SERPINA1		9.8;1									1;1;1	1;1.6;1.4	B+&AB+
6478	SIAH2	1.5;1						1.5;1;1				1.6;1;1.5	1;1;1	A-&AB-
9121	SLC16A5	1.5;1						1.5;1;1				1;1;1	1.5;1;1.6	A+&B+
6584	SLC22A5	1.8;1						1.8;1;1				1;1;1	1.5;1.7;1.8	A+&B+&AB+
9056	SLC7A7						6.5					1;1;1	1;4.6;1	B+
10924	SMPDL3A						3.0					1;1;1	1.4;1.4;1.9	A+&B+&AB+
9580	SOX13	1;1.8						1;1;1.8				1;1;1	1.5;1;1	A+
6662	SOX9					1.5	-3.0					1;1;1	-2.0;-1.4;-2.2	A+&B+&AB+
58472	SQRDL					2.0						1.7;1;1.6	1;1;1.5	A±&AB±
10847	SRCAP	1;2.3						1;2.3;1				1;1;1	1.9;1;1.7	A+&B+
6764	ST5						3.3					1;1;1	1;1.5;1	B+
11037	STON1									−8.7		1;1;1	1.8;1;1.5	A+&B+
10579	TACC2						2.9		1.4			1;1;1	1.7;1.8;3.0	A+&B+&AB+
27097	TAF5L	1;1.5				1.5		1;1.5;1.5				1;1;1	1.7;1;1	A+
6876	TAGLN								-1.6			-1.6;1;-1.6	1;1;1	A-&AB-
30851	TAX1BP3								-1.3			1;-1.7;1	1;1.9;1	B±
55357	TBC1D2								-1.4			1;1;1	-1.8;1;-2.1	A+&B+
7022	TFAP2C	1;2.0						1;2.0;1				1;1;1	-1.8;-1.4;-2.1	A+&B+&AB+
7057	THBS1								-1.4			-1.5;1;-1.5	1;1;1	A-&AB-
25976	TIPARP	1;9.7				2.1		1;9.7;1				1;1;1	1;2.6;1.3	B+&AB+
7099	TLR4				1;1.7							1;1;1	1;-1.7;-1.4	B+&AB+
8795	TNFRSF10B	1;1.6						1;1.6;2.1				1;1;1	1;1;1.6	AB+
10318	TNIP1					2.2						1;1;1	1.4;1.4;1.6	A+&B+&AB+
79155	TNIP2					1.3						1;1;1	1;1.5;1	B+
146691	TOM1L2	1;1.7						1;1;1.7				1.6;1;1.7	1;1;1	A-&AB-
1831	TSC22D3	3.1;1						3.1;3.4;1				1;1;1	1;2.0;1.8	B+&AB+
7357	UGCG	2.9;5.6										1;1;1	-1.5;1;-1.8	A+&B+
7433	VIPR1	1;1.8			1;4.0			1;1;1.8				-2.1;1;-1.5	1;1;1	A-&AB-
7538	ZFP36	1;2.4					3.6	1;2.4;1				1;1;1	4.3;1.9;4.4	A+&B+&AB+
677	ZFP36L1	1;1.8			1;1.2			1;1;1.8	1.5			1;1;1	-1.5;1.5;1	A+&B+
7743	ZNF189	1;1.7						1;1.7;1				1;1;1	1;2.3;1.4	B+&AB+
