# Supplementary material for: Differential Regulation of Breast Cancer-Associated Genes by Progesterone Receptor Isoforms PRA and PRB in a New Bi-Inducible Breast Cancer Cell Line
Source: PLoS One. 2012 Sep 24;7(9):e45993. doi: 10.1371/journal.pone.0045993 (PMC3454371; doi:10.1371/journal.pone.0045993)
Supplement: Table S3 — Results of microarray analyses. List of 999 PR isoform-dependent differentially regulated genes along with the transcriptional fold changes (FC) and p-values obtained by combined dye swap microarray analysis of iPRAB cell line. (XLS) [file pone.0045993.s010.xls]

## Sheet: Microarray data
Supplementary Table S3 : microarray data ( Khan et al, 2012)				Complete gene list with p-values, fold changes and heat maps																							Legend for selection												Legend for gene subsets in Venn diagrams					Transformed Fold changes:
Legend for conditional expression of RNA samples																											Primary selection: FC >1.5 at p-value > 10-5 for at least one condition												A=gene responding to PRA in the absence of PRB					(A-/O-) / (AB-/O-); (B-/O-) / (AB-/O-); (A+/A-) / (AB+/AB-); (B+/B-) / (AB+/AB-)
A= induced expression of PRA (+RSL1)																											A given condition is selected as positive for absolute FC>1.3 AND p-value < 10-3												B=gene responding to PRB in the absence of PRA
B= induced expression of PRB (+Dox)																											A given condition is set to 1 for either absolute FC<1.3 OR p-value > 10-3												AB=gene responding to coexpressed PRA and PRB
AB= induced coexpression of PRA and PRB (+RSL1, +Dox)																																							- =independently of progesterone					Effect of unbalanced A/B ratio: Fold Changes as compared to AB list; cut-off: FC±1.3
O= no induction of PR (-RSL1, -Dox)				protein-coding transcripts	953																						log2(FC)	-2	-1.5	-1	-0.5	0	0.5	1	1.5	2			+ =only in the presence of progesterone (10 nM)
-=in the absence of progesterone (+vehicle)				RNA genes	37																						FC	-4	-2.82843	-2	-1.41421	1	1.41421	2	2.82843	4			±=differentially responding in the absence or presence of progesterone (10 nM)
+=in the presence of progesterone (10 nM)				uncategorized	9																																		&= intersection of gene subsets					Vehicle		P4
							p-values of combined dye swaps								Experimental fold changes of combined dye swaps								Calculated fold changes				Filtered FC for classification and heat maps																	lack PRB	lack PRA	lack PRB	lack PRA
Agilent probes	Entrez gene ID	Gene symbol	Gene NAME	Alias	Gene type	Basal level (mean swap intensity O- cells)	A- vs O-	B- vs O-	AB- vs 0-	O+ vs O-	A+ vs A-	B+ vs B-	AB+ vs AB-		A- vs O-	B- vs O-	AB- vs 0-	O+ vs O-	A+ vs A-	B+ vs B-	AB+ vs AB-		A+ vs O-	B+ vs O-	AB+ vs O-		A- vs O-	B- vs O-	AB- vs 0-	O+ vs O-	A+ vs A-	B+ vs B-	AB+ vs AB-		A+ vs O-	B+ vs O-	AB+ vs O-		Heat map gene order	Gene class	Gene subsets (Venn diagrams)	Subset N°		A- vs AB-	B- vs AB-	A+ vs AB+	B+ vs AB+
A_23_P81898	10537	UBD	ubiquitin D	Ubiquitin-like protein FAT10 | ubiquitin-like protein FAT10 | OTTHUMP00000029427 |GABBR1 | Diubiquitin | FAT10 | diubiquitin | UBD-3 | ubiquitin D	protein-coding	155.432	2.79031e-09	0.22599	0.0355	0.50765	0.98182	0.8199	0.29952		-1.72335	1.12994	-1.16457	1.05485	-1.00206	-1.0203	-1.13265		-1.7269	1.10746	-1.31905		-1.72335	1	1	1	1	1	1		-1.72335	1	1		1	I	A-	1		-1.72335	1	-1.72335	1
A_23_P109269	3911	LAMA5	laminin, alpha 5	laminin-11 subunit alpha |OTTHUMP00000031475 | Laminin-11 subunit alpha | laminin-10 subunit alpha | laminin-15 subunit alpha | KIAA0533 | laminin, alpha 5 | KIAA1907 | Laminin-10 subunit alpha | Laminin-15 subunit alpha | laminin subunit alpha-5 | laminin alpha-5 chain	protein-coding	468.284	6.38719e-06	0.84631	0.00247	0.3156	0.00396	0.54786	0.05362		-1.66599	-1.01454	-1.39991	1.06528	1.1795	1.03844	1.14813		-1.41245	1.02356	-1.2193		-1.66599	1	1	1	1	1	1		-1.66599	1	1		2	I	A-	1		-1.66599	1	-1.66599	1
A_23_P207507	8714	ABCC3	ATP-binding cassette, sub-family C (CFTR/MRP), member 3	Multi-specific organic anion transporter D | MRP3 | OTTHUMP00000221667 | multidrug resistance associated protein | CMOAT2 | EST90757 | multidrug resistance-associated protein 3 | Multidrug resistance-associated protein 3 | canicular multispecific organic anion transporter | DKFZp686E22157 | multi-specific organic anion transporter D | MOAT-D | canalicular multispecific organic anion transporter 2…	protein-coding	294.353	1.9262e-08	0.15413	0.06812	0.35096	0.60888	0.43681	0.06973		-1.5812	1.10335	-1.16941	-1.05687	1.04115	-1.06516	-1.13318		-1.51871	1.03585	-1.32515		-1.5812	1	1	1	1	1	1		-1.5812	1	1		3	I	A-	1		-1.5812	1	-1.5812	1
A_23_P165840	4953	ODC1	ornithine decarboxylase 1	ornithine decarboxylase 1 | OTTHUMP00000200387 | ornithine decarboxylase | ODC |OTTHUMP00000115512 |EC 4.1.1.17	protein-coding	37853.5	2.07859e-06	0.69845	0.00165	0.75446	0.99625	0.27918	0.01487		1.57393	-1.02505	1.35926	1.025	-1.00031	1.09278	1.18436		1.57344	1.06607	1.60985		1.57393	1	1	1	1	1	1		1.57393	1	1		4	I	A-	1		1.57393	1	1.57393	1
A_24_P11506	8942	KYNU	kynureninase (L-kynurenine hydrolase)	OTTHUMP00000204305 | L-kynurenine hydrolase | OTTHUMP00000204304 |OTTHUMP00000162647 | kynureninase | kynureninase (L-kynurenine hydrolase) |EC 3.7.1.3	protein-coding	21.6972	1e-05	0.80347	0.00385	0.50799	0.0017	0.86451	0.04146		1.98242	1.03267	1.38037	-1.11892	-1.5478	1.02984	-1.18255		1.2808	1.06348	1.16728		1.98242	1	1	1	1	1	1		1.98242	1	1		5	I	A-	1		1.98242	1	1.98242	1
A_23_P46039	84824	FCRLA	Fc receptor-like A	FCRL1 | Fc receptor homolog expressed in B-cells | FCRLa | MGC4595 | OTTHUMP00000032491 | Fc receptor-like and mucin-like 1 | OTTHUMP00000032485 | OTTHUMP00000032489 | fc receptor-related protein X | fc receptor-like and mucin-like protein 1 | FCRLb | FCRLc2 | FCRLe | OTTHUMP00000032488 | FcRX | OTTHUMP00000032490 | fc receptor-like protein | Fc receptor related protein X | Fc receptor-like and m…	protein-coding	11.2804	7.41889e-10	0.81692	0.9861	0.53972	0.70265	0.94728	0.42174		4.19079	-1.0327	-1.00338	-1.31074	-1.10213	1.01843	1.08397		3.80245	-1.01401	1.08032		4.19079	1	1	1	1	1	1		4.19079	1	1		6	I	A-	1		4.19079	1	4.19079	1
A_23_P328034	140680	C20ORF96	chromosome 20 open reading frame 96	OTTHUMP00000029909 | dJ1103G7.2 | OTTHUMP00000029908 | chromosome 20 open reading frame 96 | hypothetical protein LOC140680 |FLJ40075	protein-coding	15.5117	9.87748e-12	0.4199	0.96038	0.10643	0.36154	0.63573	0.25413		6.93858	1.11045	-1.01376	-1.15763	1.33824	-1.1812	-1.14963		9.28549	-1.06371	-1.16545		6.93858	1	1	1	1	1	1		6.93858	1	1		7	I	A-	1		6.93858	1	6.93858	1
A_23_P368870	439916	C12ORF37	chromosome 12 open reading frame 37	chromosome 12 open reading frame 37 | FLJ25378 |FLJ25378	protein-coding	4.38159	1.41074e-11	1	1	1	1	1	1		8.18956	1	1	1	1	1	1		8.18956	1	1		8.18956	1	1	1	1	1	1		8.18956	1	1		8	I	A-	1		8.18956	1	8.18956	1
A_23_P253524	1062	CENPE	centromere protein E, 312kDa	OTTHUMP00000219480 | Kinesin-related protein CENPE | Centromere protein E | kinesin family member 10 | centromere protein E, 312kDa |Centromere autoantigen E (312kD) | centromere protein E (312kD) | KIF10 | kinesin-related protein CENPE | CENP-E | centromere-associated protein E	protein-coding	2089.94	0.66713	1.12517e-23	0.01064	6.04283e-07	0.09195	0.80747	1.70982e-06		1.03045	-1.92885	-1.16172	-1.22622	-1.10748	1.01397	-1.27626		-1.07475	-1.90228	-1.48266		1	-1.92885	1	1	1	1	1		1	-1.92885	1		9	I	B-	2		1	-1.92885	1	-1.92885
A_23_P75071	9585	KIF20B	kinesin family member 20B	OTTHUMP00000020075 | M-phase phosphoprotein 1 | MPP1 | DKFZp434P0810 | MPHOSPH1 | kinesin-related motor interacting with PIN1 |DKFZp434B0435 | KRMP1 | Kinesin-related motor interacting with PIN1 | kinesin-like protein KIF20B | kinesin family member 20B | Cancer/testis antigen 90 | CT90 | OTTHUMP00000020073 | MPP-1 | cancer/testis antigen 90 | mitotic kinesin-like protein	protein-coding	1096.73	0.32135	2.02557e-12	0.06743	0.07181	0.44293	0.18191	8e-05		-1.08091	-1.90985	-1.1139	-1.19308	1.04505	-1.08348	-1.24014		-1.03431	-2.06928	-1.38139		1	-1.90985	1	1	1	1	1		1	-1.90985	1		10	I	B-	2		1	-1.90985	1	-1.90985
A_23_P99452	675	BRCA2	breast cancer 2, early onset	breast cancer susceptibility protein BRCA2 | Fanconi anemia, complementation group D1 | Fanconi anemia group D1 protein | FAD | breast cancer 2, early onset |BRCA1/BRCA2-containing complex, subunit 2 | fanconi anemia group D1 protein | FANCB | breast cancer type 2 susceptibility protein | FACD | breast and ovarian cancer susceptibility gene, early onset | OTTHUMP00000018803 | FANCD | breast cance…	protein-coding	67.1457	9e-05	1.85644e-35	4.72729e-06	0.0012	0.67608	7e-05	2.82715e-08		-1.19514	-1.87556	-1.25695	-1.15304	-1.01766	-1.19285	-1.26092		-1.21625	-2.23726	-1.58491		1	-1.87556	1	1	1	1	1		1	-1.87556	1		11	I	B-	2		1	-1.87556	1	-1.87556
A_23_P106241	9321	TRIP11	hypothetical LOC341378; thyroid hormone receptor interactor 11	thyroid receptor-interacting protein 11 | GMAP-210 | Trip230 | TRIP-11 | TRIP230 | Clonal evolution-related gene on chromosome 14 protein | thyroid hormone receptor interactor 11 | CEV14 | ACG1A | golgi-associated microtubule-binding protein 210 | Golgi-associated microtubule-binding protein 210 | clonal evolution-related gene on chromosome 14 protein | TR-interacting protein 11 |Golgi-microtubul…	protein-coding	2010.66	0.82154	5.15088e-26	0.00163	0.09523	0.11332	0.15982	4e-05		1.01253	-1.86633	-1.17705	-1.14921	-1.09921	-1.09942	-1.24058		-1.08561	-2.05188	-1.46022		1	-1.86633	1	1	1	1	1		1	-1.86633	1		12	I	B-	2		1	-1.86633	1	-1.86633
A_24_P179183	23253	ANKRD12	ankyrin repeat domain 12	FLJ20053 | ANCO1 | ANCO2 | Nbla00144 | GAC-1 protein | GAC-1 | ankyrin repeat domain 12 |ANCO-2 | Ankyrin repeat-containing cofactor 2 | ankyrin repeat domain-containing protein 12 | ankyrin repeat-containing cofactor 2 | OTTHUMP00000162350 | KIAA0874	protein-coding	209.827	0.93411	1.69276e-21	0.00021	0.13647	0.71383	0.15602	0.66808		1.00789	-1.83239	-1.26692	-1.13462	-1.02516	-1.09067	-1.02744		-1.01713	-1.99853	-1.30168		1	-1.83239	1	1	1	1	1		1	-1.83239	1		13	I	B-	2		1	-1.83239	1	-1.83239
A_23_P157527	85444	LRRCC1	leucine rich repeat and coiled-coil domain containing 1	Centrosomal leucine-rich repeat and coiled-coil domain-containing protein | OTTHUMP00000227504 | leucine rich repeat and coiled-coil domain containing 1 |OTTHUMP00000227499 | sodium channel associated protein 2 | KIAA1764 | SAP2 | CLERC | centrosomal leucine-rich repeat and coiled-coil domain-containing protein | leucine-rich repeat and coiled-coil domain-containing protein 1	protein-coding	157.409	0.02389	2.51568e-13	0.00076	0.49638	0.6312	0.43548	0.00157		-1.23321	-1.80039	-1.2003	-1.10672	1.02599	-1.10915	-1.19579		-1.20197	-1.9969	-1.43531		1	-1.80039	1	1	1	1	1		1	-1.80039	1		14	I	B-	2		1	-1.80039	1	-1.80039
A_23_P309261	10142	AKAP9	A kinase (PRKA) anchor protein (yotiao) 9	protein hyperion | Protein kinase A-anchoring protein 9 | AKAP9-BRAF fusion protein | protein kinase A anchoring protein 9 |A-kinase anchor protein 9 | AKAP 450 | AKAP 350 | protein yotiao | MU-RMS-40.16A | Centrosome- and Golgi-localized PKN-associated protein | CG-NAP | OTTHUMP00000161771 | centrosome- and Golgi-localized PKN-associated protein | A-kinase anchor protein 450 kDa | Protein yotiao…	protein-coding	1467.19	0.43884	8.8223e-09	0.03721	0.04761	0.98667	0.68925	0.46193		-1.0793	-1.79329	-1.23563	-1.16965	-1.00129	-1.03349	-1.08258		-1.08069	-1.85335	-1.33767		1	-1.79329	1	1	1	1	1		1	-1.79329	1		15	I	B-	2		1	-1.79329	1	-1.79329
A_23_P256391	2803	GOLGA4	golgi autoantigen, golgin subfamily a, 4	OTTHUMP00000209805 | golgin A4 | golgin-245 | golgin-240 | Golgin subfamily A member 4 | Trans-Golgi p230 | Golgin-245 | GOLG | OTTHUMP00000161363 | p230 | protein 72.1 | golgi autoantigen, golgin subfamily a, 4 | 256 kDa golgin | Protein 72.1 | MU-RMS-40.18 | OTTHUMP00000208897 | GCP2 |72.1 protein | trans-Golgi p230	protein-coding	1344.05	0.06981	2.86275e-12	0.02404	0.08612	0.91915	0.20403	0.08821		-1.19585	-1.78525	-1.20548	-1.17866	1.01187	-1.12041	-1.15116		-1.18182	-2.00021	-1.3877		1	-1.78525	1	1	1	1	1		1	-1.78525	1		16	I	B-	2		1	-1.78525	1	-1.78525
A_24_P226198	10111	RAD50	RAD50 homolog (S. cerevisiae)	RAD50 (S. cerevisiae) homolog | OTTHUMP00000065927 |DNA repair protein RAD50 | hRad50 | hRAD50 | RAD502 | NBSLD | RAD50-2 | RAD50 homolog (S. cerevisiae) |EC 3.6.-.-	protein-coding	113.867	0.02483	7.59623e-08	0.08524	0.69355	0.007	0.44751	0.02735		-1.46764	-1.70924	-1.23999	-1.05313	1.41603	1.11387	-1.46342		-1.03645	-1.53451	-1.81463		1	-1.70924	1	1	1	1	1		1	-1.70924	1		17	I	B-	2		1	-1.70924	1	-1.70924
A_23_P115597	22852	ANKRD26	ankyrin repeat domain 26	ankyrin repeat domain 26 | KIAA1074 | OTTHUMP00000019356 | bA145E8.1 |MGC163325 | ankyrin repeat domain-containing protein 26	protein-coding	291.285	0.26121	1.13217e-13	0.00063	0.29589	0.15791	0.22989	0.12463		-1.08555	-1.65295	-1.2227	-1.08306	-1.09373	-1.08342	-1.12262		-1.1873	-1.79084	-1.37263		1	-1.65295	1	1	1	1	1		1	-1.65295	1		18	I	B-	2		1	-1.65295	1	-1.65295
A_23_P401	1063	CENPF	centromere protein F, 350/400ka (mitosin)	mitosin | Kinetochore protein CENPF | hcp-1 | CENP-F kinetochore protein |CENF | Mitosin | CENP-F | kinetochore protein CENPF | OTTHUMP00000035028 | AH antigen | centromere protein F | centromere protein F (350/400kD, mitosin) | centromere protein F, 350/400ka (mitosin) | PRO1779 | centromere protein F, 350/400kDa (mitosin) | cell-cycle-dependent 350K nuclear protein	protein-coding	15805.3	0.90639	1.20317e-07	0.20722	0.30891	0.87826	0.2482	0.22999		-1.01011	-1.63562	-1.14783	-1.07516	-1.01283	-1.09847	-1.12001		-1.02307	-1.79668	-1.28558		1	-1.63562	1	1	1	1	1		1	-1.63562	1		19	I	B-	2		1	-1.63562	1	-1.63562
A_23_P355244	54809	SAMD9	sterile alpha motif domain containing 9	NFTC | OEF1 | OTTHUMP00000208701 | sterile alpha motif domain containing 9 | chromosome 7 open reading frame 5 | C7orf5 | DRIF1 | FLJ20073 | SAM domain-containing protein 9 | sterile alpha motif domain-containing protein 9 | OTTHUMP00000208700 |OEF2 | expressed in aggressive fibromatosis | KIAA2004	protein-coding	370.688	0.24534	5.36993e-06	0.42287	0.33577	0.57933	0.26432	0.04413		1.14224	-1.61362	1.09556	-1.11228	-1.05803	-1.13735	-1.24519		1.07959	-1.83525	-1.13658		1	-1.61362	1	1	1	1	1		1	-1.61362	1		20	I	B-	2		1	-1.61362	1	-1.61362
A_24_P273561	55196	C12ORF35	chromosome 12 open reading frame 35	FLJ10652 | KIAA1551 |OTTHUMP00000158617 | FLJ20696 | chromosome 12 open reading frame 35 | hypothetical protein LOC55196	protein-coding	34.7311	0.508	8.16195e-07	0.86782	0.50669	0.78642	0.28824	0.00163		-1.12967	-1.57618	-1.03113	-1.07222	-1.04074	1.2508	-1.49244		-1.17569	-1.26014	-1.5389		1	-1.57618	1	1	1	1	1		1	-1.57618	1		21	I	B-	2		1	-1.57618	1	-1.57618
A_23_P145424	22832	KIAA1009	KIAA1009	C6orf84 | protein QN1 homolog | chromosome 6 open reading frame 84 | KIAA1009 | OTTHUMP00000196885 | OTTHUMP00000016806 | QN1 |FLJ13551	protein-coding	111.88	0.22914	3.2178e-06	0.05562	0.87814	0.92551	0.89768	0.60759		-1.18427	-1.55869	-1.21167	-1.01441	1.01011	1.00911	-1.05066		-1.17242	-1.54462	-1.27305		1	-1.55869	1	1	1	1	1		1	-1.55869	1		22	I	B-	2		1	-1.55869	1	-1.55869
A_23_P411335	151246	SGOL2	shugoshin-like 2 (S. pombe)	shugoshin-2 | shugoshin-like 2 |MGC129665 | shugoshin-like 2 (S. pombe) | FLJ25211 | OTTHUMP00000205956 | Shugoshin-2 | TRIPIN | Sgo2 | Tripin | SGO2	protein-coding	1936.68	0.54511	1.31481e-06	0.10916	0.33499	0.52192	0.23513	0.16484		-1.05573	-1.55037	-1.14236	-1.07949	1.04918	-1.09001	-1.09667		-1.00624	-1.68992	-1.25279		1	-1.55037	1	1	1	1	1		1	-1.55037	1		23	I	B-	2		1	-1.55037	1	-1.55037
A_24_P20120	55704	CCDC88A	coiled-coil domain containing 88A	HKRP1 | GIV | Coiled-coil domain-containing protein 88A | Galpha-interacting vesicle-associated protein | APE | HkRP1 | DKFZp686D0630 | OTTHUMP00000200778 | girdin | g alpha-interacting vesicle-associated protein | Akt phosphorylation enhancer | G alpha-interacting vesicle-associated protein | girders of actin filament | coiled-coil domain-containing protein 88A | FLJ10392 |AKT-phosphorylation en…	protein-coding	536.331	0.93511	6.31475e-06	0.31865	0.25102	0.89346	0.51707	0.06445		-1.01159	-1.54999	-1.09638	-1.1336	1.01461	-1.07008	-1.15296		1.00299	-1.65861	-1.26408		1	-1.54999	1	1	1	1	1		1	-1.54999	1		24	I	B-	2		1	-1.54999	1	-1.54999
A_24_P240137	2804	GOLGB1	golgin B1, golgi integral membrane protein	Macrogolgin | 372 kDa Golgi complex-associated protein | Giantin | golgin B1, golgi integral membrane protein | golgi integral membrane protein 1 | golgi autoantigen, golgin subfamily b, macrogolgin (with transmembrane signal), 1 | OTTHUMP00000215188 | golgin B1 | macrogolgin |Golgin subfamily B member 1 | GOLIM1 | GCP | GCP372 | OTTHUMP00000215187 | giantin	protein-coding	1612.59	0.28452	4.28311e-09	0.16712	0.20902	0.90526	0.53035	0.14667		-1.08051	-1.54709	-1.10108	-1.10031	-1.00819	1.0494	-1.10847		-1.08936	-1.47426	-1.22051		1	-1.54709	1	1	1	1	1		1	-1.54709	1		25	I	B-	2		1	-1.54709	1	-1.54709
A_23_P360340	55075	UACA	uveal autoantigen with coiled-coil domains and ankyrin repeats	MGC141969 | OTTHUMP00000164515 | uveal autoantigen with coiled coil domains and ankyrin repeats | KIAA1561 |MGC141967 | uveal autoantigen with coiled-coil domains and ankyrin repeats | nuclear membrane binding protein | NUCLING | FLJ10128	protein-coding	459.892	0.45088	6.67542e-12	0.19013	0.99493	0.00221	0.01307	0.01767		-1.05965	-1.53894	-1.13463	-1.00064	1.38015	1.21102	1.24133		1.30246	-1.27078	1.09404		1	-1.53894	1	1	1	1	1		1	-1.53894	1		26	I	B-	2		1	-1.53894	1	-1.53894
A_23_P218579	79411	GLB1L	galactosidase, beta 1-like	OTTHUMP00000205949 |OTTHUMP00000164173 | galactosidase, beta 1-like | OTTHUMP00000205950 | beta-galactosidase-1-like protein | MGC10771 |EC 3.2.1.-	protein-coding	103.596	0.00373	1.82389e-10	0.01177	0.85353	0.4501	0.00955	0.00234		1.35099	1.50979	1.21579	1.01587	1.0445	-1.21764	-1.29153		1.41111	1.23993	-1.0623		1	1.50979	1	1	1	1	1		1	1.50979	1		27	I	B-	2		1	1.50979	1	1.50979
A_23_P46936	1959	EGR2	early growth response 2	AT591 | early growth response 2 (Krox-20 homolog, Drosophila) | zinc finger protein Krox-20 | Krox-20 homolog, Drosophila | FLJ14547 | early growth response protein 2 | early growth response 2 | KROX-20, Drosophila, homolog (early growth response-2) | EGR-2 | OTTHUMP00000019675 | CMT4E | KROX20 | Zinc finger protein Krox-20 | DKFZp686J1957 |CMT1D	protein-coding	25.4191	0.09836	0.99391	1.59231e-06	0.13437	0.3214	0.39431	0.94487		-1.49546	-1.00122	-1.87146	1.20425	1.43498	-1.20211	1.01127		-1.04215	-1.20358	-1.8506		1	1	-1.87146	1	1	1	1		1	1	-1.87146		28	I	AB-	3		1.87146	1.87146	1.87146	1.87146
A_23_P217763	7114	TMSB4X	thymosin beta 4, X-linked	prothymosin beta-4 | PTMB4 | T beta-4 | TB4X | thymosin beta 4, X-linked |FX | thymosin, beta 4, X chromosome | THYB4 | thymosin beta-4 | OTTHUMP00000022926 | t beta-4 | TMSB4 | Fx	protein-coding	81.7663	0.00803	0.49648	3.03012e-14	0.38173	0.13686	0.15457	0.56245		-1.57984	1.06446	-1.83402	1.0855	-1.25703	-1.15418	-1.08696		-1.98591	-1.08429	-1.99351		1	1	-1.83402	1	1	1	1		1	1	-1.83402		29	I	AB-	3		1.83402	1.83402	1.83402	1.83402
A_23_P154338	80303	EFHD1	EF-hand domain family, member D1	EF-hand domain-containing protein 1 | OTTHUMP00000203632 | MST133 | SWS2 | FLJ13612 | EF-hand domain-containing protein D1 | OTTHUMP00000203631 | EF-hand domain family, member D1 | MSTP133 | EF hand domain family, member D1 | swiprosin-2 | OTTHUMP00000203630 | Swiprosin-2 | EF hand domain containing 1 |DKFZp781H0842 | OTTHUMP00000164362	protein-coding	38.7132	0.01586	0.42264	5.63361e-06	0.2723	0.13658	0.296	0.155		-1.51797	1.06813	-1.71129	-1.13648	1.2583	1.1071	1.20488		-1.20637	1.18253	-1.4203		1	1	-1.71129	1	1	1	1		1	1	-1.71129		30	I	AB-	3		1.71129	1.71129	1.71129	1.71129
A_32_P217773	84958	SYTL1	synaptotagmin-like 1	SLP1 | JFC1 | exophilin-7 |NADPH oxidase-related, C2 domain-containing protein | synaptotagmin-like 1 | FLJ14996 | OTTHUMP00000006401 | Exophilin-7 | synaptotagmin-like protein 1 | Protein JFC1	protein-coding	59.1103	0.00632	0.43318	3.22386e-12	0.32876	0.48463	0.92344	0.99957		-1.49204	1.04808	-1.70205	1.06956	1.05277	1.00954	1.00003		-1.41725	1.05808	-1.702		1	1	-1.70205	1	1	1	1		1	1	-1.70205		31	I	AB-	3		1.70205	1.70205	1.70205	1.70205
A_24_P237927	284611	FAM102B	family with sequence similarity 102, member B	OTTHUMP00000012636 |DKFZp686N01110 | OTTHUMP00000200315 | family with sequence similarity 102, member B | DKFZp779B126 | hypothetical protein LOC284611	protein-coding	32.8018	0.61902	0.05446	8.89542e-07	0.13645	0.18991	0.12094	0.83436		-1.08991	1.15868	-1.68007	-1.17037	-1.232	-1.25442	1.02095		-1.34277	-1.08263	-1.64559		1	1	-1.68007	1	1	1	1		1	1	-1.68007		32	I	AB-	3		1.68007	1.68007	1.68007	1.68007
A_23_P135990	6578	SLCO2A1	solute carrier organic anion transporter family, member 2A1	solute carrier organic anion transporter family, member 2A1 | solute carrier family 21 member 2 | OTTHUMP00000216361 | solute carrier organic anion transporter family member 2A1 | SLC21A2 | OATP2A1 | OTTHUMP00000216363 | solute carrier family 21 (prostaglandin transporter), member 2 | matrin F/G 1 | OTTHUMP00000216362 | prostaglandin transporter |MATR1 | Prostaglandin transporter | PGT | Solute c…	protein-coding	21.0832	0.09957	0.97673	1.10843e-07	0.05685	0.3411	0.10487	0.06516		-1.4547	1.00504	-1.59867	1.16316	1.33647	1.22699	1.35804		-1.08846	1.23317	-1.17719		1	1	-1.59867	1	1	1	1		1	1	-1.59867		33	I	AB-	3		1.59867	1.59867	1.59867	1.59867
A_23_P39799	84695	LOXL3	lysyl oxidase-like 3	lysyl oxidase-like protein 3 |OTTHUMP00000160411 | OTTHUMP00000202710 | lysyl oxidase homolog 3 | LOXL | Lysyl oxidase-like protein 3 | lysyl oxidase-like 3 | OTTHUMP00000202709 | OTTHUMP00000202708 |EC 1.4.3.-	protein-coding	119.915	0.00114	0.09904	4.42759e-14	0.86848	0.0128	0.78277	0.81266		-1.44685	-1.09018	-1.56366	1.0162	-1.16819	1.01839	-1.01332		-1.6902	-1.07049	-1.58449		1	1	-1.56366	1	1	1	1		1	1	-1.56366		34	I	AB-	3		1.56366	1.56366	1.56366	1.56366
A_32_P217750	3563	IL3RA	interleukin 3 receptor, alpha (low affinity)	IL3R | interleukin 3 receptor, alpha (low affinity) | interleukin-3 receptor subunit alpha | CD123 | IL3RX | IL-3R subunit alpha | MGC34174 | IL-3R-alpha | hIL-3Ra | CD123 antigen | IL-3RA | IL-3 receptor subunit alpha | IL3RY |IL3RAY | OTTHUMP00000022828	protein-coding	35.0374	0.02146	0.99479	5.84715e-06	0.91705	0.38015	0.02498	0.13763		-1.45748	1.00061	-1.55371	-1.01287	1.11775	-1.22663	1.15498		-1.30394	-1.22588	-1.34523		1	1	-1.55371	1	1	1	1		1	1	-1.55371		35	I	AB-	3		1.55371	1.55371	1.55371	1.55371
A_32_P85106	168090	C6ORF118	chromosome 6 open reading frame 118	OTTHUMP00000017584 | hypothetical protein LOC168090 | MGC23884 | bA85G2.1 | chromosome 6 open reading frame 118 | dJ416F21.2 (novel protein) | dJ416F21.2	protein-coding	38.3094	0.02537	0.92139	1.27847e-08	0.5536	0.21593	0.49678	0.06498		-1.41725	-1.00619	-1.54026	1.04125	1.22744	1.1006	1.22299		-1.15464	1.09383	-1.25942		1	1	-1.54026	1	1	1	1		1	1	-1.54026		36	I	AB-	3		1.54026	1.54026	1.54026	1.54026
A_24_P456490	284677	C1ORF204	chromosome 1 open reading frame 204	OTTHUMP00000033459 | hypothetical protein LOC284677 | FLJ39187 |FLJ20442 | chromosome 1 open reading frame 204	protein-coding	32.0502	0.18555	0.01677	1.14109e-09	0.32967	0.63142	0.81505	0.10062		-1.25375	-1.18345	-1.53378	1.1919	1.07259	1.03674	1.13185		-1.1689	-1.14151	-1.35511		1	1	-1.53378	1	1	1	1		1	1	-1.53378		37	I	AB-	3		1.53378	1.53378	1.53378	1.53378
A_23_P394377	283518	KCNRG	potassium channel regulator	OTTHUMP00000178640 | Potassium channel regulator | CLLD4 | OTTHUMP00000178641 | putative potassium channel regulatory protein | Protein CLLD4 | potassium channel regulator |DLTET	protein-coding	24.6024	0.86695	0.34484	6.60226e-08	0.88873	0.52172	0.75711	0.36234		-1.02895	1.12725	-1.52857	-1.01805	-1.06071	-1.03263	1.08421		-1.09142	1.09163	-1.40985		1	1	-1.52857	1	1	1	1		1	1	-1.52857		38	I	AB-	3		1.52857	1.52857	1.52857	1.52857
A_24_P331882	57482	KIAA1211	KIAA1211	OTTHUMP00000218923 | hypothetical protein LOC57482 |DKFZp564H1363 | KIAA1211 | OTTHUMP00000218888	protein-coding	174.854	0.01006	0.85558	3.90743e-10	0.51577	0.05566	0.34159	0.05316		-1.3798	1.0147	-1.52529	-1.04207	1.14199	-1.09899	1.14314		-1.20824	-1.08307	-1.3343		1	1	-1.52529	1	1	1	1		1	1	-1.52529		39	I	AB-	3		1.52529	1.52529	1.52529	1.52529
A_23_P58266	6286	S100P	S100 calcium binding protein P	S100 calcium binding protein P | migration-inducing gene 9 | Protein S100-E | protein S100-E | OTTHUMP00000115574 |MIG9 | S100 calcium-binding protein P | protein S100-P | S100E	protein-coding	61.4888	0.00613	0.49901	8.54065e-13	0.09325	0.77167	0.13814	0.20243		-1.46801	-1.06083	-1.51846	1.11619	1.02807	1.17679	1.11471		-1.42793	1.10931	-1.3622		1	1	-1.51846	1	1	1	1		1	1	-1.51846		40	I	AB-	3		1.51846	1.51846	1.51846	1.51846
A_23_P360379	112399	EGLN3	egl nine homolog 3 (C. elegans)	egl nine homolog 3 (C. elegans) | PHD3 | egl nine-like protein 3 isoform | HPH-1 | egl nine homolog 3 | HIF-prolyl hydroxylase 3 | HIF-PH3 |FLJ21620 | prolyl hydroxylase domain-containing protein 3 | HIF prolyl hydroxylase 3 | EGL nine (C.elegans) homolog 3 | HPH-3 | Prolyl hydroxylase domain-containing protein 3 | hypoxia-inducible factor prolyl hydroxylase 3 | MGC125998 | Hypoxia-inducible fact…	protein-coding	157.544	0.02468	0.56393	1.61527e-06	0.56143	0.06501	0.07937	0.01095		-1.35543	1.04492	-1.51055	1.03879	1.23995	1.13571	1.24439		-1.09313	1.18673	-1.21389		1	1	-1.51055	1	1	1	1		1	1	-1.51055		41	I	AB-	3		1.51055	1.51055	1.51055	1.51055
A_24_P102293	26050	SLITRK5	SLIT and NTRK-like family, member 5	KIAA0918 | leucine-rich repeat-containing protein 11 | SLIT and NTRK-like protein 5 | OTTHUMP00000018547 |FLJ58374 | slit and trk like gene 5 | bA364G4.2 | LRRC11 | SLIT and NTRK-like family, member 5 | Leucine-rich repeat-containing protein 11 | leucine rich repeat containing 11	protein-coding	130.27	0.03017	0.03348	2.05344e-07	0.59552	0.14444	0.99807	0.14877		-1.19037	-1.24569	-1.50374	-1.05547	1.14802	-1.00022	1.10187		-1.03689	-1.24596	-1.36472		1	1	-1.50374	1	1	1	1		1	1	-1.50374		42	I	AB-	3		1.50374	1.50374	1.50374	1.50374
A_23_P385067	54102	CLIC6	chloride intracellular channel 6	chloride intracellular channel protein 6 | chloride intracellular channel 6 | parchorin | chloride channel form A | OTTHUMP00000108628 | Parchorin |OTTHUMP00000108627 | CLIC1L | CLIC5	protein-coding	44.0076	0.71194	0.31363	3.18422e-10	0.85064	0.2328	0.88865	0.01075		-1.06561	-1.07637	-1.50095	-1.03639	1.286	1.02025	1.19119		1.20682	-1.05501	-1.26004		1	1	-1.50095	1	1	1	1		1	1	-1.50095		43	I	AB-	3		1.50095	1.50095	1.50095	1.50095
A_23_P105545	6843	VAMP1	vesicle-associated membrane protein 1 (synaptobrevin 1)	synaptobrevin-1 | OTTHUMP00000238454 | OTTHUMP00000238561 | OTTHUMP00000238560 | vesicle-associated membrane protein 1 | VAMP-1 |DKFZp686H12131 | OTTHUMP00000238453 | vesicle-associated membrane protein 1 (synaptobrevin 1) | Synaptobrevin-1 | synaptobrevin 1 | OTTHUMP00000238455 | SYB1	protein-coding	35.0238	0.22659	0.65438	1.24979e-08	0.26171	0.5437	0.13109	0.00202		-1.20277	1.03456	-1.50027	-1.13484	1.12001	1.18431	1.41859		-1.07389	1.22524	-1.05758		1	1	-1.50027	1	1	1	1		1	1	-1.50027		44	I	AB-	3		1.50027	1.50027	1.50027	1.50027
A_24_P57170	148137	C19orf55	chromosome 19 open reading frame 55 (C19orf55), mRNA	OTTHUMP00000237932 | hypothetical protein LOC148137 | MGC131952 | FLJ30657 |DKFZp434C2231 | chromosome 19 open reading frame 55	protein-coding	44.4104	0.50704	0.06532	8.62362e-07	0.96709	0.96816	0.5953	0.13733		1.10292	1.14082	1.51251	1.00457	-1.00625	1.0508	1.11447		1.09607	1.19877	1.68565		1	1	1.51251	1	1	1	1		1	1	1.51251		45	I	AB-	3		-1.51251	-1.51251	-1.51251	-1.51251
A_24_P218006	84277	DNAJC30	DnaJ (Hsp40) homolog, subfamily C, member 30	OTTHUMP00000160500 | DnaJ (Hsp40) homolog, subfamily C, member 30 | WBSCR18 | dnaJ homolog subfamily C member 30 | Williams-Beuren syndrome chromosomal region 18 protein |MGC12943 | Williams Beuren syndrome chromosome region 18 | williams-Beuren syndrome chromosomal region 18 protein	protein-coding	88.312	0.00408	0.02111	8.21603e-06	0.80403	0.44167	0.74905	0.65986		1.33105	1.24963	1.5158	-1.01609	1.10554	-1.04618	1.03728		1.47153	1.19447	1.57231		1	1	1.5158	1	1	1	1		1	1	1.5158		46	I	AB-	3		-1.5158	-1.5158	-1.5158	-1.5158
A_23_P363316	3215	HOXB5	homeobox B5	Homeobox protein Hu-1 | OTTHUMP00000216977 | HOX2A | homeobox B5 | HOX2 | homeo box B5 | Homeobox protein HHO.C10 | HU-1 |HHO.C10 | homeobox protein Hox-2A | Homeobox protein Hox-2A | homeobox protein HHO.C10 | homeobox protein Hox-B5 | Hox2.1 | homeo box 2A | homeobox protein Hu-1	protein-coding	189.511	0.00069	0.08629	1.97781e-09	0.94398	0.42412	0.30773	0.37975		1.28292	1.1259	1.52227	1.0036	1.04654	1.06301	1.05648		1.34263	1.19684	1.60825		1	1	1.52227	1	1	1	1		1	1	1.52227		47	I	AB-	3		-1.52227	-1.52227	-1.52227	-1.52227
A_24_P919419	57185	NIPAL3	NIPA-like domain containing 3	OTTHUMP00000003341 | OTTHUMP00000003338 |DKFZp686E22155 | NPAL3 | OTTHUMP00000179078 | NIPA-like protein 3 | DJ462O23.2 | NIPA-like domain containing 3	protein-coding	26.8764	0.01537	0.29381	2.01487e-07	0.43687	0.39611	0.20285	0.12703		1.44837	1.08762	1.52332	-1.08332	1.06784	1.18406	1.27143		1.54663	1.28781	1.93679		1	1	1.52332	1	1	1	1		1	1	1.52332		48	I	AB-	3		-1.52332	-1.52332	-1.52332	-1.52332
A_23_P38860	90332	EXOC3L2	exocyst complex component 3-like 2	HBV XAg-transactivated protein 7 | protein 7 transactivated by hepatitis B virus X antigen (HBxAg) |MGC16332 | FLJ36147 | HBV X-transactivated gene 7 protein | XTP7 | exocyst complex component 3-like protein 2 | OTTHUMP00000207128 | exocyst complex component 3-like 2	protein-coding	28340.8	0.0372	0.00255	3.33825e-12	0.87634	0.69777	0.76637	0.99799		1.21732	1.23604	1.52362	1.00935	1.04109	-1.02952	-1.00023		1.26734	1.2006	1.52327		1	1	1.52362	1	1	1	1		1	1	1.52362		49	I	AB-	3		-1.52362	-1.52362	-1.52362	-1.52362
A_23_P372467	130872	AHSA2	AHA1, activator of heat shock 90kDa protein ATPase homolog 2 (yeast)	DKFZp564C236 | activator of 90 kDa heat shock protein ATPase homolog 2 | AHA1, activator of heat shock 90kDa protein ATPase homolog 2 (yeast) |FLJ34679 | FLJ41715 | OTTHUMP00000159808 | OTTHUMP00000159809 | Hch1	protein-coding	1318.54	0.00066	0.13177	1.8518e-09	0.27108	0.9911	0.19062	0.79527		1.2797	1.13104	1.53239	1.11361	-1.00081	1.12299	-1.02069		1.27866	1.27015	1.50133		1	1	1.53239	1	1	1	1		1	1	1.53239		50	I	AB-	3		-1.53239	-1.53239	-1.53239	-1.53239
A_23_P132611	7428	VHL	von Hippel-Lindau tumor suppressor	RCA1 | von Hippel-Lindau disease tumor suppressor | OTTHUMP00000158851 | VHL1 | protein G7 | von Hippel-Lindau syndrome | Protein G7 | von Hippel-Lindau tumor suppressor | elongin binding protein |HRCA1 | OTTHUMP00000158850 | pVHL	protein-coding	43718.7	0.00025	0.00315	1.71023e-10	0.67258	0.60615	0.24982	0.14188		1.29545	1.2538	1.54114	-1.02338	1.03002	-1.06881	-1.07641		1.33434	1.17308	1.43174		1	1	1.54114	1	1	1	1		1	1	1.54114		51	I	AB-	3		-1.54114	-1.54114	-1.54114	-1.54114
A_23_P327643	10051	SMC4	structural maintenance of chromosomes 4	SMC protein 4 | Chromosome-associated polypeptide C | SMC4 (structural maintenance of chromosomes 4, yeast)-like 1 | OTTHUMP00000213838 | chromosome-associated polypeptide C | CAPC | SMC4L1 | SMC-4 | SMC4 structural maintenance of chromosomes 4-like 1 (yeast) | OTTHUMP00000213842 | XCAP-C homolog | hCAP-C | SMC4 structural maintenance of chromosomes 4-like 1 | structural maintenance of chromosome…	protein-coding	56.045	0.08706	0.65819	1e-05	0.97327	0.3045	0.58522	5e-05		1.24699	-1.0363	1.55042	-1.00276	-1.06679	-1.05796	-1.26409		1.16892	-1.09636	1.22651		1	1	1.55042	1	1	1	1		1	1	1.55042		52	I	AB-	3		-1.55042	-1.55042	-1.55042	-1.55042
A_23_P38328	80174	DBF4B	DBF4 homolog B (S. cerevisiae)	OTTHUMP00000230815 | Activator of S phase kinase-like protein 1 | ASKL1 | chiffon homolog B | ZDBF1B | OTTHUMP00000230819 | Dbf4-related factor 1 | DRF1 | FLJ13087 | protein DBF4 homolog B | ASK-like protein 1 | activator of S-phase kinase-like protein 1 | MGC15009 | OTTHUMP00000230817 | chifb | DBF4 homolog B (S. cerevisiae) | Chiffon homolog B | zinc finger, DBF-type containing 1B |CHIFB	protein-coding	207.606	0.08147	0.00526	8.28501e-06	0.9463	0.66117	0.66774	0.0166		1.2149	1.23574	1.55229	1.00461	-1.0432	-1.03374	-1.15421		1.16459	1.19541	1.34489		1	1	1.55229	1	1	1	1		1	1	1.55229		53	I	AB-	3		-1.55229	-1.55229	-1.55229	-1.55229
A_23_P86059	79802	HHIPL2	HHIP-like 2	KIAA1822L | KIAA1822-like | HHIP-like 2 | hedgehog interacting protein-like 2 | OTTHUMP00000035656 |HHIP-like protein 2 | FLJ13840 | HHIP3	protein-coding	90.3066	0.00123	0.61887	1.91843e-14	0.70971	0.55373	0.44845	0.74475		1.40787	1.02827	1.55945	1.02992	1.0399	1.088	-1.02734		1.46404	1.11876	1.51795		1	1	1.55945	1	1	1	1		1	1	1.55945		54	I	AB-	3		-1.55945	-1.55945	-1.55945	-1.55945
A_23_P56150	84839	RAX2	retina and anterior neural fold homeobox 2	MGC15631 | RAXL1 | QRX |retina and anterior neural fold homeobox protein 2 | Q50-type retinal homeobox protein | ARMD6 | retina and anterior neural fold homeobox like 1 | retina and anterior neural fold homeobox-like protein 1 | CORD11 | retina and anterior neural fold homeobox 2 | Retina and anterior neural fold homeobox-like protein 1	protein-coding	13045.7	1.90072e-06	7e-05	2.11649e-15	0.9284	0.77458	0.72193	0.42641		1.27847	1.26376	1.56406	1.00458	1.01651	-1.01829	-1.04827		1.29958	1.24106	1.49204		1	1	1.56406	1	1	1	1		1	1	1.56406		55	I	AB-	3		-1.56406	-1.56406	-1.56406	-1.56406
A_23_P501961	26013	L3MBTL1	l(3)mbt-like (Drosophila)	L(3)mbt-like | l(3)mbt-like 1 (Drosophila) | lethal(3)malignant brain tumor-like protein 1 | lethal (3) malignant brain tumor l(3) | OTTHUMP00000197636 | L3MBT | KIAA0681 | l(3)mbt (Drosophila)-like | L(3)mbt protein homolog | l(3)mbt-like (Drosophila) | OTTHUMP00000031024 |FLJ41181 | dJ138B7.3 | DKFZp586P1522 | OTTHUMP00000031026 | L3MBTL | H-l(3)mbt | H-L(3)MBT | H-l(3)mbt protein | OTTHUMP0000…	protein-coding	73.7732	0.0046	0.76765	2.22143e-07	0.73792	0.80256	0.52217	0.94579		1.38504	1.01608	1.57026	1.02029	1.02053	1.05219	-1.00572		1.41347	1.06911	1.56133		1	1	1.57026	1	1	1	1		1	1	1.57026		56	I	AB-	3		-1.57026	-1.57026	-1.57026	-1.57026
A_24_P167877	100132247	LOC100132247	nuclear pore complex interacting protein-like 3; similar to Uncharacterized protein KIAA0220	MGC70907 | nuclear pore complex interacting protein family member |DKFZp564D113 | OTTHUMP00000224363 | FLJ61599 | OTTHUMP00000240194 |nuclear pore complex interacting protein related gene | OTTHUMP00000232603	protein-coding	10453.9	0.00134	0.00026	5.12062e-15	0.90808	0.09547	0.02761	0.96768		1.17722	1.21288	1.57185	1.00846	1.11978	1.13008	-1.00305		1.31823	1.37065	1.56707		1	1	1.57185	1	1	1	1		1	1	1.57185		57	I	AB-	3		-1.57185	-1.57185	-1.57185	-1.57185
A_24_P374918	9266	CYTH2	cytohesin 2	Sec7p-like | Sec7p-L | SEC7L | pleckstrin homology, Sec7 and coiled-coil domains 2 (cytohesin-2) | pleckstrin homology, Sec7 and coiled-coil domains 2 |CTS18 | OTTHUMP00000196754 | cytohesin-2 | pleckstrin homology, Sec7 and coiled/coil domains 2 (cytohesin-2) | ARF exchange factor | PH, SEC7 and coiled-coil domain-containing protein 2 | ARNO | CTS18.1 | ARF nucleotide-binding site opener | Prote…	protein-coding	52.1557	0.0323	0.04441	6.93811e-07	0.68931	0.05718	0.42793	0.01632		1.36326	1.25258	1.5775	1.05497	-1.33776	-1.09265	-1.18988		1.01906	1.14637	1.32576		1	1	1.5775	1	1	1	1		1	1	1.5775		58	I	AB-	3		-1.5775	-1.5775	-1.5775	-1.5775
A_24_P267664	114041	C21orf88	chromosome 21 open reading frame 88 (C21orf88), transcript variant 2	FLJ26079 | chromosome 21 open reading frame 88	RNA gene	148.83	0.00705	0.01893	8.89969e-09	0.95544	0.69092	0.82171	0.40591		1.41549	1.2866	1.57874	1.00317	1.03794	-1.01978	-1.08094		1.46919	1.26164	1.46053		1	1	1.57874	1	1	1	1		1	1	1.57874		59	I	AB-	3		-1.57874	-1.57874	-1.57874	-1.57874
A_24_P829261	378938	MALAT1	metastasis associated lung adenocarcinoma transcript 1 (non-protein coding)	MALAT-1 | PRO1073 | NEAT2 | NCRNA00047 | LINC00047 |PRO2853 | HCN | metastasis associated lung adenocarcinoma transcript 1 (non-protein coding)	RNA gene	9341.35	0.16312	0.01977	2.64359e-13	0.33006	0.05687	1e-05	0.49969		1.17323	1.21311	1.59364	1.05671	1.17234	1.2624	1.03452		1.37542	1.53143	1.64865		1	1	1.59364	1	1	1	1		1	1	1.59364		60	I	AB-	3		-1.59364	-1.59364	-1.59364	-1.59364
A_24_P627984	9852	EPM2AIP1	EPM2A (laforin) interacting protein 1	EPM2A (laforin) interacting protein 1 | Laforin-interacting protein | FLJ11207 | EPM2A-interacting protein 1 |EPM2A interacting protein 1 | laforin-interacting protein | KIAA0766	protein-coding	49.7106	0.2771	0.09615	1.28419e-12	0.04431	0.42379	0.28465	0.86588		1.1453	1.16277	1.6089	1.12642	1.05493	1.1181	-1.01595		1.20821	1.30009	1.58364		1	1	1.6089	1	1	1	1		1	1	1.6089		61	I	AB-	3		-1.6089	-1.6089	-1.6089	-1.6089
A_23_P169494	5004	ORM1	orosomucoid 1	AGP1 | AGP 1 | OMD 1 | OTTHUMP00000022741 |AGP-A | orosomucoid 1 | alpha-1-acid glycoprotein 1 | orosomucoid-1 | Orosomucoid-1 | ORM	protein-coding	22.8342	0.76283	0.02089	3.25993e-07	0.46075	0.08522	0.24131	0.86216		-1.06556	1.21884	1.61031	-1.06593	1.23637	1.21042	1.0303		1.1603	1.47531	1.6591		1	1	1.61031	1	1	1	1		1	1	1.61031		62	I	AB-	3		-1.61031	-1.61031	-1.61031	-1.61031
A_23_P409355	5829	PXN	paxillin	paxillin | OTTHUMP00000240291 | OTTHUMP00000240327 | OTTHUMP00000240317 |FLJ16691 | OTTHUMP00000240326	protein-coding	50.5592	0.10207	0.84563	4.69428e-09	0.53676	0.26694	0.9246	0.47949		1.27035	1.01528	1.62112	1.06486	-1.09994	-1.00873	1.03935		1.15493	1.00649	1.68491		1	1	1.62112	1	1	1	1		1	1	1.62112		63	I	AB-	3		-1.62112	-1.62112	-1.62112	-1.62112
A_24_P391591	150759	LINC00342	long intergenic non-protein coding RNA 342	LOC150759 | non-protein coding RNA 342 | long intergenic non-protein coding RNA 342	uncategorized	83.0835	0.01257	0.00659	5.68449e-09	0.70079	0.09713	0.00159	0.10222		1.36245	1.16578	1.62293	1.04995	1.16597	1.2033	1.10725		1.58858	1.40278	1.79699		1	1	1.62293	1	1	1	1		1	1	1.62293		64	I	AB-	3		-1.62293	-1.62293	-1.62293	-1.62293
A_23_P66774	124975	GGT6	gamma-glutamyltransferase 6	gamma-glutamyltranspeptidase 6 | Gamma-glutamyltranspeptidase 6 |FLJ25990 | GGT 6 | gamma-glutamyltransferase 6 homolog (rat) | gamma-glutamyltransferase 6 | gamma-glutamyltransferase 6 homolog | FLJ90165 |EC 2.3.2.2	protein-coding	18453	0.00322	0.00442	1.20366e-08	0.9808	0.56255	0.5275	0.5701		1.32495	1.30508	1.63898	-1.00183	1.05441	-1.0564	-1.04293		1.39704	1.2354	1.57151		1	1	1.63898	1	1	1	1		1	1	1.63898		65	I	AB-	3		-1.63898	-1.63898	-1.63898	-1.63898
A_32_P57140	221037	JMJD1C	jumonji domain containing 1C	Thyroid receptor-interacting protein 8 | jumonji domain containing 1C |OTTHUMP00000019677 | FLJ14374 | KIAA1380 | DKFZp761F0118 | Jumonji domain-containing protein 1C | RP11-10C13.2 | TRIP8 | thyroid hormone receptor interactor 8 | probable JmjC domain-containing histone demethylation protein 2C | thyroid receptor interacting protein 8 | TRIP-8 | thyroid receptor-interacting protein 8 | jumonji d…	protein-coding	70.5722	0.00163	0.00166	2.51962e-11	0.89072	0.64537	0.4499	0.99745		1.43112	1.20664	1.64236	-1.00949	1.0333	-1.07974	1.00026		1.47878	1.11753	1.64279		1	1	1.64236	1	1	1	1		1	1	1.64236		66	I	AB-	3		-1.64236	-1.64236	-1.64236	-1.64236
A_24_P205242	9349	RPL23	ribosomal protein L23	MGC111167 | OTTHUMP00000164153 | MGC72008 | L23 | 60S ribosomal protein L17 | rpL17 |60S ribosomal protein L23 | ribosomal protein L17 | MGC117346 | OTTHUMP00000164151 | ribosomal protein L23	protein-coding	45.4411	0.05744	0.0459	5.22983e-16	0.57876	0.49203	0.81071	0.33606		1.30484	1.2418	1.64381	1.03649	-1.04904	1.01781	-1.0923		1.24384	1.26392	1.50491		1	1	1.64381	1	1	1	1		1	1	1.64381		67	I	AB-	3		-1.64381	-1.64381	-1.64381	-1.64381
A_24_P7202	57498	KIDINS220	kinase D-interacting substrate, 220kDa	OTTHUMP00000214113 | OTTHUMP00000214116 |MGC163482 | kinase D-interacting substrate of 220 kDa | OTTHUMP00000214111 | KIAA1250 | kinase D-interacting substrate, 220kDa | ankyrin repeat-rich membrane spanning | ARMS | Ankyrin repeat-rich membrane-spanning protein | OTTHUMP00000214115 | ankyrin repeat-rich membrane-spanning protein | OTTHUMP00000200338	protein-coding	35.0688	0.09168	0.1639	3.18542e-08	0.92481	0.97675	0.00214	0.40852		1.30663	1.13852	1.64439	1.00759	1.00338	1.38585	1.11057		1.31105	1.57782	1.82621		1	1	1.64439	1	1	1	1		1	1	1.64439		68	I	AB-	3		-1.64439	-1.64439	-1.64439	-1.64439
A_24_P927883	23338	PHF15	PHD finger protein 15	KIAA0239 | OTTHUMP00000159386 | OTTHUMP00000159387 |OTTHUMP00000159385 | OTTHUMP00000197617 | JADE2 | PHD finger protein 15 | protein Jade-2 | PHD finger protein 15	protein-coding	23.3397	0.28512	0.02191	2.88298e-06	0.15371	0.48397	0.2782	0.99331		1.23839	1.38593	1.65467	1.08652	-1.07154	1.20264	1.00067		1.15571	1.66677	1.65578		1	1	1.65467	1	1	1	1		1	1	1.65467		69	I	AB-	3		-1.65467	-1.65467	-1.65467	-1.65467
A_23_P6150	728882	FAM182B	family with sequence similarity 182, member B	family with sequence similarity 182, member B | MGC51338 |DKFZp434B104	RNA gene	43.3176	0.10287	0.77446	4.21104e-09	0.61628	0.5621	0.29336	0.08524		1.28727	1.0164	1.65859	-1.04035	1.11058	-1.1022	-1.11681		1.42962	-1.08442	1.48511		1	1	1.65859	1	1	1	1		1	1	1.65859		70	I	AB-	3		-1.65859	-1.65859	-1.65859	-1.65859
A_23_P161644	10432	RBM14	RNA binding motif protein 14	transmembrane protein 137 | RRM-containing coactivator activator/modulator | synaptotagmin-interacting protein | MGC31756 | SYT-interacting protein | Paraspeckle protein 2 | SYTIP1 | PSP2 | Synaptotagmin-interacting protein | RNA-binding motif protein 14 | OTTHUMP00000179145 | OTTHUMP00000205221 | SIP |MGC15912 | paraspeckle protein 2 | RNA binding motif protein 14 | DKFZp779J0927 | RNA-binding p…	protein-coding	29.5359	0.00782	0.10919	4.01945e-06	0.78994	0.56639	0.40134	0.1971		1.50268	1.20525	1.66741	-1.02255	-1.05477	-1.06884	-1.16708		1.42465	1.12762	1.4287		1	1	1.66741	1	1	1	1		1	1	1.66741		71	I	AB-	3		-1.66741	-1.66741	-1.66741	-1.66741
A_23_P30603	8528	DDO	D-aspartate oxidase	D-aspartate oxidase, DDO | FLJ45203 | DDO-2 | OTTHUMP00000017003 | DDO-1 | OTTHUMP00000017002 | OTTHUMP00000017001 | DASOX | aspartic oxidase | D-aspartate oxidase |EC 1.4.3.1	protein-coding	34.4973	0.06996	0.16995	2.98041e-12	0.7178	0.68358	0.25373	0.35593		1.30563	1.12683	1.67339	1.04876	1.05675	-1.21723	1.11504		1.37972	-1.08023	1.8659		1	1	1.67339	1	1	1	1		1	1	1.67339		72	I	AB-	3		-1.67339	-1.67339	-1.67339	-1.67339
A_24_P367473	1232	CCR3	chemokine (C-C motif) receptor 3	eosinophil eotaxin receptor | CC-CKR-3 | eosinophil CC chemokine receptor 3 | CKR3 | b-chemokine receptor | CD193 antigen | CCR-3 | MGC102841 | chemokine (C-C motif) receptor 3 | Eosinophil eotaxin receptor | OTTHUMP00000209745 | CMKBR3 | CC chemokine receptor 3 |C-C chemokine receptor type 3 | C-C CKR-3 | CD193	protein-coding	24.5142	0.0048	0.09134	6.51925e-06	0.0151	0.36794	0.31892	0.17053		1.46074	1.16265	1.68396	1.36949	1.09865	-1.11348	-1.14391		1.60484	1.04416	1.47211		1	1	1.68396	1	1	1	1		1	1	1.68396		73	I	AB-	3		-1.68396	-1.68396	-1.68396	-1.68396
A_23_P119583	5143	PDE4C	phosphodiesterase 4C, cAMP-specific (phosphodiesterase E1 dunce homolog, Drosophila)	phosphodiesterase 4C, cAMP-specific (phosphodiesterase E1 dunce homolog, Drosophila) |MGC126222 | cAMP-specific 3',5'-cyclic phosphodiesterase 4C | PDE21 | phosphodiesterase 4C, cAMP-specific (dunce (Drosophila)-homolog phosphodiesterase E1) | phosphodiesterase E1 dunce homolog | phosphodiesterase 4C, cAMP-specific | dunce | DPDE1 |EC 3.1.4.17	protein-coding	2026.03	0.00793	0.00635	1.54289e-06	0.89463	0.46452	0.88558	0.67182		1.35623	1.348	1.70426	1.01446	1.09456	-1.01678	-1.0473		1.48448	1.32575	1.62729		1	1	1.70426	1	1	1	1		1	1	1.70426		74	I	AB-	3		-1.70426	-1.70426	-1.70426	-1.70426
A_23_P148602	8552	INE1	inactivation escape 1 (non-protein coding)	MGC97386 | inactivation escape 1 (non-protein coding) | DXS6974E | MGC97335 | NCRNA00010 |MGC97326	RNA gene	1366.33	0.00692	0.00301	1.14654e-07	0.97476	0.74083	0.58642	0.3572		1.34476	1.34609	1.71164	1.00218	1.03841	-1.0647	-1.09318		1.39641	1.26429	1.56574		1	1	1.71164	1	1	1	1		1	1	1.71164		75	I	AB-	3		-1.71164	-1.71164	-1.71164	-1.71164
A_23_P400603	389741	MGC21881	hypothetical locus MGC21881	hypothetical locus MGC21881	RNA gene	51.3567	0.00544	0.00416	4.48271e-08	0.76341	0.32096	0.64824	0.39966		1.45903	1.26064	1.72231	-1.02044	1.06712	-1.05154	1.06763		1.55696	1.19885	1.83879		1	1	1.72231	1	1	1	1		1	1	1.72231		76	I	AB-	3		-1.72231	-1.72231	-1.72231	-1.72231
A_23_P204079	8620	NPFF	neuropeptide FF-amide peptide precursor	FMRFamide-related peptides | neuropeptide FF-amide peptide precursor | FMRFAL	protein-coding	104.486	0.04208	0.00121	2.89551e-16	0.80977	0.00211	0.00022	0.00189		1.24954	1.20717	1.72369	-1.02315	1.24392	1.266	1.17292		1.55433	1.52828	2.02175		1	1	1.72369	1	1	1	1		1	1	1.72369		77	I	AB-	3		-1.72369	-1.72369	-1.72369	-1.72369
A_23_P370027	2686	GGT7	gamma-glutamyltransferase 7	gamma-glutamyltransferase-like 3 | GGT4 | GGTL3 | dJ18C9.2 | Gamma-glutamyltransferase-like 5 | GGTL5 | Gamma-glutamyltranspeptidase 7 | gamma-glutamyltransferase 7 |OTTHUMP00000030708 | gamma-glutamyltransferase-like 5 | gamma-glutamyltransferase 4 | Gamma-glutamyltransferase-like 3 | gamma-glutamyltranspeptidase-like 3 | D20S101 | gamma-glutamyltranspeptidase 7 | GGT 7 |EC 2.3.2.2	protein-coding	68.543	0.03873	0.00021	1.17019e-13	0.47959	0.00741	0.63787	0.00433		1.28927	1.25431	1.78449	1.07028	1.2362	1.03464	1.20211		1.5938	1.29776	2.14515		1	1	1.78449	1	1	1	1		1	1	1.78449		78	I	AB-	3		-1.78449	-1.78449	-1.78449	-1.78449
A_23_P426511	55345	C4ORF21	chromosome 4 open reading frame 21	prematurely terminated mRNA decay factor-like | chromosome 4 open reading frame 21 | FLJ33237 | FLJ11331 |DKFZp313L226 | OTTHUMP00000163825 | FLJ44066 | DKFZp434C0927	protein-coding	30.2317	0.19817	0.64555	1.93382e-08	0.37017	0.66447	0.14822	0.00262		1.23332	-1.07218	1.79111	1.07727	-1.05202	-1.2303	-1.41187		1.17234	-1.3191	1.26861		1	1	1.79111	1	1	1	1		1	1	1.79111		79	I	AB-	3		-1.79111	-1.79111	-1.79111	-1.79111
A_24_P481375	100131564	LOC100131564	hypothetical LOC100131564	FLJ42965 |hypothetical LOC100131564	RNA gene	43.1559	0.00571	0.0037	4.2944e-20	0.00789	0.98244	0.08511	0.90644		1.49789	1.26538	1.79351	1.19538	1.00135	1.24328	1.00622		1.49991	1.57322	1.80467		1	1	1.79351	1	1	1	1		1	1	1.79351		80	I	AB-	3		-1.79351	-1.79351	-1.79351	-1.79351
A_24_P934583	100133299	LOC100133299	GALI1870	GALI1870	uncategorized	40.526	0.0444	0.00256	8.8048e-08	0.63196	0.05108	0.90203	0.67831		1.33358	1.33234	1.79493	-1.0458	-1.20311	1.01725	-1.03155		1.10844	1.35532	1.74003		1	1	1.79493	1	1	1	1		1	1	1.79493		81	I	AB-	3		-1.79493	-1.79493	-1.79493	-1.79493
A_23_P253622	57730	ANKRD36B	ankyrin repeat domain 36B	MGC149865 | KIAA1641 |FLJ90089 | ankyrin repeat domain 36B | MGC167812 | MGC149864 | ankyrin repeat domain-containing protein 36B | FLJ21281 | melanoma-associated antigen | CLL-associated antigen KW-1	protein-coding	78.1367	0.00103	1e-05	7.77778e-15	0.85052	0.0436	0.03639	0.0914		1.47085	1.27386	1.81655	-1.01462	1.15549	1.20742	1.09856		1.69955	1.53808	1.99559		1	1	1.81655	1	1	1	1		1	1	1.81655		82	I	AB-	3		-1.81655	-1.81655	-1.81655	-1.81655
A_24_P151834	51479	ANKFY1	ankyrin repeat and FYVE domain containing 1	ankyrin repeat and FYVE domain-containing protein 1 | Rabankyrin-5 | ANKHZN |DKFZp686M19106 | KIAA1255 | ZFYVE14 | ankyrin repeats hooked to a zinc finger motif | ankyrin repeat and FYVE domain containing 1 | Ankyrin repeats hooked to a zinc finger motif | ankyrin repeat hooked to zinc finger motif	protein-coding	140.944	0.00554	0.00242	2.23944e-10	0.82165	0.28693	0.3358	0.33141		1.31907	1.42087	1.83728	1.01196	1.11305	1.09565	1.1203		1.46819	1.55678	2.0583		1	1	1.83728	1	1	1	1		1	1	1.83728		83	I	AB-	3		-1.83728	-1.83728	-1.83728	-1.83728
A_24_P76898	5527	PPP2R5C	protein phosphatase 2, regulatory subunit B', gamma isoform	KIAA0044 | PP2A B subunit isoform PR61-gamma | PR61G | MGC23064 | protein phosphatase 2, regulatory subunit B (B56), gamma isoform | protein phosphatase 2, regulatory subunit B', gamma | renal carcinoma antigen NY-REN-29 | serine/threonine-protein phosphatase 2A 56 kDa regulatory subunit gamma isoform | Renal carcinoma antigen NY-REN-29 |B' alpha regulatory subunit | PP2A B subunit isoform R5-gam…	protein-coding	112.364	0.00403	0.00018	5.20815e-12	0.46008	0.13651	0.8599	0.76647		1.32242	1.24722	1.84625	1.08031	-1.10689	1.01705	-1.01979		1.19472	1.26849	1.81042		1	1	1.84625	1	1	1	1		1	1	1.84625		84	I	AB-	3		-1.84625	-1.84625	-1.84625	-1.84625
A_24_P152743	11322	TMC6	transmembrane channel-like 6	EVIN1 | EVER1 | epidermodysplasia verruciformis protein 1 | transmembrane channel-like 6 | Epidermodysplasia verruciformis protein 1 | protein LAK-4 | LAK-4P | Protein LAK-4 | expressed in activated T/LAK lymphocytes | epidermodysplasia verruciformis 1 | transmembrane channel-like protein 6 | EV1 |FLJ17776	protein-coding	37.0995	0.68832	0.00732	1.45294e-20	0.31528	0.69805	0.49854	0.00247		1.06062	1.20754	1.8496	1.07694	1.03286	-1.08527	-1.24214		1.09547	1.11266	1.48904		1	1	1.8496	1	1	1	1		1	1	1.8496		85	I	AB-	3		-1.8496	-1.8496	-1.8496	-1.8496
A_23_P415633	124923	SGK494	uncharacterized serine/threonine-protein kinase SgK494	FLJ78978 | sugen kinase 494 |FLJ25006 | Sugen kinase 494 |uncharacterized serine/threonine-protein kinase SgK494 | MGC39533 |EC 2.7.11.1	protein-coding	31.8349	0.01212	0.0002	8.95422e-08	0.56379	0.89216	0.03049	0.22233		1.50229	1.28954	1.85391	1.03307	1.00997	-1.28252	-1.14691		1.51727	1.00547	1.61644		1	1	1.85391	1	1	1	1		1	1	1.85391		86	I	AB-	3		-1.85391	-1.85391	-1.85391	-1.85391
A_23_P64888	50839	TAS2R10	taste receptor, type 2, member 10	taste receptor family B member 2 |MGC126811 | MGC126813 | Taste receptor family B member 2 | OTTHUMP00000238877 | TRB2 | taste receptor, type 2, member 10 | T2R10 | taste receptor, family B, member 2 | taste receptor type 2 member 10	protein-coding	33.3246	0.07191	0.20591	7.83446e-16	0.51527	0.0095	0.00914	0.0001		1.39297	1.26831	1.85854	-1.05202	1.31107	1.41988	1.2831		1.82628	1.80085	2.38469		1	1	1.85854	1	1	1	1		1	1	1.85854		87	I	AB-	3		-1.85854	-1.85854	-1.85854	-1.85854
A_32_P358887	8671	SLC4A4	solute carrier family 4, sodium bicarbonate cotransporter, member 4	DKFZp781H1314 | solute carrier family 4, sodium bicarbonate cotransporter, member 4, brain type | OTTHUMP00000218884 | Sodium bicarbonate cotransporter | solute carrier family 4, sodium bicarbonate cotransporter, member 5 | electrogenic sodium bicarbonate cotransporter 1 | OTTHUMP00000218885 | solute carrier family 4, sodium bicarbonate cotransporter, member 4 | NBCE1 | pNBC | HNBC1 | KNBC | solu…	protein-coding	56.3145	0.00194	0.42871	2.34647e-09	0.78201	0.12701	0.08749	0.33138		1.60407	-1.10403	1.87051	1.03184	-1.11037	-1.16006	-1.09183		1.44463	-1.28074	1.71319		1	1	1.87051	1	1	1	1		1	1	1.87051		88	I	AB-	3		-1.87051	-1.87051	-1.87051	-1.87051
A_24_P920748	11129	CLASRP	CLK4-associating serine/arginine rich protein	Suppressor of white-apricot homolog 2 | suppressor of white-apricot homolog 2 |Clk4 associating SR-related protein | CLASP | OTTHUMP00000196564 | FLJ90109 | CLK4-associating serine/arginine rich protein | splicing factor, arginine/serine-rich 16 | SFRS16 | Splicing factor, arginine/serine-rich 16 | splicing factor, arginine/serine-rich 16 (suppressor-of-white-apricot homolog, Drosophila) | suppre…	protein-coding	58.2224	0.12239	0.02153	3.87869e-08	0.93705	0.20964	0.364	0.00107		1.29232	1.23188	1.91079	1.00455	-1.1306	-1.08445	-1.2677		1.14304	1.13595	1.50729		1	1	1.91079	1	1	1	1		1	1	1.91079		89	I	AB-	3		-1.91079	-1.91079	-1.91079	-1.91079
A_24_P344890	280	AMY2B	amylase, alpha 2B (pancreatic)	amylase, alpha 2B; pancreatic | Carcinoid alpha-amylase | 1,4-alpha-D-glucan glucanohydrolase 2B | carcinoid alpha-amylase |AMY2 | OTTHUMP00000012697 | alpha-amylase carcinoid | OTTHUMP00000012696 | amylase, alpha 2B (pancreatic) | alpha-amylase 2B | glycogenase |EC 3.2.1.1	protein-coding	24.8547	0.03399	0.04865	2.90158e-07	0.11639	0.20268	0.7576	0.63532		1.51954	1.23023	1.94376	1.20066	-1.12161	-1.05247	-1.02733		1.35478	1.1689	1.89205		1	1	1.94376	1	1	1	1		1	1	1.94376		90	I	AB-	3		-1.94376	-1.94376	-1.94376	-1.94376
A_32_P8813	283663	LOC283663	hypothetical LOC283663	hypothetical LOC283663	RNA gene	54.4621	0.00654	0.06272	1.24296e-19	0.31971	0.02836	0.1176	0.02737		1.45426	1.15375	1.98758	1.06165	1.25166	1.19093	1.19654		1.82024	1.37404	2.37822		1	1	1.98758	1	1	1	1		1	1	1.98758		91	I	AB-	3		-1.98758	-1.98758	-1.98758	-1.98758
A_23_P320190	284992	CCDC150	coiled-coil domain containing 150	coiled-coil domain-containing protein 150 | MGC72171 | coiled-coil domain containing 150 | FLJ38811 | FLJ39660 | FLJ10202 |DKFZp434P055 | OTTHUMP00000205761	protein-coding	31.5135	0.00264	0.00466	3.10664e-17	0.88253	0.80044	0.42264	0.20333		1.84139	1.31953	2.00256	-1.01512	1.0398	1.12367	1.10014		1.91468	1.48272	2.2031		1	1	2.00256	1	1	1	1		1	1	2.00256		92	I	AB-	3		-2.00256	-2.00256	-2.00256	-2.00256
A_24_P933458	89797	NAV2	neuron navigator 2	KIAA1419 | RAINB1 | FLJ23707 | FLJ11030 | retinoic acid inducible gene in neuroblastoma 1 | helicase, APC down-regulated 1 | unc-53 homolog 2 | Steerin-2 | pore membrane and/or filament-interacting-like protein 2 | OTTHUMP00000231897 | retinoic acid inducible in neuroblastoma 1 | Retinoic acid inducible in neuroblastoma 1 | HELAD1 | OTTHUMP00000200627 | FLJ10633 | Unc-53 homolog 2 | unc53H2 | ste…	protein-coding	39.1468	0.30976	0.00626	1.72318e-15	0.34457	0.45165	0.73636	0.00381		1.15835	1.20604	2.03529	1.05583	-1.08928	-1.04461	1.18774		1.06341	1.15454	2.4174		1	1	2.03529	1	1	1	1		1	1	2.03529		93	I	AB-	3		-2.03529	-2.03529	-2.03529	-2.03529
A_23_P21207	7318	UBA7	ubiquitin-like modifier activating enzyme 7	UBA7, ubiquitin-activating enzyme E1 | UBE1L | OTTHUMP00000212701 | ubiquitin-activating enzyme E1-like | ubiquitin-activating enzyme 7 | UBA1B | ubiquitin-like modifier activating enzyme 7 | ubiquitin-activating enzyme-2 | ubiquitin-activating enzyme E1-related protein | D8 | UBE2 | ubiquitin-activating enzyme E1 homolog | Ubiquitin-activating enzyme 7 | UBA1, ubiquitin-activating enzyme E1 homo…	protein-coding	42.4966	0.00468	0.63357	4.68275e-13	0.80701	0.13074	0.17612	0.62195		1.55747	1.03964	2.08432	-1.02398	1.10046	1.14181	1.04629		1.71393	1.18707	2.1808		1	1	2.08432	1	1	1	1		1	1	2.08432		94	I	AB-	3		-2.08432	-2.08432	-2.08432	-2.08432
A_24_P71280	80045	GPR157	G protein-coupled receptor 157	G protein-coupled receptor 157 | FLJ12132 | probable G-protein coupled receptor 157 |OTTHUMP00000082681	protein-coding	43.7694	0.00301	0.00317	6.20991e-10	0.15762	0.89975	0.97493	0.12725		1.67298	1.3939	2.08614	1.10788	-1.02001	-1.0039	1.12813		1.64016	1.38848	2.35344		1	1	2.08614	1	1	1	1		1	1	2.08614		95	I	AB-	3		-2.08614	-2.08614	-2.08614	-2.08614
A_23_P402164	142937	LOC142937	hypothetical protein BC008131	hypothetical protein BC008131	uncategorized	20.7946	0.24709	0.00742	1.3099e-16	0.94086	0.33421	0.79865	0.84877		1.26737	1.37152	2.3276	-1.0092	1.09207	-1.04757	1.02027		1.38406	1.30924	2.37478		1	1	2.3276	1	1	1	1		1	1	2.3276		96	I	AB-	3		-2.3276	-2.3276	-2.3276	-2.3276
A_32_P168853	100190986	LOC100190986	hypothetical LOC100190986	FLJ41487 |FLJ30147 |hypothetical LOC100190986	RNA gene	21.0655	0.37213	0.00808	3.18968e-10	0.26013	0.01792	0.05913	0.01432		1.22552	1.5354	2.57901	-1.07938	1.71938	1.31283	-1.18978		2.10713	2.01572	2.16764		1	1	2.57901	1	1	1	1		1	1	2.57901		97	I	AB-	3		-2.57901	-2.57901	-2.57901	-2.57901
A_24_P128255	26069	DKFZP586B0319	DKFZP586B0319 protein	hypothetical protein LOC26069 |DKFZP586B0319 protein	uncategorized	70.5132	0.00232	0.01938	8.56871e-08	0.97242	0.25471	0.51305	0.55806		1.75022	1.61859	2.74195	1.00603	1.15394	1.14098	1.11483		2.01965	1.84678	3.05681		1	1	2.74195	1	1	1	1		1	1	2.74195		98	I	AB-	3		-2.74195	-2.74195	-2.74195	-2.74195
A_23_P356216	9639	ARHGEF10	Rho guanine nucleotide exchange factor (GEF) 10	Gef10 | rho guanine nucleotide exchange factor 10 | GEF10 |DKFZp686H0726 | MGC131664 | KIAA0294 | Rho guanine nucleotide exchange factor (GEF) 10 | OTTHUMP00000224478 | OTTHUMP00000224480 | OTTHUMP00000224479 | OTTHUMP00000224481	protein-coding	10.6768	0.06968	0.01546	3.36047e-31	0.87223	0.24641	0.25932	0.01899		1.69834	1.42703	2.9982	-1.01798	-1.19482	-1.17872	-1.2781		1.42142	1.21066	2.34583		1	1	2.9982	1	1	1	1		1	1	2.9982		99	I	AB-	3		-2.9982	-2.9982	-2.9982	-2.9982
A_24_P299308	121665	SPPL3	signal peptide peptidase 3	PSL4 |signal peptide peptidase-like 3 | Presenilin-like protein 4 | intramembrane protease 2 | OTTHUMP00000240480 | SPP-like 3 | MDHV1887 | MGC90402 | MGC126674 | IMP2 | MGC126676 | IMP-2 | PRO4332 | Intramembrane protease 2 | presenilin-like protein 4 |DKFZp586C1324 |EC 3.4.23.-	protein-coding	14.0546	0.02286	0.00463	8.92614e-16	0.68383	0.69143	0.84588	0.1875		1.86024	2.25543	3.04459	1.03472	-1.07066	-1.03329	-1.10495		1.73747	2.18277	2.75541		1	1	3.04459	1	1	1	1		1	1	3.04459		100	I	AB-	3		-3.04459	-3.04459	-3.04459	-3.04459
A_24_P335092	6288	SAA1	serum amyloid A1	OTTHUMP00000232000 | serum amyloid A protein |MGC111216 | serum amyloid A1 | OTTHUMP00000232001 | OTTHUMP00000236629 | SAA | TP53I4 | SAA2 | PIG4 | tumor protein p53 inducible protein 4	protein-coding	1243.8	3e-05	0.25771	5.27327e-20	0.93801	0.33811	0.32509	0.14367		-2.85071	1.0124	-2.68792	-1.02168	1.19193	1.02238	1.04573		-2.39168	1.03506	-2.57038		-2.85071	1	-2.68792	1	1	1	1		-2.85071	1	-2.68792		101	I	A-&AB-	4		1	2.68792	1	2.68792
A_23_P306203	6289	SAA2	serum amyloid A2	serum amyloid A2 |OTTHUMP00000233004 | OTTHUMP00000233009 | OTTHUMP00000233008 | SAA | OTTHUMP00000233007	protein-coding	648.443	4.24345e-30	0.23803	2.06607e-41	0.24222	0.08074	0.01119	0.2265		-2.7575	1.00424	-2.55166	-1.02413	1.15858	1.02112	1.04585		-2.38007	1.02545	-2.4398		-2.7575	1	-2.55166	1	1	1	1		-2.7575	1	-2.55166		102	I	A-&AB-	4		1	2.55166	1	2.55166
A_23_P209246	2736	GLI2	GLI family zinc finger 2	tax helper protein 1 | GLI family zinc finger 2 | GLI-Kruppel family member GLI2 | zinc finger protein GLI2 | oncogene GLI2 | THP1 | Tax helper protein | tax-responsive element-25-bp sequence binding protein | tax-responsive element-2 holding protein | glioma-associated oncogene family zinc finger 2 | HPE9 | THP |OTTHUMP00000204359 | tax helper protein 2 | THP2	protein-coding	35.4771	3.07424e-32	0.9488	1.91633e-25	0.74325	0.08602	0.79454	0.3751		-2.0819	-1.11024	-2.53647	-1.01017	1.17347	1.08254	1.21178		-1.77414	-1.02559	-2.09318		-2.0819	1	-2.53647	1	1	1	1		-2.0819	1	-2.53647		103	I	A-&AB-	4		1	2.53647	1	2.53647
A_32_P161855	57214	KIAA1199	KIAA1199	OTTHUMP00000195036 | KIAA1199 | TMEM2L | IR2155535 | colon cancer secreted protein 1 | OTTHUMP00000185569 |CCSP1 | OTTHUMP00000195037	protein-coding	440.923	2.3112e-08	0.50028	3.6158e-09	0.2044	0.17777	0.40747	0.7544		-2.35507	1.066	-2.20601	1.08344	-1.12553	-1.17039	1.07946		-2.6507	-1.09793	-2.04362		-2.35507	1	-2.20601	1	1	1	1		-2.35507	1	-2.20601		104	I	A-&AB-	4		1	2.20601	1	2.20601
A_24_P105933	7433	VIPR1	vasoactive intestinal peptide receptor 1	PACAP-R2 | VPAC1 | vasoactive intestinal peptide receptor 1 | vasoactive intestinal polypeptide receptor 1 | OTTHUMP00000209290 | OTTHUMP00000162603 | VIRG | HVR1 |FLJ41949 | VIP receptor, type I | pituitary adenylate cyclase-activating polypeptide type II receptor | pituitary adenylate cyclase activating polypeptide receptor, type II | II | RDC1 | PACAP-R-2 | VAPC1 | VIP-R-1 | V1RG | PACAP type …	protein-coding	226.083	6.09625e-22	0.8414	1.50002e-39	0.67485	0.07635	0.7581	0.44675		-2.13882	1.04152	-1.52306	1.14702	1.15695	1.06158	-1.03155		-1.84867	1.10566	-1.57111		-2.13882	1	-1.52306	1	1	1	1		-2.13882	1	-1.52306		105	I	A-&AB-	4		-1.40429	1.52306	-1.40429	1.52306
A_24_P926960	1953	MEGF6	multiple EGF-like-domains 6	OTTHUMP00000215006 | KIAA0815 | EGF-like protein 3 | multiple EGF-like-domains 6 | epidermal growth factor-like protein 3 | EGF-like-domain, multiple 3 | Multiple EGF-like domains protein 6 | EGFL3 | Epidermal growth factor-like protein 3 | multiple epidermal growth factor-like domains protein 6 | multiple EGF-like domains protein 6 |OTTHUMP00000000663 | OTTHUMP00000215007	protein-coding	65.2546	7.66066e-08	0.3838	2.6125e-18	0.1556	0.50833	0.7976	0.51588		-1.99086	1.0944	-1.71839	-1.17338	-1.12071	-1.27977	-1.36182		-2.23118	-1.16938	-2.34014		-1.99086	1	-1.71839	1	1	1	1		-1.99086	1	-1.71839		106	I	A-&AB-	4		1	1.71839	1	1.71839
A_23_P161218	27063	ANKRD1	ankyrin repeat domain 1 (cardiac muscle)	cardiac ankyrin repeat protein | CVARP | MCARP | ankyrin repeat domain-containing protein 1 | C193 | ALRP | Cytokine-inducible nuclear protein | Cytokine-inducible gene C-193 protein | cytokine-inducible nuclear protein | liver ankyrin repeat domain 1 | C-193 | bA320F15.2 | cytokine-inducible gene C-193 protein | CARP | ankyrin repeat domain 1 (cardiac muscle) | HA1A2 | Cardiac ankyrin repeat pro…	protein-coding	1595.22	3.11952e-32	0.54546	7.31626e-23	0.49092	0.23523	0.0468	0.03276		-1.92256	1.04162	-1.68326	-1.06274	1.21207	-1.16485	-1.09544		-1.58618	-1.11831	-1.84391		-1.92256	1	-1.68326	1	1	1	1		-1.92256	1	-1.68326		107	I	A-&AB-	4		1	1.68326	1	1.68326
A_23_P49539	57597	BAHCC1	BAH domain and coiled-coil containing 1	BAH domain and coiled-coil containing 1 | BAHD2 | FLJ23058 | BAH domain-containing protein 2 | KIAA1447 | bromo adjacent homology domain-containing protein 2 | Bromo adjacent homology domain-containing protein 2 |BAH and coiled-coil domain-containing protein 1	protein-coding	72.8644	4e-05	0.32137	2.92197e-10	0.08425	0.62515	0.00089	0.01443		-1.84678	-1.00931	-2.09091	-1.04926	1.20753	-1.15012	1.12557		-1.52939	-1.16083	-1.85765		-1.84678	1	-2.09091	1	1	1	1		-1.84678	1	-2.09091		108	I	A-&AB-	4		1	2.09091	1	2.09091
A_23_P346093	147138	TMC8	transmembrane channel-like 8	MGC40121 | EV2 | FLJ43684 |FLJ40668 | MGC102701 | transmembrane channel-like protein 8 | transmembrane channel-like 8 | EVER2 | Epidermodysplasia verruciformis protein 2 | epidermodysplasia verruciformis 2 | epidermodysplasia verruciformis protein 2 | EVIN2	protein-coding	114.966	6.90643e-27	0.48266	7.72664e-18	0.41447	0.00156	0.00307	0.10362		-1.96007	-1.05054	-1.90225	-1.00031	-1.11609	-1.12334	-1.16646		-2.18761	-1.18011	-2.2189		-1.96007	1	-1.90225	1	1	1	1		-1.96007	1	-1.90225		109	I	A-&AB-	4		1	1.90225	1	1.90225
A_23_P1331	1305	COL13A1	collagen, type XIII, alpha 1	OTTHUMP00000227636 | OTTHUMP00000019733 | OTTHUMP00000227633 | OTTHUMP00000019732 | COLXIIIA1 | collagen alpha-1(XIII) chain | OTTHUMP00000227637 | OTTHUMP00000227635 | OTTHUMP00000019731 |FLJ42485 | OTTHUMP00000227634 | collagen, type XIII, alpha 1	protein-coding	4949.12	0.00027	0.90478	2.92823e-13	0.67575	0.21388	0.16007	0.25681		-1.72483	-1.01196	-1.86101	1.01847	1.02106	-1.12644	1.00314		-1.68925	-1.13991	-1.85518		-1.72483	1	-1.86101	1	1	1	1		-1.72483	1	-1.86101		110	I	A-&AB-	4		1	1.86101	1	1.86101
A_23_P381945	3855	KRT7	keratin 7	Cytokeratin-7 | Keratin-7 | K7 | keratin, 55K type II cytoskeletal | keratin, type II cytoskeletal 7 | Type-II keratin Kb7 | keratin-7 | keratin 7 | cytokeratin 7 |MGC129731 | type II mesothelial keratin K7 | cytokeratin-7 | type-II keratin Kb7 | CK7 | sarcolectin | Sarcolectin | MGC3625 | CK-7 | keratin, simple epithelial type I, K7 | K2C7 | SCL	protein-coding	1226.01	9.87284e-11	0.90318	1.06951e-10	0.78853	0.81318	0.17815	0.97264		-1.83512	1.04181	-1.80832	1.04121	1.04282	1.25835	1.03067		-1.75977	1.31096	-1.75451		-1.83512	1	-1.80832	1	1	1	1		-1.83512	1	-1.80832		111	I	A-&AB-	4		1	1.80832	1	1.80832
A_23_P98350	330	BIRC3	baculoviral IAP repeat-containing 3	IAP homolog C | RNF49 | IAP-1 | baculoviral IAP repeat-containing protein 3 | CIAP2 | TNFR2-TRAF signaling complex protein |AIP1 | OTTHUMP00000235699 | baculoviral IAP repeat containing 3 | hIAP-1 | c-IAP2 | baculoviral IAP repeat-containing 3 | OTTHUMP00000235700 | cIAP2 | Inhibitor of apoptosis protein 1 | C-IAP2 | Apoptosis inhibitor 2 | OTTHUMP00000235701 | HAIP1 | mammalian IAP homolog C | A…	protein-coding	2572.36	1.41835e-22	0.48071	2.87263e-26	0.58304	0.45902	0.00035	0.57815		-1.77006	1.00919	-1.80182	-1.05775	-1.01893	1.10724	1.02193		-1.80357	1.11742	-1.76315		-1.77006	1	-1.80182	1	1	1	1		-1.77006	1	-1.80182		112	I	A-&AB-	4		1	1.80182	1	1.80182
A_24_P199774	64129	TINAGL1	tubulointerstitial nephritis antigen-like 1	P3ECSL |OTTHUMP00000003956 | TINAG-like 1 | TINAGL | lipocalin 7 | Oxidized LDL-responsive gene 2 protein | GIS5 | LIECG3 | glucocorticoid-inducible protein 5 | Glucocorticoid-inducible protein 5 | Tubulointerstitial nephritis antigen-related protein | TIN-Ag-RP | tubulointerstitial nephritis antigen-like 1 | OLRG2 | tubulointerstitial nephritis antigen-related protein | tubulointerstitial nephri…	protein-coding	137.381	0.0006	0.84998	1.00702e-06	0.21464	0.07287	0.10812	0.17502		-1.76029	-1.0217	-1.73958	-1.06597	1.25756	-1.15778	1.15871		-1.39977	-1.1829	-1.50131		-1.76029	1	-1.73958	1	1	1	1		-1.76029	1	-1.73958		113	I	A-&AB-	4		1	1.73958	1	1.73958
A_23_P115726	220963	SLC16A9	solute carrier family 16, member 9 (monocarboxylic acid transporter 9)	FLJ43803 | C10orf36 | MCT9 | Solute carrier family 16 member 9 | OTTHUMP00000178989 | MCT 9 | solute carrier family 16 (monocarboxylic acid transporters), member 9 | chromosome 10 open reading frame 36 | solute carrier family 16 member 9 | monocarboxylate transporter 9 |OTTHUMP00000178988 | solute carrier family 16, member 9 (monocarboxylic acid transporter 9)	protein-coding	113.875	8e-05	0.40319	4.6578e-12	0.99539	0.24067	0.14352	0.01771		-1.59334	1.0111	-1.82767	1.02128	1.06944	-1.12791	1.18572		-1.48988	-1.11553	-1.5414		-1.59334	1	-1.82767	1	1	1	1		-1.59334	1	-1.82767		114	I	A-&AB-	4		1	1.82767	1	1.82767
A_23_P207414	80755	AARSD1	alanyl-tRNA synthetase domain containing 1	OTTHUMP00000204130 | alanyl-tRNA synthetase domain containing 1 | OTTHUMP00000204019 | alanyl-tRNA synthetase domain-containing protein 1 | alanyl-tRNA editing protein Aarsd1 | OTTHUMP00000204018 | OTTHUMP00000204020 | Alanyl-tRNA synthetase domain-containing protein 1 |OTTHUMP00000204017 | MGC2744	protein-coding	126.501	6.8463e-20	0.87803	8.04606e-12	0.36082	0.78564	0.11937	0.80235		-1.66909	-1.08824	-1.7739	1.08159	-1.07529	-1.02173	1.04823		-1.79476	-1.11189	-1.69228		-1.66909	1	-1.7739	1	1	1	1		-1.66909	1	-1.7739		115	I	A-&AB-	4		1	1.7739	1	1.7739
A_23_P137035	8544	PIR	pirin (iron-binding nuclear protein)	OTTHUMP00000022961 | probable quercetin 2,3-dioxygenase PIR | pirin | pirin (iron-binding nuclear protein) | probable quercetinase | Probable quercetinase | OTTHUMP00000022962 | Probable quercetin 2,3-dioxygenase PIR |EC 1.13.11.24	protein-coding	1038.65	0.00074	0.86921	4.10752e-09	0.80303	0.25304	0.07502	0.00379		-1.67992	1.01102	-1.73639	-1.02074	1.10408	-1.04517	1.10757		-1.52156	-1.03378	-1.56775		-1.67992	1	-1.73639	1	1	1	1		-1.67992	1	-1.73639		116	I	A-&AB-	4		1	1.73639	1	1.73639
A_23_P40174	4318	MMP9	matrix metallopeptidase 9 (gelatinase B, 92kDa gelatinase, 92kDa type IV collagenase)	OTTHUMP00000031674 | macrophage gelatinase | Gelatinase B | matrix metalloproteinase-9 | GELB | MANDP2 | matrix metalloproteinase 9 (gelatinase B, 92kDa gelatinase, 92kDa type IV collagenase) | 92 kDa type IV collagenase | matrix metalloproteinase 9 (gelatinase B, 92kD gelatinase, 92kD type IV collagenase) | matrix metallopeptidase 9 (gelatinase B, 92kDa gelatinase, 92kDa type IV collagenase) | 9…	protein-coding	401.1	3.76782e-09	0.89358	4.62017e-17	0.81106	0.13204	0.56436	0.08795		-1.67283	1.02658	-1.70501	1.03022	-1.07108	-1.08329	-1.09993		-1.79173	-1.05524	-1.87539		-1.67283	1	-1.70501	1	1	1	1		-1.67283	1	-1.70501		117	I	A-&AB-	4		1	1.70501	1	1.70501
A_23_P23279	92241	RCSD1	RCSD domain containing 1	protein kinase substrate CapZIP | MGC126611 | protein kinase substrate MK2S4 |MGC126585 | capZ-interacting protein | OTTHUMP00000033255 | CAPZIP | MGC21854 | OTTHUMP00000033256 | RCSD domain-containing protein 1 | Protein kinase substrate CapZIP | MK2S4 | RCSD domain containing 1	protein-coding	661.967	2.99235e-11	0.65279	8.43094e-14	0.98516	0.01082	0.28798	0.00999		-1.69156	1.04288	-1.68083	1.00144	-1.20898	-1.0913	-1.21455		-2.04506	-1.04643	-2.04145		-1.69156	1	-1.68083	1	1	1	1		-1.69156	1	-1.68083		118	I	A-&AB-	4		1	1.68083	1	1.68083
A_23_P363769	3892	KRT86	keratin 86	Hb6 |FLJ25176 | keratin 86 | Type II hair keratin Hb6 | KRTHB1 | keratin, type II cuticular Hb6 | keratin, hair, basic, 6 (monilethrix) | Hb1 | K86 | keratin protein HB6 | keratin-86 | type-II keratin Kb26 | type II hair keratin Hb6 | HB6 | hair keratin K2.11 | hard keratin, type II, 6 | KRTHB6 | hHb6 | Type-II keratin Kb26 | MNX | Keratin-86 | Hair keratin K2.11	protein-coding	911.261	1.5206e-06	0.58353	1.57811e-06	0.9429	0.63426	0.16519	0.55326		-1.77927	1.05454	-1.67332	1.00771	-1.03489	-1.13152	-1.05873		-1.84135	-1.073	-1.77159		-1.77927	1	-1.67332	1	1	1	1		-1.77927	1	-1.67332		119	I	A-&AB-	4		1	1.67332	1	1.67332
A_23_P210425	10398	MYL9	myosin, light chain 9, regulatory	Myosin regulatory light chain 2, smooth muscle isoform | MRLC1 | myosin regulatory light chain MRLC1 | MLC2 | myosin regulatory light chain 2, smooth muscle isoform | MLC-2C | OTTHUMP00000030858 | 20 kDa myosin light chain | myosin regulatory light polypeptide 9 | MYRL2 | myosin, light polypeptide 9, regulatory | myosin regulatory light chain 9 |MGC3505 | myosin regulatory light chain 1 | OTTHUMP…	protein-coding	432.137	9.1952e-17	0.26261	1.03314e-12	0.4681	0.07154	0.00037	0.047		-1.77486	-1.05876	-1.65998	-1.03808	1.10529	1.22991	1.20801		-1.60579	1.16165	-1.37414		-1.77486	1	-1.65998	1	1	1	1		-1.77486	1	-1.65998		120	I	A-&AB-	4		1	1.65998	1	1.65998
A_24_P406754	84171	LOXL4	lysyl oxidase-like 4	LOXC | FLJ21889 | lysyl oxidase-related protein C | lysyl oxidase-like protein 4 | Lysyl oxidase-like protein 4 | lysyl oxidase homolog 4 | Lysyl oxidase-related protein C | lysyl oxidase related C | lysyl oxidase-like 4 |OTTHUMP00000020243 |EC 1.4.3.-	protein-coding	201.919	5.45639e-07	0.68069	4.30595e-12	0.42649	0.01392	0.00899	0.08984		-1.7123	-1.01525	-1.59138	-1.0174	-1.09248	1.12532	1.04734		-1.87065	1.10842	-1.51945		-1.7123	1	-1.59138	1	1	1	1		-1.7123	1	-1.59138		121	I	A-&AB-	4		1	1.59138	1	1.59138
A_32_P53524	9423	NTN1	netrin 1	netrin-1 | NTN1L | netrin 1, mouse, homolog of |OTTHUMP00000160751 | netrin 1	protein-coding	192.107	3.48115e-06	0.03313	5.98392e-16	0.77247	0.05876	0.21941	0.58725		-1.7305	-1.04428	-1.57362	1.0099	1.28882	1.19015	1.23526		-1.3427	1.13968	-1.27392		-1.7305	1	-1.57362	1	1	1	1		-1.7305	1	-1.57362		122	I	A-&AB-	4		1	1.57362	1	1.57362
A_23_P319598	725	C4BPB	complement component 4 binding protein, beta	OTTHUMP00000034288 | OTTHUMP00000034289 | OTTHUMP00000034374 | OTTHUMP00000034375 | complement component 4 binding protein, beta |C4BP | C4b-binding protein beta chain | complement component 4-binding protein, beta	protein-coding	105.659	1.49687e-11	0.77066	4.29527e-16	0.77534	0.22802	0.03079	0.46645		-1.4518	-1.0867	-1.61563	-1.12623	-1.06783	-1.0783	-1.02677		-1.55028	-1.17179	-1.65888		-1.4518	1	-1.61563	1	1	1	1		-1.4518	1	-1.61563		123	I	A-&AB-	4		1	1.61563	1	1.61563
A_23_P421011	81621	KAZALD1	Kazal-type serine peptidase inhibitor domain 1	Kazal-type serine peptidase inhibitor domain 1 | FKSG40 | FKSG28 | Kazal-type serine protease inhibitor domain 1 | IGFBP-related protein 10 | OTTHUMP00000020298 | novel kazal-type serine protease inhibitor domain and immunoglobulin domain containing protein | FLJ24094 | bone- and odontoblast-expressed gene 1 | kazal-type serine protease inhibitor domain-containing protein 1 | IGFBP-rP10 |BONO1	protein-coding	445.961	6.47633e-08	0.26477	1.61581e-18	0.24448	0.94444	0.49391	0.34385		-1.4535	-1.05819	-1.60209	1.07578	1.00354	-1.03746	-1.06628		-1.44837	-1.09783	-1.70828		-1.4535	1	-1.60209	1	1	1	1		-1.4535	1	-1.60209		124	I	A-&AB-	4		1	1.60209	1	1.60209
A_24_P931443	8111	GPR68	G protein-coupled receptor 68	G-protein coupled receptor 68 | OGR-1 | OGR1 | ovarian cancer G-protein coupled receptor 1 | OTTHUMP00000236282 |MGC111379 | Sphingosylphosphorylcholine receptor | G protein-coupled receptor 68 | GPR12A | MGC156983 | sphingosylphosphorylcholine receptor | OTTHUMP00000236281 | ovarian cancer G protein-coupled receptor, 1	protein-coding	278.611	5.69171e-08	0.45569	6.38302e-10	0.68869	0.31115	0.56664	0.26121		-1.48439	1.02571	-1.55402	1.04794	-1.18095	1.19098	-1.14145		-1.75299	1.2216	-1.77384		-1.48439	1	-1.55402	1	1	1	1		-1.48439	1	-1.55402		125	I	A-&AB-	4		1	1.55402	1	1.55402
A_23_P153320	3383	ICAM1	intercellular adhesion molecule 1	ICAM-1 | CD54 | human rhinovirus receptor | cell surface glycoprotein P3.58 | Major group rhinovirus receptor | intercellular adhesion molecule 1 | CD54 antigen | intercellular adhesion molecule 1 (CD54), human rhinovirus receptor | major group rhinovirus receptor |P3.58 | BB2	protein-coding	170.526	3.49498e-06	0.24464	9.55718e-17	0.1234	0.27692	0.29028	0.68553		-1.38266	1.03311	-1.60927	1.0322	-1.02038	-1.24692	-1.02651		-1.41084	-1.20696	-1.65193		-1.38266	1	-1.60927	1	1	1	1		-1.38266	1	-1.60927		126	I	A-&AB-	4		1	1.60927	1	1.60927
A_24_P91991	339983	NAT8L	N-acetyltransferase 8-like (GCN5-related, putative)	DKFZp566H184 | Camello-like protein 3 | Hcml3 | camello-like protein 3 |DKFZp434B0650 | CML3 | N-acetyltransferase 8-like (GCN5-related, putative) | N-acetyltransferase 8-like | N-acetylaspartate synthetase | NAA synthetase | NAT8-LIKE | MGC117272 | N-acetyltransferase 8-like protein | FLJ37478 |EC 2.3.1.17	protein-coding	530.347	7.46213e-17	0.69818	1.68466e-13	0.77973	0.26662	0.66643	0.13968		-1.40739	-1.122	-1.54428	-1.01925	1.17137	1.10441	1.03587		-1.20149	-1.01593	-1.4908		-1.40739	1	-1.54428	1	1	1	1		-1.40739	1	-1.54428		127	I	A-&AB-	4		1	1.54428	1	1.54428
A_23_P395438	94031	HTRA3	HtrA serine peptidase 3	PRSP | High-temperature requirement factor A3 | high-temperature requirement factor A3 | probable serine protease HTRA3 | Tasp | Pregnancy-related serine protease | pregnancy-related serine protease |OTTHUMP00000036079 | OTTHUMP00000217403 | serine protease HTRA3 | Prsp | HtrA serine peptidase 3 |EC 3.4.21.-	protein-coding	412.277	2e-05	0.43354	2.86951e-06	0.85263	4.69912e-06	0.00975	0.00064		-1.59417	1.04018	-1.61503	1.02668	-1.10891	-1.04304	-1.09708		-1.76779	-1.00275	-1.77182		-1.59417	1	-1.61503	1	1	1	1		-1.59417	1	-1.61503		128	I	A-&AB-	4		1	1.61503	1	1.61503
A_23_P30655	4794	NFKBIE	nuclear factor of kappa light polypeptide gene enhancer in B-cells inhibitor, epsilon	IkappaBepsilon | IKBE | IkB-E | NF-kappa-BIE | ikB-epsilon | ikappaBepsilon | IkB-epsilon |NF-kappa-B inhibitor epsilon | nuclear factor of kappa light polypeptide gene enhancer in B-cells inhibitor, epsilon | I-kappa-B-epsilon | ikB-E | OTTHUMP00000016522	protein-coding	7052.64	7.78058e-11	0.70191	2.66111e-09	0.50917	0.76069	0.00157	0.7467		-1.57156	1.01744	-1.57372	1.00284	1.00478	1.0203	1.06063		-1.56408	1.03809	-1.48376		-1.57156	1	-1.57372	1	1	1	1		-1.57156	1	-1.57372		129	I	A-&AB-	4		1	1.57372	1	1.57372
A_23_P87011	6876	TAGLN	transgelin	transgelin | Smooth muscle protein 22-alpha | DKFZp686P11128 | SM22-alpha | Protein WS3-10 |DKFZp686B01212 | OTTHUMP00000234990 | 22 kDa actin-binding protein | smooth muscle protein 22-alpha | SM22 | OTTHUMP00000234995 | OTTHUMP00000234996 | OTTHUMP00000234991 | WS3-10 | OTTHUMP00000234992 | TAGLN1 | transgelin variant 2 | SMCC | OTTHUMP00000234994	protein-coding	981.083	1.40255e-16	0.73864	2.36373e-17	0.96284	0.93615	0.69475	0.30704		-1.61283	1.02408	-1.55188	-1.01775	-1.06906	-1.02755	-1.0888		-1.72421	-1.00339	-1.68969		-1.61283	1	-1.55188	1	1	1	1		-1.61283	1	-1.55188		130	I	A-&AB-	4		1	1.55188	1	1.55188
A_23_P1029	4237	MFAP2	microfibrillar-associated protein 2	microfibrillar-associated protein 2 | Microfibril-associated glycoprotein 1 | MAGP1 | MAGP-1 | OTTHUMP00000002398 | MFAP-2 | microfibril-associated glycoprotein 1 | OTTHUMP00000002397 |FLJ50901 | MAGP	protein-coding	232.059	5.11101e-16	0.14528	7.09537e-16	0.7716	2e-05	0.03966	0.61769		-1.60485	-1.03286	-1.51945	1.01757	1.26751	1.02679	1.15192		-1.26614	-1.00591	-1.31906		-1.60485	1	-1.51945	1	1	1	1		-1.60485	1	-1.51945		131	I	A-&AB-	4		1	1.51945	1	1.51945
A_23_P129903	147166	TRIM16L	tripartite motif-containing 16-like	tripartite motif-containing protein 70 | Tripartite motif-containing protein 70 | TRIM70 | tripartite motif-containing protein 16-like protein | tripartite motif protein 70 | tripartite motif containing 16-like |OTTHUMP00000065075 | OTTHUMP00000065216 | tripartite motif-containing 16-like | OTTHUMP00000065215	protein-coding	10312.3	1.59802e-06	0.68799	0.00016	0.77233	6e-05	0.7226	0.16517		-1.52535	1.07766	-1.54175	1.01782	-1.24209	1.12255	1.03367		-1.89462	1.20973	-1.49153		-1.52535	1	-1.54175	1	1	1	1		-1.52535	1	-1.54175		132	I	A-&AB-	4		1	1.54175	1	1.54175
A_24_P142118	7057	THBS1	thrombospondin 1	thrombospondin-1p180 | THBS-1 | TSP-1 | thrombospondin-1 | THBS | TSP1 |OTTHUMP00000165029 | thrombospondin 1 | TSP	protein-coding	11763.5	4e-05	0.19867	4.66773e-07	0.66818	0.36869	0.79313	0.15248		-1.54318	1.10212	-1.51854	-1.02922	1.11256	1.01711	1.10767		-1.38705	1.12098	-1.37093		-1.54318	1	-1.51854	1	1	1	1		-1.54318	1	-1.51854		133	I	A-&AB-	4		1	1.51854	1	1.51854
A_23_P202156	4791	NFKB2	nuclear factor of kappa light polypeptide gene enhancer in B-cells 2 (p49/p100)	lymphocyte translocation chromosome 10 protein | nuclear factor of kappa light chain gene enhancer in B-cells 2 | nuclear factor of kappa light polypeptide gene enhancer in B-cells 2 (p49/p100) | Lyt10 | OTTHUMP00000059136 |OTTHUMP00000020371 | H2TF1 | LYT-10 | DNA-binding factor KBF2 | nuclear factor NF-kappa-B p100 subunit | oncogene Lyt-10 | p52 | Nuclear factor of kappa light polypeptide gene…	protein-coding	158.548	1.10289e-09	0.87234	3.89749e-11	0.71607	0.1354	0.00548	0.01927		-1.50059	1.0111	-1.48501	-1.01973	-1.10816	-1.12146	-1.14428		-1.66289	-1.10915	-1.69927		-1.50059	1	-1.48501	1	1	1	1		-1.50059	1	-1.48501		134	I	A-&AB-	4		1	1.48501	1	1.48501
A_23_P4662	602	BCL3	B-cell CLL/lymphoma 3	OTTHUMP00000200152 |B-cell leukemia/lymphoma 3 | BCL-3 | BCL4 | B-cell lymphoma 3 protein | B-cell lymphoma 3-encoded protein | chronic lymphatic leukemia protein | proto-oncogene BCL3 | Proto-oncogene BCL3 | OTTHUMP00000200151 | D19S37 | B-cell CLL/lymphoma 3	protein-coding	1359.68	1.72579e-07	0.36016	1.08908e-08	0.89055	0.46309	0.00068	0.2653		-1.70313	1.04746	-1.41968	-1.05839	1.01631	-1.2255	-1.0911		-1.6758	-1.16997	-1.54901		-1.70313	1	-1.41968	1	1	1	1		-1.70313	1	-1.41968		135	I	A-&AB-	4		1	1.41968	1	1.41968
A_23_P57667	5361	PLXNA1	plexin A1	plexin-A1 | OTTHUMP00000215966 | Semaphorin receptor NOV | plexin A1 |DKFZp761P19121 | PLXN1 | NOV | plexin 1 | semaphorin receptor NOV | PLEXIN-A1 | NOVP	protein-coding	7242.58	3.22574e-09	0.54656	5e-05	0.51494	0.84921	0.00824	0.29958		-1.56813	1.09751	-1.45044	1.04271	1.09171	1.01409	1.14883		-1.4364	1.11297	-1.26254		-1.56813	1	-1.45044	1	1	1	1		-1.56813	1	-1.45044		136	I	A-&AB-	4		1	1.45044	1	1.45044
A_32_P4018	4919	ROR1	receptor tyrosine kinase-like orphan receptor 1	OTTHUMP00000010573 | OTTHUMP00000010574 | neurotrophic tyrosine kinase receptor-related 1 | tyrosine-protein kinase transmembrane receptor ROR1 | receptor tyrosine kinase-like orphan receptor 1 | Neurotrophic tyrosine kinase, receptor-related 1 | neurotrophic tyrosine kinase, receptor-related 1 |MGC99659 | dJ537F10.1 | NTRKR1 |EC 2.7.10.1	protein-coding	728.144	1.74717e-11	0.194	2e-05	0.60781	0.23983	0.86356	0.14338		-1.55998	1.05267	-1.44899	-1.00521	1.08869	-1.26671	1.03271		-1.4329	-1.20333	-1.40309		-1.55998	1	-1.44899	1	1	1	1		-1.55998	1	-1.44899		137	I	A-&AB-	4		1	1.44899	1	1.44899
A_24_P251599	859	CAV3	caveolin 3	OTTHUMP00000115603 | VIP-21 | MGC126129 | VIP21 | LQT9 | caveolin-3 | OTTHUMP00000207105 | MGC126101 |MGC126100 | LGMD1C | M-caveolin | caveolin 3	protein-coding	1082.95	9.03495e-12	0.40358	9.98955e-11	0.93661	0.13968	9e-05	0.61015		-1.54301	1.01572	-1.43527	1.0056	1.14432	1.261	1.32044		-1.34841	1.28082	-1.08696		-1.54301	1	-1.43527	1	1	1	1		-1.54301	1	-1.43527		138	I	A-&AB-	4		1	1.43527	1	1.43527
A_23_P401718	91409	CCDC74B	coiled-coil domain containing 74B	coiled-coil domain containing 74B | OTTHUMP00000204285 | OTTHUMP00000204217 | DKFZp434E2321 | coiled-coil domain-containing protein 74B |OTTHUMP00000162397	protein-coding	317.71	1.45683e-11	0.82639	0.00032	0.93189	0.03141	0.01969	0.0043		-1.53892	-1.0573	-1.42388	1.00238	1.09847	1.03314	1.04427		-1.40097	-1.02339	-1.36352		-1.53892	1	-1.42388	1	1	1	1		-1.53892	1	-1.42388		139	I	A-&AB-	4		1	1.42388	1	1.42388
A_23_P158593	1289	COL5A1	collagen, type V, alpha 1	alpha 1 type V collagen | collagen, type V, alpha 1 |OTTHUMP00000022513 | collagen alpha-1(V) chain	protein-coding	360.868	1.34656e-06	0.32622	4.13394e-11	0.96374	0.09615	0.52808	0.61015		-1.6024	1.05743	-1.42286	1.01341	1.10855	-1.04842	1.04614		-1.44549	1.00859	-1.3601		-1.6024	1	-1.42286	1	1	1	1		-1.6024	1	-1.42286		140	I	A-&AB-	4		1	1.42286	1	1.42286
A_32_P59302	59269	HIVEP3	human immunodeficiency virus type I enhancer binding protein 3	OTTHUMP00000007074 | human immunodeficiency virus type I enhancer binding protein 3 | ZAS3 | SHN3 | Kappa-B and V(D)J recombination signal sequences-binding protein | KBP-1 | ZNF40C | KIAA1555 | kappa-B and V(D)J recombination signal sequences-binding protein | FLJ16752 | Schnurri-3 | KBP1 | KRC | kappabinding protein-1 | kappa-binding protein 1 |OTTHUMP00000007073 | Human immunodeficiency virus …	protein-coding	224.03	1.92368e-14	0.35596	4.73394e-07	0.86568	0.10539	0.39752	0.52058		-1.57758	1.0629	-1.42143	-1.00849	1.06066	-1.20815	-1.07675		-1.48736	-1.13665	-1.53052		-1.57758	1	-1.42143	1	1	1	1		-1.57758	1	-1.42143		141	I	A-&AB-	4		1	1.42143	1	1.42143
A_23_P16673	1265	CNN2	calponin 2	Neutral calponin | neutral calponin | calponin 2 |calponin H2, smooth muscle | calponin-2 | Calponin H2, smooth muscle	protein-coding	1261.42	1.63742e-06	0.86028	0.00015	0.52439	0.08594	0.1323	0.19199		-1.50227	-1.01073	-1.38193	1.03497	1.1002	1.12538	1.11823		-1.36545	1.11343	-1.23582		-1.50227	1	-1.38193	1	1	1	1		-1.50227	1	-1.38193		142	I	A-&AB-	4		1	1.38193	1	1.38193
A_23_P26824	80774	LIMD2	LIM domain containing 2	LIM domain-containing protein 2 | MGC10986 | LIM domain containing 2	protein-coding	401.335	9.87869e-08	0.98568	4.66856e-06	0.87696	0.54731	0.32027	0.00025		-1.50726	1.00113	-1.35186	1.0138	-1.04686	-1.07248	-1.29604		-1.57789	-1.07127	-1.75206		-1.50726	1	-1.35186	1	1	1	1		-1.50726	1	-1.35186		143	I	A-&AB-	4		1	1.35186	1	1.35186
A_23_P29237	80833	APOL3	apolipoprotein L, 3	OTTHUMP00000198071 | APOLIII | apolipoprotein L-III | TNF-inducible protein CG12-1 | CG12-1 | Apolipoprotein L-III | apoL-III | apolipoprotein L3 | apolipoprotein L, 3 |CG121 | CG12_1 | OTTHUMP00000198072 | ApoL-III | OTTHUMP00000198073	protein-coding	153.967	1.35074e-11	0.40294	6.43228e-13	0.91653	0.00018	0.20126	0.00026		1.67425	-1.003	1.46907	1.11482	-1.26097	-1.17225	-1.18635		1.32775	-1.17577	1.23831		1.67425	1	1.46907	1	1	1	1		1.67425	1	1.46907		144	I	A-&AB-	4		1	-1.46907	1	-1.46907
A_32_P220715	81631	MAP1LC3B	microtubule-associated protein 1 light chain 3 beta	MAP1A/1BLC3 | Autophagy-related ubiquitin-like modifier LC3 B | MAP1 light chain 3-like protein 2 | microtubule-associated protein 1 light chain 3 beta | microtubule-associated proteins 1A/1B light chain 3B | MAP1ALC3 | autophagy-related ubiquitin-like modifier LC3 B | Microtubule-associated protein 1 light chain 3 beta | ATG8F | MAP1A/MAP1B LC3 B | MAP1A/MAP1B light chain 3 B | OTTHUMP0000017500…	protein-coding	5128.15	2.41015e-06	0.19528	2.79785e-06	0.41618	0.00385	0.02609	0.00369		1.58064	1.03137	1.4833	-1.00307	1.0602	-1.0147	1.00214		1.67579	1.01643	1.48647		1.58064	1	1.4833	1	1	1	1		1.58064	1	1.4833		145	I	A-&AB-	4		1	-1.4833	1	-1.4833
A_23_P15394	968	CD68	CD68 molecule	Gp110 | GP110 |OTTHUMP00000135285 | macrosialin | CD68 antigen | scavenger receptor class D, member 1 | macrophage antigen CD68 | SCARD1 | DKFZp686M18236 | CD68 molecule	protein-coding	1674.87	1.91098e-15	0.14551	1.35587e-14	0.92448	0.72226	0.00063	3e-05		1.58134	1.01443	1.48395	1.06356	-1.11639	-1.00745	-1.04854		1.41648	1.00693	1.41525		1.58134	1	1.48395	1	1	1	1		1.58134	1	1.48395		146	I	A-&AB-	4		1	-1.48395	1	-1.48395
A_23_P69121	6478	SIAH2	seven in absentia homolog 2 (Drosophila)	seven in absentia (Drosophila) homolog 2 | OTTHUMP00000216722 |E3 ubiquitin-protein ligase SIAH2 | Siah-2 | siah-2 | hSiah2 | seven in absentia homolog 2 (Drosophila) | Seven in absentia homolog 2 |EC 6.3.2.-	protein-coding	406.1	0.00033	0.7775	2.01568e-06	0.29576	0.00849	0.09944	0.03139		1.60245	1.04404	1.48576	1.00733	-1.24363	-1.08489	-1.20428		1.28853	-1.03913	1.23373		1.60245	1	1.48576	1	1	1	1		1.60245	1	1.48576		147	I	A-&AB-	4		1	-1.48576	1	-1.48576
A_23_P217379	1288	COL4A6	collagen, type IV, alpha 6	CXDELq22.3 | OTTHUMP00000023834 | collagen of basement membrane, alpha-6 | collagen alpha-6(IV) chain | DELXq22.3 |MGC88184 | OTTHUMP00000023835 | collagen alpha 6 type IV | collagen IV, alpha-6 polypeptide | dJ889N15.4 (Collagen Alpha 6(IV)) | collagen, type IV, alpha 6	protein-coding	65.9222	5.5429e-07	0.81527	1.35295e-12	0.6801	0.20839	0.59978	0.05834		1.62731	-1.0356	1.49682	-1.04072	-1.08607	-1.01285	-1.07724		1.49835	-1.04891	1.3895		1.62731	1	1.49682	1	1	1	1		1.62731	1	1.49682		148	I	A-&AB-	4		1	-1.49682	1	-1.49682
A_23_P35912	837	CASP4	caspase 4, apoptosis-related cysteine peptidase	caspase 4, apoptosis-related cysteine peptidase | ICE(rel)II | protease TX | ICE(rel)-II | ICH2 | TX | caspase 4, apoptosis-related cysteine protease | CASP-4 | ICH-2 | protease ICH-2 | OTTHUMP00000231863 | apoptotic cysteine protease Mih1/TX | caspase-4 | Protease TX | Protease ICH-2 |ICEREL-II | OTTHUMP00000231864 | Mih1/TX |EC 3.4.22.57	protein-coding	16399.4	1.16851e-07	0.67891	2.17754e-06	0.65406	0.12907	0.62055	0.07901		1.67596	1.02486	1.53629	-1.00206	-1.2714	-1.17617	-1.33358		1.3182	-1.14764	1.152		1.67596	1	1.53629	1	1	1	1		1.67596	1	1.53629		149	I	A-&AB-	4		1	-1.53629	1	-1.53629
A_23_P52676	117144	CATSPER1	cation channel, sperm associated 1	sperm ion channel | MGC33368 |MGC33335 | CatSper1 | OTTHUMP00000233989 | cation channel, sperm associated 1 | hCatSper | sperm-associated cation channel 1 | CATSPER | cation channel sperm-associated protein 1	protein-coding	530.008	1.5664e-15	0.54142	4.30113e-08	0.40838	0.09699	0.02019	0.18641		1.64659	1.09604	1.54942	1.02862	1.03073	-1.08483	-1.10589		1.69719	1.01033	1.40106		1.64659	1	1.54942	1	1	1	1		1.64659	1	1.54942		150	I	A-&AB-	4		1	-1.54942	1	-1.54942
A_32_P199252	3320	HSP90AA1	heat shock protein 90kDa alpha (cytosolic), class A member 2; heat shock protein 90kDa alpha (cytosolic), class A member 1	HSPCAL4 | HSPC1 | HSPCA | HSP89A | heat shock protein HSP 90-alpha | HSP90N |HSPCAL1 | Heat shock 86 kDa | Hsp90 | HSP90A | heat shock protein 90kDa alpha (cytosolic), class A member 1 | heat shock 90kD protein 1, alpha-like 4 | Hsp89 | HSP 86 | heat shock 86 kDa | FLJ31884 | HSP86 | heat shock 90kD protein, alpha-like 4 | LAP2 | heat shock 90kD protein 1, alpha | heat shock 90kDa protein 1, alph…	protein-coding	18953.3	2.14017e-11	0.78397	2.00738e-11	0.13788	0.63334	0.00833	0.76284		1.71409	1.11025	1.57866	1.06861	-1.4612	-1.23912	-1.30935		1.17307	-1.11607	1.20568		1.71409	1	1.57866	1	1	1	1		1.71409	1	1.57866		151	I	A-&AB-	4		1	-1.57866	1	-1.57866
A_32_P703	646626	LOC646626	hypothetical LOC646626	hypothetical protein LOC646626	RNA gene	351.881	8.69483e-10	0.85337	9.63811e-06	0.81007	0.39475	0.16431	0.96158		1.68055	1.10818	1.58573	-1.00531	1.02997	1.22114	1.29009		1.73092	1.35324	2.04573		1.68055	1	1.58573	1	1	1	1		1.68055	1	1.58573		152	I	A-&AB-	4		1	-1.58573	1	-1.58573
A_24_P218151	51200	CPA4	carboxypeptidase A4	Carboxypeptidase A3 | carboxypeptidase A4 | carboxypeptidase A3 |OTTHUMP00000212508 | OTTHUMP00000212509 | CPA3 |EC 3.4.17.-	protein-coding	81.9632	3.78629e-13	0.73632	6.84993e-10	0.78871	0.00819	0.01424	0.0006		1.603	-1.02388	1.61143	-1.0829	1.17154	-1.13094	1.21323		1.87798	-1.15795	1.95504		1.603	1	1.61143	1	1	1	1		1.603	1	1.61143		153	I	A-&AB-	4		1	-1.61143	1	-1.61143
A_23_P200737	5999	RGS4	regulator of G-protein signaling 4	RGP4 | MGC60244 | SCZD9 | regulator of G-protein signalling 4 | schizophrenia disorder 9 | OTTHUMP00000032322 | OTTHUMP00000228806 | regulator of G-protein signaling 4 | OTTHUMP00000032324 | OTTHUMP00000032323 | OTTHUMP00000228932 | OTTHUMP00000228807 | MGC2124 |DKFZp761F1924 | OTTHUMP00000228931	protein-coding	103	2e-05	0.47029	4.55674e-09	0.28059	0.00385	0.0127	2e-05		1.62008	-1.03097	1.63501	-1.03684	1.19265	-1.28567	-1.01305		1.93219	-1.32549	1.61395		1.62008	1	1.63501	1	1	1	1		1.62008	1	1.63501		154	I	A-&AB-	4		1	-1.63501	1	-1.63501
A_23_P256312	4486	MST1R	macrophage stimulating 1 receptor (c-met-related tyrosine kinase)	p185-Ron | CD136 antigen | PTK8 | OTTHUMP00000223157 | OTTHUMP00000210452 | macrophage stimulating 1 receptor (c-met-related tyrosine kinase) | soluble RON variant 1 | soluble RON variant 4 | Protein-tyrosine kinase 8 | PTK8 protein tyrosine kinase 8 |OTTHUMP00000210451 | macrophage-stimulating protein receptor | CD136 | MSP receptor | CDw136 | soluble RON variant 2 | c-met-related tyrosine kinas…	protein-coding	91.4477	8.06981e-07	0.00287	5.718e-15	0.00103	0.01155	0.31405	0.05376		1.63457	1.02379	1.65603	1.04158	1.12854	1.06014	1.24591		1.84468	1.08536	2.06326		1.63457	1	1.65603	1	1	1	1		1.63457	1	1.65603		155	I	A-&AB-	4		1	-1.65603	1	-1.65603
A_32_P233735	57464	FAM40B	family with sequence similarity 40, member B	family with sequence similarity 40, member B | KIAA1170 |OTTHUMP00000212366 | OTTHUMP00000212367 | hypothetical protein LOC57464 | homolog of yeast FAR11 protein 2	protein-coding	95.1139	0.00054	0.00452	1.17094e-06	0.99874	0.39769	0.48255	0.58809		1.59097	1.44722	1.68103	1.06869	1.26437	-1.01355	1.11738		2.01157	1.42787	1.87835		1.59097	1	1.68103	1	1	1	1		1.59097	1	1.68103		156	I	A-&AB-	4		1	-1.68103	1	-1.68103
A_23_P152570	146691	TOM1L2	target of myb1-like 2 (chicken)	OTTHUMP00000065655 | OTTHUMP00000065656 | target of Myb-like protein 2 | TOM1-like protein 2 | target of myb1 (chicken) homolog-like 1 | Target of Myb-like protein 2 | OTTHUMP00000065657 | FLJ32746 | target of myb1-like 2 (chicken) |FLJ21501	protein-coding	37.1176	0.00049	2.76188e-06	4.03899e-19	0.89387	0.18175	0.63317	0.11381		1.6267	1.25523	1.69606	1.1224	1.02211	-1.00511	-1.02422		1.66267	1.24885	1.65595		1.6267	1	1.69606	1	1	1	1		1.6267	1	1.69606		157	I	A-&AB-	4		1	-1.69606	1	-1.69606
A_32_P56249	100131733	LOC100131733	hypothetical LOC100131733	hypothetical LOC100131733	RNA gene	42.4655	0.00026	0.83625	1.05177e-10	0.66129	0.00023	0.0013	0.00631		1.67077	-1.02553	1.67447	-1.00225	1.05628	-1.0647	1.05852		1.7648	-1.09188	1.77246		1.67077	1	1.67447	1	1	1	1		1.67077	1	1.67447		158	I	A-&AB-	4		1	-1.67447	1	-1.67447
A_23_P156049	3074	HEXB	hexosaminidase B (beta polypeptide)	hexosaminidase subunit B | Beta-N-acetylhexosaminidase subunit beta | hexosaminidase B (beta polypeptide) | beta-N-acetylhexosaminidase subunit beta | HCC-7 | beta-hexosaminidase subunit beta | Cervical cancer proto-oncogene 7 protein | N-acetyl-beta-glucosaminidase subunit beta | OTTHUMP00000222053 | OTTHUMP00000128232 | Hexosaminidase subunit B | cervical cancer proto-oncogene 7 protein |ENC-1A…	protein-coding	10273.5	3.13783e-08	0.47143	8.04065e-09	0.76032	0.95399	0.50107	0.79251		1.73484	-1.01375	1.67081	1.00252	-1.06091	1.05785	1.03841		1.63524	1.0435	1.73499		1.73484	1	1.67081	1	1	1	1		1.73484	1	1.67081		159	I	A-&AB-	4		1	-1.67081	1	-1.67081
A_23_P258612	51761	ATP8A2	ATPase, aminophospholipid transporter-like, class I, type 8A, member 2	ATPIB | ATPase class I type 8A member 2 | ATPase, aminophospholipid transporter-like, class I, type 8A, member 2 | ML-1 | OTTHUMP00000018151 | ATPase, aminophospholipid transporter-like, Class I, type 8A, member 2 | probable phospholipid-transporting ATPase IB | IB |ATP | ATPase, aminophospholipid transporter, class I, type 8A, member 2 | DKFZp434B1913 |EC 3.6.3.1	protein-coding	126.202	0.00036	0.01327	1.34871e-09	0.46827	0.4789	0.43307	0.20282		1.73119	-1.03489	1.68212	-1.03186	-1.12296	-1.04673	-1.13289		1.54163	-1.08325	1.4848		1.73119	1	1.68212	1	1	1	1		1.73119	1	1.68212		160	I	A-&AB-	4		1	-1.68212	1	-1.68212
A_23_P27133	3866	KRT15	keratin 15	OTTHUMP00000165061 | keratin, type I cytoskeletal 15 | type I cytoskeletal 15 | cytokeratin-15 | K1CO | CK-15 | keratin 15 | keratin-15, basic | keratin-15, beta |OTTHUMP00000164634 | K15 | OTTHUMP00000165060 | CK15 | cytokeratin 15 | KRTB | Keratin-15 | Cytokeratin-15	protein-coding	895.828	4.59593e-09	0.36735	6.80959e-17	0.54729	0.61084	0.12938	0.70721		1.72491	-1.03882	1.71644	1.03007	-1.13843	-1.1089	-1.24513		1.51517	-1.15195	1.37852		1.72491	1	1.71644	1	1	1	1		1.72491	1	1.71644		161	I	A-&AB-	4		1	-1.71644	1	-1.71644
A_23_P158725	9123	SLC16A3	solute carrier family 16, member 3 (monocarboxylic acid transporter 4)	solute carrier family 16, member 3 (monocarboxylic acid transporter 4) | MGC138472 | MCT3 | MCT-4 | MCT 4 | monocarboxylate transporter 4 | monocarboxylate transporter 3 | Solute carrier family 16 member 3 | MCT4 |MCT 3 | MCT-3 | solute carrier family 16 (monocarboxylic acid transporters), member 3 | MGC138474	protein-coding	62607.8	3.31164e-06	0.96687	4.55062e-10	0.05303	2e-05	0.02545	0.00178		1.51077	1.03963	1.35842	1.05167	-1.14967	-1.15054	-1.11619		1.31409	-1.10668	1.21702		1.51077	1	1.35842	1	1	1	1		1.51077	1	1.35842		162	I	A-&AB-	4		1	-1.35842	1	-1.35842
A_23_P350824	1808	DPYSL2	dihydropyrimidinase-like 2	dihydropyrimidinase-related protein 2 | dihydropyrimidinase-like 2 long form | Collapsin response mediator protein 2 | unc-33-like phosphoprotein 2 | OTTHUMP00000225221 | OTTHUMP00000225222 | CRMP2 |OTTHUMP00000125291 | collapsin response mediator protein hCRMP-2 | dihydropyrimidinase-like 2 | CRMP-2 | collapsin response mediator protein 2 | DRP2 | DHPRP2 | OTTHUMP00000225223 | Unc-33-like phosph…	protein-coding	4214.91	1.45575e-07	0.73918	1e-05	0.96766	0.57057	0.869	0.9793		1.55762	1.02793	1.40082	1.05845	-1.0279	1.02924	1.01569		1.51534	1.05799	1.4228		1.55762	1	1.40082	1	1	1	1		1.55762	1	1.40082		163	I	A-&AB-	4		1	-1.40082	1	-1.40082
A_24_P58037	392288	LOC392288	similar to microtubule-associated proteins 1A/1B light chain 3	microtubule-associated proteins 1A/1B light chain 3B-like	uncategorized	810.117	2.96351e-10	0.83442	1.56632e-10	0.46901	0.0412	0.8858	0.36943		1.51965	1.05204	1.46458	-1.04601	1.02654	-1.01483	-1.02917		1.55998	1.03667	1.42307		1.51965	1	1.46458	1	1	1	1		1.51965	1	1.46458		164	I	A-&AB-	4		1	-1.46458	1	-1.46458
A_23_P110184	6307	MSMO1	methylsterol monooxygenase 1	Methylsterol monooxygenase | C-4 methylsterol oxidase | SC4MOL | ERG25 | DESP4 | OTTHUMP00000219758 |C-4 methyl sterol | methylsterol monooxygenase | MGC104344 | OTTHUMP00000219759 | sterol-C4-methyl oxidase-like | OTTHUMP00000219760 | OTTHUMP00000219757 | methylsterol monooxygenase 1 |EC 1.14.13.72	protein-coding	605.522	2.53987e-13	0.80944	7.81182e-08	0.98433	0.01109	0.12279	0.01463		1.50572	-1.01457	1.47179	1.09171	1.03758	1.1959	1.01736		1.5623	1.17873	1.49734		1.50572	1	1.47179	1	1	1	1		1.50572	1	1.47179		165	I	A-&AB-	4		1	-1.47179	1	-1.47179
A_23_P156852	10455	ECI2	enoyl-CoA delta isomerase 2	dJ1013A10.3 | acyl-Coenzyme A binding domain containing 2 | DRS1 | Hepatocellular carcinoma-associated antigen 88 | pECI | diazepam-binding inhibitor-related protein 1 | OTTHUMP00000213830 | enoyl-CoA delta isomerase 2, mitochondrial | Diazepam-binding inhibitor-related protein 1 | DRS-1 | peroxisomal D3,D2-enoyl-CoA isomerase | Delta(3),delta(2)-enoyl-CoA isomerase | ACBD2 | renal carcinoma anti…	protein-coding	15044.9	4.05309e-09	0.13622	5.37248e-12	0.7185	0.6569	0.24212	0.12646		1.52885	1.02153	1.48291	-1.01003	-1.09342	-1.04656	-1.12904		1.39823	-1.0245	1.31343		1.52885	1	1.48291	1	1	1	1		1.52885	1	1.48291		166	I	A-&AB-	4		1	-1.48291	1	-1.48291
A_24_P289178	404550	C16orf74	chromosome 16 open reading frame 74 (C16orf74), mRNA	chromosome 16 open reading frame 74 |MGC17624 protein | MGC17624	protein-coding	1388.55	6.85271e-06	0.70668	3.43533e-13	0.66753	0.0212	0.02678	0.81939		1.51594	1.0136	1.48627	-1.01764	1.07061	1.12837	-1.00449		1.62298	1.14372	1.47963		1.51594	1	1.48627	1	1	1	1		1.51594	1	1.48627		167	I	A-&AB-	4		1	-1.48627	1	-1.48627
A_32_P6769	728294	D2HGDH	D-2-hydroxyglutarate dehydrogenase	D-2-hydroxyglutarate dehydrogenase, mitochondrial | D-2-hydroxyglutarate dehydrogenase | FLJ42195 | OTTHUMP00000200073 | MGC25181 | OTTHUMP00000200075 | OTTHUMP00000200072 | D2HGD |EC 1.1.99.-	protein-coding	148.588	5.69455e-06	0.74905	0.00065	0.68779	0.4765	0.92868	0.46894		1.56294	-1.00624	1.47111	-1.00391	-1.06088	-1.00622	1.00709		1.47325	-1.0125	1.48154		1.56294	1	1.47111	1	1	1	1		1.56294	1	1.47111		168	I	A-&AB-	4		1	-1.47111	1	-1.47111
A_23_P145541	9896	FIG4	FIG4 homolog (S. cerevisiae)	CMT4J | ALS11 | hSac3 | OTTHUMP00000016976 | FIG4 homolog (S. cerevisiae) | SAC domain-containing protein 3 | dJ249I4.1 |FIG4 homolog, SAC domain containing lipid phosphatase | FIG4 homolog, SAC1 lipid phosphatase domain containing (S. cerevisiae) | KIAA0274 | Phosphatidylinositol 3,5-bisphosphate 5-phosphatase | polyphosphoinositide phosphatase | SAC3 | Sac domain-containing inositol phosphatase…	protein-coding	500.572	0.0003	0.0076	4.8853e-07	0.14376	0.75563	0.95889	0.70263		1.54317	1.00794	1.50398	1.00453	-1.13871	1.07122	1.00882		1.35519	1.07973	1.51725		1.54317	1	1.50398	1	1	1	1		1.54317	1	1.50398		169	I	A-&AB-	4		1	-1.50398	1	-1.50398
A_23_P58207	5910	RAP1GDS1	RAP1, GTP-GDP dissociation stimulator 1	SMG P21 stimulatory GDP/GTP exchange protein | OTTHUMP00000219490 | RAP1, GTP-GDP dissociation stimulator 1 | OTTHUMP00000219494 | OTTHUMP00000219491 | MGC118861 | rap1 GTPase-GDP dissociation stimulator 1 | OTTHUMP00000219492 | SMG GDS protein | OTTHUMP00000219493 | Exchange factor smgGDS | OTTHUMP00000219495 | exchange factor smgGDS | SmgGDS | MGC118859 |GDS1	protein-coding	1795.59	6e-05	0.75573	1.94021e-07	0.98726	0.58612	0.63744	0.30455		1.58361	-1.00305	1.5202	-1.00894	-1.11072	1.07254	1.02762		1.42575	1.06928	1.56219		1.58361	1	1.5202	1	1	1	1		1.58361	1	1.5202		170	I	A-&AB-	4		1	-1.5202	1	-1.5202
A_23_P47304	838	CASP5	caspase 5, apoptosis-related cysteine peptidase	OTTHUMP00000231915 | protease ICH-3 | caspase 5, apoptosis-related cysteine peptidase | caspase 5, apoptosis-related cysteine protease | Protease TY |ICEREL-III | ICH-3 | ICH3 | OTTHUMP00000231914 | ICE(rel)-III | Protease ICH-3 | OTTHUMP00000209889 | CASP-5 | caspase-5 | OTTHUMP00000045729 | ICE(rel)III | MGC141966 | protease TY | TY protease |EC 3.4.22.58	protein-coding	5422.27	1.46713e-20	0.79464	6.66754e-18	0.96725	0.49456	0.29303	0.53397		1.58243	1.02302	1.53124	-1.02135	-1.20993	-1.17038	-1.29739		1.30787	-1.14404	1.18025		1.58243	1	1.53124	1	1	1	1		1.58243	1	1.53124		171	I	A-&AB-	4		1	-1.53124	1	-1.53124
A_23_P94230	23643	LY96	lymphocyte antigen 96	ly-96 | OTTHUMP00000226888 | ESOP1 | ESOP-1 | MD-2 | myeloid differentiation protein-2 |OTTHUMP00000226858 | protein MD-2 | MD2 | Protein MD-2 | Ly-96 | lymphocyte antigen 96	protein-coding	901.404	6.01553e-15	0.68505	1.48374e-07	0.26227	0.6017	0.59506	0.82765		1.5557	1.04403	1.56376	1.00695	-1.01667	1.12592	-1.0578		1.53019	1.17549	1.47831		1.5557	1	1.56376	1	1	1	1		1.5557	1	1.56376		172	I	A-&AB-	4		1	-1.56376	1	-1.56376
A_23_P64173	114769	CARD16	caspase recruitment domain family, member 16	Pseudo-ICE | pseudo interleukin-1beta converting enzyme |CARD only protein | Caspase-1 inhibitor COP | caspase recruitment domain-containing protein 16 | OTTHUMP00000232049 | COP1 | OTTHUMP00000232050 | CARD only domain-containing protein 1 | COP | caspase-1 dominant-negative inhibitor pseudo-ICE | pseudo interleukin-1 beta converting enzyme | caspase-1 inhibitor COP | caspase recruitment domain …	protein-coding	68.4396	1.30307e-15	0.33701	1.06431e-10	0.42216	0.63566	0.77434	0.56567		1.58289	-1.04138	1.57473	1.08808	-1.19508	-1.31423	-1.27536		1.32451	-1.36861	1.23473		1.58289	1	1.57473	1	1	1	1		1.58289	1	1.57473		173	I	A-&AB-	4		1	-1.57473	1	-1.57473
A_23_P62752	4879	NPPB	natriuretic peptide precursor B	natriuretic peptide precursor B | natriuretic peptides B | BNP | natriuretic protein | brain type natriuretic peptide |OTTHUMP00000002506 | natriuretic peptide B | Gamma-brain natriuretic peptide | gamma-brain natriuretic peptide	protein-coding	85.6563	2.26484e-11	0.58256	4.52256e-14	0.65045	0.07726	0.19608	0.0183		1.46101	-1.05855	1.53965	-1.13498	-1.09716	-1.21085	-1.29561		1.33163	-1.28175	1.18836		1.46101	1	1.53965	1	1	1	1		1.46101	1	1.53965		174	I	A-&AB-	4		1	-1.53965	1	-1.53965
A_24_P564824	9304	SNORD22	small nucleolar RNA, C/D box 22	RNA, U22 small nucleolar | U22 | small nucleolar RNA, C/D box 22 |RNU22	RNA gene	212.673	3.42989e-13	0.6989	6.68343e-13	0.86081	0.15108	0.3921	0.04033		1.43219	1.26874	1.58363	1.23752	-1.22356	1.0936	-1.10408		1.17051	1.38749	1.43434		1.43219	1	1.58363	1	1	1	1		1.43219	1	1.58363		175	I	A-&AB-	4		1	-1.58363	1	-1.58363
A_24_P98975	88455	ANKRD13A	ankyrin repeat domain 13A	ANKRD13 |NY-REN-25 antigen | ankyrin repeat domain 13A | ankyrin repeat domain 13 | NY-REN-25 | Protein KE03 | ankyrin repeat domain-containing protein 13A	protein-coding	3602.27	8.94951e-07	0.60025	1.95658e-06	0.95241	0.85505	0.15631	0.50636		1.52288	-1.05283	1.61336	-1.03345	-1.0037	-1.03824	-1.01592		1.51727	-1.09309	1.58808		1.52288	1	1.61336	1	1	1	1		1.52288	1	1.61336		176	I	A-&AB-	4		1	-1.61336	1	-1.61336
A_23_P59582	9723	SEMA3E	sema domain, immunoglobulin domain (Ig), short basic domain, secreted, (semaphorin) 3E	M-SemaK | OTTHUMP00000206419 | semaphorin-3E | SEMAH | coll-5 | OTTHUMP00000206420 |M-SEMAH | KIAA0331 | sema domain, immunoglobulin domain (Ig), short basic domain, secreted, (semaphorin) 3E	protein-coding	193.441	0.00038	0.00129	2.14415e-07	0.47688	0.00159	0.90662	0.19837		1.37756	-1.0149	1.5029	1.02243	-1.25979	-1.25844	-1.22364		1.09348	-1.27719	1.22822		1.37756	1	1.5029	1	1	1	1		1.37756	1	1.5029		177	I	A-&AB-	4		1	-1.5029	1	-1.5029
A_23_P79032	84757	MGC10814	hypothetical protein MGC10814	hypothetical protein MGC10814	protein-coding	37375.1	1.17403e-13	0.88807	9.26709e-13	0.9463	0.10347	0.2051	0.90617		1.36207	1.33419	1.60211	-1.00011	1.07966	-1.07695	-1.05361		1.47057	1.23886	1.52059		1.36207	1	1.60211	1	1	1	1		1.36207	1	1.60211		178	I	A-&AB-	4		1	-1.60211	1	-1.60211
A_23_P322593	202020	FLJ39653	hypothetical FLJ39653	hypothetical FLJ39653	RNA gene	80.36	8.61956e-10	0.97049	5.41416e-08	0.90408	0.32469	0.47601	0.77044		1.3939	1.33478	1.60832	1.04387	-1.07688	1.07959	-1.07913		1.29439	1.44102	1.49039		1.3939	1	1.60832	1	1	1	1		1.3939	1	1.60832		179	I	A-&AB-	4		1	-1.60832	1	-1.60832
A_23_P4653	147700	KLC3	kinesin light chain 3	KNS2B | kinesin light chain 2 | kinesin light chain 3 |OTTHUMP00000184890 | KLC2 | KLC2-like | KLC2L | OTTHUMP00000233126 | KLCt	protein-coding	45646.6	0.0001	0.32773	8.2062e-12	0.03275	0.20607	0.04011	3e-05		1.39371	1.29413	1.64265	-1.00878	-1.08056	1.02425	-1.08835		1.2898	1.32551	1.5093		1.39371	1	1.64265	1	1	1	1		1.39371	1	1.64265		180	I	A-&AB-	4		1	-1.64265	1	-1.64265
A_23_P207493	51747	LUC7L3	cisplatin resistance-associated overexpressed protein	Cisplatin resistance-associated-overexpressed protein | cisplatin resistance-associated-overexpressed protein | Okadaic acid-inducible phosphoprotein OA48-18 | Luc7A | OA48-18 | luc7-like protein 3 | CRA |OTTHUMP00000221730 | CRE-associated protein 1 | okadaic acid-inducible phosphoprotein OA48-18 | OTTHUMP00000221733 | LUC7A | CROP | cisplatin resistance-associated overexpressed protein | hLuc7A…	protein-coding	1243.35	0.0002	0.35085	1.11426e-06	0.07273	0.53939	0.01463	0.71605		1.4601	1.10242	1.69797	1.20062	-1.04642	1.25594	1.02612		1.39533	1.38457	1.74232		1.4601	1	1.69797	1	1	1	1		1.4601	1	1.69797		181	I	A-&AB-	4		1	-1.69797	1	-1.69797
A_23_P44132	2194	FASN	fatty acid synthase	SDR27X1 | fatty acid synthase | MGC15706 |MGC14367 | short chain dehydrogenase/reductase family 27X, member 1 | FAS | OA-519 |EC 2.3.1.85	protein-coding	319.897	4.95483e-19	0.46551	4.35471e-13	0.59464	0.10535	0.78448	0.81625		1.55024	-1.04658	1.75196	-1.04493	1.03738	1.11377	-1.02865		1.60819	1.0642	1.70316		1.55024	1	1.75196	1	1	1	1		1.55024	1	1.75196		182	I	A-&AB-	4		1	-1.75196	1	-1.75196
A_23_P171296	4354	MPP1	membrane protein, palmitoylated 1, 55kDa	DXS552E | aging-associated gene 12 | MRG1 | PEMP |55 kDa erythrocyte membrane protein | OTTHUMP00000196176 | EMP55 | AAG12 | Membrane protein, palmitoylated 1 | membrane protein, palmitoylated 1, 55kDa | migration-related gene 1 | OTTHUMP00000026054 | p55 | membrane protein, palmitoylated 1 (55kD) | palmitoylated erythrocyte membrane protein | erythrocyte membrane protein p55	protein-coding	1665.61	1e-05	0.9151	2.41367e-07	0.94232	0.46248	0.93695	0.94487		1.83827	-1.04675	1.59799	1.00069	1.0304	1.27393	1.28208		1.89415	1.21703	2.04875		1.83827	1	1.59799	1	1	1	1		1.83827	1	1.59799		183	I	A-&AB-	4		1	-1.59799	1	-1.59799
A_23_P410159	164091	PAQR7	progestin and adipoQ receptor family member VII	membrane progestin receptor alpha | MRPA | Progestin and adipoQ receptor family member VII | mSR | MPRA | OTTHUMP00000008505 | progestin and adipoQ receptor family member VII | progestin and adipoQ receptor family member 7 | Progestin and adipoQ receptor family member 7 | mPR alpha |2310021M12Rik | PGLP	protein-coding	104.884	2e-05	0.66809	2.33631e-08	0.71	0.30186	0.53055	0.70511		1.97059	1.04459	1.75538	1.04354	-1.0901	1.01931	-1.01386		1.80771	1.06476	1.73138		1.97059	1	1.75538	1	1	1	1		1.97059	1	1.75538		184	I	A-&AB-	4		1	-1.75538	1	-1.75538
A_23_P430785	10818	FRS2	fibroblast growth factor receptor substrate 2	FGFR substrate 2 | FRS2alpha | SNT | Suc1-associated neurotrophic factor target 1 | fibroblast growth factor receptor substrate 2 |FGFR signalling adaptor | FGFR-signaling adaptor SNT | FRS2A | suc1-associated neurotrophic factor target 1 | SNT-1 | SNT1	protein-coding	134.499	4.03508e-15	0.77678	3.74801e-08	0.60892	0.11009	0.92354	0.0201		1.92954	-1.04952	1.76326	-1.03718	-1.13886	-1.08388	-1.04034		1.69427	-1.13755	1.69489		1.92954	1	1.76326	1	1	1	1		1.92954	1	1.76326		185	I	A-&AB-	4		1	-1.76326	1	-1.76326
A_24_P63522	3157	HMGCS1	3-hydroxy-3-methylglutaryl-Coenzyme A synthase 1 (soluble)	3-hydroxy-3-methylglutaryl-Coenzyme A synthase 1 (soluble) | OTTHUMP00000221638 |3-hydroxy-3-methylglutaryl coenzyme A (HMG-CoA) synthase | 3-hydroxy-3-methylglutaryl coenzyme A synthase | HMGCS | 3-hydroxy-3-methylglutaryl-CoA synthase 1 (soluble) | hydroxymethylglutaryl-CoA synthase, cytoplasmic | HMG-CoA synthase | OTTHUMP00000221637 | MGC90332 |EC 2.3.3.10	protein-coding	5346.17	8.76333e-12	0.55976	1.11367e-10	0.99464	0.72306	0.00164	0.00262		1.82556	1.02358	1.7462	1.03893	-1.09282	-1.007	-1.23342		1.6705	1.01646	1.41574		1.82556	1	1.7462	1	1	1	1		1.82556	1	1.7462		186	I	A-&AB-	4		1	-1.7462	1	-1.7462
A_23_P201939	333926	PPM1J	protein phosphatase 1J (PP2C domain containing)	DKFZp434P1514 | protein phosphatase 1J | protein phosphatase 2a, catalytic subunit, zeta isoform | protein phosphatase 2C isoform zeta | PP2CZ | PP2C-zeta | MGC19531 | protein phosphatase 2C zeta | protein phosphatase, Mg2+/Mn2+ dependent, 1J | PPP2CZ | FLJ35951 | Protein phosphatase 2C isoform zeta | PP2Czeta | OTTHUMP00000013810 | protein phosphatase 1J (PP2C domain containing) |MGC90149 |EC 3.…	protein-coding	85.3778	1.63899e-08	0.55074	1.92733e-07	0.93188	0.51601	0.77436	0.77603		1.86985	-1.07425	1.78114	1.0476	1.06705	1.0796	1.20753		1.99522	1.00498	2.15078		1.86985	1	1.78114	1	1	1	1		1.86985	1	1.78114		187	I	A-&AB-	4		1	-1.78114	1	-1.78114
A_23_P105138	847	CAT	catalase	OTTHUMP00000041455 | catalase |MGC138422 | MGC138424 |EC 1.11.1.6	protein-coding	3634.62	1.04571e-08	0.52306	6.02261e-23	0.65669	0.35786	0.24246	0.02799		1.72191	1.05978	1.76606	1.00765	1.05684	1.02699	1.02482		1.81978	1.08838	1.80989		1.72191	1	1.76606	1	1	1	1		1.72191	1	1.76606		188	I	A-&AB-	4		1	-1.76606	1	-1.76606
A_24_P944154	55784	MCTP2	multiple C2 domains, transmembrane 2	multiple C2 and transmembrane domain-containing protein 2 | multiple C2 domains, transmembrane 2 | FLJ11175 | FLJ33303 |MGC111402 | multiple C2-domains with two transmembrane regions 2 1	protein-coding	28.6478	0.00041	0.00663	7.96011e-12	0.36733	0.00817	0.11878	0.01312		1.76261	1.25419	1.85637	1.05902	1.24523	1.22364	1.26575		2.19485	1.53468	2.3497		1.76261	1	1.85637	1	1	1	1		1.76261	1	1.85637		189	I	A-&AB-	4		1	-1.85637	1	-1.85637
A_23_P202978	834	CASP1	caspase 1, apoptosis-related cysteine peptidase (interleukin 1, beta, convertase)	ICE | OTTHUMP00000232034 |CASP1 nirs variant 1 | interleukin 1-B converting enzyme | OTTHUMP00000232033 | IL1BCE | Interleukin-1 beta-converting enzyme | OTTHUMP00000232030 | p45 | OTTHUMP00000232029 | CASP-1 | IL-1BC | P45 | OTTHUMP00000232032 | IL1BC | OTTHUMP00000232036 | caspase 1, apoptosis-related cysteine peptidase (interleukin 1, beta, convertase) | Interleukin-1 beta convertase | caspase…	protein-coding	487.019	2.76085e-22	0.79096	1.59844e-19	0.589	0.00516	0.05768	0.00032		1.96981	1.01872	1.8658	1.06017	-1.26945	-1.15584	-1.26686		1.5517	-1.1346	1.47278		1.96981	1	1.8658	1	1	1	1		1.96981	1	1.8658		190	I	A-&AB-	4		1	-1.8658	1	-1.8658
A_32_P148345	302	ANXA2	annexin A2	p36 | annexin-2 | Lipocortin II |LPC2 | LIP2 | LPC2D | Chromobindin-8 | Annexin-2 | chromobindin-8 | CAL1H | calpactin I heavy polypeptide | PAP-IV | ANX2L4 | Placental anticoagulant protein IV | annexin II | calpactin-1 heavy chain | Calpactin I heavy chain | protein I | annexin A2 | Calpactin-1 heavy chain | Protein I | placental anticoagulant protein IV | chromobindin 8 | OTTHUMP00000163650 | …	protein-coding	3797.85	1.62407e-10	0.9203	2.6321e-13	0.46886	0.21364	0.97129	0.63431		1.95263	-1.00541	1.89584	-1.04154	-1.12405	1.00277	-1.04363		1.73714	-1.00263	1.81658		1.95263	1	1.89584	1	1	1	1		1.95263	1	1.89584		191	I	A-&AB-	4		1	-1.89584	1	-1.89584
A_23_P206284	9289	GPR56	G protein-coupled receptor 56	TM7XN1 | DKFZp781L1398 | TM7LN4 | G protein-coupled receptor 56 | Protein TM7XN1 |7-transmembrane protein with no EGF-like N-terminal domains-1 | BFPP | G-protein coupled receptor 56	protein-coding	239.551	9.66956e-15	0.10597	1.33963e-21	0.88283	0.10297	0.0168	0.13889		1.8206	-1.00368	1.94203	1.02227	-1.07482	-1.07096	-1.20599		1.69387	-1.0749	1.61032		1.8206	1	1.94203	1	1	1	1		1.8206	1	1.94203		192	I	A-&AB-	4		1	-1.94203	1	-1.94203
A_23_P380208	79674	VEPH1	ventricular zone expressed PH domain homolog 1 (zebrafish)	MELT | OTTHUMP00000213317 | OTTHUMP00000213308 | FLJ12604 | KIAA1692 | ventricular zone-expressed PH domain-containing protein homolog 1 | Protein melted |MGC111426 | VEPH | protein melted | OTTHUMP00000213310 | OTTHUMP00000213312 | ventricular zone expressed PH domain homolog 1 (zebrafish) | MGC126709 | OTTHUMP00000213311 | OTTHUMP00000213309 | MGC142115	protein-coding	135.272	7.68927e-17	0.96302	2.17634e-21	0.71885	0.31709	0.45893	0.03828		2.15339	-1.10824	1.94031	-1.00975	-1.13729	-1.23841	-1.16727		1.89344	-1.37246	1.66226		2.15339	1	1.94031	1	1	1	1		2.15339	1	1.94031		193	I	A-&AB-	4		1	-1.94031	1	-1.94031
A_23_P139476	967	CD63	CD63 molecule	Lysosomal-associated membrane protein 3 | ME491 | OMA81H | lysosome-associated membrane glycoprotein 3 | CD63 antigen (melanoma 1 antigen) | LAMP-3 | ocular melanoma-associated antigen | melanoma-associated antigen MLA1 | Tetraspanin-30 | Melanoma-associated antigen ME491 |granulophysin | tetraspanin-30 | lysosomal-associated membrane protein 3 | Tspan-30 | CD63 molecule | MLA1 | CD63 antigen | O…	protein-coding	50218	5.99222e-15	0.72465	6.37766e-19	0.42772	0.33527	0.32592	0.87518		2.15353	-1.0233	2.12581	1.04208	-1.1111	1.05668	1.01241		1.9382	1.03262	2.15219		2.15353	1	2.12581	1	1	1	1		2.15353	1	2.12581		194	I	A-&AB-	4		1	-2.12581	1	-2.12581
A_23_P154037	316	AOX1	aldehyde oxidase 1	aldehyde oxidase 1 | AO | AOH1 | aldehyde oxidase |OTTHUMP00000205961 |EC 1.2.3.1	protein-coding	3229.54	5.67581e-37	0.96888	6.80655e-28	0.98073	0.09709	0.00867	0.97021		2.4875	1.00207	2.39633	-1.00167	-1.16803	1.21857	-1.00276		2.12965	1.22109	2.38973		2.4875	1	2.39633	1	1	1	1		2.4875	1	2.39633		195	I	A-&AB-	4		1	-2.39633	1	-2.39633
A_23_P93737	1780	DYNC1I1	dynein, cytoplasmic 1, intermediate chain 1	Cytoplasmic dynein intermediate chain 1 | dynein, cytoplasmic 1, intermediate chain 1 | DH IC-1 | cytoplasmic dynein intermediate chain 1 | cytoplasmic dynein 1 intermediate chain 1 | Dynein intermediate chain 1, cytosolic | DNCIC1 | dynein, cytoplasmic, intermediate polypeptide 1 | OTTHUMP00000204855 | OTTHUMP00000204818 |OTTHUMP00000204776 | OTTHUMP00000204856 | DNCI1 | OTTHUMP00000225662 | dyn…	protein-coding	281.319	1.38049e-19	0.93187	6.2638e-43	0.70241	0.06958	0.75017	0.77222		2.527	-1.00686	2.4628	-1.0324	-1.10502	1.02311	-1.01914		2.28684	1.01614	2.41655		2.527	1	2.4628	1	1	1	1		2.527	1	2.4628		196	I	A-&AB-	4		1	-2.4628	1	-2.4628
A_24_P168574	2778	GNAS	GNAS complex locus	guanine nucleotide regulatory protein | adenylate cyclase-stimulating G alpha protein | PHP1A | NESP | OTTHUMP00000196027 | extra large alphas protein | OTTHUMP00000031756 | OTTHUMP00000196026 | GPSA | OTTHUMP00000031735 | OTTHUMP00000031740 | AHO |C20orf45 | PHP1B | POH | MGC33735 | GSA | GNASXL | SCG6 | alternative gene product encoded by XL-exon | protein ALEX | OTTHUMP00000031727 | GNAS1 | XL…	protein-coding	206.331	3.70083e-42	0.69605	7.89e-32	0.75849	0.71408	0.83527	0.34239		3.19847	-1.02556	3.36056	-1.02135	-1.02028	-1.01415	-1.0656		3.13489	-1.04007	3.15368		3.19847	1	3.36056	1	1	1	1		3.19847	1	3.36056		197	I	A-&AB-	4		1	-3.36056	1	-3.36056
A_32_P83049	22979	EFR3B	EFR3 homolog B (S. cerevisiae)	OTTHUMP00000200944 | OTTHUMP00000200946 | KIAA0953 | FLJ37871 | EFR3 homolog B (S. cerevisiae) | OTTHUMP00000200943 |OTTHUMP00000200942 | OTTHUMP00000200945 | protein EFR3 homolog B	protein-coding	310.855	2.35e-27	0.51565	8.82926e-38	0.44786	0.07941	0.07827	0.06385		3.4833	-1.03651	3.43162	1.04023	1.13352	1.09531	1.15262		3.94839	1.05673	3.95535		3.4833	1	3.43162	1	1	1	1		3.4833	1	3.43162		198	I	A-&AB-	4		1	-3.43162	1	-3.43162
A_23_P75097	79955	PDZD7	PDZ domain containing 7	bA108L7.8 | FLJ23209 | PDZ domain containing 7 |OTTHUMP00000020294 | PDZ domain-containing protein 7 | PDZK7	protein-coding	13573.4	3e-05	2.01546e-06	7.41094e-12	0.8792	0.34768	0.90917	0.93971		1.31246	1.28017	1.58771	1.01158	1.0546	-1.00646	-1.005		1.38412	1.27195	1.57981		1.31246	1	1.58771	1	1	1	1		1.31246	1	1.58771		199	I	A-&AB-	4		1	-1.58771	1	-1.58771
A_23_P109907	286676	ILDR1	immunoglobulin-like domain containing receptor 1	ILDR1alpha' | immunoglobulin-like domain-containing receptor 1 alpha | OTTHUMP00000215508 | immunoglobulin-like domain containing receptor 1 | immunoglobulin-like domain-containing receptor 1 beta | OTTHUMP00000215510 |DFNB42 | immunoglobulin-like domain-containing receptor 1 | ILDR1alpha | OTTHUMP00000215507 | ILDR1beta | MGC50831 | deafness, autosomal recessive 42	protein-coding	8762.9	0.00095	0.01173	4.67018e-07	0.63025	0.73853	0.68147	0.37917		1.32146	1.29651	1.59398	1.03305	1.03128	-1.03845	-1.06842		1.3628	1.2485	1.4919		1.32146	1	1.59398	1	1	1	1		1.32146	1	1.59398		200	I	A-&AB-	4		1	-1.59398	1	-1.59398
A_23_P259357	339665	SLC35E4	solute carrier family 35, member E4	solute carrier family 35, member E4 |MGC129826 | OTTHUMP00000199169 | solute carrier family 35 member E4	protein-coding	33532.6	3.72996e-06	0.00024	7.10345e-12	0.5484	0.28065	0.76779	0.66204		1.31566	1.26047	1.5949	1.05452	1.08921	1.01965	-1.03692		1.43303	1.28524	1.53811		1.31566	1	1.5949	1	1	1	1		1.31566	1	1.5949		201	I	A-&AB-	4		1	-1.5949	1	-1.5949
A_24_P3804	401251	SAPCD1	suppressor APC domain containing 1	OTTHUMP00000174487 | NG23 | OTTHUMP00000029178 | G7D | protein G7d |DKFZp434C1615 | chromosome 6 open reading frame 26	protein-coding	177.489	0.00048	0.04989	8.2246e-16	0.95165	0.77567	0.02838	0.47325		1.32841	1.11812	1.62043	1.00373	-1.01736	1.22488	1.04597		1.30574	1.36956	1.69492		1.32841	1	1.62043	1	1	1	1		1.32841	1	1.62043		202	I	A-&AB-	4		1	-1.62043	1	-1.62043
A_23_P14649	80035	ANP32A-IT1	ANP32A intronic transcript 1 (non-protein coding)	FLJ11722 | NCRNA00321 | ANP32A intronic transcript 1 (non-protein coding) | non-protein coding RNA 321 | MGC168461 | chromosome 15 open reading frame 28 | HsT18971 |C15orf28	RNA gene	2373.54	0.00012	0.00016	9.61832e-14	0.69184	0.32683	0.46773	0.72523		1.32633	1.28321	1.64423	1.02183	1.08733	-1.05003	-1.02106		1.44216	1.22207	1.61032		1.32633	1	1.64423	1	1	1	1		1.32633	1	1.64423		203	I	A-&AB-	4		1	-1.64423	1	-1.64423
A_24_P931636	84897	TBRG1	transforming growth factor beta regulator 1	OTTHUMP00000202914 | TB-5 | transforming growth factor beta regulator 1 |FLJ25020 | MGC129890 | Nuclear interactor of ARF and Mdm2 | FLJ14621 | NIAM | nuclear interactor of ARF and MDM2 | FLJ90113	protein-coding	395.012	9.74992e-08	4e-05	1.0929e-15	0.6967	0.01153	5e-05	0.0378		1.36733	1.26137	1.71265	1.02613	1.14872	1.2325	1.11831		1.57068	1.55464	1.91527		1.36733	1	1.71265	1	1	1	1		1.36733	1	1.71265		204	I	A-&AB-	4		1	-1.71265	1	-1.71265
A_23_P35564	25956	SEC31B	SEC31 homolog B (S. cerevisiae)	DKFZP434M183 |DKFZp434M183 | protein transport protein Sec31B | OTTHUMP00000020817 | SEC31-related protein B | secretory pathway component Sec31B-1 | SEC31B-1 | SEC31L2 | SEC31-like 2 | SEC31-like protein 2 | SEC31 homolog B (S. cerevisiae) | SEC31-like 2 (S. cerevisiae)	protein-coding	167.906	0.0001	0.77861	2.40478e-07	0.4404	0.99807	0.01956	0.57712		1.31927	1.01995	1.74684	1.08936	1.00022	1.27262	1.07142		1.31956	1.29801	1.8716		1.31927	1	1.74684	1	1	1	1		1.31927	1	1.74684		205	I	A-&AB-	4		-1.3241	-1.74684	-1.3241	-1.74684
A_24_P934245	27434	POLM	polymerase (DNA directed), mu	OTTHUMP00000207782 | OTTHUMP00000207780 |DNA polymerase mu | Pol iota | Terminal transferase | DNA-directed DNA/RNA polymerase mu | FLJ35482 | polmu | Pol Mu | polymerase (DNA directed), mu | polymerase (DNA-directed), mu | OTTHUMP00000207777 | Tdt-N | terminal transferase |EC 2.7.7.7	protein-coding	156.643	1.67528e-06	0.00325	8.15454e-14	0.09473	0.00421	0.99977	0.1592		1.5169	1.36539	1.86511	1.08924	1.18417	-1.00002	1.08878		1.79627	1.36536	2.03069		1.5169	1	1.86511	1	1	1	1		1.5169	1	1.86511		206	I	A-&AB-	4		1	-1.86511	1	-1.86511
A_24_P113521	54487	DGCR8	DiGeorge syndrome critical region gene 8	microprocessor complex subunit DGCR8 | DiGeorge syndrome critical region 8 | pasha | C22orf12 | chromosome 22 open reading frame 12 | DiGeorge syndrome critical region gene 8 | OTTHUMP00000197674 | Gy1 |OTTHUMP00000197673 | DGCRK6	protein-coding	127.82	7e-05	0.00813	5.80579e-34	0.93844	0.79718	0.08731	0.28119		1.43313	1.36344	1.96606	1.00523	1.02127	1.13876	-1.05787		1.46361	1.55263	1.85851		1.43313	1	1.96606	1	1	1	1		1.43313	1	1.96606		207	I	A-&AB-	4		-1.37186	-1.96606	-1.37186	-1.96606
A_24_P928522	667	DST	dystonin	FLJ21489 | D6S1101 | DT | Hemidesmosomal plaque protein | OTTHUMP00000016657 | Dystonia musculorum protein | trabeculin-beta | KIAA1470 | FLJ13425 | 230 kDa bullous pemphigoid antigen | BP240 | MACF2 | dystonin | OTTHUMP00000224445 | OTTHUMP00000016658 | bullous pemphigoid antigen 1, 230/240kDa | CATX-15 | KIAA0465 | OTTHUMP00000224462 | BPAG1 | DMH | OTTHUMP00000016653 | 230/240 kDa bullous pemp…	protein-coding	178.152	1.97256e-12	0.01033	1.86291e-40	0.83094	0.958	0.00266	0.92421		1.70322	1.14629	2.16724	1.02425	1.00326	1.17079	-1.00484		1.70877	1.34206	2.1568		1.70322	1	2.16724	1	1	1	1		1.70322	1	2.16724		208	I	A-&AB-	4		1	-2.16724	1	-2.16724
A_23_P166929	5274	SERPINI1	serpin peptidase inhibitor, clade I (neuroserpin), member 1	serpin I1 | OTTHUMP00000212949 | Serpin I1 | OTTHUMP00000212948 | neuroserpin | PI-12 | peptidase inhibitor 12 | serpin peptidase inhibitor, clade I (neuroserpin), member 1 | serine (or cysteine) proteinase inhibitor, clade I (neuroserpin), member 1 |DKFZp781N13156 | PI12 | Peptidase inhibitor 12	protein-coding	180.362	8.33004e-10	0.95817	0.00026	0.59268	0.01626	0.19073	0.65262		1.99279	1.00617	1.43695	1.06202	-1.31651	-1.15026	-1.04597		1.51369	-1.14321	1.3738		1.99279	1	1.43695	1	1	1	1		1.99279	1	1.43695		209	I	A-&AB-	4		1.38682	-1.43695	1.38682	-1.43695
A_23_P124190	53840	TRIM34	tripartite motif-containing 34	ring finger protein 21, interferon-responsive |OTTHUMP00000069809 | interferon-responsive finger protein 1 | RING finger protein 21 | OTTHUMP00000069810 | RNF21 | tripartite motif containing 34 | tripartite motif-containing protein 34 | tripartite motif-containing 34 | Interferon-responsive finger protein 1 | IFP1	protein-coding	88.6807	1.84142e-08	0.98646	2e-05	0.95441	0.00242	0.15741	0.30889		1.76342	-1.00175	1.47478	-1.00325	-1.20251	-1.18077	1.07968		1.46645	-1.18284	1.59229		1.76342	1	1.47478	1	1	1	1		1.76342	1	1.47478		210	I	A-&AB-	4		1	-1.47478	1	-1.47478
A_23_P52323	1308	COL17A1	collagen, type XVII, alpha 1	bA16H23.2 (collagen, type XVII, alpha 1 (BP180)) | BPAG2 | BP180 | collagen XVII, alpha-1 polypeptide | LAD-1 | KIAA0204 | Bullous pemphigoid antigen 2 |BA16H23.2 | OTTHUMP00000020424 | 180 kDa bullous pemphigoid antigen 2 | collagen, type XVII, alpha 1 | FLJ60881 | OTTHUMP00000020422 | collagen alpha-1(XVII) chain | bullous pemphigoid antigen 2 (180kD) | alpha 1 type XVII collagen	protein-coding	31.1841	1e-05	0.81284	1.00154e-08	0.403	0.10285	0.06579	0.61297		2.01193	-1.03825	1.66048	1.13429	-1.19696	1.32377	-1.07356		1.68087	1.275	1.5467		2.01193	1	1.66048	1	1	1	1		2.01193	1	1.66048		211	I	A-&AB-	4		1	-1.66048	1	-1.66048
A_23_P86599	1755	DMBT1	deleted in malignant brain tumors 1	gp-340 | OTTHUMP00000020655 | muclin | MGC164738 | OTTHUMP00000020658 | deleted in malignant brain tumors 1 protein | GP340 | SAG |FLJ61058 | deleted in malignant brain tumors 1 | OTTHUMP00000020654 | surfactant pulmonary-associated D-binding protein | glycoprotein 340 | Gp-340 | OTTHUMP00000020663 | OTTHUMP00000020659 | OTTHUMP00000020656 | OTTHUMP00000020657 | OTTHUMP00000020662 | OTTHUMP000000…	protein-coding	34.9359	2.31752e-07	0.32007	7.62308e-11	0.89721	0.11531	0.18131	0.404		2.5419	-1.17278	1.82313	1.02679	1.17298	1.22247	-1.09199		2.9816	1.04237	1.66955		2.5419	1	1.82313	1	1	1	1		2.5419	1	1.82313		212	I	A-&AB-	4		1.39425	-1.82313	1.39425	-1.82313
A_23_P212469	956	ENTPD3	ectonucleoside triphosphate diphosphohydrolase 3	Ecto-ATPDase 3 | ecto-ATP diphosphohydrolase 3 | OTTHUMP00000209228 | CD39L3 | CD39 antigen-like 3 | FLJ93839 | NTPDase-3 | OTTHUMP00000209227 | Ecto-ATPase 3 | Ecto-apyrase 3 | Ecto-ATP diphosphohydrolase 3 | ecto-apyrase 3 | OTTHUMP00000162079 | NTPDase 3 | ecto-ATPase 3 | HB6 |CD39-like 3 | ecto-ATPDase 3 | ectonucleoside triphosphate diphosphohydrolase 3 |EC 3.6.1.5	protein-coding	37.7035	1.15458e-06	0.6538	7.36489e-08	0.84969	0.00686	0.11502	0.0068		2.41649	-1.06626	2.05292	-1.04193	1.40857	1.22291	1.36356		3.4038	1.14692	2.79928		2.41649	1	2.05292	1	1	1	1		2.41649	1	2.05292		213	I	A-&AB-	4		1	-2.05292	1	-2.05292
A_24_P933319	5865	RAB3B	RAB3B, member RAS oncogene family	ras-related protein Rab-3B | brain antigen RAB3B | RAB3B, member RAS oncogene family |OTTHUMP00000010299	protein-coding	10.2486	7.01357e-07	0.23254	1.57305e-15	0.87747	0.04319	0.54085	0.30249		4.62027	-1.47773	3.81284	1.04353	-1.21244	1.45475	-1.15149		3.81072	-1.0158	3.31122		4.62027	1	3.81284	1	1	1	1		4.62027	1	3.81284		214	I	A-&AB-	4		1	-3.81284	1	-3.81284
A_23_P17103	80705	TSGA10	testis specific, 10	CEP4L | testis-specific gene 10 protein | CT79 |OTTHUMP00000161217 | Testis development protein NYD-SP7 | OTTHUMP00000203285 | OTTHUMP00000203282 | testis development protein NYD-SP7 | testis specific, 10 | cancer/testis antigen 79 | OTTHUMP00000203283 | OTTHUMP00000203284	protein-coding	3374.89	0.31376	0	2.8026e-45	0.51083	0.02097	0.02067	0.04197		-1.08161	-6.43163	-6.3289	-1.03894	1.23132	-1.2086	-1.18381		1.13841	-7.77327	-7.49222		1	-6.43163	-6.3289	1	1	1	1		1	-6.43163	-6.3289		215	I	B-&AB-	5		6.3289	1	6.3289	1
A_23_P365119	284001	CCDC57	coiled-coil domain containing 57	FLJ23754 | FLJ00130 | coiled-coil domain-containing protein 57 | MGC102869 | OTTHUMP00000179168 | OTTHUMP00000184904 |FLJ43953 | coiled-coil domain containing 57	protein-coding	32.6663	0.14633	6.71493e-08	0.00023	0.25045	0.00605	0.10234	0.45403		1.2725	1.55668	1.34057	1.09639	-1.26869	-1.23849	-1.05307		1.003	1.25692	1.27301		1	1.55668	1.34057	1	1	1	1		1	1.55668	1.34057		216	I	B-&AB-	5		-1.34057	1	-1.34057	1
A_23_P402437	22796	COG2	component of oligomeric golgi complex 2	OTTHUMP00000035875 | low density lipoprotein receptor defect C complementing | conserved oligomeric Golgi complex protein 2 | Low density lipoprotein receptor defect C-complementing protein | Component of oligomeric Golgi complex 2 | OTTHUMP00000035876 | component of oligomeric golgi complex 2 | COG complex subunit 2 | conserved oligomeric Golgi complex subunit 2 | brefeldin A-sensitive, peripher…	protein-coding	22.6074	0.01659	0.00017	9.02725e-13	0.47015	0.22215	0.27183	0.72624		1.57372	1.81432	1.768	1.0312	-1.06835	1.24735	1.01155		1.47304	2.26309	1.78842		1	1.81432	1.768	1	1	1	1		1	1.81432	1.768		217	I	B-&AB-	5		-1.768	1	-1.768	1
A_23_P58579	84851	TRIM52	tripartite motif-containing 52	OTTHUMP00000161584 | tripartite motif-containing 52 | tripartite motif containing 52 | RING finger protein 102 |MGC16175 | tripartite motif-containing protein 52 | RNF102	protein-coding	119.721	0.00569	4.97925e-06	9.36043e-06	0.70726	0.63523	0.00011	0.74556		1.44225	1.44998	1.62681	1.07939	-1.0254	-1.15169	-1.00115		1.40652	1.259	1.62494		1	1.44998	1.62681	1	1	1	1		1	1.44998	1.62681		218	I	B-&AB-	5		-1.62681	1	-1.62681	1
A_24_P608330	1499	CTNNB1	catenin (cadherin-associated protein), beta 1, 88kDa	OTTHUMP00000209289 | FLJ25606 | Beta-catenin | catenin (cadherin-associated protein), beta 1, 88kDa | CTNNB | OTTHUMP00000165222 | FLJ37923 | catenin beta-1 | catenin (cadherin-associated protein), beta 1 (88kD) |DKFZp686D02253 | beta-catenin | OTTHUMP00000165223 | OTTHUMP00000209288 | OTTHUMP00000162082	protein-coding	68.2773	0.03017	8.93659e-09	2.60969e-10	0.68047	0.72223	0.0675	0.83579		1.39563	1.32717	1.55633	1.05036	-1.05427	1.29559	1.03176		1.32379	1.71947	1.60576		1	1.32717	1.55633	1	1	1	1		1	1.32717	1.55633		219	I	B-&AB-	5		-1.55633	1	-1.55633	1
A_24_P481783	390595	UBAP1L	ubiquitin associated protein 1-like	LOC390595 | ubiquitin associated protein 1-like	protein-coding	32.1778	0.00853	5e-05	2.07056e-10	0.19372	0.65137	0.1399	0.98667		1.45622	1.35786	1.62413	-1.09703	1.16645	1.10526	1.03608		1.69861	1.50079	1.68273		1	1.35786	1.62413	1	1	1	1		1	1.35786	1.62413		220	I	B-&AB-	5		-1.62413	1	-1.62413	1
A_24_P934594	26993	AKAP8L	A kinase (PRKA) anchor protein 8-like	HA95 | DKFZp434L0650 |A-kinase anchor protein 8-like | HAP95 | helicase A-binding protein 95 kDa | NAKAP95 | homologous to AKAP95 protein | Neighbor of A-kinase-anchoring protein 95 | Homologous to AKAP95 protein | neighbor of A-kinase anchoring protein 95 | Helicase A-binding protein 95 | Neighbor of AKAP95 | neighbor of A-kinase-anchoring protein 95 | AKAP8-like protein | A kinase (PRKA) anchor…	protein-coding	47.3394	0.07346	3.12351e-06	2.93122e-21	0.84778	0.01013	0.59954	8.73819e-06		1.38155	1.38739	1.66556	-1.00608	1.10129	1.1163	1.07893		1.52149	1.54874	1.79702		1	1.38739	1.66556	1	1	1	1		1	1.38739	1.66556		221	I	B-&AB-	5		-1.66556	1	-1.66556	1
A_23_P165676	80097	MZT2B	mitotic spindle organizing protein 2B	family with sequence similarity 128, member B |MGC87017 | mitotic-spindle organizing protein associated with a ring of gamma-tubulin 2B | Mitotic-spindle organizing protein associated with a ring of gamma-tubulin 2B | OTTHUMP00000204374 | mitotic-spindle organizing protein 2B | FLJ14346 | FAM128B | MOZART2B | mitotic spindle organizing protein 2B | OTTHUMP00000162393	protein-coding	45.0473	0.00217	3e-05	2.52675e-14	0.22992	0.17548	0.82791	0.43823		1.24737	1.30744	1.68456	-1.02341	-1.00087	1.07656	-1.12099		1.24629	1.40754	1.50274		1	1.30744	1.68456	1	1	1	1		1	1.30744	1.68456		222	I	B-&AB-	5		-1.68456	1	-1.68456	1
A_24_P482017	55744	C7orf44	chromosome 7 open reading frame 44	OTTHUMP00000207465 | chromosome 7 open reading frame 44 | OTTHUMP00000194893 |OTTHUMP00000194892 | FLJ10803 | OTTHUMP00000207466 | OTTHUMP00000207464 | OTTHUMP00000207459 | OTTHUMP00000207458 | hypothetical protein LOC55744	protein-coding	150.077	0.0607	1.12461e-07	1.54102e-18	0.91363	0.59409	0.75322	0.74919		1.20494	1.31609	1.69442	1.01108	-1.18538	-1.03726	-1.28112		1.0165	1.26881	1.32261		1	1.31609	1.69442	1	1	1	1		1	1.31609	1.69442		223	I	B-&AB-	5		-1.69442	1	-1.69442	1
A_23_P4161	22901	ARSG	arylsulfatase G	KIAA1001 | arylsulfatase G | ASG |KIAA1001 |EC 3.1.6.-	protein-coding	22.7432	0.00124	6.39258e-08	4.07136e-13	0.86144	0.8123	0.784	0.0646		1.69356	1.44551	1.76758	1.1165	1.22686	-1.03413	-1.06587		2.07776	1.3978	1.65834		1	1.44551	1.76758	1	1	1	1		1	1.44551	1.76758		224	I	B-&AB-	5		-1.76758	1	-1.76758	1
A_23_P150746	55525	DKFZp547G183	hypothetical LOC55525	hypothetical LOC55525 |FLJ18398	uncategorized	36.0982	0.04435	2e-05	5.10381e-18	0.8501	0.09808	0.36947	0.185		1.313	1.40902	1.77948	-1.00971	1.04617	-1.03274	-1.02219		1.37362	1.36435	1.74085		1	1.40902	1.77948	1	1	1	1		1	1.40902	1.77948		225	I	B-&AB-	5		-1.77948	1	-1.77948	1
A_24_P729905	653268	AGAP7	ArfGAP with GTPase domain, ankyrin repeat and PH domain 7	CTGLF4 | bA109G10.1 | Centaurin-gamma-like family member 4 | centaurin, gamma-like family, member 4 | AGAP-7 |OTTHUMP00000019595 | ArfGAP with GTPase domain, ankyrin repeat and PH domain 7 | centaurin-gamma-like family member 4 | arf-GAP with GTPase, ANK repeat and PH domain-containing protein 7	protein-coding	96.0153	0.00389	2.66657e-06	4.26436e-15	0.14908	0.3005	0.09983	0.69995		1.44399	1.38843	1.79879	1.01472	-1.01803	-1.01723	-1.10483		1.41842	1.36491	1.62811		1	1.38843	1.79879	1	1	1	1		1	1.38843	1.79879		226	I	B-&AB-	5		-1.79879	1	-1.79879	1
A_23_P376686	56244	BTNL2	butyrophilin-like 2 (MHC class II associated)	BTL-II | butyrophilin-like protein 2 | OTTHUMP00000215336 |OTTHUMP00000194895 | butyrophilin-like 2 (MHC class II associated) | SS2 | HSBLMHC1	protein-coding	52.8848	0.00932	9.59473e-08	7.86346e-11	0.92931	0.30662	0.36627	0.27859		1.39483	1.57763	1.86729	-1.02199	-1.1257	-1.1003	-1.13538		1.23908	1.43382	1.64464		1	1.57763	1.86729	1	1	1	1		1	1.57763	1.86729		227	I	B-&AB-	5		-1.86729	1	-1.86729	1
A_24_P247920	85367	KIAA1652	KIAA1652 protein	KIAA1652 protein	protein-coding	21.1338	0.00123	0.00066	1.07375e-08	0.38651	0.12134	0.98767	0.88147		1.71211	1.50363	1.8471	1.16415	-1.13308	1.25817	-1.02622		1.51102	1.89182	1.79991		1	1.50363	1.8471	1	1	1	1		1	1.50363	1.8471		228	I	B-&AB-	5		-1.8471	1	-1.8471	1
A_24_P916816	6672	SP100	SP100 nuclear antigen	SP100-HMG nuclear autoantigen | FLJ00340 | OTTHUMP00000204342 | FLJ34579 | Nuclear dot-associated Sp100 protein | nuclear antigen Sp100 | nuclear autoantigen Sp-100 | OTTHUMP00000204340 | SP100 nuclear antigen | Lysp100b | OTTHUMP00000164262 | lysp100b |DKFZp686E07254 | Speckled 100 kDa | speckled 100 kDa | nuclear dot-associated Sp100 protein	protein-coding	20.5695	0.00693	2e-05	1e-05	0.95976	0.00113	0.05463	0.30529		1.29362	1.49769	1.86618	1.08611	-1.14356	-1.21846	-1.23073		1.13122	1.22917	1.51632		1	1.49769	1.86618	1	1	1	1		1	1.49769	1.86618		229	I	B-&AB-	5		-1.86618	1	-1.86618	1
A_32_P232704	7978	MTERF	mitochondrial transcription termination factor	OTTHUMP00000209146 |MGC131634 | transcription termination factor, mitochondrial | OTTHUMP00000209142 | mitochondrial transcription termination factor 1 | mitochondrial transcription termination factor | Mitochondrial transcription termination factor 1 | mTERF	protein-coding	32.2203	0.14151	1e-05	7.0668e-08	0.50446	0.41226	0.17774	0.07955		1.6708	1.32658	1.84533	1.09572	1.17142	1.00157	1.01474		1.95721	1.32866	1.87253		1	1.32658	1.84533	1	1	1	1		1	1.32658	1.84533		230	I	B-&AB-	5		-1.84533	-1.39104	-1.84533	-1.39104
A_32_P27991	9184	BUB3	budding uninhibited by benzimidazoles 3 homolog (yeast)	budding uninhibited by benomyl | mitotic checkpoint protein BUB3 | hBUB3 | BUB3 (budding uninhibited by benzimidazoles 3, yeast) homolog | budding uninhibited by benzimidazoles 3 homolog (yeast) | OTTHUMP00000020680 |BUB3 budding uninhibited by benzimidazoles 3 homolog | mitotic checkpoint component | OTTHUMP00000020682 | OTTHUMP00000020679 | BUB3L	protein-coding	45.0723	0.00392	3.41559e-09	1e-05	0.75712	0.42486	0.14795	0.00501		1.52441	1.34195	1.97712	1.00307	1.30251	-1.27249	1.11051		1.98556	1.05459	2.19561		1	1.34195	1.97712	1	1	1	1		1	1.34195	1.97712		231	I	B-&AB-	5		-1.97712	-1.47332	-1.97712	-1.47332
A_23_P430051	55768	NGLY1	N-glycanase 1	hPNGase | OTTHUMP00000208321 | PNGase | N-glycanase 1 | OTTHUMP00000208320 | Peptide:N-glycanase | OTTHUMP00000208323 | FLJ11005 |FLJ12409 | peptide-N(4)-(N-acetyl-beta-glucosaminyl)asparagine amidase | OTTHUMP00000208322 | PNG1 | peptide:N-glycanase | N-glycanase 1 |EC 3.5.1.52	protein-coding	58.4672	0.0012	4.72514e-07	1.55382e-13	0.43831	0.8114	0.78567	0.05568		1.51857	1.42303	1.93933	1.07202	1.02504	-1.03462	-1.12151		1.55659	1.37541	1.72921		1	1.42303	1.93933	1	1	1	1		1	1.42303	1.93933		232	I	B-&AB-	5		-1.93933	-1.36282	-1.93933	-1.36282
A_23_P132738	1427	CRYGS	crystallin, gamma S	GRYG8 | crystallin, gamma S | Gamma-S-crystallin | CRYG8 | gamma-S-crystallin | gamma-crystallin S | Gamma-crystallin S | beta-crystallin S | crystallin, gamma 8 |OTTHUMP00000210173 | OTTHUMP00000210174	protein-coding	19.9853	0.00556	1.98245e-06	1.58525e-08	0.6001	0.83338	0.11094	0.76754		1.61476	1.4729	1.95258	1.06405	1.02533	1.32266	-1.0505		1.65566	1.94815	1.85871		1	1.4729	1.95258	1	1	1	1		1	1.4729	1.95258		233	I	B-&AB-	5		-1.95258	-1.32567	-1.95258	-1.32567
A_24_P937546	112616	CMTM7	CKLF-like MARVEL transmembrane domain containing 7	OTTHUMP00000208833 | CKLFSF7 | chemokine-like factor super family 7 | OTTHUMP00000208834 |CKLF-like MARVEL transmembrane domain-containing protein 7 | CKLF-like MARVEL transmembrane domain containing 7 | chemokine-like factor super family member 7 variant 2 | chemokine-like factor superfamily 7 | FLJ30992 | chemokine-like factor superfamily member 7 | Chemokine-like factor superfamily member 7 | …	protein-coding	51.7319	0.11184	5.06881e-09	1.04343e-07	0.32858	0.50555	0.20106	0.24458		1.54888	1.44917	2.02237	1.03234	1.08605	1.10596	1.22674		1.68216	1.60272	2.48092		1	1.44917	2.02237	1	1	1	1		1	1.44917	2.02237		234	I	B-&AB-	5		-2.02237	-1.39554	-2.02237	-1.39554
A_24_P314597	79932	KIAA0319L	KIAA0319-like	OTTHUMP00000004589 | KIAA1837 |FLJ44532 | polycystic kidney disease 1-related | KIAA0319-like | OTTHUMP00000004591 | dyslexia-associated protein KIAA0319-like protein	protein-coding	26.1496	0.00147	7.44311e-09	1.06052e-15	0.74544	0.27306	0.03566	0.49608		1.29802	1.40831	2.05723	1.04953	1.04343	1.09066	1.07413		1.35439	1.53599	2.20973		1	1.40831	2.05723	1	1	1	1		1	1.40831	2.05723		235	I	B-&AB-	5		-2.05723	-1.46078	-2.05723	-1.46078
A_23_P70359	79992	AGPAT4-IT1	AGPAT4 intronic transcript 1 (non-protein coding)	non-protein coding RNA 241 | chromosome 6 open reading frame 59 | AGPAT4 intronic transcript 1 (non-protein coding) | NCRNA00241 | FLJ23112 |C6orf59	RNA gene	50.4325	0.00735	2.21067e-10	1.44759e-17	0.49345	0.18155	0.03089	0.25567		1.28041	1.49454	1.99195	-1.08536	1.04276	1.15187	1.13533		1.33516	1.72152	2.26152		1	1.49454	1.99195	1	1	1	1		1	1.49454	1.99195		236	I	B-&AB-	5		-1.99195	-1.33282	-1.99195	-1.33282
A_24_P15563	55668	C14ORF118	chromosome 14 open reading frame 118	KIAA1152 | FLJ10033 | chromosome 14 open reading frame 118 | FLJ20689 | hypothetical protein LOC55668 |MGC61896	protein-coding	61.0192	0.00202	0.00018	4.85559e-15	0.51841	0.48978	0.69051	0.18924		1.58804	1.59515	2.08981	1.02871	1.13159	-1.13733	1.05346		1.79701	1.40254	2.20153		1	1.59515	2.08981	1	1	1	1		1	1.59515	2.08981		237	I	B-&AB-	5		-2.08981	-1.3101	-2.08981	-1.3101
A_24_P116766	7756	ZNF207	zinc finger protein 207	OTTHUMP00000163702 | OTTHUMP00000163701 | OTTHUMP00000163700 |DKFZp761N202 | zinc finger protein 207	protein-coding	89.3213	0.21816	1.10416e-08	3.22973e-08	0.98039	0.7122	0.96846	0.00019		1.63203	1.51638	2.23748	1.07735	1.06617	1.05233	-1.15235		1.74002	1.59573	1.94167		1	1.51638	2.23748	1	1	1	1		1	1.51638	2.23748		238	I	B-&AB-	5		-2.23748	-1.47554	-2.23748	-1.47554
A_24_P934135	100129406	LOC100129406	hypothetical protein LOC100129406	hypothetical protein LOC100129406	uncategorized	51.5495	0.01665	1.9383e-13	2.00418e-31	0.61007	0.2604	0.30227	0.40191		1.48939	1.75055	2.11271	1.03385	1.15697	1.07945	1.08566		1.72318	1.88963	2.29368		1	1.75055	2.11271	1	1	1	1		1	1.75055	2.11271		239	I	B-&AB-	5		-2.11271	1	-2.11271	1
A_32_P10133	100169750	PRINS	psoriasis associated RNA induced by stress (non-protein coding)	psoriasis associated RNA induced by stress (non-protein coding) | NCRNA00074 |NCRNA00074	RNA gene	34.1387	0.00834	2.80241e-15	5.82073e-22	0.31089	0.12687	0.15988	0.34145		1.47803	1.7135	2.17637	-1.14279	-1.24966	-1.23473	-1.08146		1.18275	1.38775	2.01244		1	1.7135	2.17637	1	1	1	1		1	1.7135	2.17637		240	I	B-&AB-	5		-2.17637	1	-2.17637	1
A_24_P941459	9440	MED17	mediator complex subunit 17	Thyroid hormone receptor-associated protein complex 80 kDa component | CRSP6 | transcriptional coactivator CRSP77 | cofactor required for Sp1 transcriptional activation, subunit 6, 77kDa | Vitamin D3 receptor-interacting protein complex 80 kDa component | Activator-recruited cofactor 77 kDa component | CRSP77 | mediator of RNA polymerase II transcription subunit 17 | Cofactor required for Sp1 tra…	protein-coding	20.1894	0.00174	7.33391e-09	1.47842e-10	0.03906	0.75516	0.59027	0.9313		1.26524	1.77914	2.29431	-1.00233	1.06501	-1.00639	-1.26984		1.34749	1.76784	1.80677		1	1.77914	2.29431	1	1	1	1		1	1.77914	2.29431		241	I	B-&AB-	5		-2.29431	1	-2.29431	1
A_24_P912372	643314	KIAA0754	hypothetical LOC643314	FLJ42354 | OTTHUMP00000234547 | KIAA0754 | hypothetical protein LOC643314	protein-coding	25.3517	0.0014	4e-05	1.51361e-14	0.61985	0.89278	0.28438	0.86584		1.75455	1.67402	2.2982	1.19222	1.03264	1.08833	1.00804		1.81182	1.82189	2.31668		1	1.67402	2.2982	1	1	1	1		1	1.67402	2.2982		242	I	B-&AB-	5		-2.2982	-1.37286	-2.2982	-1.37286
A_23_P66190	55697	VAC14	Vac14 homolog (S. cerevisiae)	Tax1-binding protein 2 | protein VAC14 homolog | FLJ46582 | TRX |FLJ36622 | Vac14 homolog (S. cerevisiae) | Tax1 (human T-cell leukemia virus type I) binding protein 2 | OTTHUMP00000174908 | TAX1BP2 | MGC149815 | FLJ10305 | MGC149816 | ArPIKfyve | Tax1 (human T-cell leukemia virus type I) binding protein 1 | tax1-binding protein 2	protein-coding	29.4442	0.01907	1.07701e-11	1.50866e-07	0.14913	0.02068	0.34622	0.66031		1.7458	1.51487	2.46101	1.0442	-1.0247	-1.16797	-1.01265		1.70372	1.29701	2.43027		1	1.51487	2.46101	1	1	1	1		1	1.51487	2.46101		243	I	B-&AB-	5		-2.46101	-1.62457	-2.46101	-1.62457
A_23_P212204	55209	SETD5	SET domain containing 5	OTTHUMP00000197548 | OTTHUMP00000197546 | SET domain-containing protein 5 |DKFZp686J18276 | OTTHUMP00000197549 | FLJ10707 | SET domain containing 5 | KIAA1757	protein-coding	37.4622	0.0011	1.43518e-15	3.04432e-31	0.65703	0.0937	0.22272	0.67062		1.49492	1.62185	2.50169	-1.0904	1.33184	1.07369	1.02556		1.99099	1.74136	2.56563		1	1.62185	2.50169	1	1	1	1		1	1.62185	2.50169		244	I	B-&AB-	5		-2.50169	-1.54249	-2.50169	-1.54249
A_23_P93818	54441	STAG3L1	stromal antigen 3-like 1	DKFZP434A0131 | FLJ78546 | STAG3L3 | OTTHUMP00000209277 | MGC131759 | MGC40269 | OTTHUMP00000209427 |DKFZp434A0131 | stromal antigen 3-like 1 | stromal antigen 3-like protein 1 | Stromal antigen 3-like protein 1 | STAG3-like protein 1 | stromal antigen 3-like protein 2 | STAG3L2	protein-coding	109.845	0.26486	0.00011	5.79077e-17	0.28127	0.92144	0.34176	0.36664		1.50792	1.55693	2.58362	-1.03527	1.09487	-1.08065	1.03267		1.65098	1.44073	2.66803		1	1.55693	2.58362	1	1	1	1		1	1.55693	2.58362		245	I	B-&AB-	5		-2.58362	-1.65943	-2.58362	-1.65943
A_24_P360529	5150	PDE7A	phosphodiesterase 7A	PDE7 | phosphodiesterase 7A | TM22 |OTTHUMP00000226777 | OTTHUMP00000226778 | HCP1 | phosphodiesterase isozyme 7 | high affinity cAMP-specific 3',5'-cyclic phosphodiesterase 7A |EC 3.1.4.17	protein-coding	15.7132	0.03652	2e-05	3.83056e-06	0.29917	0.25709	0.08776	0.04117		1.27647	1.47776	2.65655	1.1555	1.01627	1.18846	-1.14486		1.29724	1.75626	2.32041		1	1.47776	2.65655	1	1	1	1		1	1.47776	2.65655		246	I	B-&AB-	5		-2.65655	-1.79769	-2.65655	-1.79769
A_24_P392280	28985	MCTS1	malignant T cell amplified sequence 1	malignant T cell-amplified sequence 1 |FLJ39637 | OTTHUMP00000023951 | MCT1 | malignant T cell amplified sequence 1 | multiple copies T-cell malignancies | MCT-1 | Multiple copies T-cell malignancies | OTTHUMP00000023950	protein-coding	10.8311	0.17859	0.00069	1.15465e-07	0.71693	0.99414	0.43127	0.2421		2.32902	2.24221	2.4364	-1.22069	1.37194	-1.56426	-1.76952		3.19528	1.4334	1.37687		1	2.24221	2.4364	1	1	1	1		1	2.24221	2.4364		247	I	B-&AB-	5		-2.4364	1	-2.4364	1
A_32_P93493	5793	PTPRG	protein tyrosine phosphatase, receptor type, G	protein tyrosine phosphatase gamma | H_RG317H01.1 | PTPG | R-PTP-GAMMA | Protein-tyrosine phosphatase gamma | RPTPG | OTTHUMP00000213233 | receptor-type tyrosine-protein phosphatase gamma |HPTPG | protein tyrosine phosphatase, receptor type, G | OTTHUMP00000213232 | receptor tyrosine phosphatase gamma | protein-tyrosine phosphatase gamma | protein tyrosine phosphatase, receptor type, gamma polype…	protein-coding	33.2173	0.00797	1.43571e-09	2.13111e-08	0.8911	0.45271	0.3593	0.59608		2.0367	2.28166	2.90911	1.01438	1.05889	1.1028	1.05539		2.15664	2.51621	3.07025		1	2.28166	2.90911	1	1	1	1		1	2.28166	2.90911		248	I	B-&AB-	5		-2.90911	1	-2.90911	1
A_24_P102151	54861	SNRK	SNF related kinase	SNF1-related kinase | SNF-1 related kinase | OTTHUMP00000209957 | OTTHUMP00000209956 | HSNFRK | SNFRK | FLJ20224 |DKFZp779A1866 | OTTHUMP00000209955 | SNF related kinase | OTTHUMP00000209954 | KIAA0096 | SNF-related serine/threonine-protein kinase |EC 2.7.11.1	protein-coding	23.4249	0.00988	2e-05	8.8781e-13	0.81301	0.5704	0.13212	0.85417		1.9184	1.97064	2.93109	-1.0324	1.07117	1.38046	1.02463		2.05493	2.72039	3.00328		1	1.97064	2.93109	1	1	1	1		1	1.97064	2.93109		249	I	B-&AB-	5		-2.93109	-1.48738	-2.93109	-1.48738
A_24_P928408	23314	SATB2	SATB homeobox 2	OTTHUMP00000205775 | FLJ32076 |DNA-binding protein SATB2 | MGC119474 | FLJ21474 | MGC119477 | OTTHUMP00000163655 | special AT-rich sequence-binding protein 2 | OTTHUMP00000208038 | OTTHUMP00000208037 | OTTHUMP00000205774 | Special AT-rich sequence-binding protein 2 | KIAA1034 | SATB family member 2 | SATB homeobox 2	protein-coding	21.3886	0.05328	0.00011	1.36173e-21	0.31223	0.50704	0.04215	0.15418		1.56121	1.78669	3.20619	-1.09837	1.13387	-1.41843	-1.16209		1.77021	1.25963	2.75899		1	1.78669	3.20619	1	1	1	1		1	1.78669	3.20619		250	I	B-&AB-	5		-3.20619	-1.79449	-3.20619	-1.79449
A_24_P307896	26058	GIGYF2	GRB10 interacting GYF protein 2	OTTHUMP00000203486 | GYF domain containing 2 | Trinucleotide repeat-containing gene 15 protein | OTTHUMP00000203485 |DKFZp686I15154 | DKFZp686J17223 | TNRC15 | OTTHUMP00000203489 | trinucleotide repeat containing 15 | OTTHUMP00000203484 | PERQ amino acid-rich with GYF domain-containing protein 2 | KIAA0642 | PERQ3 | GRB10 interacting GYF protein 2 | OTTHUMP00000203488 | OTTHUMP00000203487 | PERQ …	protein-coding	10.927	0.00191	3e-05	1.37463e-08	0.74278	0.71116	0.10791	0.2656		2.06735	1.95879	3.82483	-1.03394	-1.05507	1.33765	1.10415		1.95944	2.62018	4.22319		1	1.95879	3.82483	1	1	1	1		1	1.95879	3.82483		251	I	B-&AB-	5		-3.82483	-1.95265	-3.82483	-1.95265
A_23_P364236	23269	MGA	MAX gene associated	KIAA0518 |MAX gene-associated protein | MAX dimerization protein 5 | FLJ12634 | MAX gene associated | MXD5 | MAD5 | MGAM	protein-coding	8.43153	0.00217	7e-05	6.76515e-26	0.78669	0.6691	0.69954	0.00615		2.44295	2.60711	6.25052	1.06748	1.0887	1.0673	-1.34394		2.65964	2.78257	4.65089		1	2.60711	6.25052	1	1	1	1		1	2.60711	6.25052		252	I	B-&AB-	5		-6.25052	-2.39749	-6.25052	-2.39749
A_23_P207541	11276	SYNRG	synergin, gamma	Gamma-synergin | OTTHUMP00000164163 | OTTHUMP00000217675 | gamma-synergin | synergin, gamma | AP1GBP1 | synergin gamma | AP1 subunit gamma-binding protein 1 | SYNG | MGC104959 |FLJ34482 | OTTHUMP00000217674 | OTTHUMP00000164162 | AP1 gamma subunit binding protein 1 | adaptor-related protein complex 1 gamma subunit-binding protein 1	protein-coding	360.259	5.98557e-07	7.98606e-14	3e-05	0.02573	8e-05	0.65183	0.01901		1.6948	1.96196	1.85562	1.00161	1.35365	-1.21428	-1.33521		2.29417	1.61574	1.38976		1.6948	1.96196	1.85562	1	1	1	1		1.6948	1.96196	1.85562		253	I	A-&B-&AB-	6		1	1	1	1
A_32_P157385	441951	ZNFX1-AS1	ZNFX1 antisense RNA 1 (non-protein coding)	non-protein coding RNA 275 | HSUP2 | NCRNA00275 | ZNFX1 antisense RNA 1 (non-protein coding) |C20orf199 | HSUP1 | ZFAS1 | chromosome 20 open reading frame 199	RNA gene	109.419	8.08049e-08	0.0002	2.11078e-08	0.82218	0.63787	0.68952	0.83044		1.45633	1.55619	1.62267	1.03958	-1.12142	1.09196	-1.14712		1.29865	1.6993	1.41456		1.45633	1.55619	1.62267	1	1	1	1		1.45633	1.55619	1.62267		254	I	A-&B-&AB-	6		1	1	1	1
A_24_P683917	2317	FLNB	filamin B, beta (actin binding protein 278)	DKFZp686A1668 | OTTHUMP00000214213 | OTTHUMP00000214209 | TABP | FLN3 | ABP-280 homolog | Larsen syndrome 1 (autosomal dominant) | Truncated ABP | actin binding protein 278 | LRS1 | DKFZp686O033 | Filamin-3 | beta-filamin | OTTHUMP00000214211 |ABP-280 | Filamin homolog 1 | thyroid autoantigen | Beta-filamin | filamin B, beta (actin binding protein 278) | filamin B, beta | OTTHUMP00000214208 | FH1…	protein-coding	68.3703	7.33485e-10	2.61235e-06	7.76932e-25	0.49821	0.09683	0.00114	0.00105		1.54016	1.57928	1.74236	1.11973	-1.06491	1.14815	1.02726		1.44628	1.81325	1.78986		1.54016	1.57928	1.74236	1	1	1	1		1.54016	1.57928	1.74236		255	I	A-&B-&AB-	6		1	1	1	1
A_32_P3317	165324	UBXN2A	UBX domain protein 2A	UBX domain-containing protein 2A | UBXD4 | UBX domain protein 2A | UBX domain-containing protein 4 | OTTHUMP00000200716 | UBX domain containing 4 | OTTHUMP00000155152 |MGC138202	protein-coding	128.61	4.53355e-07	0.00013	2.08905e-22	0.97393	0.01885	0.35588	0.63389		1.48791	1.68136	1.42014	-1.12412	1.24486	1.03721	-1.18028		1.85224	1.74392	1.20322		1.48791	1.68136	1.42014	1	1	1	1		1.48791	1.68136	1.42014		256	I	A-&B-&AB-	6		1	1	1	1
A_32_P197870	91749	KIAA1919	KIAA1919	MGC33953 |NaGLT1 | OTTHUMP00000017021 | KIAA1919 | sodium-dependent glucose transporter 1	protein-coding	503.471	1.30533e-07	1.36919e-10	1.21481e-07	0.98868	0.0027	0.05405	0.00982		1.31824	1.49103	1.66544	1.01951	1.32267	-1.05452	1.02231		1.7436	1.41394	1.7026		1.31824	1.49103	1.66544	1	1	1	1		1.31824	1.49103	1.66544		257	I	A-&B-&AB-	6		1	1	1	1
A_24_P566891	375	ARF1	ADP-ribosylation factor 1	ADP-ribosylation factor 1 |OTTHUMP00000035715	protein-coding	218.308	2e-05	2.75013e-09	8.60783e-20	0.65091	0.18301	0.2105	0.03463		1.36284	1.51116	1.70586	-1.00254	-1.05759	1.06876	1.01895		1.28863	1.61507	1.73819		1.36284	1.51116	1.70586	1	1	1	1		1.36284	1.51116	1.70586		258	I	A-&B-&AB-	6		1	1	1	1
A_23_P35943	255239	ANKK1	ankyrin repeat and kinase domain containing 1	protein kinase PKK2 |OTTHUMP00000236610 | PKK2 | ankyrin repeat and protein kinase domain-containing protein 1 | Sugen kinase 288 | sugen kinase 288 | X-kinase | ankyrin repeat and kinase domain containing 1 | SGK288 | SgK288 | Protein kinase PKK2 | sgK288 |EC 2.7.11.1	protein-coding	21888	8e-05	1.05326e-07	5.77052e-13	0.75711	0.00219	0.54988	0.71145		1.33318	1.33808	1.61906	1.0082	1.03416	-1.05409	-1.05192		1.37872	1.26942	1.53915		1.33318	1.33808	1.61906	1	1	1	1		1.33318	1.33808	1.61906		259	I	A-&B-&AB-	6		1	1	1	1
A_32_P50406	402483	FLJ45340	hypothetical LOC402483; similar to capicua-like protein/double homeodomain 4 fusion protein	FLJ53525 |hypothetical LOC402483	RNA gene	205.036	2e-05	1.95651e-11	1.30099e-12	0.96781	0.36769	0.38352	0.73844		1.33508	1.30224	1.67306	-1.01982	1.09476	-1.09189	-1.03423		1.46159	1.19265	1.61769		1.33508	1.30224	1.67306	1	1	1	1		1.33508	1.30224	1.67306		260	I	A-&B-&AB-	6		1	1	1	1
A_32_P70420	80196	RNF34	ring finger protein 34	human RING finger homologous to inhibitor of apoptosis protein |CARP1 | RIF | E3 ubiquitin-protein ligase RNF34 | RIFF | RING finger protein RIFF | caspase regulator CARP1 | Caspase regulator CARP1 | ring finger protein 34 | RFI | RING finger protein 34 | caspases-8 and -10-associated RING finger protein 1 | CARP-1 | Human RING finger homologous to inhibitor of apoptosis protein | hRFI | FYVE-RIN…	protein-coding	149.8	8.33145e-06	6e-05	6.78013e-13	0.9121	0.58955	0.4317	0.4519		1.37611	1.3815	1.73722	1.0409	1.03479	1.15539	1.05077		1.42398	1.59617	1.82542		1.37611	1.3815	1.73722	1	1	1	1		1.37611	1.3815	1.73722		261	I	A-&B-&AB-	6		1	1	1	1
A_24_P615822	9790	BMS1	BMS1 homolog, ribosome assembly protein (yeast)	BMS1-like, ribosome assembly protein (yeast) | OTTHUMP00000019477 | ribosome assembly protein BMS1 homolog | ribosome biogenesis protein BMS1 homolog | BMS1 homolog, ribosome assembly protein (yeast) | BMS1L | Ribosome assembly protein BMS1 homolog | KIAA0187 |BMS1-like, ribosome assembly protein	protein-coding	186.289	4.43314e-10	7e-05	1.49163e-20	0.68237	0.35601	0.00314	0.87361		1.4603	1.35666	1.68416	-1.01446	-1.03233	1.0327	1.01948		1.41457	1.40102	1.71697		1.4603	1.35666	1.68416	1	1	1	1		1.4603	1.35666	1.68416		262	I	A-&B-&AB-	6		1	1	1	1
A_24_P136484	85007	AGXT2L2	alanine-glyoxylate aminotransferase 2-like 2	MGC15875 | OTTHUMP00000161492 | alanine-glyoxylate aminotransferase 2-like 2 |MGC117348 | alanine--glyoxylate aminotransferase 2-like 2 | MGC45484 |EC 2.6.1.-	protein-coding	332.93	9.35734e-06	0.00012	6.4879e-14	0.47419	0.28773	0.10673	0.8893		1.49562	1.32222	1.72993	1.06693	-1.08736	1.2293	1.19005		1.37546	1.62541	2.0587		1.49562	1.32222	1.72993	1	1	1	1		1.49562	1.32222	1.72993		263	I	A-&B-&AB-	6		1	-1.30835	1	-1.30835
A_23_P6561	55096	EBLN2	endogenous Borna-like N element-2 (EBLN2), mRNA,FLJ10213	endogenous Borna-like N element-1 | OTTHUMP00000231448 | FLJ10213 |EBLN-1 | Endogenous Borna-like N element-2 | endogenous Borna-like N element-2 | endogenous Borna-like N element 2 | endogenous Bornavirus-like nucleoprotein 2 | EBLN-2	protein-coding	230.883	7e-05	0.0001	2.18105e-17	0.7042	0.11228	0.20052	0.60273		1.43142	1.31093	1.84421	-1.00258	1.13757	1.06252	1.02421		1.62834	1.39289	1.88886		1.43142	1.31093	1.84421	1	1	1	1		1.43142	1.31093	1.84421		264	I	A-&B-&AB-	6		1	-1.4068	1	-1.4068
A_32_P330000	400931	MIRLET7BHG	MIRLET7B host gene (non-protein coding)	MIRLET7B host gene (non-protein coding) |FLJ27365	RNA gene	386.624	0.00012	0.00085	2.1639e-11	0.54827	0.39805	0.27851	0.21922		1.54707	1.34572	1.81954	-1.02598	1.05718	1.2175	1.01068		1.63553	1.63841	1.83897		1.54707	1.34572	1.81954	1	1	1	1		1.54707	1.34572	1.81954		265	I	A-&B-&AB-	6		1	-1.35209	1	-1.35209
A_24_P926972	26168	SENP3	SUMO1/sentrin/SMT3 specific peptidase 3	SUSP3 | SUMO1/sentrin/SMT3 specific peptidase 3 | DKFZP586K0919 | SMT3IP1 | sentrin-specific protease 3 | SUMO1/sentrin/SMT3 specific protease 3 | Sentrin/SUMO-specific protease SENP3 | SSP3 | sentrin/SUMO-specific protease 3 |DKFZp586K0919 | SUMO-1-specific protease 3 | DKFZp762A152 |EC 3.4.22.-	protein-coding	124.192	0.0002	3.22625e-07	2.27008e-19	0.47649	0.51471	0.00829	0.36704		1.65637	1.56606	1.99761	1.06913	-1.10275	1.15286	-1.01085		1.50204	1.80545	1.97617		1.65637	1.56606	1.99761	1	1	1	1		1.65637	1.56606	1.99761		266	I	A-&B-&AB-	6		1	1	1	1
A_24_P935026	6789	STK4	serine/threonine kinase 4	serine/threonine-protein kinase 4 | kinase responsive to stress 2 | serine/threonine kinase 4 | MST-1 | MST1 | YSK3 | mammalian STE20-like protein kinase 1 | dJ211D12.2 (serine/threonine kinase 4 (MST1, KRS2)) | mammalian sterile 20-like 1 | serine/threonine-protein kinase Krs-2 | Mammalian STE20-like protein kinase 1 | Serine/threonine-protein kinase Krs-2 | KRS2 | OTTHUMP00000063226 | OTTHUMP00…	protein-coding	93.3063	1e-05	1.11377e-07	7.60675e-18	0.6038	0.99202	0.04917	0.50142		1.75552	1.42614	2.08699	1.02372	-1.16906	-1.00383	-1.04214		1.50165	1.4207	2.0026		1.75552	1.42614	2.08699	1	1	1	1		1.75552	1.42614	2.08699		267	I	A-&B-&AB-	6		1	-1.46338	1	-1.46338
A_23_P156811	151194	METTL21A	methyltransferase like 21A	family with sequence similarity 119, member A | LOC151194 | methyltransferase-like protein 21A | methyltransferase like 21A | FAM119A | Hepatocellular carcinoma-associated antigen 557b | HCA557B | OTTHUMP00000206647 | hepatocellular carcinoma-associated antigen 557b | OTTHUMP00000163862 | OTTHUMP00000206648 |MGC45373 | OTTHUMP00000206651 | HCA557b |EC 2.1.1.-	protein-coding	468.073	5.98639e-08	1.64899e-09	4.28277e-17	0.71078	0.06561	0.96169	0.58641		1.57648	1.41248	2.0086	1.00283	1.0126	1.09464	1.04778		1.59634	1.54616	2.10457		1.57648	1.41248	2.0086	1	1	1	1		1.57648	1.41248	2.0086		268	I	A-&B-&AB-	6		1	-1.42204	1	-1.42204
A_24_P145316	84062	DTNBP1	dystrobrevin binding protein 1	OTTHUMP00000016063 | HPS7 | dystrobrevin binding protein 1 | hermansky-Pudlak syndrome 7 protein | OTTHUMP00000221462 | HPS7 protein | SDY | dysbindin-1 | DBND | Dysbindin | Hermansky-Pudlak syndrome 7 protein |DKFZp564K192 | Dysbindin-1 | OTTHUMP00000016062 | dysbindin | OTTHUMP00000221485 | MGC20210 | Dystrobrevin-binding protein 1 | My031 | FLJ30031	protein-coding	86.6867	3.03212e-09	2.14974e-06	2.33958e-23	0.97781	0.88439	0.33928	0.43574		1.55476	1.36338	2.02438	1.01345	1.03407	1.1263	1.11749		1.60773	1.53557	2.26222		1.55476	1.36338	2.02438	1	1	1	1		1.55476	1.36338	2.02438		269	I	A-&B-&AB-	6		-1.30205	-1.48482	-1.30205	-1.48482
A_23_P64217	4297	MLL	myeloid/lymphoid or mixed-lineage leukemia (trithorax homolog, Drosophila)	HTRX1 | trithorax-like protein | MLL-AF4 der(11) fusion protein | HTRX | MLL1 | OTTHUMP00000238461 | myeloid/lymphoid or mixed-lineage leukemia (trithorax homolog, Drosophila) | CXXC-type zinc finger protein 7 | KMT2A | ALL-1 | MLL1A | Lysine N-methyltransferase 2A | TET1-MLL | TRX1 | Trithorax-like protein | ALL1 | lysine N-methyltransferase 2A | Zinc finger protein HRX | MLL/GAS7 | MLL/GAS7 fus…	protein-coding	146.668	1.70642e-10	1.04776e-10	1.195e-24	0.42212	0.75393	0.09837	0.1526		1.60147	1.42238	2.08702	1.04848	1.00054	1.1362	-1.04105		1.60233	1.61611	2.00473		1.60147	1.42238	2.08702	1	1	1	1		1.60147	1.42238	2.08702		270	I	A-&B-&AB-	6		-1.30319	-1.46727	-1.30319	-1.46727
A_24_P307785	84268	RPAIN	RPA interacting protein	FLJ42429 | HRIP | nuclear transporter | FLJ30490 | RIP |FLJ25625 | hRIP | RPA interacting protein | RPA-interacting protein | MGC4189 | RAP interaction protein	protein-coding	158.949	2.12461e-11	4.45712e-11	1.63679e-13	0.15769	0.62383	0.12949	0.19494		1.58281	1.41902	2.16295	1.05693	1.02774	1.12596	1.07642		1.62672	1.59776	2.32824		1.58281	1.41902	2.16295	1	1	1	1		1.58281	1.41902	2.16295		271	I	A-&B-&AB-	6		-1.36653	-1.52426	-1.36653	-1.52426
A_24_P929807	29896	TRA2A	transformer 2 alpha homolog (Drosophila)	Transformer-2 protein homolog A | transformer-2 protein homolog A | TRA2-alpha | TRA-2 alpha | transformer 2 alpha homolog (Drosophila) | tra2a | htra-2 alpha | transformer-2 protein homolog alpha | OTTHUMP00000158575 |HSU53209 | transformer-2 alpha | putative MAPK activating protein PM24 | Tra2alpha | htra-2-alpha	protein-coding	38.3859	3e-05	3.1196e-15	7.40286e-32	0.18981	0.94628	0.02449	0.12838		1.83021	1.64661	2.09376	1.10112	1.0059	-1.231	-1.09698		1.84101	1.33762	1.90866		1.83021	1.64661	2.09376	1	1	1	1		1.83021	1.64661	2.09376		272	I	A-&B-&AB-	6		1	1	1	1
A_24_P544543	823	CAPN1	calpain 1, (mu/I) large subunit	Calpain-1 large subunit | calpain mu-type | OTTHUMP00000230453 | micromolar-calpain | calcium-activated neutral proteinase 1 | Micromolar-calpain | CANPL1 | CANP | cell proliferation-inducing protein 30 | Calpain mu-type | calpain-1 large subunit | OTTHUMP00000230454 | OTTHUMP00000230448 |CANP1 | Calcium-activated neutral proteinase 1 | cell proliferation-inducing gene 30 protein | muCL | Cell pr…	protein-coding	34.1274	0.00064	1.25928e-13	9.09042e-26	0.3835	0.2208	0.26911	0.79188		1.84564	1.4885	2.21	1.06997	1.08212	1.082	1.04339		1.9972	1.61056	2.30589		1.84564	1.4885	2.21	1	1	1	1		1.84564	1.4885	2.21		273	I	A-&B-&AB-	6		1	-1.48472	1	-1.48472
A_24_P67898	10724	MGEA5	meningioma expressed antigen 5 (hyaluronidase)	Meningioma-expressed antigen 5 | OTTHUMP00000020346 | NCOAT | OGA | hyaluronidase in meningioma | FLJ23355 | OTTHUMP00000020345 | Nuclear cytoplasmic O-GlcNAcase and acetyltransferase | bifunctional protein NCOAT |FLJ11229 | O-GlcNAcase | MEA5 | nuclear cytoplasmic O-GlcNAcase and acetyltransferase | KIAA0679 | HEXC | OTTHUMP00000020347 | meningioma expressed antigen 5 (hyaluronidase) | meningiom…	protein-coding	312.978	0.00012	3.64435e-07	3.87555e-13	0.25714	0.4192	0.39275	0.66229		1.63239	1.54526	2.16148	1.09047	1.04315	1.13852	1.129		1.70283	1.75931	2.44031		1.63239	1.54526	2.16148	1	1	1	1		1.63239	1.54526	2.16148		274	I	A-&B-&AB-	6		-1.32412	-1.39878	-1.32412	-1.39878
A_23_P43597	347240	KIF24	kinesin family member 24	kinesin-like protein KIF24 |MGC125677 | chromosome 9 open reading frame 48 | OTTHUMP00000043366 | FLJ43884 | C9orf48 | bA571F15.4 | FLJ10933 | OTTHUMP00000021249 | kinesin family member 24 | MGC125678	protein-coding	31.575	3.33228e-08	7.38809e-15	2.94e-33	0.48625	0.19457	0.30513	0.49451		1.7278	1.58124	2.2673	-1.05919	-1.09575	1.09575	-1.01624		1.57682	1.73264	2.23107		1.7278	1.58124	2.2673	1	1	1	1		1.7278	1.58124	2.2673		275	I	A-&B-&AB-	6		-1.31225	-1.43387	-1.31225	-1.43387
A_32_P83326	100272216	LOC100272216	hypothetical LOC100272216	hypothetical LOC100272216 |FLJ27195	RNA gene	74.2728	4.5381e-08	1.46547e-11	1.94361e-13	0.94959	0.83838	0.74952	0.08105		2.01804	1.76572	2.63809	1.00569	-1.01973	-1.03477	1.10448		1.97899	1.70639	2.91372		2.01804	1.76572	2.63809	1	1	1	1		2.01804	1.76572	2.63809		276	I	A-&B-&AB-	6		-1.30725	-1.49406	-1.30725	-1.49406
A_23_P333998	10721	POLQ	polymerase (DNA directed), theta	POLH | PRO0327 | polymerase (DNA directed), theta | DNA polymerase eta | OTTHUMP00000215154 | DNA polymerase theta |DKFZp781A0112 |EC 2.7.7.7	protein-coding	83.7146	9.68173e-09	5.69647e-10	1.10865e-20	0.18869	0.98711	0.10248	0.66145		2.0345	1.56871	2.81804	1.08543	-1.0466	-1.05329	-1.04884		1.94391	1.48934	2.68682		2.0345	1.56871	2.81804	1	1	1	1		2.0345	1.56871	2.81804		277	I	A-&B-&AB-	6		-1.38513	-1.79641	-1.38513	-1.79641
A_24_P922261	57522	SRGAP1	SLIT-ROBO Rho GTPase activating protein 1	ARHGAP13 | SLIT-ROBO Rho GTPase activating protein 1 | Rho GTPase-activating protein 13 | KIAA1304 | rho GTPase-activating protein 13 | OTTHUMP00000239356 | OTTHUMP00000239355 | SLIT-ROBO Rho GTPase-activating protein 1 |FLJ22166 | srGAP1	protein-coding	29.4915	2e-05	1.80951e-07	6.88704e-12	0.30512	0.67263	0.68903	0.60847		2.87516	1.58181	2.76287	-1.12862	1.00196	1.16782	1.03431		2.8808	1.84727	2.85766		2.87516	1.58181	2.76287	1	1	1	1		2.87516	1.58181	2.76287		278	I	A-&B-&AB-	6		1	-1.74665	1	-1.74665
A_32_P172803	79884	MAP9	microtubule-associated protein 9	ASAP | Aster-associated protein | OTTHUMP00000196622 | FLJ21159 | OTTHUMP00000220311 |OTTHUMP00000196619 | aster-associated protein | microtubule-associated protein 9	protein-coding	40.5678	0.02108	0.09401	0.433	0.09	1e-05	0.05694	0.01852		1.36991	-1.21216	-1.09621	1.2	-1.79186	-1.28472	-1.17671		-1.30801	-1.55729	-1.28992		1	1	1	1	-1.79186	1	1		-1.79186	1	1		279	II	A+	7		1	1	-1.79186	1
A_23_P58835	2150	F2RL1	coagulation factor II (thrombin) receptor-like 1	coagulation factor II receptor-like 1 | thrombin receptor-like 1 | OTTHUMP00000128315 |G protein-coupled receptor-11 | PAR-2 | coagulation factor II (thrombin) receptor-like 1 | proteinase-activated receptor 2 | PAR2 | G-protein coupled receptor 11 | protease-activated receptor 2 | Coagulation factor II receptor-like 1 | Thrombin receptor-like 1 | proteinase-activated receptor-2 | GPR11	protein-coding	338.196	0.00105	0.83296	0.37503	0.43209	5.50102e-08	0.01767	0.00092		1.25344	1.01364	-1.05874	1.04615	-1.89402	-1.14344	-1.23971		-1.51106	-1.12805	-1.31253		1	1	1	1	-1.89402	1	1		-1.89402	1	1		280	II	A+	7		1	1	-1.89402	1
A_23_P164331	9520	NPEPPS	aminopeptidase puromycin sensitive	cytosol alanyl aminopeptidase | AAP-S | puromycin-sensitive aminopeptidase |OTTHUMP00000229852 | PSA | metalloproteinase MP100 | MP100 | aminopeptidase puromycin sensitive | OTTHUMP00000229855 | Cytosol alanyl aminopeptidase |EC 3.4.11.14	protein-coding	504.299	0.00107	0.04065	0.0316	0.84927	1e-05	0.19914	0.41994		1.33398	1.1335	1.14119	1.01187	-1.56142	-1.08806	-1.04997		-1.1705	1.04176	1.08688		1	1	1	1	-1.56142	1	1		-1.56142	1	1		281	II	A+	7		1	1	-1.56142	1
A_23_P361984	7903	ST8SIA4	ST8 alpha-N-acetyl-neuraminide alpha-2,8-sialyltransferase 4	ST8 alpha-N-acetyl-neuraminide alpha-2,8-sialyltransferase 4 | alpha-2,8-sialyltransferase 8D | CMP-N-acetylneuraminate-poly-alpha-2,8-sialyltransferase | OTTHUMP00000158915 | sialyltransferase 8D | SIAT8-D | PST1 | Polysialyltransferase-1 | OTTHUMP00000227000 | ST8SiaIV | MGC61459 | polysialyltransferase-1 | ST8SIA-IV | Sialytransferase St8Sia IV | sialyltransferase 8 (alpha-2, 8-polysialytransf…	protein-coding	34.6674	0.55431	0.4713	0.76209	0.63348	1.38983e-07	0.07309	0.00121		1.08361	1.04962	-1.01827	1.08757	-1.54376	-1.26733	-1.24316		-1.42465	-1.20742	-1.26587		1	1	1	1	-1.54376	1	1		-1.54376	1	1		282	II	A+	7		1	1	-1.54376	1
A_24_P264928	259282	BOD1L	biorientation of chromosomes in cell division 1-like	OTTHUMP00000115820 | family with sequence similarity 44, member A | biorientation of chromosomes in cell division 1-like | KIAA1327 | FLJ33215 | Protein FAM44A | FAM44A | biorientation of chromosomes in cell division protein 1-like	protein-coding	73.7466	0.46394	0.12391	0.65575	0.96112	1e-05	0.14945	0.11908		1.10145	-1.2504	1.03568	1.00539	-1.54229	-1.33422	-1.12807		-1.40024	-1.66831	-1.08921		1	1	1	1	-1.54229	1	1		-1.54229	1	1		283	II	A+	7		1	1	-1.54229	1
A_23_P71037	3569	IL6	interleukin 6 (interferon, beta 2)	interferon beta-2 |B cell stimulatory factor-2 | OTTHUMP00000198490 | BSF-2 | interleukin-6 | CDF | IL-6 | Interferon beta-2 | HSF | OTTHUMP00000158544 | IFN-beta-2 | B-cell stimulatory factor 2 | CTL differentiation factor | IFNB2 | HGF | hybridoma growth factor | interleukin 6 (interferon, beta 2) | interleukin BSF-2 | OTTHUMP00000198486 | Hybridoma growth factor | BSF2 | OTTHUMP00000198489 | B…	protein-coding	156.141	0.00203	0.29778	0.0096	0.62917	6.93683e-16	0.23218	2.2449e-06		-1.15179	1.04745	-1.12886	-1.02655	-1.52501	1.05631	-1.26455		-1.75649	1.10643	-1.4275		1	1	1	1	-1.52501	1	1		-1.52501	1	1		284	II	A+	7		1	1	-1.52501	1
A_23_P207445	5608	MAP2K6	mitogen-activated protein kinase kinase 6	MAPKK 6 | MEK6 | SAPKK3 | MAPKK6 |dual specificity mitogen-activated protein kinase kinase 6 | protein kinase, mitogen-activated, kinase 6 (MAP kinase kinase 6) | MKK6 | MEK 6 | PRKMK6 | MAPK/ERK kinase 6 | MAP kinase kinase 6 | mitogen-activated protein kinase kinase 6 |EC 2.7.12.2	protein-coding	93.3473	0.69505	0.33919	0.28722	0.61969	1.05269e-06	0.13263	0.00263		-1.05279	-1.09497	-1.07397	-1.04018	-1.52008	-1.13898	-1.43889		-1.60033	-1.24715	-1.54532		1	1	1	1	-1.52008	1	1		-1.52008	1	1		285	II	A+	7		1	1	-1.52008	1
A_23_P46470	54206	ERRFI1	ERBB receptor feedback inhibitor 1	GENE-33 |OTTHUMP00000001359 | MIG-6 | Mitogen-inducible gene 6 protein | mitogen-inducible gene 6 protein | ERBB receptor feedback inhibitor 1 | MIG6 | receptor-associated late transducer | RALT	protein-coding	11117.2	0.90191	0.58592	0.97025	0.92338	3.32999e-09	0.00828	0.56329		-1.00823	1.03168	-1.00209	-1.00714	-1.5163	1.21594	-1.02964		-1.52878	1.25446	-1.03179		1	1	1	1	-1.5163	1	1		-1.5163	1	1		286	II	A+	7		1	1	-1.5163	1
A_23_P252449	10949	HNRNPA0	heterogeneous nuclear ribonucleoprotein A0	heterogeneous nuclear ribonucleoprotein A0 | HNRPA0 | hnRNP A0 | hnRNA binding protein |OTTHUMP00000159432 | hnRNPA0	protein-coding	2399.7	0.03088	0.14145	0.48671	0.92991	8.51389e-07	0.39208	0.38851		-1.37787	-1.23076	-1.10519	-1.00584	1.50873	1.13931	-1.13664		1.09497	-1.08027	-1.2562		1	1	1	1	1.50873	1	1		1.50873	1	1		287	II	A+	7		1	1	1.50873	1
A_23_P85703	9580	SOX13	SRY (sex determining region Y)-box 13	SRY-box 13 |OTTHUMP00000034307 | MGC117216 | SRY-related HMG-box gene 13 | islet cell antigen 12 | Sox-13 | Islet cell antigen 12 | SRY (Sex determining region Y)-box 13 | transcription factor SOX-13 | Type 1 diabetes autoantigen ICA12 | type 1 diabetes autoantigen ICA12 | SRY (sex determining region Y)-box 13 | ICA12 | islet cell antibody 12	protein-coding	184.408	0.19456	0.88702	0.87459	0.17934	6.49561e-09	0.25901	0.03231		-1.11422	-1.01227	1.01582	-1.0872	1.51022	1.08322	1.17099		1.35541	1.07009	1.18952		1	1	1	1	1.51022	1	1		1.51022	1	1		288	II	A+	7		1	1	1.51022	1
A_23_P74446	9682	KDM4A	lysine (K)-specific demethylase 4A	KIAA0677 | JmjC domain-containing histone demethylation protein 3A | jumonji domain-containing protein 2A | JMJD2 | jumonji C domain-containing histone demethylase 3A | JMJD2A | lysine (K)-specific demethylase 4A |OTTHUMP00000008810 | jumonji domain containing 2 | jmjC domain-containing histone demethylation protein 3A | jumonji domain containing 2A | JHDM3A | Jumonji domain-containing protein 2A…	protein-coding	521.929	0.00448	0.51735	0.48569	0.42959	6.20289e-09	0.05894	0.04207		-1.25814	-1.05312	1.045	-1.06544	1.52505	1.18508	1.13596		1.21215	1.1253	1.18708		1	1	1	1	1.52505	1	1		1.52505	1	1		289	II	A+	7		1	1	1.52505	1
A_24_P115967	747	DAGLA	diacylglycerol lipase, alpha	OTTHUMP00000238143 | C11orf11 | neural stem cell-derived dendrite regulator | Neural stem cell-derived dendrite regulator |DAGL(ALPHA) | KIAA0659 | NSDDR | chromosome 11 open reading frame 11 | diacylglycerol lipase, alpha | DGL-alpha | DAGLALPHA | sn1-specific diacylglycerol lipase alpha |EC 3.1.1.-	protein-coding	61.8928	0.00265	0.00277	0.0073	0.18294	1.44148e-10	0.59048	0.00282		-1.47234	-1.18184	-1.31441	2.05072	1.52705	1.05921	1.39282		1.03716	-1.11577	1.05965		1	1	1	1	1.52705	1	1		1.52705	1	1		290	II	A+	7		1	1	1.52705	1
A_23_P368205	8394	PIP5K1A	phosphatidylinositol-4-phosphate 5-kinase, type I, alpha	PIP5K1-alpha | phosphatidylinositol-4-phosphate 5-kinase type-1 alpha | ptdIns(4)P-5-kinase 1 alpha |OTTHUMP00000014289 | OTTHUMP00000196331 | OTTHUMP00000014291 | PtdIns(4)P-5-kinase 1 alpha | OTTHUMP00000235065 | 68 kDa type I phosphatidylinositol-4-phosphate 5-kinase alpha | OTTHUMP00000014290 | PIP5KIalpha | Phosphatidylinositol-4-phosphate 5-kinase type I alpha | phosphatidylinositol-4-phosp…	protein-coding	2918.19	0.00303	0.73636	0.88872	0.50006	1.07658e-07	0.46113	0.02419		-1.31547	-1.02941	-1.01398	-1.05306	1.5354	1.06388	1.20582		1.16719	1.03349	1.1892		1	1	1	1	1.5354	1	1		1.5354	1	1		291	II	A+	7		1	1	1.5354	1
A_23_P164196	1748	DLX4	distal-less homeobox 4	BP1 | OTTHUMP00000220791 | DLX9 | beta protein 1 | Beta protein 1 | Homeobox protein DLX-7 | homeobox protein DLX-8 | DLX8 |OTTHUMP00000220790 | distal-less homeo box 7 | Homeobox protein DLX-8 | distal-less homeobox 4 | DLX7 | distal-less homeo box 9 | homeobox protein DLX-7 | homeobox protein DLX-4	protein-coding	33.1485	0.81412	0.31155	0.50444	0.00626	3.89204e-06	0.60421	0.00797		1.04174	1.10073	-1.06314	-1.30387	1.54265	1.06715	1.21074		1.60704	1.17464	1.13883		1	1	1	1	1.54265	1	1		1.54265	1	1		292	II	A+	7		1	1	1.54265	1
A_24_P329597	29979	UBQLN1	ubiquilin 1	UBQN | ubiquilin-1 |FLJ90054 | DSK2 | OTTHUMP00000021545 | ubiquilin 1 | Protein linking IAP with cytoskeleton 1 | OTTHUMP00000021544 | hPLIC-1 | PLIC-1 | PLIC1 | protein linking IAP with cytoskeleton 1 | DA41 | XDRP1	protein-coding	226.524	0.03727	0.40421	0.47987	0.34637	4.66935e-08	0.00266	0.05417		-1.25292	1.07919	1.08653	1.07247	1.55558	-1.33886	-1.20594		1.24156	-1.24062	-1.1099		1	1	1	1	1.55558	1	1		1.55558	1	1		293	II	A+	7		1	1	1.55558	1
A_23_P85171	2010	EMD	emerin	LEMD5 | EDMD | OTTHUMP00000064894 | Emery-Dreifuss muscular dystrophy | emerin | STA | OTTHUMP00000031938 |LEM domain containing 5	protein-coding	193.027	0.0016	0.1036	0.10816	0.67345	6.74117e-07	0.5669	0.31165		-1.61573	-1.26437	-1.27536	-1.06028	1.58461	1.05684	-1.13027		-1.01964	-1.19637	-1.4415		1	1	1	1	1.58461	1	1		1.58461	1	1		294	II	A+	7		1	1	1.58461	1
A_24_P106910	5727	PTCH1	patched homolog 1 (Drosophila)	PTC |FLJ26746 | protein patched homolog 1 | PTCH11 | HPE7 | NBCCS | PTCH protein +4' | patched homolog 1 (Drosophila) | PTCH | PTCH protein -10 | PTC1 | patched homolog (Drosophila) | patched 1 | patched homolog 1 | OTTHUMP00000021710 | FLJ42602 | PTCH protein +12b | OTTHUMP00000021709 | patched (Drosophila) homolog | BCNS	protein-coding	100.231	0.00569	0.00013	0.03359	0.72851	3.15018e-07	0.00026	0.01186		-1.63786	-1.28952	-1.24505	-1.06329	1.64411	1.28496	-1.23545		1.00382	-1.00355	-1.5382		1	1	1	1	1.64411	1	1		1.64411	1	1		295	II	A+	7		1	1	1.64411	1
A_23_P35309	27097	TAF5L	TAF5-like RNA polymerase II, p300/CBP-associated factor (PCAF)-associated factor, 65kDa	PCAF-associated factor 65 beta | TAF5-like RNA polymerase II, p300/CBP-associated factor (PCAF)-associated factor, 65 kD | OTTHUMP00000037471 | TAF5-like RNA polymerase II, p300/CBP-associated factor (PCAF)-associated factor, 65kDa | PAF65B | TAF5-like RNA polymerase II p300/CBP-associated factor-associated factor 65 kDa subunit 5L | PCAF associated factor 65 beta |OTTHUMP00000037470 | PAF65-beta	protein-coding	867.94	0.00356	0.37904	0.48588	0.939	5.86439e-06	0.05181	0.75212		-1.51191	-1.09289	-1.08257	1.00393	1.6614	1.31868	-1.03295		1.09887	1.2066	-1.11824		1	1	1	1	1.6614	1	1		1.6614	1	1		296	II	A+	7		1	1	1.6614	1
A_24_P139152	1295	COL8A1	collagen, type VIII, alpha 1	cell proliferation-inducing protein 41 |OTTHUMP00000192896 | C3orf7 | MGC9568 | Endothelial collagen | collagen alpha-1(VIII) chain | smooth muscle cell-expressed and macrophage conditioned medium-induced protein smag-64 | collagen VIII, alpha-1 polypeptide | collagen, type VIII, alpha 1 | chromosome 3 open reading frame 7 | endothelial collagen | OTTHUMP00000192897	protein-coding	2907.99	0.56919	0.92334	0.42479	0.73182	1.48144e-18	0.09403	0.00107		1.04339	-1.00727	1.06208	1.02579	1.67769	-1.11849	1.34425		1.75048	-1.12662	1.4277		1	1	1	1	1.67769	1	1		1.67769	1	1		297	II	A+	7		1	1	1.67769	1
A_24_P82106	4323	MMP14	matrix metallopeptidase 14 (membrane-inserted)	MMP-X1 | MMP-14 | Membrane-type-1 matrix metalloproteinase | matrix metallopeptidase 14 (membrane-inserted) | MT1MMP | membrane type 1 metalloprotease | OTTHUMP00000027917 | MT1-MMP | membrane-type matrix metalloproteinase 1 | MTMMP1 | Membrane-type matrix metalloproteinase 1 | MT-MMP 1 | matrix metalloproteinase-14 | matrix metalloproteinase 14 (membrane-inserted) | MT-MMP | membrane-type-1 matr…	protein-coding	256.353	0.00641	0.05302	0.16605	0.39221	3.92287e-08	0.029	0.00109		-1.68396	-1.29353	-1.32255	-1.12736	1.67968	1.28119	-1.73877		-1.00255	-1.00963	-2.29961		1	1	1	1	1.67968	1	1		1.67968	1	1		298	II	A+	7		1	1	1.67968	1
A_23_P211110	6493	SIM2	single-minded homolog 2 (Drosophila)	class E basic helix-loop-helix protein 15 | single-minded homolog 2, short isoform | single-minded (Drosophila) homolog 2 | MGC119447 | OTTHUMP00000109043 | Class E basic helix-loop-helix protein 15 | single-minded homolog 2 (Drosophila) | SIM | BHLHE15 | single-minded homolog 2 |human transcription factor SIM2, homolog of the Drosophila single-minded gene SIM1 | OTTHUMP00000109044 | bHLHe15 | tr…	protein-coding	42.1197	0.78092	0.12522	0.29844	0.48421	4.35526e-07	0.2146	0.98816		1.04468	1.09131	-1.07223	-1.05739	1.68595	-1.15038	1.00093		1.76128	-1.05413	-1.07123		1	1	1	1	1.68595	1	1		1.68595	1	1		299	II	A+	7		1	1	1.68595	1
A_23_P28969	128866	CHMP4B	chromatin modifying protein 4B	OTTHUMP00000030668 | VPS32B | SNF7 homolog associated with Alix 1 | C20orf178 | chromatin-modifying protein 4b | SNF7 | vacuolar protein sorting-associated protein 32-2 | Shax1 | chromatin modifying protein 4B | SNF7-2 | hVps32-2 | Vps32-2 | CTPP3 | Snf7 homologue associated with Alix 1 |CHMP4A | SHAX1 | chromosome 20 open reading frame 178 | vacuolar protein-sorting-associated protein 32-2 | Vac…	protein-coding	1054.34	0.01013	0.05535	0.33957	0.36106	1.5543e-07	0.1216	0.9287		-1.46222	-1.21832	-1.14128	-1.11539	1.71672	1.08085	-1.00599		1.17405	-1.12719	-1.14812		1	1	1	1	1.71672	1	1		1.71672	1	1		300	II	A+	7		1	1	1.71672	1
A_23_P138760	23529	CLCF1	cardiotrophin-like cytokine factor 1	CRLF1 associated cytokine-like factor 1 | NNT-1 | cardiotrophin-like cytokine factor 1 | BSF-3 | B-cell-stimulating factor 3 |B-cell stimulating factor 3 | B-cell stimulatory factor 3 | OTTHUMP00000236395 | neurotrophin-1/B-cell stimulating factor-3 | novel neurotrophin-1 | NNT1 | CLC | Novel neurotrophin-1 | OTTHUMP00000236394 | CISS2 | BSF3 | NR6	protein-coding	147.19	0.35379	0.69418	0.41788	0.16964	5.2372e-14	0.00109	6.28092e-06		-1.09122	1.02111	-1.0626	-1.09417	1.8464	-1.2292	1.2921		1.69205	-1.20379	1.21598		1	1	1	1	1.8464	1	1		1.8464	1	1		301	II	A+	7		1	1	1.8464	1
A_24_P286079	27125	AFF4	AF4/FMR2 family, member 4	AF4/FMR2 family, member 4 | ALL1 fused gene from 5q31 | MGC75036 |AF4/FMR2 family member 4 | OTTHUMP00000066209 | Major CDK9 elongation factor-associated protein | Protein AF-5q31 | major CDK9 elongation factor-associated protein | MCEF | AF5Q31 | ALL1-fused gene from chromosome 5q31 protein	protein-coding	1632.38	0.01357	0.23023	0.35513	0.96486	1.46471e-06	0.01453	0.88823		-1.45718	-1.17171	-1.14604	-1.00508	1.88767	1.41782	1.02344		1.29543	1.21004	-1.11979		1	1	1	1	1.88767	1	1		1.88767	1	1		302	II	A+	7		1	1	1.88767	1
A_32_P137632	64839	FBXL17	F-box and leucine-rich repeat protein 17	Fbl17 | F-box only protein 13 | F-box and leucine-rich repeat protein 17 | F-box/LRR-repeat protein 17 | MGC161422 | OTTHUMP00000216505 | FBL17 | DKFZP434C1715 | OTTHUMP00000216491 | MGC161424 |DKFZp434C1715 | FBX13 | FBXO13 | F-box and leucine-rich repeat protein 17 | Fbx13	protein-coding	114.383	0.01125	0.05929	0.01788	0.61516	4.6316e-11	0.40571	0.01901		-1.89182	-1.33321	-1.32474	1.05977	1.89077	1.07668	-1.28735		-1.00056	-1.23826	-1.7054		1	1	1	1	1.89077	1	1		1.89077	1	1		303	II	A+	7		1	1	1.89077	1
A_23_P22970	8503	PIK3R3	phosphoinositide-3-kinase, regulatory subunit 3 (gamma)	p55PIK | phosphoinositide-3-kinase, regulatory subunit, polypeptide 3 (p55, gamma) | phosphoinositide-3-kinase, regulatory subunit 3 (gamma) | PtdIns-3-kinase regulatory subunit p55-gamma | Phosphatidylinositol 3-kinase 55 kDa regulatory subunit gamma | PI3-kinase subunit p55-gamma | ptdIns-3-kinase regulatory subunit p55-gamma | p55-GAMMA | OTTHUMP00000009784 | ptdIns-3-kinase regulatory subunit…	protein-coding	141.019	0.80907	0.66206	0.69464	0.67595	1.59806e-06	0.00219	0.07737		-1.04452	1.04845	1.06414	-1.042	2.07752	1.38389	1.28753		1.98897	1.45094	1.37011		1	1	1	1	2.07752	1	1		2.07752	1	1		304	II	A+	7		1	1	2.07752	1
A_23_P61524	64925	CCDC71	coiled-coil domain containing 71	FLJ12800 | coiled-coil domain-containing protein 71 |2600016J21Rik | OTTHUMP00000210680 | FLJ13629 | coiled-coil domain containing 71	protein-coding	161.862	0.0102	0.11678	0.37308	0.50537	3.41156e-14	0.23263	0.04084		-1.64963	-1.23144	-1.14602	-1.06944	2.40137	1.11546	-1.29989		1.4557	-1.10398	-1.4897		1	1	1	1	2.40137	1	1		2.40137	1	1		305	II	A+	7		1	1	2.40137	1
A_23_P370479	23509	POFUT1	protein O-fucosyltransferase 1	Peptide-O-fucosyltransferase 1 | OTTHUMP00000030584 | MGC2482 | peptide-O-fucosyltransferase 1 | KIAA0180 | FUT12 | protein O-fucosyltransferase 1 |GDP-fucose protein O-fucosyltransferase 1 | O-Fuc-T | O-FUT | OTTHUMP00000030583 | o-fucosyltransferase protein | O-FucT-1 |EC 2.4.1.221	protein-coding	117.334	0.2859	0.75679	0.36784	1	0.48212	1.37449e-21	0.77495		-1.08062	-1.02244	-1.07972	1	1.05853	-1.96979	1.01901		-1.02087	-2.01399	-1.05958		1	1	1	1	1	-1.96979	1		1	-1.96979	1		306	II	B+	8		1	1	1	-1.96979
A_23_P25888	122786	FRMD6	FERM domain containing 6	EX1 |4.1 ezrin radixin moesin (FERM)-containing protein | MGC17921 | Willin | FERM domain-containing protein 6 | chromosome 14 open reading frame 31 | willin | c14_5320 | FERM domain containing 6 | OTTHUMP00000178978 | OTTHUMP00000178977 | C14orf31 | expanded homolog	protein-coding	519.377	0.00212	0.06912	0.62597	0.78272	0.00258	8.51384e-06	0.00108		1.47541	1.17028	1.05574	1.02378	-1.6815	-1.70956	-1.45991		-1.13968	-1.46081	-1.38283		1	1	1	1	1	-1.70956	1		1	-1.70956	1		307	II	B+	8		1	1	1	-1.70956
A_32_P18440	84159	ARID5B	AT rich interactive domain 5B (MRF1-like)	MRF-2 | MRF1-like protein | DESRT | ARID domain-containing protein 5B | OTTHUMP00000019668 | MRF2 | Modulator recognition factor 2 |AT-rich interactive domain-containing protein 5B | modulator recognition factor 2 (MRF2) | AT rich interactive domain 5B (MRF1-like) | FLJ21150	protein-coding	683.994	0.25731	0.97752	0.01032	0.82527	0.01636	2.24093e-06	0.63597		1.14458	1.00306	1.34846	-1.01788	1.25966	-1.64811	-1.04892		1.44178	-1.64308	1.28557		1	1	1	1	1	-1.64811	1		1	-1.64811	1		308	II	B+	8		1	1	1	-1.64811
A_24_P296698	5606	MAP2K3	mitogen-activated protein kinase kinase 3	MAP kinase kinase 3 | MEK3 | MAPKK3 |OTTHUMP00000166043 | MKK3 | PRKMK3 | MAPK/ERK kinase 3 | dual specificity mitogen-activated protein kinase kinase 3 | MEK 3 | MAPKK 3 | OTTHUMP00000166044 | mitogen-activated protein kinase kinase 3 |EC 2.7.12.2	protein-coding	21026.9	0.62644	0.97908	0.321	0.60588	0.06683	6.86814e-07	0.00375		1.04791	-1.00253	-1.09774	-1.05032	-1.21059	-1.60121	-1.31455		-1.15524	-1.60526	-1.44303		1	1	1	1	1	-1.60121	1		1	-1.60121	1		309	II	B+	8		1	1	1	-1.60121
A_23_P118946	9331	B4GALT6	UDP-Gal:betaGlcNAc beta 1,4- galactosyltransferase, polypeptide 6	UDP-galactose:beta-N-acetylglucosamine beta-1,4-galactosyltransferase 6 | beta-1,4-GalTase 6 | UDP-Gal:glucosylceramide beta-1,4-galactosyltransferase | b4Gal-T6 | beta4GalT-VI | beta-1,4-galactosyltransferase 6 | beta4Gal-T6 | UDP-Gal:beta-GlcNAc beta-1,4-galactosyltransferase 6 | UDP-Gal:betaGlcNAc beta 1,4- galactosyltransferase, polypeptide 6 | OTTHUMP00000162821 | Beta-1,4-GalTase 6 | Beta4G…	protein-coding	83.3712	0.23203	0.18185	0.45719	0.81277	0.11939	1.30444e-07	0.03702		1.11696	1.10598	1.05536	-1.02691	-1.15312	-1.53445	-1.18946		-1.03237	-1.38741	-1.12707		1	1	1	1	1	-1.53445	1		1	-1.53445	1		310	II	B+	8		1	1	1	-1.53445
A_23_P251647	317671	RFESD	Rieske (Fe-S) domain containing	OTTHUMP00000149981 | OTTHUMP00000222475 |OTTHUMP00000149980 | Rieske domain-containing protein | Rieske (Fe-S) domain containing	protein-coding	404.659	0.46429	0.6606	0.15949	0.76446	0.59093	9.19876e-11	0.00903		-1.04281	-1.03339	-1.08648	-1.01547	-1.0349	-1.50351	-1.19033		-1.0792	-1.55371	-1.29327		1	1	1	1	1	-1.50351	1		1	-1.50351	1		311	II	B+	8		1	1	1	-1.50351
A_23_P89835	10982	MAPRE2	microtubule-associated protein, RP/EB family, member 2	APC-binding protein EB1 | RP1 | EB1 | EB2 | end-binding protein 2 | APC-binding protein EB2 | End-binding protein 2 | T-cell activation protein, EB1 family | OTTHUMP00000163373 | microtubule-associated protein, RP/EB family, member 2 | microtubule-associated protein RP/EB family member 2	protein-coding	227.361	0.88368	0.44637	0.34725	0.1868	0.38878	2.5621e-07	0.00108		-1.01122	-1.06991	1.0619	-1.07017	1.0563	1.511	1.3222		1.04458	1.41227	1.40404		1	1	1	1	1	1.511	1		1	1.511	1		312	II	B+	8		1	1	1	1.511
A_23_P24884	6764	ST5	suppression of tumorigenicity 5	suppression of tumorigenicity 5 |DENN/MADD domain containing 2B | OTTHUMP00000231174 | DENND2B | OTTHUMP00000231168 | DENN domain-containing protein 2B | HeLa tumor suppression 1 | p126 | OTTHUMP00000231171 | OTTHUMP00000231170 | MGC33090 | HTS1 | suppression of tumorigenicity 5 protein | OTTHUMP00000231169 | heLa tumor suppression 1 | OTTHUMP00000231167	protein-coding	488.436	0.3387	0.83636	0.44756	0.96612	0.98879	4.01299e-10	1e-05		-1.08097	-1.0153	-1.04473	1.00366	1.00133	1.51282	1.29507		-1.07953	1.49002	1.23962		1	1	1	1	1	1.51282	1		1	1.51282	1		313	II	B+	8		1	1	1	1.51282
A_23_P250619	79683	ZDHHC14	zinc finger, DHHC-type containing 14	DHHC-14 | NEW1 domain-containing protein | OTTHUMP00000017486 |NEW1 domain containing protein | zinc finger DHHC domain-containing protein 14 | OTTHUMP00000017483 | zinc finger, DHHC domain containing 14 | FLJ20984 | Zinc finger DHHC domain-containing protein 14 | probable palmitoyltransferase ZDHHC14 | zinc finger, DHHC-type containing 14 | NEW1CP |EC 2.3.1.-	protein-coding	671.966	0.90043	0.60701	0.01882	0.78542	0.03174	3.57337e-13	0.00463		-1.00789	1.02887	1.17307	1.01855	1.13286	1.51825	1.16996		1.12399	1.56208	1.37244		1	1	1	1	1	1.51825	1		1	1.51825	1		314	II	B+	8		1	1	1	1.51825
A_23_P371865	124359	CDYL2	chromodomain protein, Y-like 2	PCCP1 | CDY-like 2 | chromodomain protein, Y-like 2 | FLJ38866 | chromodomain Y-like protein 2 | prostate cancer candidate protein 1, PCCP1	protein-coding	129.669	0.19028	0.43093	0.26047	0.44987	0.2623	2.76121e-09	0.14305		1.11781	-1.05504	1.07982	-1.05836	1.1126	1.52408	1.11019		1.24368	1.44457	1.19881		1	1	1	1	1	1.52408	1		1	1.52408	1		315	II	B+	8		1	1	1	1.52408
A_23_P258418	79155	TNIP2	TNFAIP3 interacting protein 2	TNFAIP3-interacting protein 2 | DKFZp434J1313 | ABIN-2 | Fetal liver LKB1-interacting protein |A20-binding inhibitor of NF-kappaB activation-2 | fetal liver LKB1-interacting protein | OTTHUMP00000219012 | KLIP | A20-binding inhibitor of NF-kappa-B activation 2 | OTTHUMP00000219013 | OTTHUMP00000115298 | MGC4289 | FLIP1 | TNFAIP3 interacting protein 2 | ABIN2	protein-coding	1083.92	0.08598	0.08406	0.0575	0.67641	0.06232	5.60674e-08	0.19699		-1.17532	-1.13437	-1.16537	1.0345	-1.10065	1.53978	1.10748		-1.29362	1.35739	-1.05227		1	1	1	1	1	1.53978	1		1	1.53978	1		316	II	B+	8		1	1	1	1.53978
A_23_P54517	7301	TYRO3	TYRO3 protein tyrosine kinase	BYK | RSE |FLJ16467 | Tyrosine-protein kinase DTK | tyrosine-protein kinase RSE | Tyrosine-protein kinase SKY | Tyrosine-protein kinase byk | SKY | Brt | tyrosine-protein kinase receptor TYRO3 | tyrosine-protein kinase DTK | Tif | DTK | Sky | TYRO3 protein tyrosine kinase | tyrosine-protein kinase byk | tyrosine-protein kinase SKY | OTTHUMP00000160861 | Tyrosine-protein kinase RSE | Dtk |EC 2.7.1…	protein-coding	793.687	0.11342	0.6822	0.08917	0.8002	0.11904	3.53177e-13	0.00194		-1.13445	-1.03254	-1.1072	-1.01755	1.13481	1.54892	1.23665		1.00032	1.50011	1.11692		1	1	1	1	1	1.54892	1		1	1.54892	1		317	II	B+	8		1	1	1	1.54892
A_23_P160406	51133	KCTD3	potassium channel tetramerisation domain containing 3	Renal carcinoma antigen NY-REN-45 | potassium channel tetramerisation domain containing 3 | MGC43935 | renal carcinoma antigen NY-REN-45 |BTB/POZ domain-containing protein KCTD3 | NY-REN-45 | OTTHUMP00000035070 | NY-REN-45 antigen	protein-coding	5570.74	0.79292	0.71302	0.78944	0.99455	0.27631	6.37642e-08	0.00022		-1.02305	1.02905	1.01903	1.00048	1.10465	1.56053	1.2803		1.07976	1.60586	1.30466		1	1	1	1	1	1.56053	1		1	1.56053	1		318	II	B+	8		1	1	1	1.56053
A_23_P14302	79686	LINC00341	long intergenic non-protein coding RNA 341	chromosome 14 open reading frame 139 | long intergenic non-protein coding RNA 341 | FLJ21276 |C14orf139 | non-protein coding RNA 341	RNA gene	938.826	0.75877	0.44405	0.07334	0.35413	0.13567	1.32945e-08	0.03919		-1.02602	1.06021	-1.1695	1.10061	-1.14959	1.56528	1.23866		-1.1795	1.65953	1.05914		1	1	1	1	1	1.56528	1		1	1.56528	1		319	II	B+	8		1	1	1	1.56528
A_23_P379327	54629	FAM63B	family with sequence similarity 63, member B	family with sequence similarity 63, member B |hypothetical protein LOC54629 | KIAA1164	protein-coding	233.293	0.03744	0.43133	1e-05	0.58116	0.05874	5.86157e-10	0.0057		1.1576	1.05329	1.28603	1.03381	1.1271	1.57141	1.24298		1.30473	1.65515	1.59851		1	1	1	1	1	1.57141	1		1	1.57141	1		320	II	B+	8		1	1	1	1.57141
A_24_P379104	11040	PIM2	pim-2 oncogene	proto-oncogene Pim-2 (serine threonine kinase) | pim-2h | Pim-2h |OTTHUMP00000025825 | serine/threonine protein kinase pim-2 | serine/threonine-protein kinase pim-2 | pim-2 oncogene |EC 2.7.11.1	protein-coding	366.936	0.51054	0.89003	0.30061	0.75629	0.00124	6.28172e-12	0.02211		-1.04406	1.00733	-1.06445	1.02336	1.18217	1.57852	1.22627		1.13228	1.59009	1.15202		1	1	1	1	1	1.57852	1		1	1.57852	1		321	II	B+	8		1	1	1	1.57852
A_24_P389409	649	BMP1	bone morphogenetic protein 1	mTld | procollagen C-endopeptidase | BMP-1 |FLJ44432 | Procollagen C-proteinase | OTTHUMP00000123391 | OTTHUMP00000224828 | mammalian tolloid protein | PCOLC | OTTHUMP00000224834 | PCP | TLD | OTTHUMP00000227399 | procollagen C-proteinase | OTTHUMP00000224832 | Mammalian tolloid protein | bone morphogenetic protein 1 | PCP2 |EC 3.4.24.19	protein-coding	51.0032	0.65918	0.36218	0.3273	0.74534	0.69754	2.50047e-07	0.00644		1.06607	-1.11155	-1.11666	1.02342	1.03882	1.58491	1.25209		1.10745	1.42586	1.12128		1	1	1	1	1	1.58491	1		1	1.58491	1		322	II	B+	8		1	1	1	1.58491
A_23_P18372	84002	B3GNT5	UDP-GlcNAc:betaGal beta-1,3-N-acetylglucosaminyltransferase 5	Lc3 synthase | UDP-GlcNAc:betaGal beta-1,3-N-acetylglucosaminyltransferase 5 | beta3Gn-T5 | lc3 synthase | Beta-1,3-Gn-T5 | lc(3)Cer synthase | B3GN-T5 | BGnT-5 | Lactotriaosylceramide synthase | Beta-1,3-N-acetylglucosaminyltransferase 5 | Beta3Gn-T5 |OTTHUMP00000212932 | beta-1,3-N-acetylglucosaminyltransferase 5 | lactotriaosylceramide synthase | Lc(3)Cer synthase | beta 1,3 N-acetyglucosaminy…	protein-coding	291.173	0.37321	0.50596	0.07608	0.30483	0.01526	1.65551e-17	0.04249		1.06322	-1.03944	1.14573	1.11468	1.16537	1.60314	1.1734		1.23904	1.54231	1.3444		1	1	1	1	1	1.60314	1		1	1.60314	1		323	II	B+	8		1	1	1	1.60314
A_23_P132027	6676	SPAG4	sperm associated antigen 4	SUN4 | Sad1 and UNC84 domain containing 4 | acrosomal protein ACR55 |OTTHUMP00000030768 | CT127 | cancer/testis antigen 127 | sperm associated antigen 4 | SUN domain-containing protein 4 | sperm-associated antigen 4 protein | OTTHUMP00000204168 | sperm tail protein | outer dense fiber-associated protein SPAG4 | Outer dense fiber-associated protein SPAG4	protein-coding	574.663	0.41315	0.63548	0.85386	0.66947	0.01188	3.19542e-06	0.00243		-1.08943	1.04245	-1.01767	1.03337	1.27235	1.61665	1.41983		1.1679	1.68528	1.39518		1	1	1	1	1	1.61665	1		1	1.61665	1		324	II	B+	8		1	1	1	1.61665
A_23_P357104	309	ANXA6	annexin A6	chromobindin-20 | annexin VI (p68) | CBP68 | OTTHUMP00000226122 | annexin A6 |OTTHUMP00000226119 | Protein III | annexin-6 | ANX6 | Annexin-6 | lipocortin VI | Annexin VI | 67 kDa calelectrin | Chromobindin-20 | calphobindin-II | calphobindin II | p70 | p68 | CPB-II | OTTHUMP00000226120 | calcium-binding protein p68 | calelectrin | Calphobindin-II | Lipocortin VI	protein-coding	1822.93	0.01938	0.00838	0.11609	0.91255	0.00113	1.89839e-06	0.04777		-1.65067	-1.52772	-1.37948	-1.02181	1.76235	1.63399	-1.50708		1.06766	1.06956	-2.07899		1	1	1	1	1	1.63399	1		1	1.63399	1		325	II	B+	8		1	1	1	1.63399
A_23_P108948	55686	MREG	melanoregulin	melanoregulin | OTTHUMP00000206796 | FLJ10116 | DSU | OTTHUMP00000206794 | OTTHUMP00000206792 |MGC90296 | WDT2 | OTTHUMP00000206795 | whn-dependent transcript 2 | dilute suppressor protein homolog | Dilute suppressor protein homolog	protein-coding	247.564	0.04242	0.85288	0.01182	0.47817	0.30846	9.93554e-06	0.00218		1.23957	1.0118	1.21063	-1.06878	1.08563	1.67244	1.26306		1.34571	1.69217	1.5291		1	1	1	1	1	1.67244	1		1	1.67244	1		326	II	B+	8		1	1	1	1.67244
A_23_P310022	56243	KIAA1217	KIAA1217	OTTHUMP00000019317 | likely orthologue of Mus musculus enhancer trap locus 4 | OTTHUMP00000196692 | sickle tail protein homolog | OTTHUMP00000019314 | MGC31990 | SKT | OTTHUMP00000019316 | OTTHUMP00000019318 | KIAA1217 | DKFZP761L0424 | OTTHUMP00000196693 |DKFZp761L0424	protein-coding	193.63	0.27553	0.47932	0.96349	0.77932	0.80166	1.76411e-14	0.00057		1.10715	-1.03663	1.00247	1.0158	1.01611	1.70034	1.20792		1.12499	1.64026	1.2109		1	1	1	1	1	1.70034	1		1	1.70034	1		327	II	B+	8		1	1	1	1.70034
A_23_P55544	147372	CCBE1	collagen and calcium binding EGF domains 1	KIAA1983 | collagen and calcium binding EGF domains 1 | full of fluid protein homolog | FLJ30681 | Full of fluid protein homolog | collagen and calcium-binding EGF domain-containing protein 1 |MGC50861	protein-coding	40.8651	0.20222	0.91555	0.01451	0.37011	0.15976	1.76954e-06	0.23368		1.21	-1.01756	1.36457	-1.08765	1.16738	1.78397	1.16142		1.41253	1.75318	1.58484		1	1	1	1	1	1.78397	1		1	1.78397	1		328	II	B+	8		1	1	1	1.78397
A_23_P56736	113457	TUBA3D	tubulin, alpha 3d; tubulin, alpha 3c	Alpha-tubulin 2 | alpha-tubulin 3C/D |OTTHUMP00000204183 | TUBA2 | tubulin alpha-2 chain | tubulin, alpha 3d | Alpha-tubulin 3C/D | TUBA3C | H2-ALPHA | Tubulin alpha-2 chain | alpha-tubulin 2 | alpha-tubulin isotype H2-alpha | tubulin alpha-3C/D chain	protein-coding	138.821	0.70304	0.94629	0.7397	0.97932	0.64622	3.05276e-12	0.09058		-1.0431	1.00396	-1.03258	1.002	1.06384	1.78516	1.1695		1.01988	1.79223	1.1326		1	1	1	1	1	1.78516	1		1	1.78516	1		329	II	B+	8		1	1	1	1.78516
A_23_P349566	114800	CCDC85A	coiled-coil domain containing 85A	coiled-coil domain containing 85A |OTTHUMP00000201047 | OTTHUMP00000201056 | coiled-coil domain-containing protein 85A | KIAA1912	protein-coding	18.2993	0.5576	0.92195	0.82007	0.87355	0.74877	3.1272e-08	0.32305		-1.11205	1.00937	1.02187	1.02929	-1.06342	1.80148	-1.0805		-1.18258	1.81836	-1.05738		1	1	1	1	1	1.80148	1		1	1.80148	1		330	II	B+	8		1	1	1	1.80148
A_23_P157914	256691	MAMDC2	MAM domain containing 2	MAM domain-containing proteoglycan | MAM domain containing 2 | MAM domain-containing protein 2 | mamcan | MGC21981 | OTTHUMP00000021440 |MAM domain containing 1 | Mamcan	protein-coding	139.197	0.01774	0.99668	0.02083	0.87374	0.71266	9.08327e-15	0.12751		-1.22212	-1.00035	-1.26235	1.0169	-1.02417	1.81046	1.13666		-1.25166	1.80983	-1.11058		1	1	1	1	1	1.81046	1		1	1.81046	1		331	II	B+	8		1	1	1	1.81046
A_32_P76720	51559	NT5DC3	5'-nucleotidase domain containing 3	OTTHUMP00000211311 | TU12B1TY | GRP94-neighboring nucleotidase | GNN | 5'-nucleotidase domain containing 3 |5'-nucleotidase domain-containing protein 3 | FLJ11266 | TU12B1-TY |EC 3.1.3.-	protein-coding	556.37	0.05843	0.82888	0.01171	0.85162	0.14804	1.28559e-11	0.01303		-1.16566	1.01113	-1.31768	1.01226	1.10043	1.84578	1.1988		-1.05928	1.86632	-1.09917		1	1	1	1	1	1.84578	1		1	1.84578	1		332	II	B+	8		1	1	1	1.84578
A_32_P427150	387914	SHISA2	shisa homolog 2 (Xenopus laevis)	PRO28631 | bA398O19.2 | protein shisa-2 homolog | TMEM46 | Transmembrane protein 46 | chromosome 13 open reading frame 13 | WGAR9166 | transmembrane protein 46 | shisa homolog 2 (Xenopus laevis) | C13orf13 |OTTHUMP00000018153 | hShisa	protein-coding	20.7101	0.2108	0.94304	0.01929	0.00814	0.00452	4.81782e-07	0.5755		1.25976	-1.00979	-1.2774	1.29524	-1.66175	1.87468	-1.07331		-1.3191	1.8565	-1.37105		1	1	1	1	1	1.87468	1		1	1.87468	1		333	II	B+	8		1	1	1	1.87468
A_24_P89708	3614	IMPDH1	IMP (inosine monophosphate) dehydrogenase 1	IMPD 1 | IMPD1 | OTTHUMP00000212382 | LCA11 | IMPD | sWSS2608 | OTTHUMP00000212380 | RP10 | IMP (inosine 5'-monophosphate) dehydrogenase 1 | IMP (inosine monophosphate) dehydrogenase 1 | OTTHUMP00000212390 | inosine-5'-monophosphate dehydrogenase 1 | OTTHUMP00000212381 | IMPDH 1 |DKFZp781N0678 | IMP dehydrogenase 1 | IMPDH-I | OTTHUMP00000212385 | retinitis pigmentosa 10 (autosomal dominant) | OT…	protein-coding	219.587	0.15706	0.15862	0.02042	0.85744	0.68348	2.51625e-09	0.06431		-1.18621	-1.12036	-1.21177	1.01623	1.04387	1.92579	1.20056		-1.13636	1.7189	-1.00934		1	1	1	1	1	1.92579	1		1	1.92579	1		334	II	B+	8		1	1	1	1.92579
A_23_P121657	9957	HS3ST1	heparan sulfate (glucosamine) 3-O-sulfotransferase 1	heparan sulfate (glucosamine) 3-O-sulfotransferase 1 | heparan sulfate D-glucosaminyl 3-O-sulfotransferase 1 | 3OST | heparan sulfate glucosamine 3-O-sulfotransferase 1 | heparin-glucosamine 3-O-sulfotransferase | 3-OST-1 | 3OST1 | h3-OST-1 | Heparan sulfate D-glucosaminyl 3-O-sulfotransferase 1 | heparan sulfate 3-O-sulfotransferase 1 |OTTHUMP00000115651 | Heparan sulfate 3-O-sulfotransferase 1 …	protein-coding	191.744	0.31552	0.90883	0.00726	0.86717	0.99455	9.94263e-16	0.00092		1.15244	-1.00659	1.21331	1.01253	1.00063	1.95301	1.29359		1.15317	1.94022	1.56953		1	1	1	1	1	1.95301	1		1	1.95301	1		335	II	B+	8		1	1	1	1.95301
A_23_P124642	10125	RASGRP1	RAS guanyl releasing protein 1 (calcium and DAG-regulated)	CalDAG-GEFII | V | ras activator RasGRP | RAS guanyl nucleotide-releasing protein 1 | Calcium and DAG-regulated guanine nucleotide exchange factor II | RASGRP |CALDAG-GEFI | MGC129999 | guanine nucleotide exchange factor, calcium- and DAG-regulated, Rap1A | Ras guanyl-releasing protein | CALDAG-GEFII | RAS guanyl-releasing protein 1 | MGC129998 | RAS guanyl releasing protein 1 (calcium and DAG-re…	protein-coding	19.931	0.08087	0.99104	0.01261	0.14438	0.62167	1e-05	0.22068		-1.39511	-1.00225	-1.62075	1.36864	1.18755	1.97538	1.46197		-1.17478	1.97095	-1.10861		1	1	1	1	1	1.97538	1		1	1.97538	1		336	II	B+	8		1	1	1	1.97538
A_24_P133288	5318	PKP2	plakophilin 2	plakophilin-2 |MGC177501 | ARVD9 | plakophilin 2	protein-coding	158.406	0.11519	0.02282	0.09528	0.88937	0.18969	1.08687e-11	0.00513		-1.20199	-1.13047	-1.2009	1.00948	1.18229	2.00658	1.45779		-1.01666	1.775	1.21391		1	1	1	1	1	2.00658	1		1	2.00658	1		337	II	B+	8		1	1	1	2.00658
A_23_P21560	81553	FAM49A	family with sequence similarity 49, member A	FLJ11080 | FLJ33961 | OTTHUMP00000115751 | DKFZP566A1524 |DKFZp566A1524 | OTTHUMP00000200457 | family with sequence similarity 49, member A	protein-coding	203.47	0.37028	0.88221	0.09617	0.21255	0.14669	1.10778e-16	2e-05		-1.07418	-1.01181	-1.11513	1.11068	1.11916	2.08513	1.24911		1.04187	2.06079	1.12015		1	1	1	1	1	2.08513	1		1	2.08513	1		338	II	B+	8		1	1	1	2.08513
A_24_P38081	2289	FKBP5	FK506 binding protein 5	T-cell FK506-binding protein | Rotamase | Ptg-10 |51 kDa FK506-binding protein 5 | FK506 binding protein 5 | androgen-regulated protein 6 | FKBP-51 | rotamase | FKBP-5 | FKBP54 | FK506-binding protein 5 | PPIase | MGC111006 | 54 kDa progesterone receptor-associated immunophilin | AIG6 | P54 | Androgen-regulated protein 6 | PPIase FKBP5 | peptidyl-prolyl cis-trans isomerase FKBP5 | FF1 antigen | 5…	protein-coding	809.025	0.78543	0.83793	0.94835	0.6233	0.34862	3.85945e-08	0.01631		1.03573	1.02528	1.00829	1.06619	1.14636	2.25683	1.40482		1.18732	2.31388	1.41647		1	1	1	1	1	2.25683	1		1	2.25683	1		339	II	B+	8		1	1	1	2.25683
A_23_P5301	29842	TFCP2L1	transcription factor CP2-like 1	CP2-related transcriptional repressor 1 | CRTR-1 | transcription factor CP2-like protein 1 | LBP9 | transcription factor LBP-9 | LBP-9 | transcription factor CP2-like 1 |OTTHUMP00000207296 | CRTR1 | Transcription factor LBP-9	protein-coding	97.3022	0.6991	0.11007	0.10971	0.08322	0.52566	4.99557e-12	0.00125		-1.05235	-1.15351	-1.18853	1.10452	-1.07458	2.37623	1.32759		-1.13083	2.06	1.117		1	1	1	1	1	2.37623	1		1	2.37623	1		340	II	B+	8		1	1	1	2.37623
A_23_P5903	28231	SLCO4A1	solute carrier organic anion transporter family, member 4A1	solute carrier family 21 member 12 | Organic anion-transporting polypeptide E | Organic anion transporter polypeptide-related protein 1 | Colon organic anion transporter | OATP-RP1 |OTTHUMP00000031492 | Sodium-independent organic anion transporter E | organic anion transporter polypeptide-related protein 1 | OTTHUMP00000031493 | solute carrier family 21 (organic anion transporter), member 12 | so…	protein-coding	93.8947	0.04583	0.86126	0.91936	0.00954	0.12224	8.18107e-20	0.00528		-1.23636	1.01353	-1.00755	1.15963	-1.1436	3.10246	1.30465		-1.4139	3.14444	1.29487		1	1	1	1	1	3.10246	1		1	3.10246	1		341	II	B+	8		1	1	1	3.10246
A_23_P99642	9056	SLC7A7	solute carrier family 7 (cationic amino acid transporter, y+ system), member 7	Monocyte amino acid permease 2 | MOP-2 | solute carrier family 7 (cationic amino acid transporter, y+ system), member 7 | OTTHUMP00000164494 | Y+L amino acid transporter 1 | monocyte amino acid permease 2 | OTTHUMP00000164493 |LAT3 | OTTHUMP00000164492 | y+LAT-1 | y(+)L-type amino acid transporter 1 | Y+LAT1 | Solute carrier family 7 member 7 | LPI | OTTHUMP00000164491 | solute carrier family 7 m…	protein-coding	11.1453	0.13768	0.95604	0.83944	0.01233	0.49612	1.68477e-12	0.00872		1.38725	1.00705	-1.05382	1.77643	-1.20061	4.57021	1.78091		1.15545	4.60243	1.68996		1	1	1	1	1	4.57021	1		1	4.57021	1		342	II	B+	8		1	1	1	4.57021
A_23_P57784	9076	CLDN1	claudin 1	OTTHUMP00000209498 | CLD1 | claudin-1 | ILVASC | SEMP1 | claudin 1 | Senescence-associated epithelial membrane protein | senescence-associated epithelial membrane protein 1	protein-coding	42.1402	0.03273	0.04212	0.01378	0.15753	0.27922	0.00505	5.66398e-11		-1.41714	1.15935	-1.46212	-1.12061	-1.21716	-1.8686	-2.27338		-1.72489	-1.61177	-3.32395		1	1	1	1	1	1	-2.27338		1	1	-2.27338		343	II	AB+	9		1	1	2.27338	2.27338
A_23_P70161	3673	ITGA2	integrin, alpha 2 (CD49B, alpha 2 subunit of VLA-2 receptor)	platelet membrane glycoprotein Ia | OTTHUMP00000221525 | VLAA2 | integrin, alpha 2 (CD49B, alpha 2 subunit of VLA-2 receptor) | very late activation protein 2 receptor, alpha-2 subunit |OTTHUMP00000161816 | collagen receptor | VLA-2 | VLA-2 subunit alpha | Collagen receptor | OTTHUMP00000221526 | CD49B | integrin alpha-2 | platelet glycoprotein Ia | CD49b | platelet antigen Br | GPIa | platelet g…	protein-coding	57.506	0.38923	0.33623	0.03097	0.51126	0.06538	0.30547	1.02801e-14		-1.14387	1.09228	1.16192	-1.06921	-1.23018	-1.1299	-1.97097		-1.40717	-1.03444	-1.6963		1	1	1	1	1	1	-1.97097		1	1	-1.97097		344	II	AB+	9		1	1	1.97097	1.97097
A_23_P160460	6675	UAP1	UDP-N-acteylglucosamine pyrophosphorylase 1	UDP-N-acetylhexosamine pyrophosphorylase | OTTHUMP00000032326 | sperm-associated antigen 2 | Antigen X |AGX2 | AGX | Sperm-associated antigen 2 | UDP-N-acteylglucosamine pyrophosphorylase 1 | OTTHUMP00000032325 | AgX | SPAG2 | sperm associated antigen 2 | antigen X | AGX1 | OTTHUMP00000032327	protein-coding	11267.7	0.16811	0.57646	0.11652	0.94591	0.01084	0.00816	1e-05		1.12864	-1.05653	1.21759	1.00499	-1.35684	-1.4301	-1.94282		-1.20219	-1.51094	-1.59563		1	1	1	1	1	1	-1.94282		1	1	-1.94282		345	II	AB+	9		1	1	1.94282	1.94282
A_23_P317591	10371	SEMA3A	sema domain, immunoglobulin domain (Ig), short basic domain, secreted, (semaphorin) 3A	SEMA1 | semaphorin III | SEMAIII | coll-1 | semaphorin D | Semaphorin III | Sema III | Hsema-I | SEMAL | sema domain, immunoglobulin domain (Ig), short basic domain, secreted, (semaphorin) 3A | semaphorin-3A | MGC133243 | collapsin 1 | SemD | OTTHUMP00000161379 | semaphorin L | SEMAD | OTTHUMP00000208884 |Hsema-III	protein-coding	42.8214	0.61728	0.04772	0.329	0.09078	0.82212	0.01273	9.6946e-07		1.08628	-1.29589	1.13626	-1.24419	-1.03238	-1.47436	-1.87283		1.05221	-1.91061	-1.64824		1	1	1	1	1	1	-1.87283		1	1	-1.87283		346	II	AB+	9		1	1	1.87283	1.87283
A_24_P794447	399959	MIR100HG	mir-100-let-7a-2 cluster host gene (non-protein coding)	DKFZp686L0115 | FLJ11490 | FLJ34394 |DKFZp686J24156 | FLJ41953 | mir-100-let-7a-2 cluster host gene (non-protein coding) | FLJ18351	RNA gene	571.381	0.45311	0.98955	0.96751	0.19825	0.00183	0.00348	3.92304e-06		-1.08594	-1.00169	-1.00473	-1.17551	-1.44635	-1.44378	-1.83753		-1.57065	-1.44622	-1.84622		1	1	1	1	1	1	-1.83753		1	1	-1.83753		347	II	AB+	9		1	1	1.83753	1.83753
A_24_P137434	131566	DCBLD2	discoidin, CUB and LCCL domain containing 2	coagulation factor V/VIII-homology domains protein 1 | CLCP1 | OTTHUMP00000200890 | CUB, LCCL and coagulation factor V/VIII-homology domains protein 1 | OTTHUMP00000200891 | endothelial and smooth muscle cell-derived neuropilin-like protein | discoidin, CUB and LCCL domain containing 2 | discoidin, CUB and LCCL domain-containing protein 2 |1700055P21Rik | Endothelial and smooth muscle cell-derive…	protein-coding	15873.1	0.44265	0.89568	0.17859	0.72387	0.00258	0.02863	1.85428e-08		1.09371	-1.01357	1.14369	-1.03648	-1.45032	-1.27458	-1.779		-1.32606	-1.29188	-1.55549		1	1	1	1	1	1	-1.779		1	1	-1.779		348	II	AB+	9		1	1	1.779	1.779
A_23_P315364	2920	CXCL2	chemokine (C-X-C motif) ligand 2	MIP2-alpha | MIP-2a | Growth-regulated protein beta | macrophage inflammatory protein 2-alpha | MGSA beta | melanoma growth stimulatory activity beta | Macrophage inflammatory protein 2-alpha | GRO2 | Gro-beta |C-X-C motif chemokine 2 | MGSA-b | MIP2 | chemokine (C-X-C motif) ligand 2 | growth-regulated protein beta | GROb | SCYB2 | GROB | GRO2 oncogene | gro-beta | OTTHUMP00000219185 | CINC-2a |…	protein-coding	187.905	0.9455	0.60061	0.02537	0.9656	0.00507	0.00156	3.76348e-07		-1.00696	1.05256	1.15038	-1.00449	-1.43287	-1.41547	-1.72151		-1.44284	-1.34479	-1.49647		1	1	1	1	1	1	-1.72151		1	1	-1.72151		349	II	AB+	9		1	1	1.72151	1.72151
A_32_P115505	26046	LTN1	listerin E3 ubiquitin protein ligase 1 (LTN1), mRNA	RING finger protein 160 | OTTHUMP00000096472 | Zinc finger protein 294 |E3 ubiquitin-protein ligase listerin | chromosome 21 open reading frame 98 | listerin E3 ubiquitin protein ligase 1 | ZNF294 | FLJ11053 | LISTERIN | C21orf98 | RNF160 | C21orf10 | zinc finger protein 294 | ring finger protein 160 | KIAA0714 |EC 6.3.2.-	protein-coding	279.193	0.95883	0.30391	0.23893	0.79017	0.00097	0.01244	2.71876e-07		-1.00507	-1.09929	1.11625	-1.02518	-1.28935	-1.24448	-1.69325		-1.29589	-1.36804	-1.51691		1	1	1	1	1	1	-1.69325		1	1	-1.69325		350	II	AB+	9		1	1	1.69325	1.69325
A_24_P943301	375033	PEAR1	platelet endothelial aggregation receptor 1	FLJ00193 | MEGF12 | multiple EGF-like-domains 12 | JEDI | multiple epidermal growth factor-like domains protein 12 | Multiple epidermal growth factor-like domains protein 12 | hPEAR1 | platelet endothelial aggregation receptor 1 | Multiple EGF-like domains protein 12 |OTTHUMP00000038718 | multiple EGF-like domains protein 12	protein-coding	47.453	0.5587	0.48806	0.30221	0.46969	0.01541	0.04377	1.14438e-11		-1.09959	-1.08009	1.1394	-1.11752	-1.57477	-1.39319	-1.69089		-1.7316	-1.50477	-1.48402		1	1	1	1	1	1	-1.69089		1	1	-1.69089		351	II	AB+	9		1	1	1.69089	1.69089
A_32_P162250	93663	ARHGAP18	Rho GTPase activating protein 18	Rho-type GTPase-activating protein 18 | MGC138145 | rho-type GTPase-activating protein 18 | bA307O14.2 | MGC126757 | OTTHUMP00000017190 | MacGAP | rho GTPase-activating protein 18 | Rho GTPase activating protein 18 |FLJ25728	protein-coding	2230.45	0.07196	0.74943	0.06089	0.84395	0.01242	0.06022	3.34037e-08		1.2234	-1.0324	1.19191	1.02095	-1.34843	-1.23951	-1.68897		-1.1022	-1.27967	-1.41703		1	1	1	1	1	1	-1.68897		1	1	-1.68897		352	II	AB+	9		1	1	1.68897	1.68897
A_23_P52531	196792	FAM24B	family with sequence similarity 24, member B	hypothetical protein LOC196792 | AC073585.2 | OTTHUMP00000020673 |DKFZp667I0323 | family with sequence similarity 24, member B | OTTHUMP00000020672 | MGC45962	protein-coding	303.277	0.90178	0.79982	0.12987	0.04434	0.0017	0.01856	1.08996e-10		-1.01259	-1.0254	1.1198	-1.10655	-1.36763	-1.20959	-1.68838		-1.38485	-1.24031	-1.50775		1	1	1	1	1	1	-1.68838		1	1	-1.68838		353	II	AB+	9		1	1	1.68838	1.68838
A_23_P36972	7546	ZIC2	Zic family member 2 (odd-paired homolog, Drosophila)	Zic family member 2 | HPE5 | Zinc finger protein of the cerebellum 2 | Zic family member 2 (odd-paired homolog, Drosophila) | Zic family member 2 (odd-paired Drosophila homolog) | zinc finger protein ZIC 2 |OTTHUMP00000018633	protein-coding	59.1664	0.04865	0.67162	0.23679	0.36797	0.66279	0.12136	3.15899e-11		-1.27029	-1.03611	-1.08685	-1.13976	1.02855	-1.20684	-1.66105		-1.23503	-1.25042	-1.80531		1	1	1	1	1	1	-1.66105		1	1	-1.66105		354	II	AB+	9		1	1	1.66105	1.66105
A_23_P151046	3821	KLRC1	killer cell lectin-like receptor subfamily C, member 1	natural killer group protein 2 | CD159a | NKG2-1/B activating NK receptor | CD159A | NKG2-A/B-activating NK receptor | killer cell lectin-like receptor subfamily C, member 1 | CD159a antigen | OTTHUMP00000238969 | NKG2-A/NKG2-B type II integral membrane protein | MGC59791 | NKG2-B | NK cell receptor A | CD159 antigen-like family member A | NKG2A | OTTHUMP00000238971 | OTTHUMP00000238970 | natural…	protein-coding	38.7462	0.19243	0.73118	0.75684	0.27553	0.16451	0.37197	1e-05		-1.22441	1.04971	1.04348	1.10854	-1.33632	-1.09835	-1.64713		-1.6362	-1.04634	-1.5785		1	1	1	1	1	1	-1.64713		1	1	-1.64713		355	II	AB+	9		1	1	1.64713	1.64713
A_32_P157208	572558	LOC572558	hypothetical locus LOC572558	hypothetical locus LOC572558	RNA gene	56.7161	0.3069	0.63529	0.68073	0.76326	0.00616	0.50035	2.33212e-13		1.1574	1.03096	1.04444	-1.03118	-1.36375	-1.05307	-1.62712		-1.17829	-1.02145	-1.55789		1	1	1	1	1	1	-1.62712		1	1	-1.62712		356	II	AB+	9		1	1	1.62712	1.62712
A_24_P230675	8835	SOCS2	suppressor of cytokine signaling 2	SSI-2 | STAT-induced STAT inhibitor-2 | suppressor of cytokine signaling-2 | Cytokine-inducible SH2 protein 2 | CIS-2 | suppressor of cytokine signaling 2 | SOCS-2 |STAT induced STAT inhibitor-2 | SSI2 | cytokine-inducible SH2 protein 2 | Cish2 | STATI2 | CIS2 | STAT-induced STAT inhibitor 2	protein-coding	198.182	0.39505	0.98694	0.34134	0.32833	0.01381	0.0023	3.69248e-06		1.10703	1.00158	-1.07938	-1.09759	-1.29309	-1.40547	-1.62632		-1.16807	-1.40325	-1.75542		1	1	1	1	1	1	-1.62632		1	1	-1.62632		357	II	AB+	9		1	1	1.62632	1.62632
A_23_P127525	2113	ETS1	v-ets erythroblastosis virus E26 oncogene homolog 1 (avian)	protein C-ets-1 | v-ets avian erythroblastosis virus E26 oncogene homolog 1 | OTTHUMP00000231011 | OTTHUMP00000231009 | OTTHUMP00000231010 |Avian erythroblastosis virus E26 (v-ets) oncogene homolog-1 | v-ets erythroblastosis virus E26 oncogene homolog 1 (avian) | EWSR2 | ets protein | ETS-1 | p54 | OTTHUMP00000231012 | v-ets avian erythroblastosis virus E2 oncogene homolog 1 | FLJ10768	protein-coding	883.446	0.06723	0.82792	0.17325	0.76284	0.00212	0.00126	2.87374e-07		-1.20981	-1.0167	-1.11116	-1.02389	-1.27712	-1.29137	-1.60964		-1.54507	-1.31294	-1.78857		1	1	1	1	1	1	-1.60964		1	1	-1.60964		358	II	AB+	9		1	1	1.60964	1.60964
A_24_P795371	644192	LOC644192	hypothetical LOC644192	hypothetical LOC644192	RNA gene	87.3509	0.00214	0.63943	2e-05	0.94819	0.00149	0.00102	1.68885e-09		1.37551	-1.02505	1.27635	1.00642	-1.29077	-1.32163	-1.60059		1.06565	-1.35474	-1.25404		1	1	1	1	1	1	-1.60059		1	1	-1.60059		359	II	AB+	9		1	1	1.60059	1.60059
A_24_P183150	2921	CXCL3	chemokine (C-X-C motif) ligand 3	Growth-regulated protein gamma | GRO3 | macrophage inflammatory protein 2-beta | OTTHUMP00000219183 | GRO-gamma(1-73) | CINC-2b | chemokine (C-X-C motif) ligand 3 | MIP2-beta | MIP-2b | Macrophage inflammatory protein 2-beta | MGSA gamma | SCYB3 | GRO3 oncogene | melanoma growth stimulatory activity gamma |C-X-C motif chemokine 3 | growth-regulated protein gamma | GROG | GROg | GRO-gamma | MIP2B	protein-coding	52.0594	0.9519	0.90014	0.33624	0.67185	0.00301	0.01378	3.27109e-08		-1.00953	-1.008	1.0811	-1.05428	-1.25145	-1.46932	-1.58172		-1.26338	-1.48107	-1.46307		1	1	1	1	1	1	-1.58172		1	1	-1.58172		360	II	AB+	9		1	1	1.58172	1.58172
A_23_P388812	150468	CKAP2L	cytoskeleton associated protein 2-like	cytoskeleton-associated protein 2-like | OTTHUMP00000161988 |MGC39683 | FLJ40629 | cytoskeleton associated protein 2-like	protein-coding	1515.55	0.05928	0.00022	0.11496	0.68936	0.66266	0.47161	1.67466e-06		-1.19469	-1.29441	-1.15497	1.04809	1.02559	-1.03714	-1.57898		-1.16488	-1.34248	-1.82367		1	1	1	1	1	1	-1.57898		1	1	-1.57898		361	II	AB+	9		1	1	1.57898	1.57898
A_23_P72387	60312	AFAP1	actin filament associated protein 1	OTTHUMP00000155170 | OTTHUMP00000217364 | actin filament associated protein 1 |FLJ56849 | actin filament-associated protein 1 | actin filament-associated protein, 110 kDa | AFAP | AFAP-110 | 110 kDa actin filament-associated protein	protein-coding	229.724	0.65389	0.56187	0.73351	0.42244	0.00176	0.04759	1.86503e-08		1.05253	1.07118	-1.03336	-1.08787	-1.55691	-1.25563	-1.57503		-1.47921	-1.17219	-1.62757		1	1	1	1	1	1	-1.57503		1	1	-1.57503		362	II	AB+	9		1	1	1.57503	1.57503
A_23_P371239	80790	CMIP	c-Maf-inducing protein	KIAA1694 | Tc-Mip | c-Maf inducing protein | c-Mip |C-Maf-inducing protein | TCMIP | tc-Mip | Truncated c-Maf-inducing protein | truncated c-Maf-inducing protein | T	protein-coding	281.986	0.19392	0.94672	0.61396	0.01125	0.00395	0.02703	1.12267e-06		-1.14948	-1.00764	-1.07131	-1.24778	-1.3141	-1.29452	-1.57181		-1.51053	-1.30441	-1.6839		1	1	1	1	1	1	-1.57181		1	1	-1.57181		363	II	AB+	9		1	1	1.57181	1.57181
A_23_P163567	55512	SMPD3	sphingomyelin phosphodiesterase 3, neutral membrane (neutral sphingomyelinase II)	Neutral sphingomyelinase 2 | nSMase-2 | MGC138443 |FLJ22593 | neutral sphingomyelinase 2 | neutral sphingomyelinase II | sphingomyelin phosphodiesterase 3 | Neutral sphingomyelinase II | OTTHUMP00000174866 | nSMase2 | NSMASE2 | sphingomyelin phosphodiesterase 3, neutral membrane (neutral sphingomyelinase II) |EC 3.1.4.12	protein-coding	132.116	0.03611	0.41545	0.00491	0.15494	0.00316	0.01859	2.6853e-10		1.16608	-1.07616	1.25113	1.10595	-1.19489	-1.23275	-1.54994		-1.02471	-1.32664	-1.23883		1	1	1	1	1	1	-1.54994		1	1	-1.54994		364	II	AB+	9		1	1	1.54994	1.54994
A_23_P15414	8578	SCARF1	scavenger receptor class F, member 1	KIAA0149 | SREC1 | OTTHUMP00000115659 | SREC-I | endothelial cells scavenger receptor | Scavenger receptor expressed by endothelial cells 1 | scavenger receptor expressed by endothelial cells 1 | scavenger receptor class F member 1 | acetyl LDL receptor | Acetyl LDL receptor | scavenger receptor class F, member 1 |MGC47738 | SREC	protein-coding	250.675	0.05689	0.90646	0.77944	0.8009	0.00173	0.03318	3.61112e-06		1.19176	1.0113	1.02808	1.01278	-1.43538	-1.25069	-1.53161		-1.20442	-1.23672	-1.48978		1	1	1	1	1	1	-1.53161		1	1	-1.53161		365	II	AB+	9		1	1	1.53161	1.53161
A_24_P362931	9497	SLC4A7	solute carrier family 4, sodium bicarbonate cotransporter, member 7	Solute carrier family 4 member 7 | solute carrier family 4, sodium bicarbonate cotransporter, member 7 | OTTHUMP00000208472 | sodium bicarbonate cotransporter 3 | OTTHUMP00000208477 | sodium bicarbonate cotransporter 2 | sodium bicarbonate cotransporter 2b | OTTHUMP00000208476 |DKFZp686H168 | BT | NBC3 | SBC2 | Sodium bicarbonate cotransporter 2b | OTTHUMP00000208474 | Sodium bicarbonate cotransp…	protein-coding	233.03	0.172	0.82263	0.00888	0.26238	0.00088	0.0082	3.12253e-07		1.203	1.02477	1.27762	-1.09175	-1.2544	-1.23023	-1.50917		-1.04273	-1.20049	-1.18124		1	1	1	1	1	1	-1.50917		1	1	-1.50917		366	II	AB+	9		1	1	1.50917	1.50917
A_24_P51080	441094	FLJ42709	hypothetical LOC441094	hypothetical LOC441094 |DKFZp686H18199	RNA gene	63.1385	0.41975	0.54555	0.98117	0.50387	0.00166	0.0139	8.28512e-06		-1.09315	-1.03906	1.00154	1.03999	-1.20549	-1.24673	-1.50751		-1.31778	-1.29543	-1.50519		1	1	1	1	1	1	-1.50751		1	1	-1.50751		367	II	AB+	9		1	1	1.50751	1.50751
A_23_P377957	115207	KCTD12	potassium channel tetramerisation domain containing 12	chromosome 13 open reading frame 2 | OTTHUMP00000018517 | potassium channel tetramerisation domain containing 12 | predominantly fetal expressed T1 domain | C13orf2 | PFETIN | KIAA1778 |BTB/POZ domain-containing protein KCTD12 | Pfetin | PFET1 | Predominantly fetal expressed T1 domain | FLJ33073	protein-coding	653.912	0.76264	0.71987	0.77475	0.74562	0.00261	0.00432	1.02365e-07		1.02817	1.0283	-1.02401	1.02677	1.30521	1.24922	1.52037		1.34198	1.28457	1.48472		1	1	1	1	1	1	1.52037		1	1	1.52037		368	II	AB+	9		1	1	-1.52037	-1.52037
A_24_P418637	23499	MACF1	microtubule-actin crosslinking factor 1	OTTHUMP00000009301 | Trabeculin-alpha | OTTHUMP00000009302 | KIAA1251 | OTTHUMP00000009303 | Actin cross-linking family protein 7 | ACF7 | FLJ45612 | macrophin 1 | OFC4 | OTTHUMP00000234541 | microtubule-actin crosslinking factor 1 |620 kDa actin binding protein | actin cross-linking family protein 7 | ABP620 | microtubule-actin cross-linking factor 1 | MACF | 620 kDa actin-binding protein | FLJ4…	protein-coding	185.216	0.24701	0.94579	0.1299	0.35221	0.3007	0.31759	4.38502e-11		-1.18465	1.00728	-1.13305	1.12863	1.13171	1.14761	1.52122		-1.04678	1.15596	1.34259		1	1	1	1	1	1	1.52122		1	1	1.52122		369	II	AB+	9		1	1	-1.52122	-1.52122
A_23_P120227	81606	LBH	limb bud and heart development homolog (mouse)	DKFZp566J091 | OTTHUMP00000201113 | hLBH | MGC163287 | protein LBH | limb bud and heart development homolog (mouse) | OTTHUMP00000201112 | MGC104312	protein-coding	29.1738	0.39291	0.09291	0.74896	0.46041	0.6778	0.29272	6.62495e-08		1.14333	1.29421	1.03637	-1.09523	1.1001	1.14852	1.52172		1.25778	1.48643	1.57706		1	1	1	1	1	1	1.52172		1	1	1.52172		370	II	AB+	9		1	1	-1.52172	-1.52172
A_23_P391443	57460	PPM1H	protein phosphatase 1H (PP2C domain containing)	neurite extension-related protein phosphatase related to PP2C | ras homolog gene family, member C like 1 | FLJ13253 | protein phosphatase 1H (PP2C domain containing) |URCC2 | protein phosphatase 1H | ARHCL1 | NERPP-2C | KIAA1157 | protein phosphatase, Mg2+/Mn2+ dependent, 1H |EC 3.1.3.16	protein-coding	25.2353	0.21792	0.87941	0.15736	0.3616	0.01446	0.43944	6.66156e-12		1.23725	-1.01756	-1.1222	1.10222	1.52607	1.10347	1.55383		1.88813	1.08443	1.38463		1	1	1	1	1	1	1.55383		1	1	1.55383		371	II	AB+	9		1	1	-1.55383	-1.55383
A_23_P335920	6196	RPS6KA2	ribosomal protein S6 kinase, 90kDa, polypeptide 2; hypothetical LOC100127984	p90-RSK3 | S6K-alpha | RSK | RSK3 | ribosomal protein S6 kinase, 90kDa, polypeptide 2 | OTTHUMP00000219226 | MAPK-activated protein kinase 1c | pp90RSK3 | p90RSK2 | ribosomal protein S6 kinase alpha 2 | OTTHUMP00000219228 | Ribosomal S6 kinase 3 | ribosomal protein S6 kinase, 90kD, polypeptide 2 | S6K-alpha2 | OTTHUMP00000219227 | OTTHUMP00000219225 |OTTHUMP00000017601 | MAPKAPK-1c | MAPKAP kinas…	protein-coding	1136.78	0.52329	0.15621	0.15995	0.37645	0.5174	0.00267	2.0384e-16		1.08155	1.16753	-1.19618	1.0514	1.04755	1.17995	1.56067		1.13298	1.37763	1.30471		1	1	1	1	1	1	1.56067		1	1	1.56067		372	II	AB+	9		1	1	-1.56067	-1.56067
A_23_P156087	2690	GHR	growth hormone receptor	growth hormone receptor | Somatotropin receptor |GHBP | growth hormone binding protein | OTTHUMP00000120020 | somatotropin receptor | serum binding protein | GH receptor	protein-coding	42.2309	0.60738	0.14676	0.0607	0.62702	0.66635	0.05157	5.97356e-09		1.08641	-1.09732	-1.15254	1.03505	1.03699	1.24153	1.56412		1.1266	1.13142	1.35711		1	1	1	1	1	1	1.56412		1	1	1.56412		373	II	AB+	9		1	1	-1.56412	-1.56412
A_23_P93722	221935	SDK1	sidekick homolog 1, cell adhesion molecule (chicken); hypothetical LOC730351	sidekick homolog 1, cell adhesion molecule (chicken) | sidekick homolog 1 (chicken) | FLJ31425 | protein sidekick-1 | OTTHUMP00000200448 |OTTHUMP00000200446	protein-coding	195.321	0.07317	0.72041	0.06764	0.66851	0.02778	0.00681	1.44766e-06		-1.20573	1.01868	-1.17067	1.04978	1.20916	1.31001	1.56775		1.00284	1.33448	1.33919		1	1	1	1	1	1	1.56775		1	1	1.56775		374	II	AB+	9		1	1	-1.56775	-1.56775
A_24_P117323	84861	KLHL22	kelch-like 22 (Drosophila)	kelch-like protein 22 | KELCHL | FLJ14360 | kelch-like 22 (Drosophila) |OTTHUMP00000198478 | OTTHUMP00000198518	protein-coding	39.3248	0.79125	0.1506	0.03745	0.9722	0.16479	0.01162	2.5959e-13		1.04624	-1.17073	-1.18039	1.00377	1.11643	1.32669	1.57126		1.16805	1.13322	1.33114		1	1	1	1	1	1	1.57126		1	1	1.57126		375	II	AB+	9		1	1	-1.57126	-1.57126
A_23_P431268	22874	PLEKHA6	pleckstrin homology domain containing, family A member 6	PEPP-3 | OTTHUMP00000034310 | Phosphoinositol 3-phosphate-binding protein 3 | KIAA0969 | pleckstrin homology domain-containing family A member 6 | pleckstrin homology domain containing, family A member 6 | phosphoinositol 3-phosphate-binding protein 3 | PEPP3 |MGC176733 | PH domain-containing family A member 6 | OTTHUMP00000038673 | phosphoinositol 3-phosphate-binding protein-3	protein-coding	304.275	0.08779	0.76616	0.13912	0.82907	0.01431	0.17507	7.31924e-06		1.19258	-1.02353	1.16672	-1.02323	1.31541	-1.12164	1.5729		1.56873	-1.14803	1.83513		1	1	1	1	1	1	1.5729		1	1	1.5729		376	II	AB+	9		1	1	-1.5729	-1.5729
A_23_P200096	80176	SPSB1	splA/ryanodine receptor domain and SOCS box containing 1	SSB1 | SSB-1 | novel SPRY domain containing protein | SPSB |OTTHUMP00000001398 | SPRY domain-containing SOCS box protein 1 | splA/ryanodine receptor domain and SOCS box containing 1 | SPRY domain-containing SOCS box protein SSB-1	protein-coding	52.8037	0.18541	0.92422	0.02105	0.97128	0.07801	0.24467	2.1813e-14		-1.20273	1.0087	-1.18109	1.00206	1.17561	1.13325	1.58306		-1.02307	1.14311	1.34034		1	1	1	1	1	1	1.58306		1	1	1.58306		377	II	AB+	9		1	1	-1.58306	-1.58306
A_23_P129144	145781	GCOM1	glutamate receptor, ionotropic, N-methyl D-aspartate-like 1B; glutamate receptor, ionotropic, N-methyl D-aspartate-like 1A; GRINL1A complex locus	Gup2 |GRINL1A | myocardium-enriched Zo-associated protein | OTTHUMP00000233016 | OTTHUMP00000233014 | Gcom2 | GCOM2 | GRINL1A combined protein | OTTHUMP00000163344 | MYOZAP | OTTHUMP00000163286 | OTTHUMP00000233017 | myocardium-enriched zonula occludens-1-interacting protein | OTTHUMP00000233018 | MGC138353 | OTTHUMP00000233020 | GRINL1A complex locus protein 1 | GRINL1A combined protein Gcom12 |…	protein-coding	32.2301	0.9768	0.47173	0.54405	0.77426	0.30484	0.42812	2.38051e-10		1.00479	-1.07528	-1.05668	-1.02574	1.22231	1.07842	1.59066		1.22816	1.00292	1.50534		1	1	1	1	1	1	1.59066		1	1	1.59066		378	II	AB+	9		1	1	-1.59066	-1.59066
A_24_P218265	8795	TNFRSF10B	tumor necrosis factor receptor superfamily, member 10b	death domain containing receptor for TRAIL/Apo-2L | DR5 | KILLER | TRICKB | KILLER/DR5 | apoptosis inducing protein TRICK2A/2B | ZTNFR9 | TRAILR2 | tumor necrosis factor receptor superfamily member 10B | TRAIL-R2 | p53-regulated DNA damage-inducible cell death receptor(killer) | apoptosis inducing receptor TRAIL-R2 | TNF-related apoptosis-inducing ligand receptor 2 | CD262 | cytotoxic TRAIL recep…	protein-coding	5985.18	0.03764	0.79418	0.14951	0.83007	0.00193	0.04555	8.72284e-10		-1.16056	1.02246	-1.11126	1.0183	1.28774	1.17054	1.5957		1.10959	1.19683	1.43594		1	1	1	1	1	1	1.5957		1	1	1.5957		379	II	AB+	9		1	1	-1.5957	-1.5957
A_23_P360964	147906	DACT3	dapper, antagonist of beta-catenin, homolog 3 (Xenopus laevis)	arginine rich region 1 | arginine-rich region 1 protein | OTTHUMP00000205159 | Arginine-rich region 1 protein | dapper homolog 3 | antagonist of beta-catenin Dapper homolog 3 |OTTHUMP00000203030 | Antagonist of beta-catenin Dapper homolog 3 | RRR1 | dapper, antagonist of beta-catenin, homolog 3 (Xenopus laevis) | MGC15476	protein-coding	193.008	0.59876	0.80317	0.39779	0.56031	0.00511	0.0768	1.75574e-16		-1.0345	-1.01419	-1.05525	-1.04303	1.20127	1.13507	1.60573		1.16121	1.11919	1.52166		1	1	1	1	1	1	1.60573		1	1	1.60573		380	II	AB+	9		1	1	-1.60573	-1.60573
A_23_P404667	638	BIK	BCL2-interacting killer (apoptosis-inducing)	Apoptosis inducer NBK |OTTHUMP00000198290 | apoptosis inducer NBK | apoptosis-inducing NBK | BIP1 | bcl-2-interacting killer | BP4 | BCL2-interacting killer (apoptosis-inducing) | NBK	protein-coding	59.8198	0.95021	0.7286	0.08604	0.78746	0.38763	0.00238	6.85494e-14		1.00781	-1.03101	-1.1994	1.02643	1.13259	1.39977	1.60727		1.14144	1.35767	1.34006		1	1	1	1	1	1	1.60727		1	1	1.60727		381	II	AB+	9		1	1	-1.60727	-1.60727
A_24_P501544	388403	YPEL2	yippee-like 2 (Drosophila)	DKFZp761C2021 | FKSG4 | DiGeorge syndrome-related protein | protein yippee-like 2 | yippee-like 2 (Drosophila)	protein-coding	65.9221	0.3969	0.35295	0.45807	0.60762	0.00658	0.57165	1.11677e-09		1.08469	1.08731	1.08382	1.03269	1.24226	1.03415	1.66758		1.34747	1.12444	1.80736		1	1	1	1	1	1	1.66758		1	1	1.66758		382	II	AB+	9		1	1	-1.66758	-1.66758
A_24_P179504	144406	WDR66	WD repeat domain 66	WD repeat domain 66 |FLJ39783 | MGC33630 | OTTHUMP00000239803 | WD repeat-containing protein 66 | OTTHUMP00000239802	protein-coding	631.23	0.00311	0.65796	0.04125	0.87849	0.00145	0.11108	2.35662e-14		1.25432	1.02331	1.12101	-1.01034	1.22513	1.09804	1.67459		1.53671	1.12364	1.87723		1	1	1	1	1	1	1.67459		1	1	1.67459		383	II	AB+	9		1	1	-1.67459	-1.67459
A_23_P127957	283208	P4HA3	prolyl 4-hydroxylase, alpha polypeptide III	Procollagen-proline,2-oxoglutarate-4-dioxygenase subunit alpha-3 | prolyl 4-hydroxylase subunit alpha-3 | procollagen-proline, 2-oxoglutarate 4-dioxygenase (proline 4-hydroxylase), alpha polypeptide III | 4-PH alpha-3 | procollagen-proline,2-oxoglutarate-4-dioxygenase subunit alpha-3 |C-P4H alpha III | prolyl 4-hydroxylase, alpha polypeptide III | C-P4Halpha(III) | OTTHUMP00000229098 | OTTHUMP000…	protein-coding	48.1082	0.22426	0.66755	0.79219	0.93821	0.00586	0.00214	7.52746e-18		1.18464	1.02524	1.04078	1.00528	1.37291	1.30316	1.74093		1.6264	1.33605	1.81193		1	1	1	1	1	1	1.74093		1	1	1.74093		384	II	AB+	9		1	1	-1.74093	-1.74093
A_23_P339240	23007	PLCH1	phospholipase C, eta 1	Phospholipase C-like protein 3 | phospholipase C-eta1b | phospholipase C-eta-1 | OTTHUMP00000212979 | Phospholipase C-eta-1 | OTTHUMP00000212980 | phospholipase C, eta 1 | phospholipase C-like 3 | PLC-eta-1 | phospholipase C-eta1a | Phosphoinositide phospholipase C-eta-1 | phospholipase C-like protein 3 | MGC117152 | PLC eta 1 | phosphoinositide phospholipase C-eta-1 | OTTHUMP00000212978 |1-phosp…	protein-coding	21.6575	0.61128	0.18165	0.19034	0.47753	0.58348	0.5779	5.43749e-11		1.09435	1.10607	-1.25592	1.1638	1.11792	1.11374	1.81185		1.2234	1.23187	1.44265		1	1	1	1	1	1	1.81185		1	1	1.81185		385	II	AB+	9		1	1	-1.81185	-1.81185
A_23_P205057	27253	PCDH17	protocadherin 17	protocadherin-17 |OTTHUMP00000018476 | Protocadherin-68 | protocadherin 17 | protocadherin-68 | PCH68 | protocadherin 68 | PCDH68	protein-coding	31.6331	0.79102	0.20749	0.57823	0.09964	0.00283	0.8674	7.13096e-10		-1.03536	-1.17588	1.05598	1.20855	1.38222	1.01825	1.81426		1.33501	-1.1548	1.91582		1	1	1	1	1	1	1.81426		1	1	1.81426		386	II	AB+	9		1	1	-1.81426	-1.81426
A_32_P224253	8701	DNAH11	dynein, axonemal, heavy chain 11	dynein, axonemal, heavy polypeptide 11 | FLJ37699 | DPL11 | dynein heavy chain 11, axonemal |FLJ30095 | dynein, axonemal, heavy chain 11 | dynein, ciliary, heavy chain 11 | DNAHBL | CILD7 | axonemal beta dynein heavy chain 11 | Dnahc11 | DNAHC11 | ciliary dynein heavy chain 11 | DNHBL | Ciliary dynein heavy chain 11 | Axonemal beta dynein heavy chain 11	protein-coding	24.0078	0.22684	0.4361	0.4162	0.46782	0.27774	0.00154	1e-05		1.26804	1.07313	-1.10116	1.13456	1.32199	1.40741	1.85397		1.67634	1.51033	1.68365		1	1	1	1	1	1	1.85397		1	1	1.85397		387	II	AB+	9		1	1	-1.85397	-1.85397
A_23_P69941	54508	FLJ11235	hypothetical FLJ11235	cDNA FLJ11235 fis, clone PLACE1008488 |Putative uncharacterized protein FLJ11235 |hypothetical FLJ11235	RNA gene	16.783	0.47599	0.85596	0.05199	0.49141	0.20984	0.03751	5.75272e-13		-1.15007	1.02098	-1.2236	-1.06678	1.31736	1.40717	1.86412		1.14546	1.43669	1.52347		1	1	1	1	1	1	1.86412		1	1	1.86412		388	II	AB+	9		1	1	-1.86412	-1.86412
A_23_P153197	7050	TGIF1	TGFB-induced factor homeobox 1	homeobox protein TGIF | TGIF | OTTHUMP00000162247 | transforming growth factor-beta-induced factor | 5'-TG-3'-interacting factor 1 | MGC5066 | HPE4 | OTTHUMP00000162246 | TGFB-induced factor homeobox 1 | MGC39747 | OTTHUMP00000162245 |5'-TG-3' interacting factor | homeobox protein TGIF1 | TGFB-induced factor (TALE family homeobox) | TALE homeobox TG-interacting factor	protein-coding	1343.95	0.89224	0.64277	0.40522	0.94165	0.00979	0.43352	3.58836e-09		-1.01525	1.05295	-1.0947	1.00689	1.41838	1.08058	1.94167		1.39707	1.1378	1.7737		1	1	1	1	1	1	1.94167		1	1	1.94167		389	II	AB+	9		1	1	-1.94167	-1.94167
A_23_P62607	58985	IL22RA1	interleukin 22 receptor, alpha 1	IL-22RA1 | Cytokine receptor class-II member 9 | CRF2-9 | interleukin 22 receptor, alpha 1 | Cytokine receptor family 2 member 9 | cytokine receptor class-II member 9 | IL22R | IL-22 receptor subunit alpha-1 | interleukin 22 receptor | OTTHUMP00000003073 | zcytoR11 | IL-22R-alpha-1 | interleukin-22 receptor subunit alpha-1 | cytokine receptor family 2 member 9 | ZcytoR11 |IL22R1	protein-coding	28.2758	0.33279	0.74836	0.8349	0.05237	0.65235	0.00229	7.73328e-20		1.17135	-1.02044	1.02948	1.22797	-1.04864	1.41323	2.00282		1.11702	1.38492	2.06186		1	1	1	1	1	1	2.00282		1	1	2.00282		390	II	AB+	9		1	1	-2.00282	-2.00282
A_24_P827037	131578	LRRC15	leucine rich repeat containing 15	hLib | OTTHUMP00000209125 | leucine rich repeat containing 15 | leucine-rich repeat protein induced by beta amyloid | Leucine-rich repeat protein induced by beta-amyloid homolog | leucine-rich repeat-containing protein 15 | leucine-rich repeat protein induced by beta-amyloid homolog |OTTHUMP00000209124 | LIB	protein-coding	22.4853	0.74585	0.53766	0.7888	0.75821	0.22218	0.18589	1.0537e-07		1.06016	-1.06775	-1.04042	-1.04825	1.39036	1.19435	2.0652		1.474	1.11857	1.98497		1	1	1	1	1	1	2.0652		1	1	2.0652		391	II	AB+	9		1	1	-2.0652	-2.0652
A_23_P95359	9829	DNAJC6	DnaJ (Hsp40) homolog, subfamily C, member 6	DnaJ homolog subfamily C member 6 | OTTHUMP00000010634 | KIAA0473 | MGC129914 | putative tyrosine-protein phosphatase auxilin | OTTHUMP00000010633 | dnaJ homolog subfamily C member 6 | MGC48436 | MGC129915 | auxilin | DJC6 | DnaJ (Hsp40) homolog, subfamily C, member 6 |DnaJ (Hsp40) homolog, subfamily B, member 6 |EC 3.1.3.48	protein-coding	68.3461	0.12904	0.67639	0.02551	0.85978	0.02734	0.93669	7.96761e-07		1.33748	1.05333	-1.29178	-1.02394	1.42627	-1.01483	2.12215		1.90761	1.03794	1.64281		1	1	1	1	1	1	2.12215		1	1	2.12215		392	II	AB+	9		1	1	-2.12215	-2.12215
A_23_P58676	4883	NPR3	natriuretic peptide receptor C/guanylate cyclase C (atrionatriuretic peptide receptor C)	ANP-C | ANPRC | ANPR-C | GUCY2B | Atrial natriuretic peptide receptor type C | OTTHUMP00000220980 | OTTHUMP00000197048 | atrial natriuretic peptide receptor 3 | NPR-C | OTTHUMP00000226999 | FLJ14054 | C5orf23 | NPRC | Atrial natriuretic peptide clearance receptor | atrial natriuretic peptide clearance receptor | OTTHUMP00000197047 | natriuretic peptide receptor C/guanylate cyclase C (atrionatriur…	protein-coding	27.0912	0.07491	0.54664	0.03704	0.03098	0.00692	0.00326	1.30934e-08		-1.36546	-1.0506	-1.47912	1.33534	2.34556	1.76868	2.61363		1.71778	1.6835	1.76702		1	1	1	1	1	1	2.61363		1	1	2.61363		393	II	AB+	9		1	1	-2.61363	-2.61363
A_23_P424472	8556	CDC14A	CDC14 cell division cycle 14 homolog A (S. cerevisiae)	CDC14 cell division cycle 14 homolog A (S. cerevisiae) | OTTHUMP00000012656 | CDC10 (cell division cycle 10, S. cerevisiae, homolog) |OTTHUMP00000012653 | OTTHUMP00000012654 | dual specificity protein phosphatase CDC14A | CDC14 cell division cycle 14 homolog A | OTTHUMP00000012655 | Cdc14A1 | Cdc14A2 | cdc14 | hCDC14 |EC 3.1.3.16,EC 3.1.3.48	protein-coding	11.2982	0.23222	0.69686	0.25536	1	0.02212	0.87144	3.35752e-06		-1.25045	1.05762	-1.56325	1	1.58355	1.03131	2.64316		1.26638	1.09073	1.69081		1	1	1	1	1	1	2.64316		1	1	2.64316		394	II	AB+	9		1	1	-2.64316	-2.64316
A_24_P136161	343069	HNRNPCL1	heterogeneous nuclear ribonucleoprotein C-like; heterogeneous nuclear ribonucleoprotein C-like 1; similar to Heterogeneous nuclear ribonucleoprotein C-like dJ845O24.4 (hnRNP core protein C-like)	hnRNP core protein C-like 1 | hnRNP C-like-1 |OTTHUMP00000001928 | HNRPCL1 | heterogeneous nuclear ribonucleoprotein C-like 1	protein-coding	373.221	0.0146	0.39883	0.00592	0.08293	1.2797e-07	0.00039	0.6008		1.26694	-1.07597	-1.23545	-1.13783	-1.58109	1.35276	1.03896		-1.24796	1.25725	-1.18912		1	1	1	1	-1.58109	1.35276	1		-1.58109	1.35276	1		395	II	A+&B+	10		1	1	-1.58109	1.35276
A_23_P99540	677	ZFP36L1	zinc finger protein 36, C3H type-like 1	butyrate response factor 1 | ERF1 | zinc finger protein, C3H type, 36-like 1 | zinc finger protein 36, C3H1 type-like 1 | early response factor Berg36 | TIS11B | EGF-response factor 1 | Butyrate response factor 1 | BERG36 | ERF-1 | cMG1 | zinc finger protein 36, C3H type-like 1 | Protein TIS11B | Berg36 | RNF162B | BRF1	protein-coding	10242.9	0.01567	0.79865	0.28253	0.69864	1.42764e-07	2.12586e-11	0.00829		1.19649	1.0162	1.08418	1.01995	-1.45047	1.54435	-1.21519		-1.21227	1.56937	-1.12084		1	1	1	1	-1.45047	1.54435	1		-1.45047	1.54435	1		396	II	A+&B+	10		1	1	-1.45047	1.54435
A_23_P166421	83874	TBC1D10A	TBC1 domain family, member 10A	EBP50-PDX interactor of 64 kDa | OTTHUMP00000198730 | OTTHUMP00000198729 | TBC1 domain family, member 10 | OTTHUMP00000198739 | EPI64 | OTTHUMP00000198731 | TBC1D10 | dJ130H16.1 | EPI64 protein | TBC1 domain family member 10A |EBP50-PDZ interactor of 64 kD | rab27A-GAP-alpha | AC004997.C22.2 | TBC1 domain family, member 10A | Rab27A-GAP-alpha | dJ130H16.2 | OTTHUMP00000198738	protein-coding	791.509	0.01451	0.61601	0.15985	0.78623	1.45585e-06	3.62275e-09	0.00261		-1.305	-1.05427	-1.1941	1.02374	1.48807	1.83731	1.49456		1.14028	1.74273	1.25162		1	1	1	1	1.48807	1.83731	1		1.48807	1.83731	1		397	II	A+&B+	10		1	1	1.48807	1.83731
A_23_P14986	3291	HSD11B2	hydroxysteroid (11-beta) dehydrogenase 2	hydroxysteroid (11-beta) dehydrogenase 2 | HSD11K | short chain dehydrogenase/reductase family 9C member 3 | AME1 | NAD-dependent 11-beta-hydroxysteroid dehydrogenase | corticosteroid 11-beta-dehydrogenase isozyme 2 | 11-DH2 | 11-beta-HSD2 | SDR9C3 | 11-beta-hydroxysteroid dehydrogenase type 2 | HSD2 |AME | OTTHUMP00000174801 |EC 1.1.1.-	protein-coding	68.4918	0.61114	0.94958	0.02976	0.79059	0.00059	4.26638e-32	0.00181		-1.06585	-1.00381	-1.14594	-1.03024	1.31934	2.19249	1.33074		1.23783	2.18417	1.16126		1	1	1	1	1.31934	2.19249	1		1.31934	2.19249	1		398	II	A+&B+	10		1	1	1.31934	2.19249
A_23_P48327	386618	KCTD4	potassium channel tetramerisation domain containing 4	bA321C24.3 |BTB/POZ domain-containing protein KCTD4 | potassium channel tetramerisation domain containing 4	protein-coding	18.8216	0.00931	0.61537	0.00241	0.89654	1.2859e-08	0.00257	1.10446e-06		1.52925	1.07382	1.50945	-1.06271	-2.22968	-2.89694	-5.3155		-1.45802	-2.69779	-3.52148		1	1	1	1	-2.22968	1	-5.3155		-2.22968	1	-5.3155		399	II	A+&AB+	11		1	1	2.38397	5.3155
A_23_P92161	80117	ARL14	ADP-ribosylation factor-like 14	OTTHUMP00000213879 | ADP-ribosylation factor 7 |ADP-ribosylation factor-like protein 14 | FLJ22595 | ARF7 | ADP-ribosylation factor-like 14	protein-coding	31.8514	0.40333	0.19198	0.15076	0.93967	3.34023e-15	0.00173	5.03459e-24		1.2573	1.05143	1.11369	-1.02872	-1.94934	-1.36438	-2.5018		-1.55042	-1.29764	-2.24641		1	1	1	1	-1.94934	1	-2.5018		-1.94934	1	-2.5018		400	II	A+&AB+	11		1	1	1	2.5018
A_24_P357266	2925	GRPR	gastrin-releasing peptide receptor	gastrin-releasing peptide receptor | GRP-R |OTTHUMP00000022983 | GRP-preferring bombesin receptor	protein-coding	34.1689	0.34618	0.61288	0.00376	0.38103	3.17312e-13	0.00272	4.44458e-13		1.32122	-1.09417	-1.01856	-1.01547	-1.71638	-1.60002	-2.48589		-1.29909	-1.75069	-2.53203		1	1	1	1	-1.71638	1	-2.48589		-1.71638	1	-2.48589		401	II	A+&AB+	11		1	1	1.44833	2.48589
A_23_P123666	55357	TBC1D2	TBC1 domain family, member 2	TBC1 domain family member 2A | PP8997 | FLJ16244 | PARIS-1 | PARIS1 | OTTHUMP00000021774 | Armus | FLJ42782 | prostate antigen recognized and identified by SEREX 1 | TBC1 domain family, member 2A |DKFZp761D1823 | armus | OTTHUMP00000021773 | Prostate antigen recognized and identified by SEREX 1 | FLJ10702 | TBC1D2A | OTTHUMP00000021772 | TBC1 domain family, member 2	protein-coding	380.436	0.16349	0.79332	0.24899	0.65132	1.75374e-18	0.27793	3.07313e-17		-1.05484	-1.07073	-1.08983	1.00691	-1.80931	-1.18503	-2.07313		-1.90853	-1.26885	-2.25936		1	1	1	1	-1.80931	1	-2.07313		-1.80931	1	-2.07313		402	II	A+&AB+	11		1	1	1	2.07313
A_23_P123413	9760	TOX	thymocyte selection-associated high mobility group box	TOX1 |OTTHUMP00000226471 | thymus high mobility group box protein TOX | thymocyte selection-associated high mobility group box protein TOX | Thymus high mobility group box protein TOX | thymocyte selection-associated high mobility group box | KIAA0808	protein-coding	95.3032	0.93174	0.97577	0.96577	0.48547	3e-05	0.01944	1.39776e-19		-1.17116	1.06529	-1.3467	1.0513	-1.78397	-1.6135	-1.96005		-2.08931	-1.51461	-2.6396		1	1	1	1	-1.78397	1	-1.96005		-1.78397	1	-1.96005		403	II	A+&AB+	11		1	1	1	1.96005
A_23_P62081	6447	SCG5	secretogranin V (7B2 protein)	SgV | OTTHUMP00000215367 | SGNE1 |OTTHUMP00000215364 | secretogranin V (7B2 protein) | secretogranin-5 | Secretogranin V | Pituitary polypeptide | neuroendocrine protein 7B2 | Secretory granule endocrine protein I | Secretogranin-5 | OTTHUMP00000215368 | OTTHUMP00000215365 | OTTHUMP00000215366 | 7B2 | pituitary polypeptide | secretory granule, neuroendocrine protein 1 (7B2 protein) | secretory gr…	protein-coding	34.4655	0.00285	0.54398	0.03311	0.67481	4.4927e-06	0.00188	2.42961e-15		1.29271	-1.02224	1.23141	-1.0801	-1.88717	-1.63295	-1.86018		-1.45986	-1.66927	-1.51061		1	1	1	1	-1.88717	1	-1.86018		-1.88717	1	-1.86018		404	II	A+&AB+	11		1	1	1	1.86018
A_23_P74278	5142	PDE4B	phosphodiesterase 4B, cAMP-specific (phosphodiesterase E4 dunce homolog, Drosophila)	phosphodiesterase 4B, cAMP-specific (phosphodiesterase E4 dunce homolog, Drosophila) |DKFZp686F2182 | OTTHUMP00000010652 | PDEIVB | PDE32 | cAMP-specific phosphodiesterase-4 B isoform | DPDE4 | OTTHUMP00000010653 | OTTHUMP00000010656 | OTTHUMP00000232365 | MGC126529 | PDE4B5 | cAMP-specific 3',5'-cyclic phosphodiesterase 4B | dunce-like phosphodiesterase E4 | phosphodiesterase 4B, cAMP-specific (…	protein-coding	71.7589	0.00035	0.82	4e-05	0.85404	1e-05	0.00054	1.33289e-16		1.22794	-1.03142	1.13346	1.06023	-1.89862	-1.22709	-1.85357		-1.54618	-1.26565	-1.63532		1	1	1	1	-1.89862	1	-1.85357		-1.89862	1	-1.85357		405	II	A+&AB+	11		1	1	1	1.85357
A_23_P149562	9411	ARHGAP29	Rho GTPase activating protein 29	rho-type GTPase-activating protein 29 | rho GTPase-activating protein 29 | PARG1 | PTPL1-associated RhoGAP 1 (PARG1) |OTTHUMP00000012383 | Rho-type GTPase-activating protein 29 | RP11-255E17.1 | PTPL1-associated RhoGAP protein 1 | Rho GTPase activating protein 29	protein-coding	8775.26	7.20939e-06	0.12614	1.67097e-06	0.33423	6.9497e-08	0.7096	1.20899e-15		1.31548	1.00737	1.33246	-1.02274	-1.8374	-1.11594	-1.83259		-1.39675	-1.10778	-1.37534		1	1	1	1	-1.8374	1	-1.83259		-1.8374	1	-1.83259		406	II	A+&AB+	11		1	1	1	1.83259
A_23_P252541	338382	RAB7B	RAB7B, member RAS oncogene family	Ras-related protein Rab-7 | MGC16212 | ras-related protein Rab-7b | MGC9726 | RAB7B, member RAS oncogene family |RAB7	protein-coding	25.1778	0.18363	0.66713	0.23479	0.7596	6e-05	0.07569	9.89671e-09		1.11673	-1.13342	1.16821	-1.0536	-2.70256	-1.67604	-2.96557		-2.42007	-1.89966	-2.53856		1	1	1	1	-2.70256	1	-2.96557		-2.70256	1	-2.96557		407	II	A+&AB+	11		1	1	1	2.96557
A_24_P261417	27122	DKK3	dickkopf homolog 3 (Xenopus laevis)	Dkk-3 | RIG | OTTHUMP00000230784 | OTTHUMP00000230785 | dickkopf (Xenopus laevis) homolog 3 |OTTHUMP00000230783 | dickkopf-related protein 3 | dkk-3 | dickkopf homolog 3 (Xenopus laevis) | dickkopf-3 | Dickkopf-3 | REIC | OTTHUMP00000230786 | hDkk-3 | regulated in glioma | dickkopf 3 | RIG-like 5-6 | RIG-like 7-1	protein-coding	20.3208	0.10117	0.51629	0.84384	0.82345	3.85493e-07	0.03228	5.41645e-10		1.01449	-1.00279	1.00543	1.0908	-2.18405	-1.6674	-2.85874		-2.15286	-1.67205	-2.8433		1	1	1	1	-2.18405	1	-2.85874		-2.18405	1	-2.85874		408	II	A+&AB+	11		1	1	1.30892	2.85874
A_23_P126782	2152	F3	coagulation factor III (thromboplastin, tissue factor)	CD142 antigen | tissue factor | OTTHUMP00000012426 | Thromboplastin | CD142 |FLJ17960 | TFA | TF | OTTHUMP00000012427 | Coagulation factor III | coagulation factor III (thromboplastin, tissue factor)	protein-coding	2220.35	0.76608	0.84554	0.95853	0.96236	3e-05	0.11893	6.28693e-06		-1.07077	1.08022	-1.11835	-1.04485	-2.49212	-1.00245	-2.44828		-2.66849	1.07758	-2.73803		1	1	1	1	-2.49212	1	-2.44828		-2.49212	1	-2.44828		409	II	A+&AB+	11		1	1	1	2.44828
A_23_P351724	7145	TNS1	tensin 1	tensin 1 | tensin | matrix-remodelling associated 6 | DKFZp586K0617 | MSTP127 | OTTHUMP00000164058 |MGC88584 | TNS | OTTHUMP00000207627 | Matrix-remodelling-associated protein 6 | MST127 | MST122 | MXRA6 | MSTP122 | MST091 | tensin-1 | OTTHUMP00000207628	protein-coding	218.74	0.3505	0.32368	0.76857	0.42431	7.31872e-17	0.01225	3.22699e-12		-1.16899	-1.15398	-1.22631	-1.01524	-2.58836	1.03178	-2.35271		-3.02577	-1.11844	-2.88515		1	1	1	1	-2.58836	1	-2.35271		-2.58836	1	-2.35271		410	II	A+&AB+	11		1	1	1	2.35271
A_23_P311895	53405	CLIC5	chloride intracellular channel 5	MST130 | chloride intracellular channel protein 5 | OTTHUMP00000016538 | OTTHUMP00000016537 |CLIC5B | dJ447E21.4 | chloride intracellular channel 5 | MSTP130 | FLJ90663 | chloride intracellular channel 5A	protein-coding	50.0484	0.76518	0.34399	0.50807	0.51461	0.00076	0.00655	1.29515e-07		1.2214	-1.10324	1.09488	-1.05037	-2.1095	-1.23237	-2.15095		-1.72712	-1.3596	-1.96455		1	1	1	1	-2.1095	1	-2.15095		-2.1095	1	-2.15095		411	II	A+&AB+	11		1	1	1	2.15095
A_23_P102000	7852	CXCR4	chemokine (C-X-C motif) receptor 4	C-X-C chemokine receptor type 4 | Stromal cell-derived factor 1 receptor | seven-transmembrane-segment receptor, spleen | seven transmembrane helix receptor | SDF-1 receptor | Fusin | Leukocyte-derived seven transmembrane domain receptor | LESTR | WHIM | NPY3R | leukocyte-derived seven transmembrane domain receptor | HSY3RR | OTTHUMP00000204155 | NPYY3R | neuropeptide Y receptor Y3 | CD184 antige…	protein-coding	568.256	0.03902	0.96304	0.07157	0.65475	4.95957e-13	0.37242	3.37099e-09		1.17347	-1.05129	1.23854	-1.01119	-2.35938	-1.29734	-2.05467		-2.0106	-1.36388	-1.65895		1	1	1	1	-2.35938	1	-2.05467		-2.35938	1	-2.05467		412	II	A+&AB+	11		1	1	1	2.05467
A_23_P66694	2124	EVI2B	ecotropic viral integration site 2B	Ecotropic viral integration site 2B protein homolog | CD361 | EVI-2B | D17S376 |OTTHUMP00000163769 | EVDB | ecotropic viral integration site 2B protein homolog | CD361 antigen | protein EVI2B | ecotropic viral integration site 2B	protein-coding	78.2909	0.00517	0.93679	0.00183	0.76143	8.88843e-07	0.33307	2.1983e-08		-1.41656	-1.19263	-1.1756	-1.18303	-1.33093	-1.25255	-2.03821		-1.88534	-1.49383	-2.39612		1	1	1	1	-1.33093	1	-2.03821		-1.33093	1	-2.03821		413	II	A+&AB+	11		1	1	1.53142	2.03821
A_23_P333228	57574	MARCH4	membrane-associated ring finger (C3HC4) 4	MGC104908 | Membrane-associated RING finger protein 4 | membrane-associated RING finger protein 4 | Membrane-associated RING-CH protein IV |E3 ubiquitin-protein ligase MARCH4 | membrane-associated RING-CH protein IV | KIAA1399 | OTTHUMP00000206781 | RING finger protein 174 | MARCH-IV | membrane-associated ring finger (C3HC4) 4 | RNF174 |EC 6.3.2.-	protein-coding	1068.21	0.11591	0.86679	0.00078	0.38701	2.31033e-07	0.00113	0.00032		1.13821	-1.06577	1.14957	-1.05708	-1.57005	-1.32194	-2.08899		-1.3794	-1.40888	-1.81719		1	1	1	1	-1.57005	1	-2.08899		-1.57005	1	-2.08899		414	II	A+&AB+	11		1	1	1.33052	2.08899
A_23_P79155	2863	GPR39	G protein-coupled receptor 39	G protein-coupled receptor 39 |G-protein coupled receptor 39 | OTTHUMP00000162457 | MGC149541	protein-coding	73.8366	0.56438	0.31576	0.35174	0.66228	1.75386e-08	0.00551	1.10902e-26		-1.15869	-1.04133	-1.19197	-1.01733	-1.57791	-1.2218	-2.0231		-1.82831	-1.2723	-2.41147		1	1	1	1	-1.57791	1	-2.0231		-1.57791	1	-2.0231		415	II	A+&AB+	11		1	1	1	2.0231
A_23_P41344	2069	EREG	epiregulin	proepiregulin |OTTHUMP00000160472 | epiregulin | ER	protein-coding	77.0341	0.37837	0.2682	0.13933	0.49341	4.44383e-23	0.97519	4.8959e-21		1.1865	-1.00019	1.11565	-1.0505	-1.65103	-1.03776	-1.89693		-1.39151	-1.03796	-1.70029		1	1	1	1	-1.65103	1	-1.89693		-1.65103	1	-1.89693		416	II	A+&AB+	11		1	1	1	1.89693
A_23_P384044	149111	CNIH3	cornichon homolog 3 (Drosophila)	protein cornichon homolog 3 | cornichon homolog 3 (Drosophila) | FLJ38993 |OTTHUMP00000035751 | CNIH-3	protein-coding	86.637	0.13478	0.08925	0.52886	0.62223	9.53974e-13	0.05152	3.01235e-12		1.03599	-1.08687	1.0218	1.02226	-1.66431	-1.34598	-1.86229		-1.60649	-1.46291	-1.82256		1	1	1	1	-1.66431	1	-1.86229		-1.66431	1	-1.86229		417	II	A+&AB+	11		1	1	1	1.86229
A_24_P167496	83448	PUS7L	pseudouridylate synthase 7 homolog (S. cerevisiae)-like	DKFZP434G1415 | pseudouridylate synthase 7 homolog (S. cerevisiae)-like |DKFZp434G1415 | FLJ34711 | DKFZp781B2386 | FLJ40012 | pseudouridylate synthase 7 homolog-like protein |EC 5.4.99.-	protein-coding	49.7559	0.01343	0.15618	0.04651	0.02029	2e-05	0.09146	8.87103e-21		1.15672	-1.15992	1.05022	1	-1.59702	-1.45312	-1.84046		-1.38065	-1.6855	-1.75245		1	1	1	1	-1.59702	1	-1.84046		-1.59702	1	-1.84046		418	II	A+&AB+	11		1	1	1	1.84046
A_23_P8452	3955	LFNG	LFNG O-fucosylpeptide 3-beta-N-acetylglucosaminyltransferase	OTTHUMP00000201070 | OTTHUMP00000201071 | O-fucosylpeptide 3-beta-N-acetylglucosaminyltransferase | lunatic fringe (Drosophila) homolog | OTTHUMP00000201073 | SCDO3 | lunatic fringe homolog (Drosophila) | LFNG O-fucosylpeptide 3-beta-N-acetylglucosaminyltransferase | OTTHUMP00000201072 | beta-1,3-N-acetylglucosaminyltransferase lunatic fringe |EC 2.4.1.222	protein-coding	161.241	0.18125	0.18944	0.04492	0.90018	4.15091e-23	0.81208	5.64652e-13		-1.40035	1.00578	-1.23607	1.02249	-1.38008	-1.28085	-1.87247		-1.9326	-1.27349	-2.3145		1	1	1	1	-1.38008	1	-1.87247		-1.38008	1	-1.87247		419	II	A+&AB+	11		1	1	1.35678	1.87247
A_23_P162739	8848	TSC22D1	TSC22 domain family, member 1	RP11-269C23.2 | Transforming growth factor beta-1-induced transcript 4 protein | TSC22 domain family protein 1 | cerebral protein 2 | transforming growth factor beta-stimulated protein TSC-22 | transforming growth factor beta 1 induced transcript 4 | MGC17597 | TSC22 domain family 1 | OTTHUMP00000214990 | OTTHUMP00000018338 | TSC22 | Regulatory protein TSC-22 | TGFB1I4 | transforming growth facto…	protein-coding	1986.64	0.07806	0.46488	0.01181	0.86203	5.40175e-21	0.00073	1.68161e-19		1.15438	-1.02667	1.04972	1.00401	-1.46253	-1.15386	-1.85771		-1.26694	-1.18463	-1.76972		1	1	1	1	-1.46253	1	-1.85771		-1.46253	1	-1.85771		420	II	A+&AB+	11		1	1	1	1.85771
A_23_P107612	5874	RAB27B	RAB27B, member RAS oncogene family	OTTHUMP00000163562 | ras-related protein Rab-27B | C25KG | RAB27B, member RAS oncogene family	protein-coding	40.7341	0.10006	0.47813	0.06956	0.57752	9.31044e-11	0.00501	3.45774e-17		1.27728	-1.02415	1.02284	-1.0264	-1.54373	-1.4145	-1.79527		-1.20861	-1.44866	-1.75518		1	1	1	1	-1.54373	1	-1.79527		-1.54373	1	-1.79527		421	II	A+&AB+	11		1	1	1	1.79527
A_23_P313389	7357	UGCG	UDP-glucose ceramide glucosyltransferase	Glucosylceramide synthase | glucosylceramide synthase | UDP-glucose ceramide glucosyltransferase |GLCT1 | UDP-glucose ceramide glucosyltransferase | OTTHUMP00000021925 | ceramide glucosyltransferase | GCS | GLCT-1 | UDP-glucose:N-acylsphingosine D-glucosyltransferase |EC 2.4.1.80	protein-coding	2913.84	0.28407	0.72449	0.00136	0.84945	0.00036	0.06908	6.99526e-13		-1.13247	1.04359	-1.02948	-1.03706	-1.50163	-1.29587	-1.75906		-1.70055	-1.24174	-1.81092		1	1	1	1	-1.50163	1	-1.75906		-1.50163	1	-1.75906		422	II	A+&AB+	11		1	1	1	1.75906
A_23_P69810	84803	AGPAT9	1-acylglycerol-3-phosphate O-acyltransferase 9	1-acylglycerol-3-phosphate O-acyltransferase 9 | GPAT3 | 1-AGP acyltransferase 9 | MAG1 | Lysophosphatidic acid acyltransferase theta | hGPAT3 | LPAAT-theta | 1-AGPAT 9 |1-acylglycerol-3-phosphate O-acyltransferase 8 | acyl-CoA:glycerol-3-phosphate acyltransferase 3 | lysophosphatidic acid acyltransferase theta | MGC11324 | OTTHUMP00000160988 | 1-acylglycerol-3-phosphate O-acyltransferase 9 | AGP…	protein-coding	1186.41	0.07533	0.92899	7e-05	0.74109	6e-05	0.0014	2.11928e-17		-1.0225	1.01026	1.05625	-1.0631	-1.39959	-1.16781	-1.67412		-1.43108	-1.15595	-1.58497		1	1	1	1	-1.39959	1	-1.67412		-1.39959	1	-1.67412		423	II	A+&AB+	11		1	1	1	1.67412
A_24_P50972	283767	GOLGA6L1	golgin A6 family-like 6	Golgin subfamily A member 6-like protein 1 | golgi autoantigen, golgin subfamily a, 6-like 1 |FLJ36131 | FLJ40198 | golgin A6 family-like 1	protein-coding	21.2238	0.00694	0.69508	0.44044	0.94935	2.44825e-12	0.00605	2.0928e-15		1.18391	-1.03396	1.14847	1.30517	-1.39804	-1.49868	-1.67136		-1.18087	-1.54958	-1.45529		1	1	1	1	-1.39804	1	-1.67136		-1.39804	1	-1.67136		424	II	A+&AB+	11		1	1	1	1.67136
A_23_P141362	2535	FZD2	frizzled homolog 2 (Drosophila)	FzE2 | Fz-2 |Fz2 | frizzled-2 | frizzled (Drosophila) homolog 2 | frizzled homolog 2 | frizzled family receptor 2 | hFz2 | fz-2 | frizzled homolog 2 (Drosophila) | frizzled 2, seven transmembrane spanning receptor | fzE2	protein-coding	5259.55	0.28977	0.5977	0.74386	0.63869	7e-05	2e-05	3.277e-08		-1.07272	-1.01016	1.00722	1.01723	-1.46724	-1.24159	-1.63496		-1.57394	-1.2542	-1.62324		1	1	1	1	-1.46724	1	-1.63496		-1.46724	1	-1.63496		425	II	A+&AB+	11		1	1	1	1.63496
A_23_P104318	54541	DDIT4	DNA-damage-inducible transcript 4	protein regulated in development and DNA damage response 1 | HIF-1 responsive protein RTP801 |DNA damage-inducible transcript 4 protein | REDD1 | OTTHUMP00000019785 | Dig2 | FLJ20500 | HIF-1 responsive RTP801 (RTP801) | Protein regulated in development and DNA damage response 1 | REDD-1 | RP11-442H21.1 | RTP801 | DNA-damage-inducible transcript 4	protein-coding	8049.5	0.83838	0.91611	0.58669	0.52811	9e-05	0.12228	3.96181e-09		-1.08897	-1.01983	-1.09691	1.08711	-1.48484	1.06437	-1.63226		-1.61695	1.04367	-1.79044		1	1	1	1	-1.48484	1	-1.63226		-1.48484	1	-1.63226		426	II	A+&AB+	11		1	1	1	1.63226
A_32_P213330	64283	RGNEF	Rho-guanine nucleotide exchange factor	OTTHUMP00000222049 | KIAA1998 | OTTHUMP00000222047 | FLJ21817 | 190 kDa guanine nucleotide exchange factor | rho-guanine nucleotide exchange factor | p190RHOGEF | RIP2 | OTTHUMP00000222045 | OTTHUMP00000222046 | p190RhoGEF |DKFZp686P12164 | Rho interacting protein 2 |190 kDa guanine nucleotide exchange factor | p190-RhoGEF	protein-coding	830.271	0.31209	0.71411	0.14444	0.0884	0.00046	0.0091	9.09618e-07		1.02549	-1.01901	1.00498	1.00487	-1.44056	-1.1594	-1.61571		-1.40475	-1.18144	-1.6077		1	1	1	1	-1.44056	1	-1.61571		-1.44056	1	-1.61571		427	II	A+&AB+	11		1	1	1	1.61571
A_23_P14132	2963	GTF2F2	general transcription factor IIF, polypeptide 2, 30kDa	ATP-dependent helicase GTF2F2 |OTTHUMP00000018348 | Transcription initiation factor IIF subunit beta | TFIIF-beta | transcription initiation factor IIF subunit beta | Transcription initiation factor RAP30 | general transcription factor IIF subunit 2 | RAP30 | TF2F2 | general transcription factor IIF, polypeptide 2, 30kDa | TFIIF | general transcription factor IIF, polypeptide 1 (74kD subunit) | B…	protein-coding	7212.71	0.08629	0.73013	0.79084	0.73499	9.59367e-06	0.00229	2.21462e-07		-1.02619	-1.08642	1.05919	-1.05311	-1.3385	-1.22472	-1.67129		-1.37356	-1.33056	-1.57789		1	1	1	1	-1.3385	1	-1.67129		-1.3385	1	-1.67129		428	II	A+&AB+	11		1	1	1	1.67129
A_23_P163402	1543	CYP1A1	cytochrome P450, family 1, subfamily A, polypeptide 1	CYP1 | CP11 | cytochrome P450-C | AHRR | CYPIA1 |AHH | Cytochrome P450 form 6 | cytochrome P450-P1 | xenobiotic monooxygenase | cytochrome P450, subfamily I (aromatic compound-inducible), polypeptide 1 | cytochrome P450 1A1 | P450DX | Cytochrome P450-P1 | OTTHUMP00000183469 | cytochrome P1-450, dioxin-inducible | P1-450 | aryl hydrocarbon hydroxylase | flavoprotein-linked monooxygenase | P450-C |…	protein-coding	167.468	0.3515	0.90292	0.93895	0.79645	1e-05	0.00361	3.51978e-09		-1.24475	-1.05628	-1.215	-1.03119	-1.32133	-1.30613	-1.60536		-1.64473	-1.37964	-1.95051		1	1	1	1	-1.32133	1	-1.60536		-1.32133	1	-1.60536		429	II	A+&AB+	11		1	1	1	1.60536
A_23_P36266	8050	PDHX	pyruvate dehydrogenase complex, component X	pyruvate dehydrogenase complex, E3-binding protein subunit | pyruvate dehydrogenase protein X component, mitochondrial | dihydrolipoamide dehydrogenase-binding protein of pyruvate dehydrogenase complex | Dihydrolipoamide dehydrogenase-binding protein of pyruvate dehydrogenase complex | DLDBP |OTTHUMP00000233038 | Lipoyl-containing pyruvate dehydrogenase complex component X | lipoyl-containing pyr…	protein-coding	3793.11	0.18399	0.77975	0.12448	0.32635	7.63365e-06	0.42166	2.84623e-09		1.24635	-1.0115	1.26075	-1.01114	-1.39312	-1.25845	-1.57017		-1.11776	-1.27292	-1.24543		1	1	1	1	-1.39312	1	-1.57017		-1.39312	1	-1.57017		430	II	A+&AB+	11		1	1	1	1.57017
A_23_P205713	29091	STXBP6	syntaxin binding protein 6 (amisyn)	HSPC156 | amisyn | Amisyn | syntaxin binding protein 6 (amisyn) |FLJ39638 | syntaxin-binding protein 6 | OTTHUMP00000178754	protein-coding	1565.19	0.31051	0.81296	0.02198	0.97404	8e-05	0.19421	9.83633e-08		1.26184	-1.08587	1.2897	-1.07462	-1.41018	1.02137	-1.55586		-1.11756	-1.06315	-1.20637		1	1	1	1	-1.41018	1	-1.55586		-1.41018	1	-1.55586		431	II	A+&AB+	11		1	1	1	1.55586
A_23_P215634	3486	IGFBP3	insulin-like growth factor binding protein 3	binding protein 53 | OTTHUMP00000207992 | BP-53 | IGF-binding protein 3 | binding protein 29 | IBP3 | insulin-like growth factor-binding protein 3 | OTTHUMP00000214350 | IGFBP-3 | insulin-like growth factor binding protein 3 | IBP-3 | growth hormone-dependent binding protein | acid stable subunit of the 140 K IGF complex |OTTHUMP00000159562	protein-coding	3546.83	0.37805	0.65311	0.22585	0.5727	2.55571e-06	0.00342	1.92132e-22		-1.00389	1.00807	-1.00413	-1.0847	-1.40067	1.15595	-1.54179		-1.40612	1.16528	-1.54816		1	1	1	1	-1.40067	1	-1.54179		-1.40067	1	-1.54179		432	II	A+&AB+	11		1	1	1	1.54179
A_23_P92410	836	CASP3	caspase 3, apoptosis-related cysteine peptidase	cysteine protease CPP32 | OTTHUMP00000224231 | Yama | apopain | CPP-32 | caspase 3, apoptosis-related cysteine protease | OTTHUMP00000165054 | caspase 3, apoptosis-related cysteine peptidase | Apopain | procaspase3 | protein Yama | OTTHUMP00000165055 | SREBP cleavage activity 1 | CPP32B |OTTHUMP00000165052 | Cysteine protease CPP32 | PARP cleavage protease | caspase-3 | CASP-3 | SCA-1 | Protein Y…	protein-coding	5531.94	0.34974	0.64019	0.74382	0.75828	2.13527e-06	0.03182	9e-05		1.23659	1.04156	1.23683	-1.00508	-1.39618	-1.15151	-1.51943		-1.12906	-1.10556	-1.22849		1	1	1	1	-1.39618	1	-1.51943		-1.39618	1	-1.51943		433	II	A+&AB+	11		1	1	1	1.51943
A_32_P52609	23175	LPIN1	lipin 1	OTTHUMP00000179151 | Lipin-1 | OTTHUMP00000147624 |DKFZp781P1796 | lipin-1 | lipin 1 | PAP1 | OTTHUMP00000179153 | KIAA0188 | phosphatidate phosphatase LPIN1 |EC 3.1.3.4	protein-coding	4017.23	0.01408	0.82049	0.06838	0.48406	7.15511e-06	0.07937	4.86847e-13		1.09321	-1.04897	1.21223	1.01802	-1.35851	-1.16285	-1.51055		-1.24268	-1.21979	-1.24609		1	1	1	1	-1.35851	1	-1.51055		-1.35851	1	-1.51055		434	II	A+&AB+	11		1	1	1	1.51055
A_23_P165783	79083	MLPH	melanophilin	OTTHUMP00000202835 | exophilin-3 | SLAC2-A | OTTHUMP00000202837 | Slac-2a | OTTHUMP00000202836 | Exophilin-3 | OTTHUMP00000202834 | melanophilin | ln | Slp homolog lacking C2 domains a | OTTHUMP00000164416 | SlaC2-a | SLAC2A | l(1)-3Rk | slp homolog lacking C2 domains a | l1Rk3 | synaptotagmin-like protein 2a | Synaptotagmin-like protein 2a | MGC59733 |MGC2771	protein-coding	74.0869	0.00032	0.2432	0.00118	0.83182	3.35448e-13	0.48515	1.50228e-06		-1.27129	1.04941	-1.14671	1.03548	-1.47587	1.10454	-1.54972		-1.87626	1.15912	-1.77708		1	1	1	1	-1.47587	1	-1.54972		-1.47587	1	-1.54972		435	II	A+&AB+	11		1	1	1	1.54972
A_23_P316974	8871	SYNJ2	synaptojanin 2	synaptojanin 2 | synaptojanin-2 | OTTHUMP00000017494 | Synaptic inositol-1,4,5-trisphosphate 5-phosphatase 2 |MGC44422 | synaptic inositol-1,4,5-trisphosphate 5-phosphatase 2 | KIAA0348 | INPP5H | inositol phosphate 5'-phosphatase 2 |EC 3.1.3.36	protein-coding	1694.12	0.57516	0.91711	0.61755	0.60327	5e-05	0.00451	9.57299e-07		-1.15848	1.13724	-1.13877	-1.03485	-1.51201	-1.26595	-1.55919		-1.75163	-1.11318	-1.77556		1	1	1	1	-1.51201	1	-1.55919		-1.51201	1	-1.55919		436	II	A+&AB+	11		1	1	1	1.55919
A_23_P42868	3484	IGFBP1	insulin-like growth factor binding protein 1	IBP-1 | binding protein-25 | binding protein-28 | IGF-binding protein 1 | AFBP | OTTHUMP00000214348 | binding protein-26 | Placental protein 12 | insulin-like growth factor-binding protein 1 |OTTHUMP00000159561 | IGFBP-1 | IGF-BP25 | growth hormone independent-binding protein | hIGFBP-1 | IBP1 | OTTHUMP00000207990 | insulin-like growth factor binding protein 1 | PP12 | alpha-pregnancy-associated …	protein-coding	2163.23	0.69604	0.32392	0.91758	0.77173	8.3436e-12	0.01523	1.07239e-07		-1.05701	-1.00926	1.04669	-1.0451	-1.50023	1.27787	-1.55503		-1.58576	1.26615	-1.48566		1	1	1	1	-1.50023	1	-1.55503		-1.50023	1	-1.55503		437	II	A+&AB+	11		1	1	1	1.55503
A_23_P108463	57539	WDR35	WD repeat domain 35	WD repeat domain 35 | CED2 | OTTHUMP00000115922 | OTTHUMP00000200517 | WD repeat-containing protein 35 | KIAA1336 | IFT121 | NAOFEN | intraflagellar transport protein 121 homolog |OTTHUMP00000115921 | MGC33196 | Intraflagellar transport protein 121 homolog | naofen	protein-coding	730.183	0.18779	0.77173	0.00052	0.50424	4e-05	0.00079	6.52109e-09		1.06975	1.01641	1.14064	-1.00244	-1.51571	-1.13355	-1.54352		-1.41688	-1.11525	-1.35321		1	1	1	1	-1.51571	1	-1.54352		-1.51571	1	-1.54352		438	II	A+&AB+	11		1	1	1	1.54352
A_23_P163475	388115	C15orf52	chromosome 15 open reading frame 52 (C15orf52), mRNA	chromosome 15 open reading frame 52 | FLJ43339 | OTTHUMP00000198225 | hypothetical protein LOC388115 |DKFZp686N1468	protein-coding	1518.37	0.17508	0.12336	0.12611	0.34419	1e-05	0.80348	4.90371e-06		-1.02579	-1.06965	-1.00698	-1.02681	-1.50643	-1.1328	-1.49078		-1.54528	-1.2117	-1.50119		1	1	1	1	-1.50643	1	-1.49078		-1.50643	1	-1.49078		439	II	A+&AB+	11		1	1	1	1.49078
A_32_P86763	7052	TGM2	transglutaminase 2 (C polypeptide, protein-glutamine-gamma-glutamyltransferase)	Transglutaminase C | TGase C | protein-glutamine gamma-glutamyltransferase 2 | transglutaminase C |C polypeptide | TG(C) | TGC | TGase H | Tissue transglutaminase | GNAH | G-ALPHA-h | Transglutaminase-2 | tissue transglutaminase | transglutaminase H | protein-glutamine-gamma-glutamyltransferase | TGase-H | TGase-2 | Transglutaminase H | OTTHUMP00000030960 | transglutaminase 2 (C polypeptide, prot…	protein-coding	1360.55	0.01969	0.59247	0.05717	0.74867	1.17716e-06	0.12167	0.00036		1.28943	-1.07474	1.1825	1.01076	-1.52815	1.04232	-1.4084		-1.18514	-1.0311	-1.19104		1	1	1	1	-1.52815	1	-1.4084		-1.52815	1	-1.4084		440	II	A+&AB+	11		1	1	1	1.4084
A_23_P88095	9882	TBC1D4	TBC1 domain family, member 4	OTTHUMP00000018505 | AS160 |Acrg embryonic lethality minimal region ortholog | KIAA0603 | TBC1 domain family member 4 | DKFZp779C0666 | TBC1 domain family, member 4 | Akt substrate of 160 kDa | akt substrate of 160 kDa | TBC (Tre-2, BUB2, CDC16) domain-containing protein	protein-coding	1402.5	0.16876	0.99789	0.11182	0.44469	1.10681e-12	0.692	1.84315e-28		1.08136	1.02965	1.0421	-1.00002	-1.63647	-1.1666	-1.69565		-1.51334	-1.13301	-1.62715		1	1	1	1	-1.63647	1	-1.69565		-1.63647	1	-1.69565		441	II	A+&AB+	11		1	1	1	1.69565
A_23_P3379	5923	RASGRF1	Ras protein-specific guanine nucleotide-releasing factor 1	ras-specific guanine nucleotide-releasing factor 1 | Guanine nucleotide-releasing protein | guanine nucleotide-releasing protein | CDC25 | H-GRF55 | ras-GRF1 | Ras-specific guanine nucleotide-releasing factor, CDC25 homolog | GRF55 | PP13187 | Ras protein-specific guanine nucleotide-releasing factor 1 | guanine nucleotide-releasing factor, 55 kD |OTTHUMP00000185565 | Ras-GRF1 | Ras-specific nucle…	protein-coding	221.135	0.7378	0.26108	0.85466	0.72694	4.06383e-09	0.00231	7.95741e-08		-1.147	-1.01868	-1.2262	1.04094	-1.54063	-1.29784	-1.69171		-1.7671	-1.32208	-2.07437		1	1	1	1	-1.54063	1	-1.69171		-1.54063	1	-1.69171		442	II	A+&AB+	11		1	1	1	1.69171
A_23_P317620	10123	ARL4C	ADP-ribosylation factor-like 4C	OTTHUMP00000164395 | ADP-ribosylation factor-like protein 7 | ADP-ribosylation factor-like protein 4C | ADP-ribosylation factor-like protein LAK |ADP ribosylation factor-like protein 7 | ARL7 | ADP-ribosylation factor-like 7 | LAK | ADP-ribosylation factor-like 4C	protein-coding	268.842	0.10243	0.31659	0.61572	1	2e-05	0.0216	3.80457e-07		-1.06871	-1.03351	-1.07011	-1.0309	-1.58968	-1.30256	-1.68012		-1.69891	-1.34621	-1.79791		1	1	1	1	-1.58968	1	-1.68012		-1.58968	1	-1.68012		443	II	A+&AB+	11		1	1	1	1.68012
A_23_P342138	92949	ADAMTSL1	ADAMTS-like 1	ADAMTSR1 | DKFZp686L03130 | ADAMTS-like 1 | FLJ41032 |ADAM-TS related protein 1 | Punctin-1 | OTTHUMP00000021085 | MGC118805 | FLJ46891 | OTTHUMP00000239538 | MGC40193 | OTTHUMP00000021086 | ADAMTSL-1 | C9orf94 | PUNCTIN | MGC118803 | FLJ35283 | chromosome 9 open reading frame 94 | ADAMTS-like protein 1 | OTTHUMP00000021088 | punctin-1	protein-coding	819.179	0.92539	0.84649	0.92655	0.19037	5.8878e-16	0.00036	2.77188e-27		1.11216	-1.00411	1.12967	1.01058	-1.57159	-1.15172	-1.64698		-1.4131	-1.15645	-1.45793		1	1	1	1	-1.57159	1	-1.64698		-1.57159	1	-1.64698		444	II	A+&AB+	11		1	1	1	1.64698
A_23_P107597	5205	ATP8B1	ATPase, class I, type 8B, member 1	PFIC1 | phospholipid-transporting ATPase IC |E1-E2 ATPase | ATPIC | ATPase, class I, type 8B, member 1 | FIC1 | ATPase class I type 8B member 1 | ATPase, Class I, type 8B, member 1 | ATPase, aminophospholipid transporter, class I, type 8B, member 1 | PFIC | Familial intrahepatic cholestasis type 1 | BRIC | familial intrahepatic cholestasis type 1 | OTTHUMP00000163615 | probable phospholipid-trans…	protein-coding	190.51	0.28924	0.56082	0.00792	0.76237	3e-05	0.07869	6.58906e-10		1.13729	-1.04892	1.03414	-1.03446	-1.62243	-1.27442	-1.59585		-1.42658	-1.33676	-1.54317		1	1	1	1	-1.62243	1	-1.59585		-1.62243	1	-1.59585		445	II	A+&AB+	11		1	1	1	1.59585
A_23_P70719	3908	LAMA2	laminin, alpha 2	laminin-2 subunit alpha | laminin subunit alpha-2 | laminin-4 subunit alpha | Merosin heavy chain |OTTHUMP00000017189 | merosin heavy chain | Laminin-4 subunit alpha | Laminin M chain | Laminin-2 subunit alpha | laminin-12 subunit alpha | laminin M chain | Laminin-12 subunit alpha | LAMM | laminin, alpha 2	protein-coding	75.5503	0.00195	0.51674	0.00237	0.91318	1.03618e-06	0.011	2.29413e-11		1.28758	-1.01757	1.10146	-1.04645	-1.53805	-1.24369	-1.60913		-1.19453	-1.26554	-1.46091		1	1	1	1	-1.53805	1	-1.60913		-1.53805	1	-1.60913		446	II	A+&AB+	11		1	1	1	1.60913
A_23_P86012	3914	LAMB3	laminin, beta 3	Kalinin B1 chain | laminin B1k chain | OTTHUMP00000034555 | FLJ99565 | Kalinin subunit beta | LAM5 | laminin-5 subunit beta | epiligrin subunit bata | kalinin subunit beta | OTTHUMP00000034640 | laminin S B3 chain | laminin, beta 3 (nicein (125kD), kalinin (140kD), BM600 (125kD)) | Epiligrin subunit bata | Laminin B1k chain | Nicein subunit beta | kalinin B1 chain | BM600-125kDa | nicein-125kDa |…	protein-coding	18824.8	0.04533	0.50965	0.13864	0.60198	2.17918e-09	0.28095	5.65584e-09		-1.20481	-1.06351	-1.27472	1.00209	-1.56086	-1.25909	-1.59016		-1.88054	-1.33905	-2.02701		1	1	1	1	-1.56086	1	-1.59016		-1.56086	1	-1.59016		447	II	A+&AB+	11		1	1	1	1.59016
A_24_P263910	283551	C14orf182	mRNA for FLJ00328 protein	hypothetical protein LOC283551 | chromosome 14 open reading frame 182 |MGC149108 | OTTHUMP00000236540	protein-coding	159.205	0.09303	0.05048	0.06627	0.58462	4.29692e-07	0.00168	4.55259e-09		1.16022	1.08458	1.11408	1.06615	-1.67731	1.03229	-1.56317		-1.44568	1.1196	-1.4031		1	1	1	1	-1.67731	1	-1.56317		-1.67731	1	-1.56317		448	II	A+&AB+	11		1	1	1	1.56317
A_23_P7473	79628	SH3TC2	SH3 domain and tetratricopeptide repeats 2	OTTHUMP00000160383 | OTTHUMP00000223905 | KIAA1985 | MNMN | SH3 domain and tetratricopeptide repeats-containing protein 2 | OTTHUMP00000223921 | CMT4C |FLJ13605 | SH3 domain and tetratricopeptide repeats 2	protein-coding	610.087	0.31889	0.71413	0.56646	0.99985	5.8415e-15	0.01322	3.88947e-19		-1.33066	-1.0645	-1.26663	1.03107	-1.69034	1.2003	-1.54479		-2.24927	1.12757	-1.95668		1	1	1	1	-1.69034	1	-1.54479		-1.69034	1	-1.54479		449	II	A+&AB+	11		1	1	1	1.54479
A_23_P406508	5137	PDE1C	phosphodiesterase 1C, calmodulin-dependent 70kDa	Hcam3 | cam-PDE 1C | hCam-3 |Human 3',5' cyclic nucleotide phosphodiesterase (HSPDE1C1A) | phosphodiesterase 1C, calmodulin-dependent 70kDa | OTTHUMP00000202648 | OTTHUMP00000123469 | OTTHUMP00000123470 | Cam-PDE 1C | phosphodiesterase 1C, calmodulin-dependent (70kD) | OTTHUMP00000202647 | OTTHUMP00000123471 | HCAM3 | calcium/calmodulin-dependent 3',5'-cyclic nucleotide phosphodiesterase 1C |EC 3…	protein-coding	529.109	0.10341	0.93853	0.07117	0.88517	1.42212e-12	0.00633	7.38446e-16		-1.05338	-1.06489	-1.01495	-1.06584	-1.66259	1.16861	-1.5338		-1.75134	1.0974	-1.55673		1	1	1	1	-1.66259	1	-1.5338		-1.66259	1	-1.5338		450	II	A+&AB+	11		1	1	1	1.5338
A_23_P61050	197259	MLKL	mixed lineage kinase domain-like	mixed lineage kinase domain-like protein | mixed lineage kinase domain-like | FLJ34389	protein-coding	1908.91	0.00735	0.3225	0.00011	0.98198	5.94775e-11	0.00093	1.4014e-10		1.11596	1.00255	1.12201	1.02569	-1.66226	1.05059	-1.49977		-1.48953	1.05327	-1.33668		1	1	1	1	-1.66226	1	-1.49977		-1.66226	1	-1.49977		451	II	A+&AB+	11		1	1	1	1.49977
A_23_P410625	195828	ZNF367	zinc finger protein 367	OTTHUMP00000021721 | CDC14 cell division cycle 14 homolog B | C2H2 zinc finger protein ZFF29 | ZFF29 |C2H2 zinc finger protein ZFF29a | FLJ33970 | zinc finger protein 367 | CDC14B	protein-coding	60.7476	0.11362	0.40476	0.30396	0.95286	3.62741e-06	0.00104	2.36533e-07		1.26618	1.07327	-1.10882	1.00395	-1.71856	-1.5062	-1.618		-1.35728	-1.40337	-1.79407		1	1	1	1	-1.71856	1	-1.618		-1.71856	1	-1.618		452	II	A+&AB+	11		1	1	1	1.618
A_23_P211973	79858	NEK11	NIMA (never in mitosis gene a)- related kinase 11	FLJ23495 | NIMA (never in mitosis gene a)- related kinase 11 | Never in mitosis A-related kinase 11 | serine/threonine-protein kinase Nek11 | NimA-related protein kinase 11 | OTTHUMP00000216140 |OTTHUMP00000216112 | OTTHUMP00000216138 | OTTHUMP00000216604 | OTTHUMP00000216137 | OTTHUMP00000216139 |EC 2.7.11.1	protein-coding	245.573	0.0079	0.84048	0.01799	0.66398	1.04494e-12	0.67206	5.62649e-11		1.26192	-1.0103	1.15644	-1.02672	-1.80272	-1.03855	-1.61762		-1.42855	-1.04925	-1.39879		1	1	1	1	-1.80272	1	-1.61762		-1.80272	1	-1.61762		453	II	A+&AB+	11		1	1	1	1.61762
A_32_P65061	2072	ERCC4	excision repair cross-complementing rodent repair deficiency, complementation group 4	Xeroderma pigmentosum group F-complementing protein | xeroderma pigmentosum, complementation group F | xeroderma pigmentosum group F-complementing protein | XPF |DNA repair endonuclease XPF | excision repair cross-complementing rodent repair deficiency, complementation group 4 | OTTHUMP00000045868 | DNA repair protein complementing XP-F cells | RAD1 | excision-repair, complementing defective, in …	protein-coding	87.8076	0.61406	0.3479	0.00459	0.09783	8.7777e-06	0.01534	2e-05		-1.05875	1.07636	1.39487	-1.18979	1.57917	-1.23008	-1.41657		1.49154	-1.14281	-1.01556		1	1	1	1	1.57917	1	-1.41657		1.57917	1	-1.41657		454	II	A+&AB+	11		1	1	2.237	1.41657
A_23_P381954	2057	EPOR	erythropoietin receptor	erythropoietin receptor | EPO-R |MGC138358	protein-coding	224.76	0.01221	0.62312	0.52789	0.82733	5.74527e-07	0.00562	2.15132e-13		-1.13554	-1.02626	1.00683	1.02816	1.51619	1.09254	1.35502		1.33521	1.06458	1.36427		1	1	1	1	1.51619	1	1.35502		1.51619	1	1.35502		455	II	A+&AB+	11		1	1	1	-1.35502
A_23_P121011	64651	CSRNP1	cysteine-serine-rich nuclear protein 1	URAX1 | AXIN1 up-regulated 1 | Axin-1 up-regulated gene 1 protein | AXUD1 | TAIP-3 | TGF-beta-induced apoptosis protein 3 | OTTHUMP00000208991 | CSRNP-1 | FAM130B | TGF-beta induced apoptosis protein 3 | DKFZp566F164 | cysteine-serine-rich nuclear protein 1 | Protein URAX1 | axin-1 up-regulated gene 1 protein |OTTHUMP00000161967 | cysteine/serine-rich nuclear protein 1 | TAIP3	protein-coding	310.394	0.03788	0.81074	0.00743	0.92411	3.55767e-10	0.05777	8.93782e-16		-1.11294	1.02466	-1.09292	-1.00201	1.54897	-1.18312	1.3561		1.39178	-1.15465	1.2408		1	1	1	1	1.54897	1	1.3561		1.54897	1	1.3561		456	II	A+&AB+	11		1	1	1	-1.3561
A_23_P15582	64132	XYLT2	xylosyltransferase II	peptide O-xylosyltransferase 1 | XT2 |OTTHUMP00000221156 | OTTHUMP00000221158 | PXYLT2 | XT-II | xylosyltransferase II | Xylosyltransferase II | OTTHUMP00000221157 | UDP-D-xylose:proteoglycan core protein beta-D-xylosyltransferase | Peptide O-xylosyltransferase 1 | xylosyltransferase 2 | protein xylosyltransferase 2 | xylT-II | XylT-II |EC 2.4.2.26	protein-coding	3700.76	0.00035	0.63908	0.10671	0.04014	1.04527e-15	0.86447	2.63216e-07		-1.16361	-1.07868	-1.07014	1.00471	1.55084	1.24957	1.43335		1.33278	1.15843	1.3394		1	1	1	1	1.55084	1	1.43335		1.55084	1	1.43335		457	II	A+&AB+	11		1	1	1	-1.43335
A_23_P37778	29109	FHOD1	formin homology 2 domain containing 1	Formin homolog overexpressed in spleen 1 | OTTHUMP00000174818 |FH1/FH2 domain-containing protein 1 | formin homology 2 domain containing 1 | Formin homology 2 domain-containing protein 1 | formin homolog overexpressed in spleen 1 | FHOS | FHOS1 | formin homology 2 domain-containing protein 1	protein-coding	1121.4	0.33068	0.77647	0.33555	0.9723	1.678e-06	0.04649	5.95483e-07		-1.10929	-1.02713	-1.05771	1.00631	1.54599	1.17502	1.46772		1.39368	1.14398	1.38764		1	1	1	1	1.54599	1	1.46772		1.54599	1	1.46772		458	II	A+&AB+	11		1	1	1	-1.46772
A_23_P64617	8322	FZD4	frizzled homolog 4 (Drosophila)	exudative vitreoretinopathy 1 | frizzled-4 | MGC34390 | frizzled homolog 4 (Drosophila) | frizzled family receptor 4 | EVR1 | WNT receptor frizzled-4 | FzE4 | frizzled 4, seven transmembrane spanning receptor | OTTHUMP00000235516 | GPCR | hFz4 | frizzled (Drosophila) homolog 4 | FZD4S |FEVR | Fz-4 | CD344 | CD344 antigen | frizzled homolog 4	protein-coding	524.141	0.02028	0.25103	0.23821	0.93232	3.65591e-06	0.00339	3.80671e-07		1.04166	1.03455	1.00822	1.02552	1.54031	1.29304	1.46899		1.60448	1.33771	1.48107		1	1	1	1	1.54031	1	1.46899		1.54031	1	1.46899		459	II	A+&AB+	11		1	1	1	-1.46899
A_24_P137522	54532	USP53	ubiquitin specific peptidase 53	OTTHUMP00000220059 | inactive ubiquitin carboxyl-terminal hydrolase 53 | Inactive ubiquitin-specific peptidase 53 | ubiquitin specific peptidase 53 | KIAA1350 | inactive ubiquitin-specific peptidase 53 | ubiquitin specific protease 53 | ubiquitin specific proteinase 53 |DKFZp781E1417	protein-coding	448.038	0.1281	0.71066	0.89534	0.69278	1.03145e-14	0.16862	2.81781e-07		-1.08481	-1.08843	1.17205	-1.04551	1.51544	1.19938	1.46369		1.39696	1.10194	1.71552		1	1	1	1	1.51544	1	1.46369		1.51544	1	1.46369		460	II	A+&AB+	11		1	1	1	-1.46369
A_32_P200238	652995	UCA1	urothelial cancer associated 1 (non-protein coding)	urothelial cancer associated 1 (non-protein coding) | CUDR |NCRNA00178 | F | LINC00178	RNA gene	627.933	0.83408	0.50627	0.40646	0.30439	5.87611e-22	0.2011	3.37356e-17		1.20884	-1.1213	1.29697	-1.17184	1.52469	1.4542	1.44023		1.84311	1.29689	1.86794		1	1	1	1	1.52469	1	1.44023		1.52469	1	1.44023		461	II	A+&AB+	11		1	1	1	-1.44023
A_23_P13822	55359	STYK1	serine/threonine/tyrosine kinase 1	Novel oncogene with kinase domain | NOK | tyrosine-protein kinase STYK1 | serine/threonine/tyrosine kinase 1 | SuRTK106 | Serine/threonine/tyrosine kinase 1 | Protein PK-unique |OTTHUMP00000238727 | novel oncogene with kinase domain | DKFZp761P1010 | protein PK-unique |EC 2.7.10.2	protein-coding	286.982	0.00037	0.08635	0.00035	0.76575	1e-05	0.34133	6.50742e-18		1.19165	-1.02556	1.2543	1.00169	1.72326	-1.12175	1.33696		2.05352	-1.15042	1.67695		1	1	1	1	1.72326	1	1.33696		1.72326	1	1.33696		462	II	A+&AB+	11		1	1	1	-1.33696
A_23_P38388	162461	TMEM92	transmembrane protein 92	FLJ33318 | OTTHUMP00000221161 |OTTHUMP00000221160 | transmembrane protein 92	protein-coding	742.655	0.0023	0.12959	0.0036	0.69842	4e-05	0.9688	6.18296e-12		-1.29137	1.00477	-1.13272	-1.0712	1.619	1.02874	1.3632		1.25371	1.03365	1.20347		1	1	1	1	1.619	1	1.3632		1.619	1	1.3632		463	II	A+&AB+	11		1	1	1	-1.3632
A_24_P347431	3169	FOXA1	forkhead box A1	MGC33105 | Transcription factor 3A | OTTHUMP00000178879 | HNF-3A | HNF-3-alpha | hepatocyte nuclear factor 3, alpha | forkhead box A1 | TCF3A | transcription factor 3A | hepatocyte nuclear factor 3-alpha | TCF-3A | forkhead box protein A1 | Forkhead box protein A1 | HNF3A	protein-coding	322.422	0.20868	0.93414	0.35356	0.68545	2.0421e-15	0.63616	4e-05		1.14933	-1.04526	1.21371	-1.00546	1.62287	-1.16581	1.37343		1.86521	-1.21857	1.66695		1	1	1	1	1.62287	1	1.37343		1.62287	1	1.37343		464	II	A+&AB+	11		1	1	1	-1.37343
A_24_P64653	196410	METTL7B	methyltransferase like 7B	OTTHUMP00000202178 | methyltransferase-like protein 7B | MGC17301 | methyltransferase like 7B |EC 2.1.1.-	protein-coding	51.6394	0.26355	0.40863	0.09053	0.47341	0.00012	0.09063	5.34807e-06		-1.12961	-1.21994	-1.12505	-1.14082	1.62988	1.27012	1.40114		1.44287	1.04113	1.2454		1	1	1	1	1.62988	1	1.40114		1.62988	1	1.40114		465	II	A+&AB+	11		1	1	1	-1.40114
A_23_P302005	11037	STON1	stonin 1	MGC149803 | SALF | stonin 1 | stoned B homolog 1 |DKFZp781K2462 | Stoned B-like factor | OTTHUMP00000201057 | MGC149804 | stoned B-like factor | FLJ95267 | STNB1 | stoned-b1 | stonin-1 | STN1 | SBLF	protein-coding	114.291	0.12313	0.79738	0.02684	0.92684	6.24455e-07	0.24704	2.30714e-13		-1.1109	1.05332	-1.08383	-1.00658	1.7786	1.08635	1.47657		1.60104	1.14427	1.36236		1	1	1	1	1.7786	1	1.47657		1.7786	1	1.47657		466	II	A+&AB+	11		1	1	1	-1.47657
A_24_P743806	114991	ZNF618	zinc finger protein 618	OTTHUMP00000021962 | KIAA1952 | OTTHUMP00000021963 | NEDD10 | zinc finger protein 618 | neural precursor cell expressed, developmentally down-regulated 10 | OTTHUMP00000021964 |FP13169	protein-coding	151.954	0.19044	0.70011	0.42052	0.9511	6.73462e-06	0.0356	2.42875e-09		-1.21125	1.04558	-1.10001	-1.00331	1.64168	1.07593	1.52531		1.35536	1.12497	1.38663		1	1	1	1	1.64168	1	1.52531		1.64168	1	1.52531		467	II	A+&AB+	11		1	1	1	-1.52531
A_24_P100130	598	BCL2L1	BCL2-like 1	apoptosis regulator Bcl-X | OTTHUMP00000030553 | OTTHUMP00000030551 | BCL2L | bcl-2-like protein 1 | BCLX | BCLXS | BCL2-like 1 | BCLXL |BCL-XL/S | bcl-xL | DKFZp781P2092 | Bcl2-L-1 | Bcl-X | Apoptosis regulator Bcl-X | bcl-xS	protein-coding	52.9301	0.873	0.95571	0.58971	0.51521	4.02051e-09	0.01274	3e-05		-1.10575	1.0031	1.08729	-1.02375	1.67789	1.4511	1.50851		1.51742	1.4556	1.64019		1	1	1	1	1.67789	1	1.50851		1.67789	1	1.50851		468	II	A+&AB+	11		1	1	1	-1.50851
A_23_P138495	5791	PTPRE	protein tyrosine phosphatase, receptor type, E	receptor-type tyrosine-protein phosphatase epsilon | OTTHUMP00000020735 | OTTHUMP00000020736 | R-PTP-EPSILON |DKFZp313F1310 | protein tyrosine phosphatase, receptor type, E | FLJ57799 | Protein-tyrosine phosphatase epsilon | PTPE | protein tyrosine phosphatase epsilon | HPTPE | R-PTP-epsilon | protein-tyrosine phosphatase epsilon | FLJ58245 | protein tyrosine phosphatase, receptor type, epsilon p…	protein-coding	291.903	0.05128	0.82893	0.20594	0.48423	2.56033e-11	0.16795	1.60956e-21		1.02041	1.07133	1.02466	-1.0925	1.30254	-1.11103	1.51776		1.32912	-1.03706	1.55519		1	1	1	1	1.30254	1	1.51776		1.30254	1	1.51776		469	II	A+&AB+	11		1	1	1	-1.51776
A_24_P246406	388650	FAM69A	family with sequence similarity 69, member A	family with sequence similarity 69, member A |OTTHUMP00000012580 | FLJ23493	protein-coding	329.988	0.13752	0.84606	0.45886	0.69246	3e-05	0.53468	1.4071e-06		-1.13837	1.0163	-1.17359	1.05347	1.38033	-1.0348	1.54841		1.21255	-1.0182	1.31938		1	1	1	1	1.38033	1	1.54841		1.38033	1	1.54841		470	II	A+&AB+	11		1	1	1	-1.54841
A_24_P221551	100129113	LOC100129113	hypothetical protein LOC100129113	hypothetical protein LOC100129113	uncategorized	633.378	0.21429	0.56488	0.63595	0.71497	3.47228e-17	0.66175	7.78169e-13		-1.10536	1.01285	-1.07716	-1.00214	1.35497	1.28688	1.56858		1.22582	1.30342	1.45622		1	1	1	1	1.35497	1	1.56858		1.35497	1	1.56858		471	II	A+&AB+	11		1	1	1	-1.56858
A_24_P396650	6195	RPS6KA1	ribosomal protein S6 kinase, 90kDa, polypeptide 1	ribosomal protein S6 kinase, 90kD, polypeptide 1 | OTTHUMP00000233803 | MAPK-activated protein kinase 1a | OTTHUMP00000233807 | RSK | RSK1 | Ribosomal S6 kinase 1 | ribosomal protein S6 kinase, 90kDa, polypeptide 1 | MAPKAPK-1a | ribosomal S6 kinase 1 | dJ590P13.1 (ribosomal protein S6 kinase, 90kD, polypeptide 1) | p90S6K | ribosomal protein S6 kinase alpha-1 | OTTHUMP00000004115 | p90RSK1 |OTTH…	protein-coding	500.333	0.59862	0.82602	0.69253	0.95657	9e-05	0.07679	2.31892e-12		-1.00089	-1.04244	-1.02376	-1.02533	1.31815	1.19031	1.58641		1.31698	1.14185	1.54959		1	1	1	1	1.31815	1	1.58641		1.31815	1	1.58641		472	II	A+&AB+	11		1	1	1	-1.58641
A_24_P122137	3976	LIF	leukemia inhibitory factor (cholinergic differentiation factor)	cholinergic differentiation factor | Melanoma-derived LPL inhibitor |OTTHUMP00000198698 | CDF | leukemia inhibitory factor (cholinergic differentiation factor) | MLPLI | Emfilermin | Differentiation-stimulating factor | D factor | differentiation stimulating factor | HILDA | melanoma-derived LPL inhibitor | differentiation-stimulating factor | leukemia inhibitory factor | DIA | differentiation in…	protein-coding	588.914	0.01394	0.26718	0.03739	0.86546	2.3134e-09	0.00091	2.19388e-16		-1.04896	1.00795	-1.0691	-1.05321	1.30197	1.17831	1.60886		1.2412	1.18768	1.50487		1	1	1	1	1.30197	1	1.60886		1.30197	1	1.60886		473	II	A+&AB+	11		1	1	1	-1.60886
A_23_P95029	6641	SNTB1	syntrophin, beta 1 (dystrophin-associated protein A1, 59kDa, basic component 1)	SNT2 | A1B | Tax interaction protein 43 | TIP-43 | beta-1-syntrophin | MGC111389 | Syntrophin-2 | syntrophin-2 | 59 kDa dystrophin-associated protein A1 basic component 1 | SNT2B1 |FLJ22442 | 59-DAP | OTTHUMP00000228252 | OTTHUMP00000228253 | syntrophin, beta 1 (dystrophin-associated protein A1, 59kDa, basic component 1) | DAPA1B | syntrophin, beta 1 (dystrophin-associated protein A1, 59kD, basic…	protein-coding	178.97	0.75826	0.27609	0.01092	0.03507	0.0001	0.01247	5.2954e-13		1.13012	-1.00556	-1.12532	1.01725	1.36771	-1.18823	1.62169		1.54568	-1.19484	1.44109		1	1	1	1	1.36771	1	1.62169		1.36771	1	1.62169		474	II	A+&AB+	11		1	1	1	-1.62169
A_23_P149975	83641	FAM107B	family with sequence similarity 107, member B	MGC11034 |MGC90261 | family with sequence similarity 107, member B | chromosome 10 open reading frame 45 | hypothetical protein LOC83641 | FLJ45505 | C10orf45 | OTTHUMP00000216257	protein-coding	7411.78	0.91188	0.78913	0.74939	0.76811	0.0001	0.04016	1e-05		-1.08801	1.04293	-1.1764	1.01131	1.34474	1.18773	1.62842		1.23596	1.23872	1.38424		1	1	1	1	1.34474	1	1.62842		1.34474	1	1.62842		475	II	A+&AB+	11		1	1	1	-1.62842
A_32_P104432	644596	LINC00087	long intergenic non-protein coding RNA 87	RP11-85L21.2 | non-protein coding RNA 87 | NCRNA00087 |FLJ41308 | long intergenic non-protein coding RNA 87	RNA gene	65.12	0.26223	0.71376	0.04163	0.34445	1.96304e-13	0.00585	1.02115e-19		1.20851	-1.01034	1.21987	-1.06828	1.41884	1.08872	1.66168		1.71468	1.07758	2.02703		1	1	1	1	1.41884	1	1.66168		1.41884	1	1.66168		476	II	A+&AB+	11		1	1	1	-1.66168
A_23_P434890	29775	CARD10	caspase recruitment domain family, member 10	Bcl10 binding protein and activator of NFKB | carma 3 | CARD-containing MAGUK 3 protein | Carma 3 | CARD-containing MAGUK protein 3 | CARMA3 | caspase recruitment domain-containing protein 10 | OTTHUMP00000197888 | BIMP1 | caspase recruitment domain family, member 10 | OTTHUMP00000197890 | OTTHUMP00000197889 | MGC142219	protein-coding	4526.13	0.89494	0.38921	0.17851	0.5466	0.00043	0.0233	3.17349e-25		-1.19929	1.02638	-1.23812	-1.00702	1.46212	1.14623	1.68311		1.21915	1.17647	1.35941		1	1	1	1	1.46212	1	1.68311		1.46212	1	1.68311		477	II	A+&AB+	11		1	1	1	-1.68311
A_23_P201628	3915	LAMC1	laminin, gamma 1 (formerly LAMB2)	Laminin-7 subunit gamma | Laminin-1 subunit gamma | laminin, gamma 1 (formerly LAMB2) | S-laminin subunit gamma | laminin-10 subunit gamma | laminin-6 subunit gamma | OTTHUMP00000033450 | laminin-2 subunit gamma | Laminin-10 subunit gamma | Laminin-2 subunit gamma | laminin B2 chain | S-LAM gamma | laminin-9 subunit gamma | Laminin-9 subunit gamma | laminin subunit gamma-1 | laminin-8 subunit gam…	protein-coding	2002.81	0.05089	0.71372	0.00839	0.95964	1.26731e-20	0.16227	2.20474e-21		-1.28837	1.11321	-1.2458	-1.02029	1.41154	1.06862	1.72401		1.0956	1.1896	1.38386		1	1	1	1	1.41154	1	1.72401		1.41154	1	1.72401		478	II	A+&AB+	11		1	1	1	-1.72401
A_23_P210210	2034	EPAS1	endothelial PAS domain protein 1	BHLHE73 | basic-helix-loop-helix-PAS protein MOP2 | PAS domain-containing protein 2 | member of PAS protein 2 | EPAS-1 | HIF2-alpha | Class E basic helix-loop-helix protein 73 | MOP2 | HLF | endothelial PAS domain-containing protein 1 | HIF-1-alpha-like factor | hypoxia-inducible factor 2 alpha | Basic-helix-loop-helix-PAS protein MOP2 | ECYT4 | HIF2A | PASD2 | class E basic helix-loop-helix prot…	protein-coding	3107.49	0.39424	0.75558	0.95645	0.74638	2.50118e-07	0.35993	1.34186e-10		1.17094	-1.02693	1.04129	-1.0138	1.4345	1.15859	1.7322		1.67971	1.12821	1.80372		1	1	1	1	1.4345	1	1.7322		1.4345	1	1.7322		479	II	A+&AB+	11		1	1	1	-1.7322
A_24_P365807	1947	EFNB1	ephrin-B1	CFND | ligand of eph-related kinase 2 | ELK-L | EPH-related receptor tyrosine kinase ligand 2 | EFL3 | EFL-3 | EPLG2 | LERK-2 | LERK2 | Elk-L | OTTHUMP00000023456 | ephrin-B1 | craniofrontonasal syndrome (craniofrontonasal dysplasia) | ELK ligand | eph-related receptor tyrosine kinase ligand 2 |MGC8782 | CFNS	protein-coding	1600.99	0.06915	0.83099	0.04195	0.74376	4.85706e-22	0.01172	7.25874e-17		-1.12487	1.01678	-1.16532	1.00501	1.43909	1.10388	1.7334		1.27934	1.1224	1.48749		1	1	1	1	1.43909	1	1.7334		1.43909	1	1.7334		480	II	A+&AB+	11		1	1	1	-1.7334
A_23_P129856	3090	HIC1	hypermethylated in cancer 1	ZBTB29 | ZNF901 |hic-1 | hypermethylated in cancer 1 protein | Hic-1 | hypermethylated in cancer 1 | zinc finger and BTB domain-containing protein 29 | Zinc finger and BTB domain-containing protein 29	protein-coding	137.481	0.42321	0.17027	0.73026	0.55495	4.14981e-16	0.00145	8.27733e-13		-1.37626	-1.109	-1.41648	1.02393	1.34736	1.00255	1.77601		-1.02145	-1.10618	1.25382		1	1	1	1	1.34736	1	1.77601		1.34736	1	1.77601		481	II	A+&AB+	11		1	1	-1.31814	-1.77601
A_23_P215479	7461	CLIP2	CAP-GLY domain containing linker protein 2	OTTHUMP00000160724 | cytoplasmic linker protein 115 | Cytoplasmic linker protein 2 | williams-Beuren syndrome chromosomal region 3 protein | CYLN2 | WSCR3 | cytoplasmic linker 2 | Williams-Beuren syndrome chromosomal region 4 protein | Williams-Beuren syndrome chromosome region 3 | WBSCR3 | KIAA0291 | WSCR4 | Cytoplasmic linker protein 115 | Williams-Beuren syndrome chromosome region 4 | MGC11333…	protein-coding	164.105	0.62512	0.61211	0.92807	0.71604	4.84209e-07	9e-05	2e-05		-1.09402	1.00787	-1.10161	-1.02105	1.6022	1.03629	1.53159		1.46451	1.04445	1.39032		1	1	1	1	1.6022	1	1.53159		1.6022	1	1.53159		482	II	A+&AB+	11		1	1	1	-1.53159
A_23_P387184	57224	NHSL1	NHS-like 1	NHS-like 1 | OTTHUMP00000017937 | bA43P8.1 | OTTHUMP00000236390 | chromosome 6 open reading frame 63 | KIAA1357 |NHS-like protein 1 | C6orf63	protein-coding	220.916	0.46815	0.03399	0.24977	0.06445	6.64709e-13	0.00544	0.00039		-1.14838	-1.0676	-1.13952	1.05132	1.58216	1.17747	1.57133		1.37773	1.10291	1.37894		1	1	1	1	1.58216	1	1.57133		1.58216	1	1.57133		483	II	A+&AB+	11		1	1	1	-1.57133
A_23_P167812	221662	RBM24	RNA binding motif protein 24	OTTHUMP00000016067 | OTTHUMP00000221503 | OTTHUMP00000221505 | OTTHUMP00000221504 | RNA-binding region-containing protein 6 | FLJ30829 | dJ259A10.1 | RNA-binding protein 24 | RNA-binding region (RNP1, RRM) containing 6 | RNA-binding motif protein 24 | RNA binding motif protein 24 | RNPC6 |FLJ26355 | FLJ37697 | OTTHUMP00000016066	protein-coding	532.956	0.01555	0.63783	0.10819	0.98185	3.2828e-07	0.51123	2.70367e-15		-1.28618	1.03389	-1.19485	-1.13037	1.54299	-1.01156	1.58585		1.19967	1.02207	1.32724		1	1	1	1	1.54299	1	1.58585		1.54299	1	1.58585		484	II	A+&AB+	11		1	1	1	-1.58585
A_23_P207520	1277	COL1A1	collagen, type I, alpha 1	collagen alpha-1(I) chain |OTTHUMP00000192905 | Alpha-1 type I collagen | pro-alpha-1 collagen type 1 | collagen of skin, tendon and bone, alpha-1 chain | collagen alpha 1 chain type I | alpha-1 type I collagen | collagen, type I, alpha 1 | OI4	protein-coding	17.1953	0.51483	0.95624	0.34956	0.69996	2.79737e-08	0.001	0.0002		1.02075	-1.03461	-1.03484	1.06216	1.56637	1.06594	1.61244		1.59887	1.03028	1.55815		1	1	1	1	1.56637	1	1.61244		1.56637	1	1.61244		485	II	A+&AB+	11		1	1	1	-1.61244
A_23_P137470	57568	SIPA1L2	signal-induced proliferation-associated 1 like 2	signal-induced proliferation-associated 1-like protein 2 | OTTHUMP00000035939 | KIAA1389 |FLJ23126 | SPA-1-like 2 | FLJ23632 | SPAL2 | signal-induced proliferation-associated 1 like 2 | SIPA1-like protein 2	protein-coding	158.252	0.75017	0.27133	0.74587	0.10144	5e-05	0.15801	1.09945e-07		-1.17579	-1.01712	-1.21199	1.00904	1.56952	1.1208	1.61704		1.33486	1.10193	1.3342		1	1	1	1	1.56952	1	1.61704		1.56952	1	1.61704		486	II	A+&AB+	11		1	1	1	-1.61704
A_23_P206310	9764	KIAA0513	KIAA0513	hypothetical protein LOC9764 | KIAA0513	protein-coding	767.395	0.33184	0.27422	0.05064	0.40402	2.82455e-10	0.00174	3.77156e-09		-1.01366	1.00422	-1.04473	1.04855	1.52209	1.20293	1.54784		1.50158	1.20801	1.48157		1	1	1	1	1.52209	1	1.54784		1.52209	1	1.54784		487	II	A+&AB+	11		1	1	1	-1.54784
A_23_P73097	8601	RGS20	regulator of G-protein signaling 20	OTTHUMP00000227397 | g(z)GAP | RGSZ1 | gz-GAP | Regulator of Gz-selective protein signaling 1 | regulator of G-protein signaling Z1 | regulator of Gz-selective protein signaling 1 | regulator of G-protein signaling 20 | regulator of G-protein signalling 20 |OTTHUMP00000227381 | Regulator of G-protein signaling Z1 | G(z)GAP | Gz-selective GTPase-activating protein | Gz-GAP | ZGAP1 | gz-selective G…	protein-coding	563.531	0.01258	0.28052	0.00733	0.10777	2.04818e-06	0.00137	5e-05		1.0991	1.04946	1.05186	-1.02371	1.48705	-1.12248	1.54894		1.63442	-1.06958	1.62927		1	1	1	1	1.48705	1	1.54894		1.48705	1	1.54894		488	II	A+&AB+	11		1	1	1	-1.54894
A_24_P634530	55313	CPPED1	calcineurin-like phosphoesterase domain containing 1	OTTHUMP00000236588 | complete S-transactivated protein 1 | CSTP1 | calcineurin-like phosphoesterase domain containing 1 | complete S transactivated protein 1 | Complete S-transactivated protein 1 | OTTHUMP00000236589 | calcineurin-like phosphoesterase domain-containing protein 1 | OTTHUMP00000236590 | FLJ11151 |EC 3.1.-.-	protein-coding	199.665	0.00506	0.72996	0.00168	0.98159	2.71101e-11	0.09374	0.00028		1.01944	1.00467	1.01711	-1.01738	1.48079	1.25376	1.5595		1.50958	1.25962	1.58618		1	1	1	1	1.48079	1	1.5595		1.48079	1	1.5595		489	II	A+&AB+	11		1	1	1	-1.5595
A_23_P159125	9121	SLC16A5	similar to MCT; solute carrier family 16, member 5 (monocarboxylic acid transporter 6)	solute carrier family 16 member 5 | MCT 6 | solute carrier family 16 (monocarboxylic acid transporters), member 5 | MCT6 | solute carrier family 16, member 5 (monocarboxylic acid transporter 6) |monocarboxylate transporter 5 | MCT 5 | monocarboxylate transporter 6 | MCT5 | Solute carrier family 16 member 5 | Monocarboxylate transporter 5	protein-coding	2506.14	8e-05	0.93926	0.02503	0.425	2.00365e-13	0.57287	6.72311e-08		-1.04873	1.06227	-1.12023	1.05154	1.48002	1.14263	1.56365		1.41125	1.21378	1.39583		1	1	1	1	1.48002	1	1.56365		1.48002	1	1.56365		490	II	A+&AB+	11		1	1	1	-1.56365
A_23_P352879	2729	GCLC	glutamate-cysteine ligase, catalytic subunit	gamma-ECS |GCL | gamma-glutamylcysteine synthetase | glutamate-cysteine ligase, catalytic subunit | GCS | Gamma-ECS | GLCL | OTTHUMP00000217803 | GCS heavy chain | Gamma-glutamylcysteine synthetase | GLCLC | glutamate--cysteine ligase catalytic subunit |EC 6.3.2.2	protein-coding	1111.94	0.09335	0.56473	0.01397	0.92823	4.51728e-17	0.04588	2e-05		-1.15416	1.03467	-1.18268	1.07226	1.47986	1.15965	1.56537		1.2822	1.19986	1.32358		1	1	1	1	1.47986	1	1.56537		1.47986	1	1.56537		491	II	A+&AB+	11		1	1	1	-1.56537
A_24_P379413	3570	IL6R	interleukin 6 receptor	interleukin 6 receptor | MGC104991 | interleukin-6 receptor subunit alpha | IL-6R 1 | CD126 | Membrane glycoprotein 80 | IL-6R subunit alpha | IL6RA | CD126 antigen | OTTHUMP00000034320 | IL-6RA | IL-6 receptor subunit alpha |IL-6R-1 | OTTHUMP00000217867 | gp80 | IL-6R-alpha | membrane glycoprotein 80 | OTTHUMP00000217870	protein-coding	103.854	0.26099	0.34249	0.20116	0.93804	1.94911e-20	0.34873	9.33689e-13		1.10322	1.01444	1.20131	-1.0523	1.44059	-1.2	1.57551		1.58929	-1.29382	1.89268		1	1	1	1	1.44059	1	1.57551		1.44059	1	1.57551		492	II	A+&AB+	11		1	1	1	-1.57551
A_23_P150693	24147	FJX1	four jointed box 1 (Drosophila)	putative secreted ligand homologous to fjx1 | Four-jointed protein homolog | FLJ25593 | four jointed box 1 (Drosophila) | four-jointed protein homolog | four-jointed box protein 1 |OTTHUMP00000232571 | FLJ22416	protein-coding	6669.9	0.13469	0.19554	0.09847	0.56115	0.00037	0.83801	2.2755e-11		-1.07284	1.04105	-1.07835	-1.03615	1.44463	1.23899	1.60529		1.34655	1.28985	1.48865		1	1	1	1	1.44463	1	1.60529		1.44463	1	1.60529		493	II	A+&AB+	11		1	1	1	-1.60529
A_24_P360206	56138	PCDHA11	protocadherin alpha 11	KIAA0345-like 3 | OTTHUMP00000223678 | CNR7 | ortholog of mouse CNR7 | protocadherin alpha 11 | CRNR7 | PCDH-ALPHA11 | protocadherin alpha-11 | CNRN7 | CNRS7 | PCDH-alpha-11	protein-coding	151.499	0.00342	0.62147	0.00457	0.8593	4.56406e-12	0.01792	5.79129e-25		-1.18617	1.01227	-1.08513	-1.0396	1.51724	1.08824	1.66811		1.27911	1.10159	1.53724		1	1	1	1	1.51724	1	1.66811		1.51724	1	1.66811		494	II	A+&AB+	11		1	1	1	-1.66811
A_23_P873	9473	C1orf38	chromosome 1 open reading frame 38 (C1orf38), transcript variant 3, mRNA	protein THEMIS2 | THEMIS2 | chromosome 1 open reading frame 38 | Induced by contact to basement membrane 1 protein | ICB1 | OTTHUMP00000003993 | ICB-1 | protein ICB-1 |OTTHUMP00000003850 | induced by contact to basement membrane 1 protein | basement membrane-induced | OTTHUMP00000003991 | thymocyte-expressed molecule involved in selection protein 2 | Protein ICB-1 | Thymocyte-expressed molecule i…	protein-coding	973.732	0.91852	0.80262	0.94241	0.9113	1.35173e-06	0.02039	9.69123e-08		1.0707	1.03126	1.03075	1.02705	1.55153	1.0316	1.7291		1.66122	1.06385	1.78227		1	1	1	1	1.55153	1	1.7291		1.55153	1	1.7291		495	II	A+&AB+	11		1	1	1	-1.7291
A_23_P210330	29094	LGALSL	lectin, galactoside-binding-like	GRP | OTTHUMP00000202188 | HSPC159 | MGC71953 | OTTHUMP00000202181 | lectin, galactoside-binding-like |MGC33751 | OTTHUMP00000159938	protein-coding	1441.55	0.00183	0.69263	0.00202	0.74098	1.10595e-07	0.01067	3.46659e-09		1.05077	-1.0197	1.03445	1.00569	1.48014	1.17766	1.74465		1.55529	1.15491	1.80475		1	1	1	1	1.48014	1	1.74465		1.48014	1	1.74465		496	II	A+&AB+	11		1	1	1	-1.74465
A_23_P217755	357	SHROOM2	shroom family member 2	Apical-like protein | OTTHUMP00000022887 |APX homolog of Xenopus | HSAPXL | APXL | apical protein-like (Xenopus laevis) | apical-like protein | protein Shroom2 | shroom family member 2 | apical protein, Xenopus laevis-like | FLJ39277 | DKFZp781J074 | Protein APXL	protein-coding	25.3705	0.11635	0.90985	0.00401	0.47918	6.17045e-13	0.00109	5.91044e-11		-1.2694	1.10868	-1.16133	-1.08003	1.47646	-1.03509	1.74688		1.16312	1.0711	1.50421		1	1	1	1	1.47646	1	1.74688		1.47646	1	1.74688		497	II	A+&AB+	11		1	1	1	-1.74688
A_24_P119131	144404	TMEM120B	transmembrane protein 120B	OTTHUMP00000240045 | transmembrane protein 120B | OTTHUMP00000240044 |OTTHUMP00000240043	protein-coding	551.69	0.29459	0.68123	0.51133	0.45563	1.8846e-08	0.18182	2e-05		1.14334	1.06388	1.11338	1.01754	1.48966	1.23756	1.76383		1.70319	1.31662	1.96381		1	1	1	1	1.48966	1	1.76383		1.48966	1	1.76383		498	II	A+&AB+	11		1	1	1	-1.76383
A_23_P21092	794	CALB2	calbindin 2	CR | calbindin D29K | CAL2 | calbindin 2 | calretinin |OTTHUMP00000174922 | CAB29 | calbindin 2, 29kDa (calretinin) | 29 kDa calbindin | calbindin 2, (29kD, calretinin)	protein-coding	148.586	0.60605	0.08307	0.10024	0.82249	7.98279e-07	0.00141	2.83646e-06		-1.03519	-1.09175	-1.29085	-1.16166	1.51641	1.24186	1.77752		1.46486	1.13749	1.37702		1	1	1	1	1.51641	1	1.77752		1.51641	1	1.77752		499	II	A+&AB+	11		1	1	1	-1.77752
A_24_P410797	8997	KALRN	kalirin, RhoGEF kinase	Serine/threonine-protein kinase with Dbl- and pleckstrin homology domain | Huntingtin-associated protein-interacting protein |FLJ12332 | Protein Duo | OTTHUMP00000165774 | huntingtin-associated protein interacting protein (duo) | HAPIP | FLJ18196 | Kalirin | DUO | serine/threonine kinase with Dbl- and pleckstrin homology domains | OTTHUMP00000215857 | DUET | OTTHUMP00000155215 | OTTHUMP0000016577…	protein-coding	38.3043	0.14032	0.8422	0.23131	0.96905	0.00014	0.0002	1.23633e-12		-1.01659	-1.01701	-1.03167	-1.02949	1.59674	1.2756	1.75468		1.57068	1.25426	1.70082		1	1	1	1	1.59674	1	1.75468		1.59674	1	1.75468		500	II	A+&AB+	11		1	1	1	-1.75468
A_23_P86931	219855	SLC37A2	solute carrier family 37 (glycerol-3-phosphate transporter), member 2	OTTHUMP00000231401 | SPX2 | FLJ00171 | solute carrier family 37 (glycerol-3-phosphate transporter), member 2 | OTTHUMP00000231403 | sugar phosphate exchanger 2 | pp11662 | solute carrier family 37 member 2 |MGC71430 | Solute carrier family 37 member 2	protein-coding	328.198	0.99388	0.99682	0.37193	0.95563	5.55638e-07	0.50655	0.00026		-1.08244	1.02345	-1.12575	1.07978	1.57574	1.19942	1.77016		1.45573	1.22755	1.57243		1	1	1	1	1.57574	1	1.77016		1.57574	1	1.77016		501	II	A+&AB+	11		1	1	1	-1.77016
A_23_P32577	1602	DACH1	dachshund homolog 1 (Drosophila)	DACH | Dach1 | dachshund homolog (Drosophila) | OTTHUMP00000018493 | dachshund homolog 1 |FLJ10138 | dachshund homolog 1 (Drosophila) | OTTHUMP00000018494	protein-coding	251.03	0.54353	0.15772	0.18326	0.72129	3.17986e-18	1.45068e-06	3.75031e-29		-1.2362	1.02547	-1.16594	1.01734	1.58552	-1.25622	1.82022		1.28258	-1.22502	1.56116		1	1	1	1	1.58552	1	1.82022		1.58552	1	1.82022		502	II	A+&AB+	11		1	1	1	-1.82022
A_23_P394395	57158	JPH2	junctophilin 2	OTTHUMP00000031651 | Junctophilin type 2 | junctophilin-2 |FLJ40969 | JP-2 | junctophilin type 2 | OTTHUMP00000031652 | JP2 | junctophilin 2	protein-coding	60.8628	0.43558	0.56975	0.68576	0.66957	3.75875e-06	0.02022	2.52992e-11		1.02053	-1.07992	-1.20453	-1.03259	1.33909	1.23743	1.98774		1.36658	1.14585	1.65022		1	1	1	1	1.33909	1	1.98774		1.33909	1	1.98774		503	II	A+&AB+	11		1	1	-1.4844	-1.98774
A_23_P429998	2354	FOSB	FBJ murine osteosarcoma viral oncogene homolog B	FBJ murine osteosarcoma viral oncogene homolog B | GOSB | G0/G1 switch regulatory protein 3 | AP-1 | MGC42291 | GOS3 | G0S3 | oncogene FOS-B | DKFZp686C0818 |activator protein 1 | protein fosB	protein-coding	56.8471	0.50094	0.92048	0.417	0.55823	0.00016	0.0284	2.09718e-12		-1.33667	-1.04868	-1.29936	-1.14132	1.82531	-1.00481	1.84537		1.36557	-1.05372	1.42021		1	1	1	1	1.82531	1	1.84537		1.82531	1	1.84537		504	II	A+&AB+	11		1	1	1	-1.84537
A_24_P90216	55366	LGR4	leucine-rich repeat-containing G protein-coupled receptor 4	leucine-rich repeat-containing G protein-coupled receptor 4 | G-protein coupled receptor 48 | G protein-coupled receptor 48 | leucine-rich repeat containing G protein-coupled receptor 4 |G-protein-coupled receptor 48 | leucine-rich repeat-containing G-protein coupled receptor 4 | OTTHUMP00000232237 | GPR48 | OTTHUMP00000164774	protein-coding	1196.15	0.09683	0.92946	0.1234	0.77732	7e-05	0.00584	6.97869e-12		1.14972	1.02459	1.21457	1.0035	1.79731	1.09497	1.84628		2.0664	1.1219	2.24244		1	1	1	1	1.79731	1	1.84628		1.79731	1	1.84628		505	II	A+&AB+	11		1	1	1	-1.84628
A_23_P160466	10560	SLC19A2	solute carrier family 19 (thiamine transporter), member 2	Thiamine carrier 1 | THTR1 | THT1 | TRMA | ThTr1 | TC1 |OTTHUMP00000033497 | Solute carrier family 19 member 2 | solute carrier family 19 member 2 | ThTr-1 | high affinity thiamine transporter | thTr-1 | thiamine transporter 1 | reduced folate carrier protein (RFC) like | OTTHUMP00000033498 | OTTHUMP00000033499 | solute carrier family 19 (thiamine transporter), member 2	protein-coding	1609.32	0.22823	0.49667	0.00926	0.86781	0.00022	0.01069	2.35399e-10		1.01228	1.02921	-1.00896	1.01041	1.77433	1.30741	1.8829		1.79612	1.3456	1.86618		1	1	1	1	1.77433	1	1.8829		1.77433	1	1.8829		506	II	A+&AB+	11		1	1	1	-1.8829
A_24_P224926	4242	MFNG	MFNG O-fucosylpeptide 3-beta-N-acetylglucosaminyltransferase	O-fucosylpeptide 3-beta-N-acetylglucosaminyltransferase | beta-1,3-N-acetylglucosaminyltransferase manic fringe | manic fringe (Drosophila) homolog | MFNG O-fucosylpeptide 3-beta-N-acetylglucosaminyltransferase |OTTHUMP00000197828 | manic fringe homolog (Drosophila) |EC 2.4.1.222	protein-coding	70.2633	0.14064	0.78645	0.11521	0.33203	7.36612e-08	0.53835	1.9269e-11		-1.11298	1.02861	-1.00314	-1.03611	1.77231	1.10365	1.7534		1.5924	1.13523	1.74791		1	1	1	1	1.77231	1	1.7534		1.77231	1	1.7534		507	II	A+&AB+	11		1	1	1	-1.7534
A_23_P211926	7474	WNT5A	wingless-type MMTV integration site family, member 5A	protein Wnt-5a | wingless-type MMTV integration site family, member 5A |OTTHUMP00000212837 | OTTHUMP00000212861 | WNT-5A protein | hWNT5A	protein-coding	250.54	0.99052	0.5608	0.78037	0.62346	0.00012	0.00626	1.81015e-08		-1.14334	-1.01294	-1.14125	1.02575	1.78396	1.16789	1.78087		1.56031	1.15297	1.56046		1	1	1	1	1.78396	1	1.78087		1.78396	1	1.78087		508	II	A+&AB+	11		1	1	1	-1.78087
A_23_P19673	6446	SGK1	serum/glucocorticoid regulated kinase 1	OTTHUMP00000017248 |OTTHUMP00000017246 | OTTHUMP00000234028 | SGK | serine/threonine-protein kinase Sgk1 | OTTHUMP00000017249 | serine/threonine protein kinase SGK | serum/glucocorticoid regulated kinase | OTTHUMP00000017247 | serum/glucocorticoid regulated kinase 1 | serum/glucocorticoid-regulated kinase 1 | Serum/glucocorticoid-regulated kinase 1 | OTTHUMP00000234029 |EC 2.7.11.1	protein-coding	2810.57	0.09648	0.39533	0.46738	0.71151	1.46163e-09	0.07274	1.2694e-14		-1.28611	1.03403	-1.29955	1.02104	1.83829	1.28147	1.72643		1.42934	1.32508	1.32848		1	1	1	1	1.83829	1	1.72643		1.83829	1	1.72643		509	II	A+&AB+	11		1	1	1	-1.72643
A_32_P83845	23462	HEY1	hairy/enhancer-of-split related with YRPW motif 1	CHF2 | hairy-related transcription factor 1 | HES-related repressor protein 1 | Class B basic helix-loop-helix protein 31 | OTTHUMP00000227683 | bHLHb31 | cardiovascular helix-loop-helix factor 2 |HES-related repressor protein 2 | HRT-1 | basic helix-loop-helix protein OAF1 | Hairy and enhancer of split-related protein 1 | BHLHb31 | HRT1 | OTTHUMP00000227098 | MGC1274 | hairy and enhancer of spli…	protein-coding	121.743	0.86273	0.94209	0.78011	0.7709	2e-05	0.00731	9.50049e-08		1.11991	1.00708	1.16376	1.04743	1.87226	1.33353	1.72885		2.09676	1.34297	2.01197		1	1	1	1	1.87226	1	1.72885		1.87226	1	1.72885		510	II	A+&AB+	11		1	1	1	-1.72885
A_24_P941279	10847	SRCAP	Snf2-related CREBBP activator protein	Snf2-related CREBBP activator protein | Snf2-related CBP activator protein | EAF1 | OTTHUMP00000163226 | Domino homolog 2 | helicase SRCAP | OTTHUMP00000208671 | KIAA0309 | DOMO1 | domino homolog 2 | domino homolog 1 | Snf2-related CBP activator | SWR1 |FLJ44499 | Swi2/Snf2-related ATPase homolog, domino homolog 1 |EC 3.6.4.-	protein-coding	225.925	0.42895	0.36378	0.02539	0.50269	5.18022e-13	0.01193	9.22609e-14		-1.15892	-1.03747	-1.08162	1.06721	1.94848	1.17331	1.73614		1.68129	1.13093	1.60513		1	1	1	1	1.94848	1	1.73614		1.94848	1	1.73614		511	II	A+&AB+	11		1	1	1	-1.73614
A_24_P322353	9050	PSTPIP2	proline-serine-threonine phosphatase interacting protein 2	OTTHUMP00000202254 | proline-serine-threonine phosphatase interacting protein 2 |MAYP | proline-serine-threonine phosphatase-interacting protein 2 | MGC34175 | OTTHUMP00000202182 | PEST phosphatase-interacting protein 2	protein-coding	116.781	0.02355	0.62911	0.02366	0.16571	1.07534e-07	0.01695	7.88698e-12		-1.00083	1.00033	-1.16047	-1.00795	1.97038	-1.08802	1.83129		1.96875	-1.08766	1.57806		1	1	1	1	1.97038	1	1.83129		1.97038	1	1.83129		512	II	A+&AB+	11		1	1	1	-1.83129
A_23_P105856	283537	SLC46A3	solute carrier family 46, member 3	FKSG16 | OTTHUMP00000178553 | DKFZp686A1775 | FLJ42613 | OTTHUMP00000018184 | solute carrier family 46, member 3 | solute carrier family 46 member 3	protein-coding	39.0085	0.20354	0.85692	0.58231	0.88899	4.08514e-26	0.03472	7.64307e-15		-1.10761	-1.10837	1.0406	-1.07505	1.85132	1.66493	2.20435		1.67145	1.50214	2.29385		1	1	1	1	1.85132	1	2.20435		1.85132	1	2.20435		513	II	A+&AB+	11		1	1	1	-2.20435
A_23_P255126	139716	GAB3	GRB2-associated binding protein 3	GRB2-associated binder 3 | GRB2-associated-binding protein 3 |DOS/Gab family member 3 | OTTHUMP00000026056 | Gab3 scaffolding protein | Growth factor receptor bound protein 2-associated protein 3 | growth factor receptor bound protein 2-associated protein 3 | OTTHUMP00000225955 | OTTHUMP00000026055 | GRB2-associated binding protein 3	protein-coding	16.5231	0.02755	0.52687	0.00103	0.7391	9.1139e-06	0.58368	4.84825e-20		-1.10981	-1.23833	1.24368	1.03664	1.91705	1.88169	2.1776		1.72737	1.51954	2.70824		1	1	1	1	1.91705	1	2.1776		1.91705	1	2.1776		514	II	A+&AB+	11		1	1	1	-2.1776
A_23_P146134	78986	DUSP26	dual specificity phosphatase 26 (putative)	Low-molecular-mass dual-specificity phosphatase 4 | DUSP24 | MGC1136 |MGC2627 | SKRP3 | dual specificity phosphatase 26 (putative) | Mitogen-activated protein kinase phosphatase 8 | LDP-4 | mitogen-activated protein kinase phosphatase 8 | low-molecular-mass dual-specificity phosphatase 4 | dual specificity protein phosphatase 26 | Novel amplified gene in thyroid anaplastic cancer | Dual specifici…	protein-coding	216.713	0.97553	0.40637	0.7243	0.50466	2.1791e-13	0.00015	6.25099e-21		1.04541	-1.10507	1.07268	-1.02487	1.93017	1.29666	2.21352		2.01782	1.17337	2.3744		1	1	1	1	1.93017	1	2.21352		1.93017	1	2.21352		515	II	A+&AB+	11		1	1	1	-2.21352
A_23_P397999	7855	FZD5	frizzled homolog 5 (Drosophila)	fzE5 | frizzled homolog 5 (Drosophila) | hFz5 | HFZ5 | Wnt receptor | OTTHUMP00000206654 | fz-5 | Fz-5 | frizzled-5 | FzE5 | chromosome 2 open reading frame 31 | frizzled family receptor 5 | MGC129692 | seven-transmembrane receptor frizzled-5 | frizzled 5, seven transmembrane spanning receptor | frizzled (Drosophila) homolog 5 | C2orf31 | DKFZP434E2135 |DKFZp434E2135	protein-coding	602.265	0.85586	0.7848	0.7544	0.87259	3.65883e-17	0.07709	1.73044e-07		-1.04068	-1.00232	-1.16453	1.0317	2.04203	1.18968	2.31431		1.96221	1.18693	1.98733		1	1	1	1	2.04203	1	2.31431		2.04203	1	2.31431		516	II	A+&AB+	11		1	1	1	-2.31431
A_23_P162640	23710	GABARAPL1	GABA(A) receptor-associated protein like 1	ATG8B | glandular epithelial cell protein 1 | APG8L | GABA(A) receptor-associated protein like 1 | gamma-aminobutyric acid receptor-associated protein-like 1 | OTTHUMP00000238740 | GABA(A) receptor-associated protein-like 1 | GEC-1 | OTTHUMP00000238807 | Glandular epithelial cell protein 1 | ATG8 | ATG8L | GEC1 | OTTHUMP00000238820 |APG8-LIKE | Early estrogen-regulated protein | early estrogen-re…	protein-coding	1531.08	0.4323	0.58917	0.50499	0.73073	4.73269e-19	0.00357	1.15285e-10		-1.17687	1.02746	-1.09194	-1.00007	1.83271	1.06866	1.98904		1.55727	1.09801	1.82157		1	1	1	1	1.83271	1	1.98904		1.83271	1	1.98904		517	II	A+&AB+	11		1	1	1	-1.98904
A_23_P139704	1848	DUSP6	dual specificity phosphatase 6	MKP-3 | MAP kinase phosphatase 3 | MKP3 |dual specificity protein phosphatase 6 | Dual specificity protein phosphatase PYST1 | serine/threonine specific protein phosphatase | Mitogen-activated protein kinase phosphatase 3 | mitogen-activated protein kinase phosphatase 3 | PYST1 | dual specificity phosphatase 6 | dual specificity protein phosphatase PYST1 |EC 3.1.3.16,EC 3.1.3.48	protein-coding	6014.72	0.83745	0.82307	0.44204	0.8333	6.13413e-08	0.01384	2.62712e-11		-1.09457	1.06924	-1.04274	1.05483	1.7823	1.32388	2.05122		1.62831	1.41555	1.96714		1	1	1	1	1.7823	1	2.05122		1.7823	1	2.05122		518	II	A+&AB+	11		1	1	1	-2.05122
A_23_P390518	8792	TNFRSF11A	tumor necrosis factor receptor superfamily, member 11a, NFKB activator (receptor of RANKL)	tumor necrosis factor receptor superfamily member 11A | loss of heterozygosity, 18, chromosomal region 1 | OFE | CD265 antigen | ODFR |FEO | receptor activator of NF-KB | RANK | OPTB7 | TRANCER | PDB2 | OSTS | LOH18CR1 | Receptor activator of NF-KB | Osteoclast differentiation factor receptor | CD265 | osteoclast differentiation factor receptor | OTTHUMP00000163667 | tumor necrosis factor recepto…	protein-coding	124.873	0.57231	0.96576	0.045	0.61903	4.39253e-12	0.05109	1.08475e-23		1.09169	1.04592	1.061	1.03871	1.70406	1.24881	1.93151		1.86031	1.30616	2.04933		1	1	1	1	1.70406	1	1.93151		1.70406	1	1.93151		519	II	A+&AB+	11		1	1	1	-1.93151
A_23_P149529	4070	TACSTD2	tumor-associated calcium signal transducer 2	epithelial glycoprotein-1 | pancreatic carcinoma marker protein GA733-1 |40kD glycoprotein, identified by monoclonal antibody GA733 | pancreatic carcinoma marker protein GA7331 | membrane component chromosome 1 surface marker 1 | GA733-1 | cell surface glycoprotein Trop-2 | TROP2 | M1S1 | Pancreatic carcinoma marker protein GA733-1 | cell surface glycoprotein TROP2 | EGP-1 | gastrointestinal tumo…	protein-coding	3740.2	0.00358	0.68629	0.11261	0.99902	1.3289e-22	0.31501	2.06291e-24		1.02134	1.02274	-1.08013	1.01651	1.69615	-1.27474	1.98698		1.73235	-1.2464	1.83957		1	1	1	1	1.69615	1	1.98698		1.69615	1	1.98698		520	II	A+&AB+	11		1	1	1	-1.98698
A_23_P393034	3038	HAS3	hyaluronan synthase 3	hyaluronate synthase 3 | Hyaluronate synthase 3 | hyaluronic acid synthase 3 |OTTHUMP00000174869 | OTTHUMP00000174870 | HA synthase 3 | hyaluronan synthase 3 | Hyaluronic acid synthase 3 |EC 2.4.1.212	protein-coding	72.1893	0.2692	0.92918	0.64348	0.75359	1.83142e-07	0.02024	3.73803e-07		1.15979	1.00769	1.05277	1.03545	1.6581	1.30075	2.05773		1.92305	1.31075	2.16632		1	1	1	1	1.6581	1	2.05773		1.6581	1	2.05773		521	II	A+&AB+	11		1	1	1	-2.05773
A_23_P146946	1474	CST6	cystatin E/M	cystatin M/E | cystatin E/M | cystatin-6 |OTTHUMP00000234150 | cysteine proteinase inhibitor | cystatin-M | Cystatin-E | cystatin-E | cystatin 6 | Cystatin-6 | cystatin M	protein-coding	26.7274	0.57743	0.51694	0.38822	0.94769	1.11582e-06	0.49333	1e-05		-1.55548	-1.05958	-1.65938	-1.03962	1.60765	-1.08236	2.36288		1.03354	-1.14685	1.42395		1	1	1	1	1.60765	1	2.36288		1.60765	1	2.36288		522	II	A+&AB+	11		1	1	-1.46977	-2.36288
A_23_P77223	55897	MESP1	mesoderm posterior 1 homolog (mouse)	bHLHc5 | mesoderm posterior protein 1 |OTTHUMP00000194686 | mesoderm posterior 1 homolog (mouse) | MGC10676 | class C basic helix-loop-helix protein 5 | Class C basic helix-loop-helix protein 5 | BHLHC5	protein-coding	864.213	0.10406	0.877	0.00062	0.41227	1.29903e-10	0.39298	3.1784e-12		-1.11432	-1.01464	-1.05928	-1.00735	2.17487	1.14914	2.03853		1.95175	1.13256	1.92445		1	1	1	1	2.17487	1	2.03853		2.17487	1	2.03853		523	II	A+&AB+	11		1	1	1	-2.03853
A_23_P393620	7980	TFPI2	tissue factor pathway inhibitor 2	PP5 | placental protein 5 | REF1 | OTTHUMP00000162595 | tissue factor pathway inhibitor 2 | OTTHUMP00000208602 |FLJ21164 | TFPI-2 | Placental protein 5	protein-coding	2277.2	0.00048	0.64325	7e-05	0.91208	5.71085e-12	0.01238	2.89726e-21		1.00254	1.05757	1.02654	-1.03889	2.22292	1.29282	2.18506		2.22857	1.36725	2.24305		1	1	1	1	2.22292	1	2.18506		2.22292	1	2.18506		524	II	A+&AB+	11		1	1	1	-2.18506
A_32_P4199	220441	RNF152	ring finger protein 152	MGC138161 | FLJ39176 | RING finger protein 152 | ring finger protein 152 | OTTHUMP00000163663 |E3 ubiquitin-protein ligase RNF152 |EC 6.3.2.-	protein-coding	129.445	0.32982	0.80216	0.00645	0.42493	7.24189e-07	0.01	1.49381e-15		-1.02579	1.026	1.04117	-1.02504	2.36103	-1.21118	1.97701		2.30167	-1.18049	2.0584		1	1	1	1	2.36103	1	1.97701		2.36103	1	1.97701		525	II	A+&AB+	11		1	1	1	-1.97701
A_23_P40108	1299	COL9A3	collagen, type IX, alpha 3	collagen alpha-3(IX) chain | DJ885L7.4.1 |OTTHUMP00000031507 | MED | collagen, type IX, alpha 3 | FLJ90759 | collagen type IX proteoglycan | IDD | collagen IX, alpha-3 polypeptide | EDM3	protein-coding	34.5815	0.4496	0.61187	0.46669	0.65625	0.00014	0.02313	4.11197e-07		-1.08772	1.05908	-1.12139	-1.00498	2.76617	1.07997	2.09065		2.54309	1.14377	1.86434		1	1	1	1	2.76617	1	2.09065		2.76617	1	2.09065		526	II	A+&AB+	11		1	1	1.32311	-2.09065
A_23_P159382	9871	SEC24D	SEC24 family, member D (S. cerevisiae)	SEC24 related gene family, member D | SEC24-related protein D | protein transport protein Sec24D | SEC24 (S. cerevisiae) related gene family, member D | OTTHUMP00000219902 | OTTHUMP00000163899 |FLJ43974 | SEC24 family, member D (S. cerevisiae) | KIAA0755	protein-coding	660.054	0.86673	0.50812	0.18109	0.7371	1.1152e-13	0.002	2.02021e-19		-1.01703	1.05941	1.14875	-1.03684	2.46736	1.38047	2.62022		2.42604	1.46248	3.00998		1	1	1	1	2.46736	1	2.62022		2.46736	1	2.62022		527	II	A+&AB+	11		1	1	1	-2.62022
A_24_P942163	55793	FAM63A	family with sequence similarity 63, member A	FLJ11280 | OTTHUMP00000033019 | KIAA1390 | hypothetical protein LOC55793 | family with sequence similarity 63, member A | RP11-316M1.5 | OTTHUMP00000033018 |FLJ43504	protein-coding	108.394	0.07365	0.58471	0.00877	0.96259	6.02558e-44	0.11344	1.16158e-40		1.21924	1.04115	1.25006	-1.0041	2.49134	1.10774	3.46209		3.03754	1.15332	4.32782		1	1	1	1	2.49134	1	3.46209		2.49134	1	3.46209		528	II	A+&AB+	11		1	1	-1.38965	-3.46209
A_23_P312150	1907	EDN2	endothelin 2	endothelin-2 | ET-2 | preproendothelin 2 | ET2 |OTTHUMP00000007075 | PPET2 | preproendothelin-2 | Preproendothelin-2 | endothelin 2	protein-coding	14.6416	0.87416	0.61192	0.00627	0.23099	1.27026e-18	0.00152	1.8e-32		-1.03491	1.10561	-1.38776	-1.21956	2.96304	1.78798	3.7947		2.86309	1.97681	2.73441		1	1	1	1	2.96304	1	3.7947		2.96304	1	3.7947		529	II	A+&AB+	11		1	1	1	-3.7947
A_23_P52336	219699	UNC5B	unc-5 homolog B (C. elegans)	P53RDL1 | unc5 (C.elegans homolog) b | protein unc-5 homolog B | Protein unc-5 homolog B | transmembrane receptor Unc5H2 |OTTHUMP00000019771 | p53-regulated receptor for death and life protein 1 | unc-5 homolog 2 | p53RDL1 | protein unc-5 homolog 2 | unc-5 homolog B (C. elegans) | Protein unc-5 homolog 2 | UNC5H2 | OTTHUMP00000019772 | netrin receptor UNC5B	protein-coding	11.9363	0.07641	0.55653	0.00136	0.20346	8.56311e-07	0.0271	1.1339e-18		-1.77923	1.06587	-2.14752	1.47659	3.8248	1.55277	4.12135		2.14969	1.65505	1.91912		1	1	1	1	3.8248	1	4.12135		3.8248	1	4.12135		530	II	A+&AB+	11		1	1	1	-4.12135
A_32_P524904	254439	C11ORF86	chromosome 11 open reading frame 86	FLJ22675 |OTTHUMP00000204297 | chromosome 11 open reading frame 86 | hypothetical protein LOC254439	protein-coding	7.53367	0.19762	0.70306	0.27818	0.56789	3.03828e-33	0.00843	3.84459e-28		-1.79005	-1.15152	1.63136	-1.13457	5.09388	1.96273	8.60506		2.84566	1.70447	14.038		1	1	1	1	5.09388	1	8.60506		5.09388	1	8.60506		531	II	A+&AB+	11		1	1	-1.68929	-8.60506
A_24_P932887	90853	SPOCD1	SPOC domain containing 1	FLJ39908 | FLJ25348 | OTTHUMP00000228471 | SPOC domain containing 1 | OTTHUMP00000003954 | OTTHUMP00000228473 | SPOC domain-containing protein 1	protein-coding	27.0691	0.0248	0.48135	0.22011	0.49937	0.23587	0.0006	2.33792e-11		-1.4923	-1.05552	-1.14883	-1.09654	-1.26262	-1.62215	-2.54281		-1.88421	-1.71221	-2.92126		1	1	1	1	1	-1.62215	-2.54281		1	-1.62215	-2.54281		532	II	B+&AB+	12		1	1	2.54281	1.56756
A_32_P352358	650293	LOC650293	seven transmembrane helix receptor	seven transmembrane helix receptor	protein-coding	33.6065	0.40408	0.94576	0.88445	0.71119	0.00399	0.00063	1.03755e-09		-1.0107	-1.06592	-1.02711	-1.07019	-1.2453	-1.86251	-1.93474		-1.25862	-1.98529	-1.98719		1	1	1	1	1	-1.86251	-1.93474		1	-1.86251	-1.93474		533	II	B+&AB+	12		1	1	1.93474	1
A_23_P212800	2250	FGF5	fibroblast growth factor 5	HBGF-5 | Heparin-binding growth factor 5 | heparin-binding growth factor 5 |OTTHUMP00000160795 | Smag-82 | FGF-5 | OTTHUMP00000160796 | fibroblast growth factor 5	protein-coding	692.081	0.06687	0.56842	0.11117	0.79217	0.01421	9.20674e-10	0.00011		1.31109	-1.04118	1.27694	-1.02162	-1.21161	-2.17856	-1.79969		1.08211	-2.26827	-1.40938		1	1	1	1	1	-2.17856	-1.79969		1	-2.17856	-1.79969		534	II	B+&AB+	12		1	1	1.79969	1
A_23_P386398	135398	C6orf141	chromosome 6 open reading frame 141	hypothetical protein LOC135398 |OTTHUMP00000233263 | MGC46457 | chromosome 6 open reading frame 141	protein-coding	152.407	0.94621	0.39698	0.75164	0.53391	0.07331	5e-05	1.59971e-07		-1.24745	1.00862	-1.13573	1.02913	-1.38037	-1.4565	-1.85335		-1.72194	-1.44405	-2.10491		1	1	1	1	1	-1.4565	-1.85335		1	-1.4565	-1.85335		535	II	B+&AB+	12		1	1	1.85335	1
A_23_P361584	201799	TMEM154	transmembrane protein 154	OTTHUMP00000220277 | FLJ32028 | transmembrane protein 154	protein-coding	792.977	0.00535	0.63842	0.00399	0.71385	0.06141	6.69049e-20	1.86365e-13		1.4067	-1.07412	1.34769	-1.01929	-1.40906	-1.47059	-1.84847		-1.00168	-1.57959	-1.37158		1	1	1	1	1	-1.47059	-1.84847		1	-1.47059	-1.84847		536	II	B+&AB+	12		1	1	1.84847	1
A_23_P436369	27145	FILIP1	filamin A interacting protein 1	OTTHUMP00000016755 | KIAA1275 | filamin A interacting protein 1 | OTTHUMP00000016756 | FILIP | filamin-A-interacting protein 1	protein-coding	40.7424	0.02319	0.90929	0.04686	0.67955	0.00407	1.84988e-06	8.78027e-24		1.10241	-1.19854	1.1	-1.0255	-1.38356	-1.53732	-1.81847		-1.25503	-1.84254	-1.65315		1	1	1	1	1	-1.53732	-1.81847		1	-1.53732	-1.81847		537	II	B+&AB+	12		1	1	1.81847	1
A_24_P166663	1021	CDK6	cyclin-dependent kinase 6	Serine/threonine-protein kinase PLSTIRE | Cell division protein kinase 6 | OTTHUMP00000162478 | serine/threonine-protein kinase PLSTIRE | cell division protein kinase 6 | PLSTIRE | cyclin-dependent kinase 6 |MGC59692 | OTTHUMP00000208823 |EC 2.7.11.22	protein-coding	3561.47	0.00101	0.37438	0.00226	0.75958	0.00466	1.18549e-06	4.28556e-11		1.09235	-1.07099	1.19166	-1.00759	-1.29188	-1.35052	-1.67845		-1.18266	-1.44639	-1.4085		1	1	1	1	1	-1.35052	-1.67845		1	-1.35052	-1.67845		538	II	B+&AB+	12		1	1	1.67845	1
A_23_P318904	56256	SERTAD4	SERTA domain containing 4	OTTHUMP00000034572 | SERTA domain containing 4 | DJ667H12.2 | SERTA domain-containing protein 4	protein-coding	777.652	0.46382	0.0044	0.1551	0.82141	0.00328	6e-05	5.19631e-12		-1.13488	1.00148	-1.03103	-1.01295	-1.29238	-1.33137	-1.63246		-1.4667	-1.3294	-1.68312		1	1	1	1	1	-1.33137	-1.63246		1	-1.33137	-1.63246		539	II	B+&AB+	12		1	1	1.63246	1
A_24_P380022	56648	EIF5A2	eukaryotic translation initiation factor 5A2	eukaryotic initiation factor 5A | OTTHUMP00000213745 | eukaryotic translation initiation factor 5A2 | OTTHUMP00000213744 | OTTHUMP00000213742 | eIF-5A-2 | eIF-5A2 | Eukaryotic initiation factor 5A isoform 2 | eIF5AII | eukaryotic translation initiation factor 5A-2 |EIF-5A2	protein-coding	311.695	0.16135	0.29045	0.02235	0.91186	7.03721e-06	1.94966e-07	7.08049e-11		1.06287	1.00622	1.01285	-1.02591	-1.3009	-1.31414	-1.57141		-1.22395	-1.30602	-1.55147		1	1	1	1	1	-1.31414	-1.57141		1	-1.31414	-1.57141		540	II	B+&AB+	12		1	1	1.57141	1
A_24_P213794	25819	CCRN4L	CCR4 carbon catabolite repression 4-like (S. cerevisiae)	CCR4L | OTTHUMP00000164538 | CCR4 |MGC142054 | CCR4-like (carbon catabolite repression 4, S.cerevisiae) | NOC | MGC78549 | CCR4 carbon catabolite repression 4-like (S. cerevisiae) | MGC4120817 | MGC142060 | nocturnin | CCR4 protein homolog	protein-coding	167.448	0.09523	0.97662	0.65455	0.8076	2e-05	1.24989e-06	1.9058e-09		-1.23181	1.03213	-1.25389	-1.05441	-1.13832	-1.30456	-1.51012		-1.40219	-1.26395	-1.89352		1	1	1	1	1	-1.30456	-1.51012		1	-1.30456	-1.51012		541	II	B+&AB+	12		1	1	1.51012	1
A_23_P215566	196	AHR	aryl hydrocarbon receptor	bHLHe76 | aryl hydrocarbon receptor | AhR | OTTHUMP00000195583 | Ah receptor | Class E basic helix-loop-helix protein 76 | OTTHUMP00000233987 | ah receptor | class E basic helix-loop-helix protein 76 | aromatic hydrocarbon receptor |AH-receptor | BHLHE76	protein-coding	1711.95	0.00723	0.11823	0.84925	0.68177	0.00819	1.77267e-08	4.56807e-12		-1.14714	1.08175	-1.01022	-1.02466	-1.18988	-1.40677	-1.51456		-1.36496	-1.30046	-1.53004		1	1	1	1	1	-1.40677	-1.51456		1	-1.40677	-1.51456		542	II	B+&AB+	12		1	1	1.51456	1
A_23_P170733	118429	ANTXR2	anthrax toxin receptor 2	MGC45856 | OTTHUMP00000200884 | OTTHUMP00000200886 | OTTHUMP00000200887 | FLJ31074 | Capillary morphogenesis gene 2 protein | JHF | capillary morphogenesis protein 2 | anthrax toxin receptor 2 | OTTHUMP00000200885 | capillary morphogenesis gene 2 protein | CMG2 | ISH |MGC111533 | CMG-2	protein-coding	8831.48	0.01315	0.59005	0.00074	0.53189	0.07237	0.00097	7.10598e-08		-1.06542	-1.02217	-1.02305	-1.02407	-1.2469	-1.60662	-1.58604		-1.32847	-1.64224	-1.6226		1	1	1	1	1	-1.60662	-1.58604		1	-1.60662	-1.58604		543	II	B+&AB+	12		1	1	1.58604	1
A_24_P623782	448831	FRG2	FSHD region gene 2	FSHD region gene 2 |OTTHUMP00000218066 | OTTHUMP00000218072 | FRG2A | protein FRG2 | FSHD region gene 2 protein	protein-coding	56.8763	0.35947	0.7266	0.73036	0.67987	0.00245	1.70467e-10	2.28621e-13		-1.12316	1.05518	-1.27671	-1.078	-1.23672	-1.63402	-1.50623		-1.38903	-1.54857	-1.92302		1	1	1	1	1	-1.63402	-1.50623		1	-1.63402	-1.50623		544	II	B+&AB+	12		1	1	1.50623	1
A_23_P111888	115908	CTHRC1	collagen triple helix repeat containing 1	Protein NMTC1 |OTTHUMP00000227821 | OTTHUMP00000227823 | collagen triple helix repeat containing 1 | collagen triple helix repeat-containing protein 1	protein-coding	62.0468	0.39853	0.37755	0.04548	0.33292	0.06284	4.75594e-07	5e-05		-1.20075	1.00448	-1.19269	1.07525	-1.14563	-1.64462	-1.48109		-1.37562	-1.63728	-1.76648		1	1	1	1	1	-1.64462	-1.48109		1	-1.64462	-1.48109		545	II	B+&AB+	12		1	1	1.48109	1
A_32_P76576	10892	MALT1	mucosa associated lymphoid tissue lymphoma translocation gene 1	mucosa-associated lymphoid tissue lymphoma translocation protein 1 | Paracaspase | MLT1 | paracaspase | MLT | MALT-lymphoma associated translocation | mucosa associated lymphoid tissue lymphoma translocation gene 1 | OTTHUMP00000163648 | MALT associated translocation | MALT lymphoma-associated translocation |DKFZp434L132 | OTTHUMP00000163647 | caspase-like protein |EC 3.4.22.-	protein-coding	81.2436	0.68712	0.65573	0.04484	0.702	0.00232	1e-05	3.87837e-10		-1.03323	1.07663	1.03225	-1.13919	-1.10322	-1.77498	-1.57509		-1.13988	-1.64864	-1.52588		1	1	1	1	1	-1.77498	-1.57509		1	-1.77498	-1.57509		546	II	B+&AB+	12		1	1	1.57509	1
A_23_P30254	10769	PLK2	polo-like kinase 2 (Drosophila)	PLK-2 | Serine/threonine-protein kinase SNK | Serum-inducible kinase | serine/threonine-protein kinase PLK2 | serum-inducible kinase | polo-like kinase 2 | serine/threonine-protein kinase SNK |OTTHUMP00000122549 | SNK | polo-like kinase 2 (Drosophila) | Polo-like kinase 2 |EC 2.7.11.21	protein-coding	10182.1	0.28306	0.03514	0.22472	0.47236	0.08098	5.86e-07	9.05887e-09		-1.12673	1.0317	-1.22822	-1.02097	-1.12085	-1.74783	-1.57092		-1.2629	-1.69413	-1.92944		1	1	1	1	1	-1.74783	-1.57092		1	-1.74783	-1.57092		547	II	B+&AB+	12		1	1	1.57092	1
A_24_P240166	90102	PHLDB2	pleckstrin homology-like domain, family B, member 2; phosphatidylinositol-specific phospholipase C, X domain containing 2	OTTHUMP00000214662 | OTTHUMP00000214668 | LL5beta | LL5 beta | LL5B | FLJ21791 | OTTHUMP00000214663 | protein LL5-beta | pleckstrin homology-like domain, family B, member 2 | OTTHUMP00000214661 | DKFZp434G227 | Protein LL5-beta | OTTHUMP00000214664 | LL5b | DKFZp686J05113 | pleckstrin homology-like domain family B member 2 |DKFZp313O2433 | OTTHUMP00000214667	protein-coding	8503.71	0.40709	0.8009	0.58263	0.94843	0.00111	2.95358e-11	1.16282e-08		-1.18421	-1.05105	-1.19094	-1.01948	-1.22649	-1.71326	-1.56074		-1.45242	-1.80072	-1.85875		1	1	1	1	1	-1.71326	-1.56074		1	-1.71326	-1.56074		548	II	B+&AB+	12		1	1	1.56074	1
A_32_P180825	342184	FMN1	formin 1	limb deformity protein homolog |DKFZp686C2281 | DKFZP686C2281 | formin 1 | FLJ45135 | formin-1 | DKFZp686G2387 | Limb deformity protein homolog | formin (limb deformity) | LD | FMN | MGC125288 | MGC125289	protein-coding	461.132	0.14174	0.95757	0.01059	0.42619	0.12794	7.17009e-06	3.5941e-06		1.02874	1.04628	1.1549	1.03219	-1.24326	-1.50162	-1.47905		-1.20853	-1.4352	-1.28067		1	1	1	1	1	-1.50162	-1.47905		1	-1.50162	-1.47905		549	II	B+&AB+	12		1	1	1.47905	1
A_23_P328766	162655	ZNF519	zinc finger protein 519	HsT2362 |FLJ42861 | FLJ36809 | zinc finger protein 519	protein-coding	96.7538	0.7749	0.27554	0.73128	0.07896	0.10331	5.12696e-09	3.15809e-06		1.11807	-1.11568	-1.0912	1.11286	-1.24259	-1.52514	-1.442		-1.11137	-1.70157	-1.57351		1	1	1	1	1	-1.52514	-1.442		1	-1.52514	-1.442		550	II	B+&AB+	12		1	1	1.442	1
A_32_P231617	4071	TM4SF1	transmembrane 4 L six family member 1	transmembrane 4 L6 family member 1 | membrane component chromosome 3 surface marker 1 | tumor-associated antigen L6 |H-L6 | transmembrane 4 superfamily member 1 | membrane component, chromosome 3, surface marker 1 | Membrane component chromosome 3 surface marker 1 | M3S1 | TAAL6 | L6 | OTTHUMP00000215898 | Tumor-associated antigen L6 | transmembrane 4 L six family member 1	protein-coding	18573.2	0.0396	0.54999	0.0001	0.70211	0.0255	3.23441e-21	4.12126e-16		1.05208	1.01292	-1.02891	-1.00447	-1.28474	-1.54186	-1.41362		-1.22114	-1.52219	-1.45449		1	1	1	1	1	-1.54186	-1.41362		1	-1.54186	-1.41362		551	II	B+&AB+	12		1	1	1.41362	1
A_23_P60306	7099	TLR4	toll-like receptor 4	OTTHUMP00000022807 | CD284 | ARMD10 | toll-like receptor 4 | CD284 antigen | hToll | TOLL | homolog of Drosophila toll	protein-coding	113.175	0.00134	0.96717	0.03242	0.61675	0.02479	1.48769e-09	1.30899e-06		1.24068	-1.00227	1.13244	-1.04858	-1.23171	-1.68865	-1.37626		1.00728	-1.69248	-1.21531		1	1	1	1	1	-1.68865	-1.37626		1	-1.68865	-1.37626		552	II	B+&AB+	12		1	1	1.37626	1
A_23_P2294	92797	HELB	helicase (DNA) B	OTTHUMP00000239916 | helicase B | OTTHUMP00000239919 | OTTHUMP00000239918 |DNA helicase B | helicase (DNA) B | hDHB |EC 3.6.4.12	protein-coding	55.5864	0.81753	0.14606	0.12138	0.72955	0.47129	7.58335e-07	0.00017		1.03449	1.18706	1.10027	-1.02258	1.07686	-1.52464	-1.35985		1.114	-1.28438	-1.23592		1	1	1	1	1	-1.52464	-1.35985		1	-1.52464	-1.35985		553	II	B+&AB+	12		1	1	1.35985	1
A_23_P204581	7296	TXNRD1	thioredoxin reductase 1	KM-102-derived reductase-like factor | OTTHUMP00000232999 | thioredoxin reductase 1 | oxidoreductase | thioredoxin reductase 1, cytoplasmic | Gene associated with retinoic and IFN-induced mortality 12 protein | TXNR | Trxr1 | GRIM-12 | OTTHUMP00000232992 |MGC9145 | TR | OTTHUMP00000232996 | OTTHUMP00000232990 | OTTHUMP00000232986 | OTTHUMP00000232988 | Gene associated with retinoic and interferon…	protein-coding	5879.3	0.36366	0.6365	0.0005	0.38828	0.0278	4.97313e-09	0.00064		-1.07567	1.02595	-1.26868	-1.04431	-1.25102	-1.60442	-1.30689		-1.34568	-1.56384	-1.65803		1	1	1	1	1	-1.60442	-1.30689		1	-1.60442	-1.30689		554	II	B+&AB+	12		1	1	1.30689	1
A_23_P252163	1612	DAPK1	death-associated protein kinase 1	DAPK | OTTHUMP00000216192 | OTTHUMP00000216191 |DKFZp781I035 | OTTHUMP00000021604 | OTTHUMP00000216193 | death-associated protein kinase 1 | DAP kinase 1 |EC 2.7.11.1	protein-coding	47.8059	0.63227	0.24396	0.81666	0.28878	0.01307	0.00011	1.982e-06		-1.06668	-1.07223	-1.02238	1.13536	1.29845	1.37212	1.52905		1.21728	1.27969	1.49558		1	1	1	1	1	1.37212	1.52905		1	1.37212	1.52905		555	II	B+&AB+	12		1	1	-1.52905	1
A_23_P414273	85027	C5orf62	MSTP150	MST150 | MGC126887 |MGC117221 | NGF-induced differentiation clone 67 protein | OTTHUMP00000224492 | MGC126889 | MSTP150 | NID67 | chromosome 5 open reading frame 62 | putative small membrane protein NID67	protein-coding	1082.83	0.02262	0.77113	0.52264	0.97553	0.00105	7.74574e-09	3.87645e-14		1.12476	-1.01801	1.03253	1.00237	1.19101	1.45671	1.60375		1.3396	1.43094	1.65592		1	1	1	1	1	1.45671	1.60375		1	1.45671	1.60375		556	II	B+&AB+	12		1	1	-1.60375	1
A_23_P52552	9531	BAG3	BCL2-associated athanogene 3	Bcl-2-binding protein Bis | docking protein CAIR-1 | BCL2-associated athanogene 3 | bcl-2-associated athanogene 3 |BAG family molecular chaperone regulator 3 | Bcl-2-associated athanogene 3 | Docking protein CAIR-1 | OTTHUMP00000020599 | MGC104307 | BAG-3 | bcl-2-binding protein Bis | BCL2-binding athanogene 3 | BAG-family molecular chaperone regulator-3 | BIS | CAIR-1	protein-coding	5258.62	0.02542	0.67067	0.44847	0.40478	0.06992	8.65842e-14	1.29073e-11		-1.12054	1.02407	-1.05225	1.04742	1.12149	1.54337	1.61767		1.00085	1.58052	1.53734		1	1	1	1	1	1.54337	1.61767		1	1.54337	1.61767		557	II	B+&AB+	12		1	1	-1.61767	1
A_23_P141335	201176	ARHGAP27	Rho GTPase activating protein 27	MGC120624 | MGC78393 | CIN85-associated multi-domain-containing Rho GTPase-activating protein 1 | CAMGAP1 | SH3P20 | OTTHUMP00000234652 |FLJ35572 | FLJ76025 | SH3 domain-containing protein 20 | Rho GTPase activating protein 27 | OTTHUMP00000234646 | SH3 domain containing 20 | FLJ43547 | OTTHUMP00000234648 | rho-type GTPase-activating protein 27 | rho GTPase-activating protein 27 | PP905 | SH3D20 …	protein-coding	88.3128	0.39006	0.84177	0.25914	0.60786	0.04472	0.00049	1.07988e-06		-1.11971	-1.01405	-1.10581	-1.05581	1.30626	1.50863	1.6947		1.16661	1.48773	1.53254		1	1	1	1	1	1.50863	1.6947		1	1.50863	1.6947		558	II	B+&AB+	12		1	1	-1.6947	1
A_23_P107881	147837	ZNF563	zinc finger protein 563	OTTHUMP00000209852 | FLJ34797 | zinc finger protein 563	protein-coding	96.8796	0.7202	0.80639	0.43299	0.80656	0.00415	2.95287e-07	3.41203e-07		1.224	-1.10741	-1.02185	-1.04027	1.08602	1.42246	2.00436		1.32929	1.28449	1.9615		1	1	1	1	1	1.42246	2.00436		1	1.42246	2.00436		559	II	B+&AB+	12		1	1	-2.00436	-1.40908
A_24_P201064	79660	PPP1R3B	protein phosphatase 1, regulatory (inhibitor) subunit 3B	FLJ14005 | protein phosphatase 1 regulatory subunit 3B | protein phosphatase 1 regulatory subunit 4 | protein phosphatase 1, regulatory (inhibitor) subunit 3B | Protein phosphatase 1 regulatory subunit 4 | Protein phosphatase 1 subunit GL | PP1 subunit R4 | Hepatic glycogen-targeting protein phosphatase 1 regulatory subunit GL | PPP1R4 | GL | OTTHUMP00000159678 | hepatic glycogen-targeting protei…	protein-coding	333.476	0.10421	0.29606	0.70924	0.67905	0.47135	0.00067	4.85618e-15		-1.01104	1.0556	1.05345	1.08197	1.31786	1.62302	1.83085		1.30347	1.71326	1.92871		1	1	1	1	1	1.62302	1.83085		1	1.62302	1.83085		560	II	B+&AB+	12		1	1	-1.83085	1
A_24_P149036	1809	DPYSL3	dihydropyrimidinase-like 3	OTTHUMP00000223927 | unc-33-like phosphoprotein 1 | DRP3 | CRMP4 | dihydropyrimidinase-related protein 3 | Unc-33-like phosphoprotein 1 | OTTHUMP00000223926 | CRMP-4 | dihydropyrimidinase-like 3 | collapsin response mediator protein 4 long | ULIP-1 | ULIP | DRP-3 |LCRMP | Collapsin response mediator protein 4 | ULIP1	protein-coding	206.247	0.88336	0.57924	0.53361	0.2229	0.00601	3.39832e-07	7.00762e-13		-1.27963	-1.02141	-1.27799	1.06436	1.37951	1.63838	1.8765		1.07805	1.60404	1.46832		1	1	1	1	1	1.63838	1.8765		1	1.63838	1.8765		561	II	B+&AB+	12		1	1	-1.8765	1
A_24_P17710	51088	KLHL5	kelch-like 5 (Drosophila)	kelch-like 5 (Drosophila) | OTTHUMP00000218211 | FLJ11313 | OTTHUMP00000123482 | OTTHUMP00000218210 | OTTHUMP00000123483 |DKFZp586M1418 | kelch (Drosophila)-like 5 | OTTHUMP00000123484 | kelch-like protein 5 | lymphocyte activation-associated protein	protein-coding	522.061	0.07387	0.82579	0.0029	0.49173	0.00154	3e-05	1.33614e-09		-1.09393	1.01845	-1.26065	1.04066	1.41177	1.61309	1.91685		1.29055	1.64285	1.52053		1	1	1	1	1	1.61309	1.91685		1	1.61309	1.91685		562	II	B+&AB+	12		1	1	-1.91685	1
A_24_P319364	50848	F11R	F11 receptor	JAM-1 | junctional adhesion molecule 1 | junctional adhesion molecule A | JCAM | CD321 | Platelet F11 receptor | KAT | JAM1 | platelet adhesion molecule 1 | PAM-1 | JAMA |JAM | JAM-A | CD321 antigen | Platelet adhesion molecule 1 | OTTHUMP00000027880 | Junctional adhesion molecule 1 | OTTHUMP00000027881 | F11 receptor | platelet F11 receptor | OTTHUMP00000027879	protein-coding	2839.4	0.44795	0.54956	0.72269	0.56046	0.00148	0.00013	2.69039e-06		1.10408	1.07398	1.04145	1.0843	1.49224	1.64174	1.97099		1.64755	1.7632	2.05269		1	1	1	1	1	1.64174	1.97099		1	1.64174	1.97099		563	II	B+&AB+	12		1	1	-1.97099	1
A_24_P23625	9953	HS3ST3B1	heparan sulfate (glucosamine) 3-O-sulfotransferase 3B1	Heparan sulfate D-glucosaminyl 3-O-sulfotransferase 3B1 | heparan sulfate 3-O-sulfotransferase 3B1 | heparan sulfate D-glucosaminyl 3-O-sulfotransferase 3B1 |OTTHUMP00000064702 | 30ST3B1 | h3-OST-3B | HS3ST3B | heparan sulfate (glucosamine) 3-O-sulfotransferase 3B1 | 3-OST-3B | Heparan sulfate 3-O-sulfotransferase 3B1 | heparan sulfate glucosamine 3-O-sulfotransferase 3B1 | 3OST3B1 |EC 2.8.2.30	protein-coding	356.485	0.30945	0.77685	0.00661	0.51857	0.00168	8.98105e-09	6.32612e-14		-1.04855	-1.03083	1.09411	1.03059	1.51344	1.80478	1.96994		1.44336	1.7508	2.15533		1	1	1	1	1	1.80478	1.96994		1	1.80478	1.96994		564	II	B+&AB+	12		1	1	-1.96994	1
A_24_P403561	4038	LRP4	low density lipoprotein receptor-related protein 4	CLSS | low-density lipoprotein receptor-related protein 4 |OTTHUMP00000234021 | MEGF7 | LRP-4 | multiple epidermal growth factor-like domains 7 | low density lipoprotein receptor-related protein 4 | LRP10 | Multiple epidermal growth factor-like domains 7 | KIAA0816	protein-coding	713.682	0.04928	0.26985	0.21364	0.27596	0.00011	1.90254e-17	1.13505e-35		-1.11157	1.05923	-1.07927	1.05736	1.29226	1.84662	2.00602		1.16255	1.956	1.85868		1	1	1	1	1	1.84662	2.00602		1	1.84662	2.00602		565	II	B+&AB+	12		1	1	-2.00602	1
A_24_P171268	83593	RASSF5	Ras association (RalGDS/AF-6) domain family member 5	Ras effector-like protein | Rap1-binding protein | RASSF3 | MGC17344 | Ras association (RalGDS/AF-6) domain family 5 | New ras effector 1 | Maxp1 | tumor suppressor RASSF3 | novel Ras effector 1 | NORE1 |MGC10823 | OTTHUMP00000034534 | OTTHUMP00000034533 | new ras effector 1 | OTTHUMP00000034535 | Ras association (RalGDS/AF-6) domain family member 5 | RAPL | regulator for cell adhesion and polari…	protein-coding	134.905	0.81835	0.02625	0.174	0.5969	0.00727	7.67904e-16	2.5358e-12		-1.02881	-1.1272	-1.2158	1.08048	1.47684	1.97579	2.2932		1.43548	1.75283	1.88617		1	1	1	1	1	1.97579	2.2932		1	1.97579	2.2932		566	II	B+&AB+	12		1	1	-2.2932	1
A_23_P140373	55640	FLVCR2	feline leukemia virus subgroup C cellular receptor family, member 2	CCT | C14orf58 |FLVCRL14q | feline leukemia virus subgroup C cellular receptor family, member 2 | calcium-chelate transporter | feline leukemia virus subgroup C receptor-related protein 2 | chromosome 14 open reading frame 58 | EPV | PVHH | MFSD7C | FLJ20371 | Calcium-chelate transporter | feline leukemia virus subgroup C cellular receptor 2	RNA gene	11.7185	0.40268	0.70574	0.81043	0.68451	0.04286	2.03911e-10	5.10033e-24		1.17245	-1.14067	-1.15081	-1.24807	1.80897	4.73108	9.24614		2.12093	4.14763	8.03446		1	1	1	1	1	4.73108	9.24614		1	4.73108	9.24614		567	II	B+&AB+	12		1	1	-9.24614	-1.95434
A_23_P84202	79446	WDR25	WD repeat domain 25	WD repeat-containing protein 25 | WD repeat domain 25 | MGC4645	protein-coding	50.8117	0.75411	0.51902	0.0017	0.60279	0.51063	0.00048	1e-05		1.05009	-1.09333	-1.18756	1.05148	1.05741	1.49642	1.57796		1.11038	1.36868	1.32874		1	1	1	1	1	1.49642	1.57796		1	1.49642	1.57796		568	II	B+&AB+	12		1	1	-1.57796	1
A_23_P210001	7849	PAX8	paired box 8	paired domain gene 8 | OTTHUMP00000158660 | paired box gene 8 |OTTHUMP00000158659 | paired box protein Pax-8 | OTTHUMP00000203724 | OTTHUMP00000203723 | paired box 8	protein-coding	266.535	0.49103	0.66688	0.15603	0.95518	0.68652	9.09178e-07	1.26581e-10		1.06608	1.03498	-1.09742	-1.00582	1.03947	1.60287	1.63001		1.10816	1.65894	1.48531		1	1	1	1	1	1.60287	1.63001		1	1.60287	1.63001		569	II	B+&AB+	12		1	1	-1.63001	1
A_23_P320578	6004	RGS16	regulator of G-protein signaling 16	Retinal-specific RGS | A28-RGS14 | regulator of G-protein signalling 16 | RGS-R | regulator of G-protein signaling 16 | Retinally abundant regulator of G-protein signaling | hRGS-r | retinally abundant regulator of G-protein signaling | A28-RGS14P | RGSR | RGS-r | retinal-specific RGS |OTTHUMP00000033147	protein-coding	214.983	0.49006	0.92806	0.17342	0.84173	0.39115	2.26682e-08	4.03721e-09		-1.07204	1.00863	-1.12466	-1.02241	-1.05322	1.62204	1.69019		-1.12909	1.63604	1.50285		1	1	1	1	1	1.62204	1.69019		1	1.62204	1.69019		570	II	B+&AB+	12		1	1	-1.69019	1
A_23_P125117	200942	KLHDC8B	kelch domain containing 8B	MGC35097 | kelch domain-containing protein 8B | kelch domain containing 8B |FLJ11302 | OTTHUMP00000210678	protein-coding	270.039	0.12326	0.72051	0.06518	0.68129	0.00239	5.32092e-09	1e-05		-1.26611	-1.04226	-1.19162	1.0415	1.42762	1.70719	1.74186		1.12756	1.63797	1.46176		1	1	1	1	1	1.70719	1.74186		1	1.70719	1.74186		571	II	B+&AB+	12		1	1	-1.74186	1
A_24_P252823	154810	AMOTL1	angiomotin like 1	angiomotin-like protein 1 | junction-enriched and associated protein | JEAP |OTTHUMP00000236978 | angiomotin like 1 | OTTHUMP00000237751	protein-coding	31.9044	0.31807	0.92283	0.79102	0.0987	0.02792	7.21347e-06	2.06317e-20		1.16861	-1.00815	1.02757	-1.24837	1.27493	1.81906	1.81388		1.4899	1.80435	1.86389		1	1	1	1	1	1.81906	1.81388		1	1.81906	1.81388		572	II	B+&AB+	12		1	1	-1.81388	1
A_24_P227927	50615	IL21R	interleukin 21 receptor	MGC10967 | interleukin-21 receptor | NILR | IL-21 receptor | CD360 antigen | CD360 | Novel interleukin receptor | OTTHUMP00000162453 | interleukin 21 receptor | novel interleukin receptor | IL-21R	protein-coding	34.834	0.97864	0.93746	0.19476	0.38189	0.53633	1.86666e-11	8.35888e-13		-1.0847	-1.00309	-1.16717	1.16384	1.28685	2.22471	2.10372		1.18636	2.21786	1.80241		1	1	1	1	1	2.22471	2.10372		1	2.22471	2.10372		573	II	B+&AB+	12		1	1	-2.10372	1
A_23_P256724	8794	TNFRSF10C	tumor necrosis factor receptor superfamily, member 10c, decoy without an intracellular domain	lymphocyte inhibitor of TRAIL | TNF-related apoptosis-inducing ligand receptor 3 | TRID |DCR1-TNFR | TRAIL receptor without an intracellular domain | CD263 antigen | TRAIL-R3 | Lymphocyte inhibitor of TRAIL | Antagonist decoy receptor for TRAIL/Apo-2L | Decoy receptor 1 | DCR1 | TRAILR3 | decoy receptor 1 | tumor necrosis factor receptor superfamily, member 10c, decoy without an intracellular dom…	protein-coding	26.9995	0.62863	0.97091	0.19021	0.2066	0.009	2.46715e-08	9.64482e-36		1.00364	1.01221	-1.20317	1.16356	1.18287	2.06429	2.08542		1.18718	2.08949	1.73327		1	1	1	1	1	2.06429	2.08542		1	2.06429	2.08542		574	II	B+&AB+	12		1	1	-2.08542	1
A_32_P153195	146227	BEAN1	brain expressed, associated with Nedd4	SCA31 | protein BEAN | Brain-expressed protein associating with Nedd4 homolog | protein BEAN1 |brain-expressed protein associating with Nedd4 homolog | brain expressed, associated with NEDD4, 1 | BEAN	protein-coding	25.9701	0.07438	0.74282	0.1088	0.94231	0.003	5.21162e-07	9.13995e-09		-1.492	1.05425	-1.15912	-1.0105	1.71977	2.07571	2.14125		1.15266	2.18832	1.84731		1	1	1	1	1	2.07571	2.14125		1	2.07571	2.14125		575	II	B+&AB+	12		1	1	-2.14125	1
A_23_P160177	480	ATP1A4	ATPase, Na+/K+ transporting, alpha 4 polypeptide	sodium pump subunit alpha-4 | OTTHUMP00000029890 | OTTHUMP00000231443 | ATPase, Na+/K+ transporting, alpha polypeptide-like 2 | sodium/potassium-transporting ATPase alpha-4 chain | Sodium pump subunit alpha-4 | sodium pump 4 | Na+/K+ ATPase 4 | Na,K-ATPase subunit alpha-C | MGC25056 |ATP1A1 | sodium/potassium-transporting ATPase subunit alpha-4 | ATP1AL2 | Na+/K+ ATPase, alpha-D polypeptide | ATP…	protein-coding	794.381	0.70981	0.50613	0.63124	0.89332	0.46465	1.45264e-30	0.00079		-1.10066	-1.05582	-1.09375	1.02602	1.06307	1.76104	1.3348		-1.03536	1.66794	1.22039		1	1	1	1	1	1.76104	1.3348		1	1.76104	1.3348		576	II	B+&AB+	12		1	1	-1.3348	1.31933
A_24_P180654	64764	CREB3L2	cAMP responsive element binding protein 3-like 2	B-ZIB transcription factor | basic transcription factor 2 | MGC131709 | BBF2 human homolog on chromosome 7 | TCAG_1951439 | FUS/BBF2H7 protein | cAMP responsive element binding protein 3-like 2 | cyclic AMP-responsive element-binding protein 3-like protein 2 | OTTHUMP00000208573 | OTTHUMP00000208572 | BBF2H7 | MGC71006 | cAMP-responsive element-binding protein 3-like protein 2	protein-coding	137.802	0.1419	0.13537	0.00252	0.69088	0.00176	6.45548e-13	2.34164e-09		1.06086	-1.1383	-1.03323	-1.0183	1.16381	1.76588	1.39963		1.23464	1.55133	1.35462		1	1	1	1	1	1.76588	1.39963		1	1.76588	1.39963		577	II	B+&AB+	12		1	1	-1.39963	1
A_23_P149992	9124	PDLIM1	PDZ and LIM domain 1	OTTHUMP00000020137 | hCLIM1 | PDZ and LIM domain 1 | CLP-36 | carboxyl terminal LIM domain protein 1 | PDZ and LIM domain 1 (elfin) | CLIM1 | enigma | CLP36 | carboxy terminal LIM domain protein 1 | Elfin | elfin | LIM domain protein CLP-36 | C-terminal LIM domain protein 1 | PDZ and LIM domain protein 1	protein-coding	594.433	0.17759	0.32713	0.07669	0.69747	0.3717	3.65213e-22	1.88421e-07		-1.02782	-1.04498	-1.03856	1.00728	1.06033	1.87183	1.31986		1.03163	1.79126	1.27086		1	1	1	1	1	1.87183	1.31986		1	1.87183	1.31986		578	II	B+&AB+	12		1	1	-1.31986	1.4182
A_23_P85414	473	RERE	arginine-glutamic acid dipeptide (RE) repeats	OTTHUMP00000001701 | atrophin-1-related protein | KIAA0458 | atrophin-1 like protein | OTTHUMP00000221015 | OTTHUMP00000221012 | atrophin-1-like protein | Atrophin-1-like protein | OTTHUMP00000221011 | DNB1 | arginine-glutamic acid dipeptide (RE) repeats |FLJ38775 | Atrophin-1-related protein | OTTHUMP00000001702 | ATN1L | atrophin-1 related protein | ARP | ARG | atrophin 2 | arginine-glutamic ac…	protein-coding	31.3894	0.17949	0.19032	0.01912	0.32004	0.4344	1.66876e-28	1.51841e-06		-1.04684	-1.02654	-1.06929	-1.05515	1.20629	1.91519	1.35533		1.15232	1.86567	1.2675		1	1	1	1	1	1.91519	1.35533		1	1.91519	1.35533		579	II	B+&AB+	12		1	1	-1.35533	1.41308
A_23_P27472	478	ATP1A3	ATPase, Na+/K+ transporting, alpha 3 polypeptide	ATPase, Na+/K+ transporting, alpha 3 polypeptide | sodium-potassium-ATPase, alpha 3 polypeptide | RDP | Na+/K+ ATPase 3 | sodium/potassium-transporting ATPase subunit alpha-3 | sodium pump subunit alpha-3 | dystonia 12 | Na(+)/K(+) ATPase alpha(III) subunit | Sodium pump subunit alpha-3 | DYT12 | OTTHUMP00000174456 | sodium pump 3 | OTTHUMP00000174455 |MGC13276 | sodium/potassium-transporting ATP…	protein-coding	1757.36	0.02941	0.68966	0.00996	0.71912	0.01214	8.33695e-10	4e-05		-1.08378	-1.07202	-1.15594	1.05136	1.05066	1.82927	1.37753		-1.03152	1.70638	1.1917		1	1	1	1	1	1.82927	1.37753		1	1.82927	1.37753		580	II	B+&AB+	12		1	1	-1.37753	1.32793
A_23_P1072	476	ATP1A1	ATPase, Na+/K+ transporting, alpha 1 polypeptide	Na,K-ATPase catalytic subunit alpha-A protein | MGC51750 | Na(+)/K(+) ATPase alpha-1 subunit |MGC3285 | ATPase, Na+/K+ transporting, alpha 1 polypeptide | Na, K-ATPase, alpha-A catalytic polypeptide | Sodium pump subunit alpha-1 | sodium pump 1 | OTTHUMP00000013935 | Na,K-ATPase alpha-1 subunit | sodium pump subunit alpha-1 | sodium/potassium-transporting ATPase subunit alpha-1 | Na+, K+ ATPase a…	protein-coding	12719.8	0.03724	0.21479	0.00251	0.00974	0.27303	5.85131e-06	4.30904e-11		-1.11003	-1.08508	-1.10764	1.01176	1.1013	1.82224	1.41378		-1.00793	1.67936	1.27639		1	1	1	1	1	1.82224	1.41378		1	1.82224	1.41378		581	II	B+&AB+	12		1	1	-1.41378	1
A_24_P336113	23523	CABIN1	calcineurin binding protein 1	PPP3IN | Calcineurin inhibitor |OTTHUMP00000198540 | calcineurin binding protein 1 | calcineurin inhibitor | OTTHUMP00000198541 | CAIN | calcineurin binding protein cabin 1 | OTTHUMP00000208363 | calcineurin-binding protein cabin-1 | KIAA0330	protein-coding	463.277	0.84417	0.12874	0.04648	0.68038	0.33137	1.16404e-08	5.29057e-10		-1.12094	-1.00247	-1.03681	-1.03441	1.19812	1.84614	1.42733		1.06885	1.84159	1.37666		1	1	1	1	1	1.84614	1.42733		1	1.84614	1.42733		582	II	B+&AB+	12		1	1	-1.42733	1
A_24_P8220	9394	HS6ST1	heparan sulfate 6-O-sulfotransferase 1	heparan-sulfate 6-O-sulfotransferase 1 | HS6ST-1 | heparan-sulfate 6-sulfotransferase | HS6ST | OTTHUMP00000204080 | MGC116899 |DKFZp547H098 | MGC116901 | FLJ25392 | heparan sulfate 6-O-sulfotransferase 1 |EC 2.8.2.-	protein-coding	859.253	0.59987	0.83221	0.62263	0.15864	0.07246	7.78927e-07	0.00092		-1.1355	-1.02975	-1.23697	1.02514	1.18205	1.54083	1.3887		1.041	1.49631	1.12266		1	1	1	1	1	1.54083	1.3887		1	1.54083	1.3887		583	II	B+&AB+	12		1	1	-1.3887	1
A_24_P108863	6322	SCML1	sex comb on midleg-like 1 (Drosophila)	OTTHUMP00000025693 | sex comb on midleg-like 1 (Drosophila) | OTTHUMP00000025692 |OTTHUMP00000022996 | sex comb on midleg (Drosophila)-like 1 | sex comb on midleg-like protein 1	protein-coding	488.779	0.73022	0.78122	0.39173	0.75901	0.99224	1.33245e-08	0.00084		1.01314	-1.01804	1.04505	-1.01335	1.17892	1.55199	1.39007		1.19441	1.52449	1.45269		1	1	1	1	1	1.55199	1.39007		1	1.55199	1.39007		584	II	B+&AB+	12		1	1	-1.39007	1
A_23_P41476	152573	SHISA3	shisa homolog 3 (Xenopus laevis)	protein shisa-3 homolog | hShisa3 | shisa homolog 3 (Xenopus laevis) |OTTHUMP00000219634	protein-coding	273.029	0.03046	0.96933	0.47232	0.55267	0.00066	4.05416e-20	1.34736e-07		-1.19187	1.00458	-1.09144	1.03589	1.20454	1.5078	1.37014		1.01063	1.51471	1.25535		1	1	1	1	1	1.5078	1.37014		1	1.5078	1.37014		585	II	B+&AB+	12		1	1	-1.37014	1
A_23_P147388	23303	KIF13B	kinesin family member 13B	kinesin-like protein KIF13B | guanylate kinase associated kinesin | kinesin-like protein GAKIN | KIAA0639 | Kinesin-like protein GAKIN |OTTHUMP00000225649 | GAKIN | kinesin 13B | kinesin family member 13B	protein-coding	970.024	0.12643	0.55579	0.0003	0.74452	0.28191	2.68323e-09	1.94891e-08		-1.04685	1.01825	-1.04966	1.07721	1.19675	1.50593	1.39489		1.14319	1.53341	1.3289		1	1	1	1	1	1.50593	1.39489		1	1.50593	1.39489		586	II	B+&AB+	12		1	1	-1.39489	1
A_23_P149494	26090	ABHD12	abhydrolase domain containing 12	dJ965G21.2 | BEM46L2 | OTTHUMP00000030492 | C20orf22 | DKFZP434P106 | abhydrolase domain-containing protein 12 | 2-arachidonoylglycerol hydrolase |DKFZp434P106 | Abhydrolase domain-containing protein 12 | monoacylglycerol lipase ABHD12 | OTTHUMP00000030493 | chromosome 20 open reading frame 22 | PHARC | abhydrolase domain containing 12 | ABHD12A |EC 3.1.1.23	protein-coding	308.714	0.41699	0.17052	0.59376	0.83656	0.00676	1.03937e-20	2.41286e-10		-1.03356	-1.02174	-1.0734	-1.01663	1.00077	1.62209	1.32301		-1.03276	1.58758	1.23254		1	1	1	1	1	1.62209	1.32301		1	1.62209	1.32301		587	II	B+&AB+	12		1	1	-1.32301	1
A_23_P218111	5265	SERPINA1	serpin peptidase inhibitor, clade A (alpha-1 antiproteinase, antitrypsin), member 1	MGC9222 | Alpha-1 protease inhibitor | serine (or cysteine) proteinase inhibitor, clade A, member 1 | protease inhibitor 1 (anti-elastase), alpha-1-antitrypsin |MGC23330 | alpha-1-antitrypsin | alpha-1-antiproteinase | A1AT | AAT | PRO2275 | OTTHUMP00000197151 | serine (or cysteine) proteinase inhibitor, clade A (alpha-1 antiproteinase, antitrypsin), member 1 | A1A | OTTHUMP00000197152 | Alpha-1-…	protein-coding	84.0581	0.0943	0.1967	0.17671	0.87579	0.12137	4.07975e-14	9.56795e-06		-1.20507	-1.03543	-1.28448	1.03519	1.08952	1.58648	1.35767		-1.10606	1.53219	1.05698		1	1	1	1	1	1.58648	1.35767		1	1.58648	1.35767		588	II	B+&AB+	12		1	1	-1.35767	1
A_23_P255672	84448	ABLIM2	actin binding LIM protein family, member 2	KIAA1808 | actin-binding LIM protein family member 2 | OTTHUMP00000219315 | OTTHUMP00000217348 | OTTHUMP00000217357 | actin binding LIM protein 2 | MGC141918 | Actin-binding LIM protein family member 2 | actin-binding LIM protein 2 | OTTHUMP00000219317 | actin binding LIM protein family, member 2 |DKFZp761F129 | FLJ26534 | FLJ39684 | OTTHUMP00000217356 | abLIM-2 | OTTHUMP00000217347 | OTTHUMP0000…	protein-coding	77.9916	0.00438	0.94918	0.09218	0.65433	0.00064	3.87453e-13	6.35921e-06		1.20455	1.12529	-1.32292	1.03269	1.28783	1.58793	1.38495		1.55126	1.78688	1.04689		1	1	1	1	1	1.58793	1.38495		1	1.58793	1.38495		589	II	B+&AB+	12		1	1	-1.38495	1
A_23_P99747	8814	CDKL1	cyclin-dependent kinase-like 1 (CDC2-related kinase)	OTTHUMP00000228580 | cyclin-dependent kinase-like 1 | OTTHUMP00000178969 | cyclin-dependent kinase-like 1 (CDC2-related kinase) | serine/threonine protein kinase KKIALRE | KKIALRE |CDC2-related kinase 1 | Serine/threonine-protein kinase KKIALRE | Protein kinase p42 KKIALRE | protein kinase p42 KKIALRE | serine/threonine-protein kinase KKIALRE | P42 |EC 2.7.11.22	protein-coding	106.023	0.36326	0.6115	0.57473	0.4713	0.01914	3.0911e-07	5.43046e-08		1.08899	1.03878	-1.03981	1.11089	-1.17399	1.67869	1.40244		-1.07805	1.74379	1.34875		1	1	1	1	1	1.67869	1.40244		1	1.67869	1.40244		590	II	B+&AB+	12		1	1	-1.40244	1
A_23_P396666	23102	TBC1D2B	TBC1 domain family, member 2B	OTTHUMP00000202619 |FLJ20166 | TBC1 domain family, member 2B | TBC1 domain family member 2B | OTTHUMP00000202618 | KIAA1055	protein-coding	1389.24	0.00949	0.26936	0.5129	0.83851	0.00152	5.07803e-13	4.01809e-13		-1.09678	-1.02014	-1.05809	1.00172	1.12465	1.63212	1.41931		1.02541	1.5999	1.34139		1	1	1	1	1	1.63212	1.41931		1	1.63212	1.41931		591	II	B+&AB+	12		1	1	-1.41931	1
A_23_P428298	222643	UNC5CL	unc-5 homolog C (C. elegans)-like	Protein unc-5 homolog C-like | MGC34763 | ZU5 and death domain-containing protein | ZUD | UNC5C-like protein |OTTHUMP00000016362 | unc-5 homolog C (C. elegans)-like | protein unc-5 homolog C-like | ZU5 and death domain containing	protein-coding	35.3647	8.65794e-07	0.26309	0.00893	0.43378	1.35952e-06	1.1441e-28	1.09538e-24		1.44876	1.12336	1.30326	1.2067	1.12438	1.62992	1.48987		1.62896	1.83099	1.94169		1	1	1	1	1	1.62992	1.48987		1	1.62992	1.48987		592	II	B+&AB+	12		1	1	-1.48987	1
A_23_P58506	22936	ELL2	elongation factor, RNA polymerase II, 2	RNA polymerase II elongation factor ELL2 | elongation factor, RNA polymerase II, 2 | OTTHUMP00000151170 |ELL-related RNA polymerase II, elongation factor	protein-coding	2601.55	0.46188	0.89871	0.16408	0.72846	0.01709	3.2108e-37	1.10458e-22		1.14978	1.05768	1.03421	-1.01308	1.18319	1.61161	1.53023		1.36041	1.70457	1.58258		1	1	1	1	1	1.61161	1.53023		1	1.61161	1.53023		593	II	B+&AB+	12		1	1	-1.53023	1
A_23_P328652	27031	NPHP3	nephronophthisis 3 (adolescent); acyl-Coenzyme A dehydrogenase family, member 11	RHPD | MKS7 | Meckel syndrome, type 7 | KIAA2000 | OTTHUMP00000216295 | nephronophthisis 3 (adolescent) | nephrocystin-3 |DKFZp667K242 | FLJ30691 | DKFZp781K1312 | NPH3 | FLJ36696 | MGC78666	protein-coding	352.535	0.07723	0.88385	0.01617	0.08371	0.98202	3.92152e-14	6.15248e-12		-1.01596	1.1507	1.16748	1.0379	1.11022	1.65657	1.52257		1.09278	1.90622	1.77757		1	1	1	1	1	1.65657	1.52257		1	1.65657	1.52257		594	II	B+&AB+	12		1	1	-1.52257	1
A_23_P400078	4524	MTHFR	5,10-methylenetetrahydrofolate reductase (NADPH)	OTTHUMP00000002367 | methylenetetrahydrofolate reductase | OTTHUMP00000002368 | OTTHUMP00000002373 | methylenetetrahydrofolate reductase (NAD(P)H) | 5,10-methylenetetrahydrofolate reductase (NADPH) |EC 1.5.1.20	protein-coding	69.9205	0.92963	0.87881	0.52929	0.73718	0.01768	3.13014e-12	3.7953e-08		1.22161	1.0778	1.18009	1.07437	1.25648	1.67054	1.54804		1.53493	1.80051	1.82683		1	1	1	1	1	1.67054	1.54804		1	1.67054	1.54804		595	II	B+&AB+	12		1	1	-1.54804	1
A_23_P216869	7743	ZNF189	zinc finger protein 189	OTTHUMP00000021808 | OTTHUMP00000021810 | OTTHUMP00000021809 | zinc finger protein 189	protein-coding	149.95	0.0758	0.7193	0.39591	0.97775	0.0398	1.55069e-20	1.55819e-11		1.06606	1.04076	1.02928	1.04874	1.06429	2.29632	1.40609		1.1346	2.38992	1.44726		1	1	1	1	1	2.29632	1.40609		1	2.29632	1.40609		596	II	B+&AB+	12		1	1	-1.40609	1.63312
A_23_P79803	128434	VSTM2L	V-set and transmembrane domain containing 2 like	C20orf102 | V-set and transmembrane domain-containing protein 2-like protein | chromosome 20 open reading frame 102 | dJ1118M15.2 | V-set and transmembrane domain containing 2 like | OTTHUMP00000030947 |OTTHUMP00000030945	protein-coding	25.8607	0.44464	0.48229	0.63672	0.48003	0.37219	2.96886e-14	1.84988e-06		-1.15408	-1.11278	-1.23672	1.23765	1.30267	2.19321	1.51962		1.12875	1.97093	1.22875		1	1	1	1	1	2.19321	1.51962		1	2.19321	1.51962		597	II	B+&AB+	12		1	1	-1.51962	1.44326
A_23_P420196	8651	SOCS1	suppressor of cytokine signaling 1	CIS1 | cytokine-inducible SH2 protein 1 | SOCS-1 | Cish1 | STAT induced SH3 protein 1 | Tec-interacting protein 3 | suppressor of cytokine signaling 1 | TIP3 | STAT-induced STAT inhibitor 1 | OTTHUMP00000160221 | CISH1 | JAB | TIP-3 | JAK-binding protein | SSI1 | SSI-1 |JAK binding protein	protein-coding	66.5213	0.94692	0.22778	0.01819	0.73487	0.01623	3.33428e-06	3.58954e-06		-1.25241	-1.01528	-1.26298	1.10632	1.0026	2.06691	1.56773		-1.24916	2.0358	1.24129		1	1	1	1	1	2.06691	1.56773		1	2.06691	1.56773		598	II	B+&AB+	12		1	1	-1.56773	1.31841
A_23_P212436	10217	CTDSPL	CTD (carboxy-terminal domain, RNA polymerase II, polypeptide A) small phosphatase-like	RBSP3 | chromosome 3 open reading frame 8 | HYA22 | carboxy-terminal domain RNA polymerase II polypeptide A small phosphatase 3 | NIF1 | OTTHUMP00000208948 | small CTD phosphatase 3 | Protein YA22 | Nuclear LIM interactor-interacting factor 1 | Carboxy-terminal domain RNA polymerase II polypeptide A small phosphatase 3 | CTD (carboxy-terminal domain, RNA polymerase II, polypeptide A) small phosph…	protein-coding	749.525	0.26324	0.99126	0.1838	0.16127	0.00064	1.43385e-12	6.41536e-06		1.05125	1.00872	1.08239	1.0236	1.18649	2.70819	1.72597		1.2473	2.73181	1.86817		1	1	1	1	1	2.70819	1.72597		1	2.70819	1.72597		599	II	B+&AB+	12		1	1	-1.72597	1.56908
A_32_P34444	80206	FHOD3	formin homology 2 domain containing 3	KIAA1695 | FHOS2 | Formin homolog overexpressed in spleen 2 | FLJ22297 | Formactin-2 | hFHOS2 | formin homology 2 domain containing 3 | formin homolog overexpressed in spleen 2 |FH1/FH2 domain-containing protein 3 | Formactin2 | FLJ22717 | formactin-2	protein-coding	666.59	0.00519	0.51239	0.00675	0.51944	0.00983	5.5807e-25	1.12978e-08		-1.00915	-1.01521	-1.07106	1.03247	1.30279	2.4047	1.87397		1.29098	2.36867	1.74964		1	1	1	1	1	2.4047	1.87397		1	2.4047	1.87397		600	II	B+&AB+	12		1	1	-1.87397	1
A_23_P330262	23396	PIP5K1C	phosphatidylinositol-4-phosphate 5-kinase, type I, gamma	PIP5K-GAMMA | KIAA0589 | type I PIP kinase | PIP5K1-gamma | PIPKIg_v4 | diphosphoinositide kinase | phosphatidylinositol-4-phosphate 5-kinase, type I, gamma | ptdIns(4)P-5-kinase 1 gamma | LCCS3 | PIP5Kgamma | phosphatidylinositol-4-phosphate 5-kinase type-1 gamma |Human homolog of mouse phosphatidylinositol-4-phosphate 5-kinase I-gamma | PtdIns(4)P-5-kinase 1 gamma | Phosphatidylinositol-4-phosp…	protein-coding	60.1216	0.92855	0.96784	0.22006	0.04508	0.00373	5.98853e-10	1.2591e-14		1.01462	-1.00513	-1.09583	-1.13078	1.2984	1.83019	1.61914		1.31738	1.82085	1.47755		1	1	1	1	1	1.83019	1.61914		1	1.83019	1.61914		601	II	B+&AB+	12		1	1	-1.61914	1
A_24_P22079	2308	FOXO1	forkhead box O1	FKHR | Forkhead in rhabdomyosarcoma | forkhead homolog in rhabdomyosarcoma | Forkhead box protein O1A |OTTHUMP00000018301 | forkhead box protein O1A | forkhead, Drosophila, homolog of, in rhabdomyosarcoma | forkhead box protein O1 | FOXO1A | forkhead box O1 | FKH1	protein-coding	186.103	0.52133	0.78724	0.99275	0.75941	0.00272	2.77842e-11	4.33347e-12		-1.04699	1.03168	1.0009	1.02431	1.21902	1.91182	1.62057		1.16431	1.97239	1.62203		1	1	1	1	1	1.91182	1.62057		1	1.91182	1.62057		602	II	B+&AB+	12		1	1	-1.62057	1
A_23_P217688	1831	TSC22D3	TSC22 domain family, member 3	DIP | delta sleep-inducing peptide immunoreactor | OTTHUMP00000217951 | TSC-22-related protein | OTTHUMP00000023814 | OTTHUMP00000217940 | DSIP-immunoreactive leucine zipper protein | hDIP | OTTHUMP00000023810 |DKFZp313A1123 | delta sleep inducing peptide, immunoreactor | TSC22 domain family, member 3 | Protein DIP | Glucocorticoid-induced leucine zipper protein | Delta sleep-inducing peptide imm…	protein-coding	144.409	0.42388	0.66391	0.5038	0.35264	0.00626	9.7627e-07	2e-05		-1.11917	1.00108	-1.12491	1.10304	1.29327	2.00037	1.77887		1.15556	2.00253	1.58134		1	1	1	1	1	2.00037	1.77887		1	2.00037	1.77887		603	II	B+&AB+	12		1	1	-1.77887	1
A_24_P243749	5166	PDK4	pyruvate dehydrogenase kinase, isozyme 4	OTTHUMP00000204768 |FLJ40832 | Pyruvate dehydrogenase kinase isoform 4 | pyruvate dehydrogenase, lipoamide, kinase isozyme 4, mitochondrial | pyruvate dehydrogenase kinase, isozyme 4 | pyruvate dehydrogenase kinase, isoenzyme 4 | [Pyruvate dehydrogenase [lipoamide]] kinase isozyme 4, mitochondrial |EC 2.7.11.2	protein-coding	138.155	0.07004	0.75261	0.04234	0.11006	0.16109	1.42154e-31	4.46847e-06		-1.13171	1.04962	1.09047	1.12712	1.4159	1.99834	1.89456		1.25112	2.0975	2.06596		1	1	1	1	1	1.99834	1.89456		1	1.99834	1.89456		604	II	B+&AB+	12		1	1	-1.89456	1
A_24_P348006	51655	RASD1	RAS, dexamethasone-induced 1	activator of G-protein signaling 1 | dexamethasone-induced Ras-related protein 1 | AGS1 | RAS, dexamethasone-induced 1 | ras-related protein | OTTHUMP00000065541 | Activator of G-protein signaling 1 |MGC:26290 | DEXRAS1	protein-coding	50.4722	0.87799	0.81477	0.50617	0.81268	0.00692	2.26449e-09	1e-05		-1.5513	-1.0586	-1.39919	1.05039	1.39049	3.36639	1.38444		-1.11565	3.18004	-1.01065		1	1	1	1	1	3.36639	1.38444		1	3.36639	1.38444		605	II	B+&AB+	12		1	1	-1.38444	2.43159
A_23_P143845	25976	TIPARP	TCDD-inducible poly(ADP-ribose) polymerase	OTTHUMP00000213214 | OTTHUMP00000213215 | DKFZp686P1838 | DKFZp686N0351 | TCDD-inducible poly [ADP-ribose] polymerase | OTTHUMP00000213213 | pART14 | TCDD-inducible poly(ADP-ribose) polymerase | DKFZP434J214 | PARP-1 | DDF1 |DKFZp434J214 | PARP7 | Poly [ADP-ribose] polymerase 7 | PARP-7 | FLJ40466 | poly [ADP-ribose] polymerase 7 | OTTHUMP00000213217 | RM1 |EC 2.4.2.30	protein-coding	5189.19	0.76752	0.68561	0.32872	0.67282	0.075	2.42679e-06	0.00014		1.04328	-1.02838	1.08437	1.02187	1.03101	2.59457	1.34335		1.07563	2.52297	1.45669		1	1	1	1	1	2.59457	1.34335		1	2.59457	1.34335		606	II	B+&AB+	12		1	1	-1.34335	1.93142
A_23_P148047	5734	PTGER4	prostaglandin E receptor 4 (subtype EP4)	Prostanoid EP4 receptor | EP4 | OTTHUMP00000119996 | prostanoid EP4 receptor | PGE receptor EP4 subtype |EP4R | PGE receptor, EP4 subtype | prostaglandin E2 receptor EP4 subtype | PTGER2 | MGC126583 | prostaglandin E receptor 4 (subtype EP4) | PGE2 receptor EP4 subtype	protein-coding	1175.01	0.42104	0.1613	0.05595	0.0644	0.04955	8.99186e-12	2.14596e-07		-1.18404	1.02727	-1.20547	1.11404	1.1384	2.66923	1.52049		-1.04009	2.74202	1.26133		1	1	1	1	1	2.66923	1.52049		1	2.66923	1.52049		607	II	B+&AB+	12		1	1	-1.52049	1.75551
A_23_P133665	2444	FRK	fyn-related kinase	GTK | protein-tyrosine kinase 5 | Nuclear tyrosine protein kinase RAK | FYN-related kinase | nuclear tyrosine protein kinase RAK | tyrosine-protein kinase FRK | Protein-tyrosine kinase 5 |OTTHUMP00000017048 | PTK5 | fyn-related kinase | RAK | PTK5 protein tyrosine kinase 5 |EC 2.7.10.2	protein-coding	40.3573	0.93501	0.72122	0.3772	0.18228	0.44575	3.57855e-34	9.34084e-13		-1.01191	1.02179	-1.12914	1.17907	1.05625	3.49351	1.95307		1.04382	3.56963	1.7297		1	1	1	1	1	3.49351	1.95307		1	3.49351	1.95307		608	II	B+&AB+	12		1	1	-1.95307	1.78873
A_23_P33326	147	ADRA1B	adrenergic, alpha-1B-, receptor	alpha-1B adrenoreceptor | ALPHA1BAR | alpha-1B adrenergic receptor | Alpha-1B adrenoceptor | Alpha-1B adrenoreceptor | adrenergic, alpha-1B-, receptor | alpha-1B-adrenergic receptor | OTTHUMP00000160844 | alpha-1B adrenoceptor |ADRA1	protein-coding	238.807	0.51241	0.33207	0.86536	0.3364	0.00563	7.31694e-27	1.95303e-12		1.06077	-1.07367	1.0132	1.08238	1.40372	4.1095	2.01009		1.48902	3.82753	2.03662		1	1	1	1	1	4.1095	2.01009		1	4.1095	2.01009		609	II	B+&AB+	12		1	1	-2.01009	2.04444
A_23_P306215	151354	FAM84A	hypothetical LOC653602; family with sequence similarity 84, member A	NSE1 | neurologic sensory protein 1 | family with sequence similarity 84, member A |OTTHUMP00000147636 | FLJ35392 | neurological/sensory 1 | Neurologic sensory protein 1 | PP11517	protein-coding	58.7109	0.30953	0.87242	0.95593	0.01439	0.04494	5.7187e-42	8.01972e-28		1.1527	-1.01874	-1.00305	1.26959	1.18664	2.91834	2.03825		1.36784	2.86466	2.03205		1	1	1	1	1	2.91834	2.03825		1	2.91834	2.03825		610	II	B+&AB+	12		1	1	-2.03825	1.43179
A_23_P64661	64333	ARHGAP9	Rho GTPase activating protein 9	OTTHUMP00000196433 | MGC1295 |FLJ16525 | rho GTPase-activating protein 9 | Rho GTPase activating protein 9 | Rho-type GTPase-activating protein 9 | RGL1 | 10C | rho-type GTPase-activating protein 9 | OTTHUMP00000196432	protein-coding	91.273	0.31045	0.4806	0.01834	0.09926	0.28734	9.16721e-34	2.31159e-23		-1.12944	1.03811	-1.1801	1.14423	1.09262	3.07937	2.054		-1.0337	3.19672	1.74053		1	1	1	1	1	3.07937	2.054		1	3.07937	2.054		611	II	B+&AB+	12		1	1	-2.054	1.49921
A_23_P393051	126695	C1ORF172	chromosome 1 open reading frame 172	chromosome 1 open reading frame 172 |OTTHUMP00000004472 | FLJ34633 | RP11-344H11.3 | hypothetical protein LOC126695	protein-coding	8.61974	0.60467	0.89325	0.49562	0.05028	0.24573	1.80561e-16	0.00078		1.21774	-1.02426	-1.27067	-1.62896	1.33347	4.91583	2.62338		1.62382	4.7994	2.06456		1	1	1	1	1	4.91583	2.62338		1	4.91583	2.62338		612	II	B+&AB+	12		1	1	-2.62338	1.87385
A_23_P142606	1420	CRYGC	crystallin, gamma C	Gamma-crystallin 2-1 | Gamma-crystallin 3 | gamma-C-crystallin | crystallin, gamma-3 | gamma-crystallin 3 |OTTHUMP00000163869 | gamma-crystallin C | CCL | gamma-crystallin 2-1 | crystallin, gamma C | CRYG3 | Gamma-C-crystallin	protein-coding	8.41452	0.88039	0.12893	0.2964	0.05267	0.44889	4.92859e-17	0.00042		1.0477	-1.34077	-1.50373	1.49793	1.32139	5.05588	2.69743		1.38442	3.77088	1.79383		1	1	1	1	1	5.05588	2.69743		1	5.05588	2.69743		613	II	B+&AB+	12		1	1	-2.69743	1.87433
A_24_P854556	339894	LOC339894	Hypothetical protein LOC339894	FLJ18260 |hypothetical LOC339894	RNA gene	9.94505	0.74224	0.50853	0.95634	0.9351	0.05934	1.84443e-40	1.69926e-33		1.09124	-1.08619	-1.01312	1.02753	1.66394	6.0227	3.16729		1.81576	5.54479	3.12627		1	1	1	1	1	6.0227	3.16729		1	6.0227	3.16729		614	II	B+&AB+	12		1	1	-3.16729	1.90153
A_23_P33723	9332	CD163	CD163 molecule	MM130 | scavenger receptor cysteine-rich type 1 protein M130 | OTTHUMP00000238620 | CD163 molecule | CD163 antigen | OTTHUMP00000238618 | OTTHUMP00000238619 | M130 | Hemoglobin scavenger receptor | macrophage-associated antigen | hemoglobin scavenger receptor |OTTHUMP00000238617	protein-coding	10.2212	0.15725	0.12271	0.0782	0.80551	0.49314	3.84873e-08	1.66838e-06		-1.33668	-1.17795	1.41015	-1.0559	1.15072	3.79841	3.18818		-1.1616	3.22459	4.49581		1	1	1	1	1	3.79841	3.18818		1	3.79841	3.18818		615	II	B+&AB+	12		1	1	-3.18818	1
A_23_P58706	153218	SPINK13	serine PI Kazal type 5-like 3	HBVDNAPTP1 | SPINK5L3 | serine protease inhibitor Kazal-type 5-like 3 | Serine protease inhibitor Kazal-type 5-like 3 | MGC149260 | hepatitis B virus DNA polymerase transactivated human serine protease inhibitor | Hepatitis B virus DNA polymerase transactivated serine protease inhibitor | hepatitis B virus DNA polymerase transactivated serine protease inhibitor | LiESP6 | Hespintor |OTTHUMP000002…	protein-coding	11.1021	0.38011	0.3456	0.94755	0.00786	0.10434	5.2299e-24	1.1299e-14		-1.64739	1.14386	1.04117	2.46749	1.84196	10.7693	5.10043		1.11811	12.3186	5.31041		1	1	1	1	1	10.7693	5.10043		1	10.7693	5.10043		616	II	B+&AB+	12		1	1	-5.10043	2.11145
A_32_P87013	3576	IL8	interleukin 8	LECT | AMCF-I | beta endothelial cell-derived neutrophil activating peptide |OTTHUMP00000199824 | Monocyte-derived neutrophil-activating peptide | NAP1 | lymphocyte-derived neutrophil-activating factor | interleukin 8 | TSG-1 | Protein 3-10C | monocyte-derived neutrophil chemotactic factor | chemokine (C-X-C motif) ligand 8 | T-cell chemotactic factor | K60 | Monocyte-derived neutrophil chemotact…	protein-coding	58.4544	0.2954	0.59159	0.30068	0.31826	8.99025e-06	0.0001	4.28828e-16		-1.12591	1.00598	-1.20641	1.10336	-2.75061	-2.68666	-5.61457		-3.09694	-2.67069	-6.77347		1	1	1	1	-2.75061	-2.68666	-5.61457		-2.75061	-2.68666	-5.61457		617	II	A+&B+&AB+	13		1	1	2.04121	2.0898
A_23_P47924	5801	PTPRR	protein tyrosine phosphatase, receptor type, R	protein-tyrosine phosphatase NC-PTPCOM1 | DKFZp781C1038 | Protein-tyrosine phosphatase PCPTP1 | protein tyrosine phosphatase, receptor type, R | PTPBR7 | PCPTP1 | Ch-1PTPase | FLJ34328 | receptor-type tyrosine-protein phosphatase R | ECPTP | MGC148170 | NC-PTPCOM1 | protein tyrosine phosphatase Cr1PTPase | PTPRQ | protein-tyrosine phosphatase PCPTP1 | ch-1PTPase | R-PTP-R |Ch-1 PTPase | MGC131968…	protein-coding	243.658	0.59967	0.8377	0.74207	0.85415	2e-05	2.3072e-09	2.06942e-06		1.1135	1.0338	1.19761	-1.06918	-2.06225	-2.42981	-3.90866		-1.85204	-2.35037	-3.26372		1	1	1	1	-2.06225	-2.42981	-3.90866		-2.06225	-2.42981	-3.90866		618	II	A+&B+&AB+	13		1	1	1.89534	1.60863
A_23_P24129	22943	DKK1	dickkopf homolog 1 (Xenopus laevis)	Dkk-1 | DKK-1 | dickkopf-1 like | dickkopf homolog 1 (Xenopus laevis) | dickkopf (Xenopus laevis) homolog 1 | SK | dickkopf related protein-1 | dickkopf-related protein 1 |OTTHUMP00000019617 | hDkk-1 | Dickkopf-1	protein-coding	13184.9	0.13427	0.78121	0.03704	0.83217	6.53616e-10	1.44977e-08	1.15075e-22		1.06077	1.02855	1.11562	-1.05848	-2.34938	-1.63261	-3.86254		-2.21479	-1.58729	-3.46224		1	1	1	1	-2.34938	-1.63261	-3.86254		-2.34938	-1.63261	-3.86254		619	II	A+&B+&AB+	13		1	1	1.64407	2.36587
A_23_P502879	1902	LPAR1	lysophosphatidic acid receptor 1	lysophosphatidic acid receptor 1 | EDG2 | VZG1 | vzg-1 | Gpcr26 | rec.1.3 | lysophosphatidic acid receptor Edg-2 | LPA receptor 1 | LPA-1 | Mrec1.3 | LPA1 | edg-2 | OTTHUMP00000021905 | GPR26 | OTTHUMP00000021904 |OTTHUMP00000021903 | ventricular zone gene 1 | Lysophosphatidic acid receptor Edg-2 | endothelial differentiation, lysophosphatidic acid G-protein-coupled receptor, 2	protein-coding	412.788	0.50544	0.91239	0.45855	0.78047	4.07407e-12	2e-05	3.97364e-21		1.34715	1.01178	1.22552	-1.01416	-2.70012	-1.62583	-3.16772		-2.00432	-1.6069	-2.5848		1	1	1	1	-2.70012	-1.62583	-3.16772		-2.70012	-1.62583	-3.16772		620	II	A+&B+&AB+	13		1	1	1	1.94837
A_24_P943597	22822	PHLDA1	pleckstrin homology-like domain, family A, member 1	TDAG51 | apoptosis-associated nuclear protein | proline- and histidine-rich protein | PHRIP | T-cell death-associated gene 51 protein | proline- and glutamine-rich protein |MGC131738 | PQ-rich protein | pleckstrin homology-like domain family A member 1 | Proline- and histidine-rich protein | proline-histidine rich protein | Proline- and glutamine-rich protein | PQR protein | Apoptosis-associated …	protein-coding	1415.35	0.24805	0.66912	0.76787	0.63438	3.96571e-16	9.93448e-07	5.38099e-43		1.02924	1.0457	1.03942	-1.03193	-2.3401	-1.49963	-2.75228		-2.27362	-1.43409	-2.6479		1	1	1	1	-2.3401	-1.49963	-2.75228		-2.3401	-1.49963	-2.75228		621	II	A+&B+&AB+	13		1	1	1	1.83531
A_23_P120572	54453	RIN2	Ras and Rab interactor 2	RAS association domain family 4 | RASSF4 | ras and Rab interactor 2 | Ras and Rab interactor 2 | Ras inhibitor JC265 |OTTHUMP00000030372 | RAS association (RalGDS/AF-6) domain containing protein JC265 | RAS interaction/interference protein 2 | MACS | RAB5 interacting protein 2 | Ras interaction/interference protein 2 | Ras association domain family 4 | RAS inhibitor JC265	protein-coding	593.629	0.03778	0.0524	0.28709	0.74009	1.09575e-06	2.84294e-08	2.42534e-24		1.19922	-1.05862	1.18431	-1.01979	-2.69841	-1.44962	-2.63028		-2.25014	-1.5346	-2.22094		1	1	1	1	-2.69841	-1.44962	-2.63028		-2.69841	-1.44962	-2.63028		622	II	A+&B+&AB+	13		1	1	1	1.81446
A_23_P382302	55183	RIF1	RAP1 interacting factor homolog (yeast)	OTTHUMP00000207206 | Rap1-interacting factor 1 homolog | telomere-associated protein RIF1 | rap1-interacting factor 1 homolog | OTTHUMP00000207210 | OTTHUMP00000207207 | FLJ12870 | OTTHUMP00000162712 | OTTHUMP00000207208 | FLJ10599 | DKFZp781N1478 |DKFZp434D1026 | RAP1 interacting factor homolog (yeast)	protein-coding	592.889	0.14468	0.17282	0.90243	0.87202	9.8685e-07	3.94217e-11	1.57423e-16		1.13477	-1.17133	1.01058	1.09349	-1.3875	-1.60139	-1.37844		-1.22271	-1.87576	-1.36401		1	1	1	1	-1.3875	-1.60139	-1.37844		-1.3875	-1.60139	-1.37844		623	II	A+&B+&AB+	13		1	1	1	1
A_24_P316430	4907	NT5E	5'-nucleotidase, ecto (CD73)	Ecto-5'-nucleotidase | NT5 | 5'-NT | Purine 5-Prime-Nucleotidase | OTTHUMP00000016808 | NTE | ecto-5'-nucleotidase | NT | E5NT |5'-nucleotidase | eNT | 5' nucleotidase (CD73) | eN | 5'-nucleotidase, ecto (CD73) | CD73 antigen | CD73 |EC 3.1.3.5	protein-coding	1628.12	0.43137	0.89801	0.99806	0.73599	2e-05	8.49969e-06	9.37285e-14		1.08229	1.07358	1.0062	-1.00836	-1.33266	-1.45915	-1.55381		-1.23133	-1.35914	-1.54424		1	1	1	1	-1.33266	-1.45915	-1.55381		-1.33266	-1.45915	-1.55381		624	II	A+&B+&AB+	13		1	1	1	1
A_24_P916586	636	BICD1	bicaudal D homolog 1 (Drosophila)	cytoskeleton-like bicaudal D protein homolog 1 | protein bicaudal D homolog 1 | Bicaudal D (Drosophila) homolog 1 | bic-D 1 |BICD | Bic-D 1 | bicaudal D homolog 1 (Drosophila)	protein-coding	650.11	0.7031	0.73537	0.57636	0.34051	8.41266e-08	9.0811e-06	2.82083e-15		-1.05677	1.03482	-1.05847	-1.06178	-1.32721	-1.39341	-1.57346		-1.40256	-1.34652	-1.66546		1	1	1	1	-1.32721	-1.39341	-1.57346		-1.32721	-1.39341	-1.57346		625	II	A+&B+&AB+	13		1	1	1	1
A_23_P90172	23645	PPP1R15A	protein phosphatase 1, regulatory (inhibitor) subunit 15A	GADD34 | Myeloid differentiation primary response protein MyD116 homolog | protein phosphatase 1 regulatory subunit 15A | myeloid differentiation primary response protein MyD116 homolog | growth arrest and DNA-damage-inducible 34 |growth arrest and DNA damage-inducible protein GADD34 | Growth arrest and DNA damage-inducible protein GADD34 | protein phosphatase 1, regulatory (inhibitor) subunit 15A	protein-coding	1170.2	0.11801	0.59182	0.25148	0.51713	0.00015	1e-05	5.6475e-08		1.07716	1.0122	-1.02756	1.01133	-1.31793	-1.41016	-1.54357		-1.22352	-1.39316	-1.58611		1	1	1	1	-1.31793	-1.41016	-1.54357		-1.31793	-1.41016	-1.54357		626	II	A+&B+&AB+	13		1	1	1	1
A_24_P712350	1122	CHML	choroideremia-like (Rab escort protein 2)	REP-2, Rab escort protein 2 | REP-2 | choroideremia-like (Rab escort protein 2) | FLJ13361 | rab escort protein 2 | Choroideraemia-like protein |FLJ10071 | Rab escort protein 2 | REP2 | rab proteins geranylgeranyltransferase component A 2 | OTTHUMP00000037644 | choroideraemia-like protein	protein-coding	1111.84	0.2556	0.51552	0.847	0.64742	0.00072	4e-05	6.49569e-11		-1.03958	-1.28874	-1.10199	-1.01514	-1.3235	-1.34753	-1.5123		-1.37588	-1.73662	-1.66654		1	1	1	1	-1.3235	-1.34753	-1.5123		-1.3235	-1.34753	-1.5123		627	II	A+&B+&AB+	13		1	1	1	1
A_23_P251051	4771	NF2	neurofibromin 2 (merlin)	Neurofibromin-2 |ACN | Moesin-ezrin-radixin-like protein | neurofibromin-2 | OTTHUMP00000199606 | OTTHUMP00000028855 | Schwannomerlin | OTTHUMP00000199608 | moesin-ezrin-radixin like | neurofibromin 2 (bilateral acoustic neuroma) | Schwannomin | schwannomin | moesin-ezrin-radizin-like protein | moesin-ezrin-radixin-like protein | OTTHUMP00000199609 | OTTHUMP00000199607 | OTTHUMP00000199611 | OTTH…	protein-coding	1482.57	0.01222	0.69339	0.00191	0.1542	1.23328e-06	1.39317e-11	3.91388e-21		1.09252	-1.00057	1.06093	1.01359	-1.33316	-1.31921	-1.51068		-1.22026	-1.31996	-1.42392		1	1	1	1	-1.33316	-1.31921	-1.51068		-1.33316	-1.31921	-1.51068		628	II	A+&B+&AB+	13		1	1	1	1
A_32_P117354	22998	LIMCH1	LIM and calponin homology domains 1	MGC72127 | DKFZp686A01247 | DKFZp781I1455 | LIMCH1A | DKFZp686G18243 | DKFZp686B2470 | OTTHUMP00000218620 | OTTHUMP00000218526 | OTTHUMP00000218530 | OTTHUMP00000218521 | OTTHUMP00000218618 | LIM and calponin homology domains-containing protein 1 | OTTHUMP00000218616 | OTTHUMP00000218531 | LIM and calponin homology domains 1 | DKFZp686G2094 | OTTHUMP00000218523 | OTTHUMP00000218619 | OTTHUMP00000…	protein-coding	10454.4	0.00493	0.45574	0.08895	0.8915	2.05481e-06	0.00036	3.97952e-09		1.07165	1.04933	1.0283	1.00626	-1.47905	-1.4708	-1.57159		-1.38016	-1.40166	-1.52834		1	1	1	1	-1.47905	-1.4708	-1.57159		-1.47905	-1.4708	-1.57159		629	II	A+&B+&AB+	13		1	1	1	1
A_23_P212179	3269	HRH1	histamine receptor H1	hisH1 | histamine receptor, subclass H1 | histamine H1 receptor | histamine H(1) receptor | OTTHUMP00000207582 | H1R |H1-R | HH1R | OTTHUMP00000209395 | OTTHUMP00000207583 | histamine receptor H1 | OTTHUMP00000160133	protein-coding	438.845	0.4002	0.76831	0.03073	0.13272	2e-05	2e-05	3.28263e-16		1.0158	1.09408	1.02198	-1.11847	-1.4929	-1.44241	-1.56008		-1.46968	-1.31838	-1.52653		1	1	1	1	-1.4929	-1.44241	-1.56008		-1.4929	-1.44241	-1.56008		630	II	A+&B+&AB+	13		1	1	1	1
A_23_P339818	91947	ARRDC4	arrestin domain containing 4	FLJ36045 | arrestin domain-containing protein 4 | arrestin domain containing 4 |OTTHUMP00000194782	protein-coding	544.086	0.00626	0.70064	0.52612	0.7124	3.50444e-10	6.01817e-10	1.8832e-28		-1.0693	1.0043	-1.18285	-1.02446	-1.41028	-1.41385	-1.52007		-1.50801	-1.4078	-1.79801		1	1	1	1	-1.41028	-1.41385	-1.52007		-1.41028	-1.41385	-1.52007		631	II	A+&B+&AB+	13		1	1	1	1
A_23_P153905	9592	IER2	immediate early response 2	Protein ETR101 | immediate early response gene 2 protein | ETR101 | immediate early response 2 |MGC111472 | MGC15265	protein-coding	15107.3	0.37494	0.43929	0.00502	0.29367	5e-05	8.0427e-08	3.31359e-15		-1.02813	-1.01335	-1.08426	1.01428	-1.47695	-1.47477	-2.02045		-1.5185	-1.49446	-2.19069		1	1	1	1	-1.47695	-1.47477	-2.02045		-1.47695	-1.47477	-2.02045		632	II	A+&B+&AB+	13		1	1	1.36799	1.37001
A_24_P313354	7026	NR2F2	nuclear receptor subfamily 2, group F, member 2	COUP transcription factor 2 | chicken ovalbumin upstream promoter-transcription factor I | COUPTFB | SVP40 | ARP1 | NR2F1 | COUP-TF2 | COUP-TFII | apolipoprotein A-I regulatory protein 1 | COUP-TF II | OTTHUMP00000194781 | COUP transcription factor II |ADP-ribosylation factor related protein 1 | chicken ovalbumin upstream promoter-transcription factor II variant 1 | chicken ovalbumin upstream pro…	protein-coding	5997.98	0.65815	0.861	0.31981	0.82291	4e-05	3.39415e-06	5.8049e-14		1.08935	-1.07357	1.29571	-1.06648	-1.42732	-1.54221	-2.02966		-1.31025	-1.65567	-1.56645		1	1	1	1	-1.42732	-1.54221	-2.02966		-1.42732	-1.54221	-2.02966		633	II	A+&B+&AB+	13		1	1	1.42201	1.31607
A_23_P122924	3624	INHBA	inhibin, beta A	inhibin beta A chain | inhibin, beta A (activin A, activin AB alpha polypeptide) | inhibin, beta A | Erythroid differentiation protein | Activin beta-A chain | EDF | erythroid differentiation factor | Inhibin, beta-1 | FSH-releasing protein |FRP | OTTHUMP00000159074 | erythroid differentiation protein | activin beta-A chain | follicle-stimulating hormone-releasing protein	protein-coding	297.451	0.07097	0.42632	0.02167	0.28016	3e-05	3.41183e-07	1.50653e-12		1.15572	-1.03252	1.09675	-1.09762	-1.40017	-1.55477	-1.94723		-1.21151	-1.60533	-1.77545		1	1	1	1	-1.40017	-1.55477	-1.94723		-1.40017	-1.55477	-1.94723		634	II	A+&B+&AB+	13		1	1	1.39071	1
A_24_P802145	3667	IRS1	insulin receptor substrate 1	OTTHUMP00000164234 | insulin receptor substrate 1 | HIRS-1 | IRS-1	protein-coding	507.279	0.35447	0.70302	0.05877	0.53651	2.2e-27	2.71138e-11	8.7e-31		-1.0629	-1.02604	-1.0046	1.02555	-1.37867	-1.53362	-1.83645		-1.46539	-1.57356	-1.8449		1	1	1	1	-1.37867	-1.53362	-1.83645		-1.37867	-1.53362	-1.83645		635	II	A+&B+&AB+	13		1	1	1.33204	1
A_23_P80817	29114	TAGLN3	transgelin 3	Neuronal protein 22 | OTTHUMP00000214657 | OTTHUMP00000214656 | NP22 | transgelin 3 | neuronal protein NP25 | NP25 |OTTHUMP00000214655 | OTTHUMP00000214660 | transgelin-3 | neuronal protein 22 | Neuronal protein NP25	protein-coding	186.716	0.92445	0.72332	0.1861	0.36112	6.18419e-06	2.55585e-09	3.15048e-17		1.17274	-1.04178	1.17696	-1.07482	-1.32533	-1.5308	-1.87506		-1.13011	-1.59476	-1.59314		1	1	1	1	-1.32533	-1.5308	-1.87506		-1.32533	-1.5308	-1.87506		636	II	A+&B+&AB+	13		1	1	1.41479	1
A_23_P213424	8507	ENC1	ectodermal-neural cortex (with BTB-like domain)	Nuclear matrix protein NRP/B | p53-induced gene 10 protein | OTTHUMP00000128235 | kelch-like 37 | KLHL35 | PIG10 | kelch-like 35 | ENC-1 | tumor protein p53 inducible protein 10 | nuclear matrix protein NRP/B | KLHL37 |CCL28 | OTTHUMP00000222054 | nuclear restricted protein, BTB domain-like (brain) | ectoderm-neural cortex protein 1 | ectodermal-neural cortex (with BTB-like domain) | FLJ39259 | e…	protein-coding	4305.76	0.00142	0.89225	0.03768	0.87857	5.37641e-14	5.02461e-06	1.37452e-22		-1.00517	-1.01915	1.09533	-1.07488	-1.40141	-1.57942	-1.73357		-1.40866	-1.60967	-1.58269		1	1	1	1	-1.40141	-1.57942	-1.73357		-1.40141	-1.57942	-1.73357		637	II	A+&B+&AB+	13		1	1	1	1
A_23_P71530	4982	TNFRSF11B	tumor necrosis factor receptor superfamily, member 11b	osteoclastogenesis inhibitory factor | osteoprotegerin | OTTHUMP00000228056 | tumor necrosis factor receptor superfamily, member 11b | OPG |MGC29565 | TR1 | Osteoclastogenesis inhibitory factor | OCIF | Osteoprotegerin | tumor necrosis factor receptor superfamily member 11B	protein-coding	48.0187	0.0009	0.46746	0.01768	0.80465	2.8026e-45	5.9118e-06	6.11921e-23		-1.13203	1.08737	-1.30397	1.02785	-1.39162	-1.66522	-1.60572		-1.57536	-1.53142	-2.09381		1	1	1	1	-1.39162	-1.66522	-1.60572		-1.39162	-1.66522	-1.60572		638	II	A+&B+&AB+	13		1	1	1	1
A_23_P408285	144165	PRICKLE1	prickle homolog 1 (Drosophila)	EPM1B | prickle-like protein 1 | RILP | REST/NRSF-interacting LIM domain protein 1 | MGC138902 | prickle homolog 1 (Drosophila) | prickle-like 1 (Drosophila) | prickle-like 1 | MGC138903 |FLJ31627 | REST (RE-1 silencing transcription factor)/NRSF (neuron-restrictive silencer factor)-interacting LIM domain protein | FLJ31937	protein-coding	206.777	0.91771	0.88263	0.54874	0.9873	0.0001	0.00039	5.5826e-08		-1.01209	1.01151	1.05679	-1.002	-1.40283	-1.39593	-1.73016		-1.41979	-1.38005	-1.63718		1	1	1	1	-1.40283	-1.39593	-1.73016		-1.40283	-1.39593	-1.73016		639	II	A+&B+&AB+	13		1	1	1	1
A_23_P110345	26511	CHIC2	cysteine-rich hydrophobic domain 2	OTTHUMP00000218651 |BRX-like translocated in leukemia | OTTHUMP00000218652 | cysteine-rich hydrophobic domain 2 protein | OTTHUMP00000128296 | cystein-rich hydrophobic domain 2 | MGC21173 | BrX-like translocated in leukemia | cysteine-rich hydrophobic domain 2 | BTL	protein-coding	1725.09	0.06505	0.84102	0.00647	0.67619	9e-05	1.52997e-06	2.3254e-11		1.1583	-1.0112	1.15619	-1.02139	-1.33851	-1.41991	-1.66961		-1.15558	-1.43581	-1.44406		1	1	1	1	-1.33851	-1.41991	-1.66961		-1.33851	-1.41991	-1.66961		640	II	A+&B+&AB+	13		1	1	1	1
A_23_P251075	10046	MAMLD1	mastermind-like domain containing 1	Protein CG1 | chromosome X open reading frame 6 | OTTHUMP00000240704 | mastermind-like domain-containing protein 1 | mastermind-like domain containing 1 | HYSP2 |OTTHUMP00000025851 | F18 | CG1 | CXorf6	protein-coding	802.889	0.06147	0.09155	0.00338	0.70939	5.16786e-08	1.18021e-19	3.4606e-22		1.0203	-1.02076	1.04016	-1.067	-1.44973	-1.44098	-1.78828		-1.42089	-1.47089	-1.71924		1	1	1	1	-1.44973	-1.44098	-1.78828		-1.44973	-1.44098	-1.78828		641	II	A+&B+&AB+	13		1	1	1	1
A_23_P142849	390	RND3	Rho family GTPase 3	protein MemB | Rho family GTPase 3 | Rho-related GTP-binding protein Rho8 | OTTHUMP00000204381 | small GTP binding protein Rho8 | Rho8 | RhoE | OTTHUMP00000162685 | ARHE | rho-related GTP-binding protein RhoE | RHO8 | RHOE | Protein MemB | ras homolog gene family, member E | rho-related GTP-binding protein Rho8 | memB | Rnd3 |OTTHUMP00000162684 | Rho family GTPase 3	protein-coding	6880.82	0.01673	0.17799	0.04129	0.91222	1.52862e-14	3e-05	9.6379e-12		1.06492	1.0097	1.00018	-1.03022	-1.51112	-1.46083	-1.73126		-1.419	-1.4468	-1.73095		1	1	1	1	-1.51112	-1.46083	-1.73126		-1.51112	-1.46083	-1.73126		642	II	A+&B+&AB+	13		1	1	1	1
A_23_P207058	9021	SOCS3	suppressor of cytokine signaling 3	CIS3 | MGC71791 | SSI3 | SSI-3 | suppressor of cytokine signaling 3 | cytokine-inducible SH2 protein 3 |ATOD4 | CIS-3 | SOCS-3 | cytokine-induced SH2 protein 3 | STAT-induced STAT inhibitor 3 | Cish3 | Cytokine-inducible SH2 protein 3	protein-coding	2024.7	0.03008	0.57361	0.0468	0.29525	3.49876e-16	2.53981e-08	1.03836e-17		-1.14424	-1.05317	-1.10292	-1.05853	-1.44329	-1.45404	-1.67272		-1.65147	-1.53135	-1.84488		1	1	1	1	-1.44329	-1.45404	-1.67272		-1.44329	-1.45404	-1.67272		643	II	A+&B+&AB+	13		1	1	1	1
A_24_P408772	10135	NAMPT	nicotinamide phosphoribosyltransferase	nicotinamide phosphoribosyltransferase | Visfatin | pre-B cell-enhancing factor | NAmPRTase | Nampt | DKFZp666B131 | PBEF1 | MGC117256 | PBEF | OTTHUMP00000179150 | Pre-B cell-enhancing factor | OTTHUMP00000179149 | pre-B-cell colony enhancing factor 1 |1110035O14Rik | Pre-B-cell colony-enhancing factor 1 | VISFATIN | pre-B-cell colony-enhancing factor 1 | VF |EC 2.4.2.12	protein-coding	5888.03	0.04178	0.99067	0.07793	0.78425	1.55129e-12	4.53329e-06	2.29249e-14		1.09692	1.04959	1.0125	-1.03109	-1.44069	-1.49412	-1.67105		-1.3134	-1.42353	-1.65042		1	1	1	1	-1.44069	-1.49412	-1.67105		-1.44069	-1.49412	-1.67105		644	II	A+&B+&AB+	13		1	1	1	1
A_23_P353614	254778	C8orf46	chromosome 8 open reading frame 46 (C8orf46), mRNA	chromosome 8 open reading frame 46 | hypothetical protein LOC254778 | OTTHUMP00000226956 | OTTHUMP00000226957 |OTTHUMP00000211258 | MGC33510 | OTTHUMP00000228340	protein-coding	221.673	0.02397	0.48102	0.03725	0.62436	1.95453e-07	3.70533e-07	1.5394e-23		-1.23169	1.03351	-1.28671	-1.09608	-1.7264	-1.67411	-1.68497		-2.12639	-1.61983	-2.16807		1	1	1	1	-1.7264	-1.67411	-1.68497		-1.7264	-1.67411	-1.68497		645	II	A+&B+&AB+	13		1	1	1	1
A_23_P86390	8829	NRP1	neuropilin 1	DKFZp686A03134 | OTTHUMP00000020818 | vascular endothelial cell growth factor 165 receptor | OTTHUMP00000020820 | NP1 | CD304 | Vascular endothelial cell growth factor 165 receptor | VEGF165R | CD304 antigen | DKFZp781F1414 | transmembrane receptor |BDCA4 | OTTHUMP00000020821 | NRP | OTTHUMP00000020819 | neuropilin-1 | OTTHUMP00000020822 | neuropilin 1	protein-coding	266.04	0.9544	0.43955	0.25751	0.72147	7.63703e-09	6.89886e-09	2.78508e-14		1.20372	1.07398	-1.01907	1.03779	-1.74797	-1.62716	-1.61571		-1.45214	-1.51507	-1.64652		1	1	1	1	-1.74797	-1.62716	-1.61571		-1.74797	-1.62716	-1.61571		646	II	A+&B+&AB+	13		1	1	1	1
A_23_P123336	54704	PDP1	pyruvate dehyrogenase phosphatase catalytic subunit 1	FLJ32517 | PDP 1 | PDH | Pyruvate dehydrogenase phosphatase catalytic subunit 1 | pyruvate dehyrogenase phosphatase catalytic subunit 1 | protein phosphatase 2C, magnesium-dependent, catalytic subunit | PDPC 1 | FLJ56179 | Protein phosphatase 2C | [Pyruvate dehydrogenase [acetyl-transferring]]-phosphatase 1, mitochondrial | PDPC | PPM2C | pyruvate dehydrogenase (Lipoamide) phosphatase-phosphatase…	protein-coding	735.745	0.36	0.39851	0.56811	0.58937	3.70632e-07	7.02203e-21	1.58947e-19		1.20969	1.10523	1.20565	-1.00994	-1.73222	-1.39595	-1.66802		-1.43195	-1.26304	-1.3835		1	1	1	1	-1.73222	-1.39595	-1.66802		-1.73222	-1.39595	-1.66802		647	II	A+&B+&AB+	13		1	1	1	1
A_23_P51487	2635	GBP3	guanylate binding protein 3	FLJ10961 | OTTHUMP00000012355 | Guanine nucleotide-binding protein 3 | OTTHUMP00000012353 | DKFZp686L15228 | GBP-3 | guanylate-binding protein 3 | OTTHUMP00000012354 | OTTHUMP00000194787 | GTP-binding protein 3 |DKFZp686E0974 | guanylate binding protein 3 | guanine nucleotide-binding protein 3	protein-coding	2366.95	0.00255	0.03686	0.05906	0.49821	4.37904e-30	6.10032e-11	1.31726e-27		1.16375	-1.0464	1.11824	-1.04588	-1.52753	-1.39635	-1.79222		-1.31259	-1.46114	-1.60271		1	1	1	1	-1.52753	-1.39635	-1.79222		-1.52753	-1.39635	-1.79222		648	II	A+&B+&AB+	13		1	1	1	1
A_24_P229531	64859	OBFC2A	oligonucleotide/oligosaccharide-binding fold containing 2A	OTTHUMP00000206044 | OTTHUMP00000205480 | FLJ22833 | FLJ13624 | SOSS complex subunit B2 | SOSS-B2 | SSB2 |OTTHUMP00000163594 | OTTHUMP00000206045 | single-stranded DNA-binding protein 2 | hSSB2 | oligonucleotide/oligosaccharide-binding fold-containing protein 2A | sensor of single-strand DNA complex subunit B2 | Sensor of ssDNA subunit B2 | MGC111163 | oligonucleotide/oligosaccharide-binding fold…	protein-coding	438.737	0.15692	0.59359	0.00242	0.14466	1.16582e-22	2.33246e-23	1.51641e-35		1.1437	1.03105	1.10781	-1.05741	-1.55427	-1.33705	-1.73634		-1.35898	-1.29678	-1.56736		1	1	1	1	-1.55427	-1.33705	-1.73634		-1.55427	-1.33705	-1.73634		649	II	A+&B+&AB+	13		1	1	1	1
A_23_P119196	10365	KLF2	Kruppel-like factor 2 (lung)	Krueppel-like factor 2 | lung Kruppel-like zinc finger transcription factor | lung krueppel-like factor | Lung krueppel-like factor | LKLF | Kruppel-like factor 2 (lung) | Kruppel-like factor LKLF	protein-coding	2015.61	0.86674	0.89839	0.00914	0.74916	9.84401e-06	9.28085e-17	1.58764e-16		-1.12757	-1.00063	-1.09895	1.0144	-1.62348	-1.39446	-1.72748		-1.83059	-1.39534	-1.89841		1	1	1	1	-1.62348	-1.39446	-1.72748		-1.62348	-1.39446	-1.72748		650	II	A+&B+&AB+	13		1	1	1	1
A_23_P128698	10253	SPRY2	sprouty homolog 2 (Drosophila)	Spry-2 | OTTHUMP00000018543 | sprouty 2 | spry-2 | sprouty (Drosophila) homolog 2 | sprouty homolog 2 (Drosophila) | hSPRY2 | protein sprouty homolog 2 |MGC23039	protein-coding	1683.04	0.84368	0.72733	0.76818	0.91917	5.43512e-06	2.40386e-06	2.24934e-20		1.00357	1.04104	1.05929	-1.02743	-1.51093	-1.36716	-1.67287		-1.50556	-1.31326	-1.57924		1	1	1	1	-1.51093	-1.36716	-1.67287		-1.51093	-1.36716	-1.67287		651	II	A+&B+&AB+	13		1	1	1	1
A_23_P161156	220929	ZNF438	zinc finger protein 438	OTTHUMP00000019401 | bA330O11.1 | OTTHUMP00000179084 |FLJ32761 | MGC126671 | zinc finger protein 438	protein-coding	1790.97	0.01841	0.90566	0.00878	0.66545	9.30594e-06	4.02587e-06	5.94305e-07		1.194	-1.05915	1.13467	-1.01029	-1.48375	-1.35097	-1.63036		-1.24267	-1.43088	-1.43686		1	1	1	1	-1.48375	-1.35097	-1.63036		-1.48375	-1.35097	-1.63036		652	II	A+&B+&AB+	13		1	1	1	1
A_23_P348264	137994	LETM2	leucine zipper-EF-hand containing transmembrane protein 2	OTTHUMP00000228348 | OTTHUMP00000228417 | LETM1 and EF-hand domain-containing protein 2 | OTTHUMP00000228407 | Leucine zipper-EF-hand-containing transmembrane protein 1-like | OTTHUMP00000228416 | OTTHUMP00000228314 |LETM1 domain-containing protein LETM2, mitochondrial | FLJ25409 | leucine zipper-EF-hand containing transmembrane protein 1-like protein | leucine zipper-EF-hand containing transmemb…	protein-coding	529.736	0.49632	5.76616e-06	0.07227	0.84333	8.17951e-08	4.41534e-06	1.34866e-11		-1.08386	-1.02928	1.16868	-1.18521	-1.50676	-1.43607	-2.33808		-1.63312	-1.47812	-2.00062		1	1	1	1	-1.50676	-1.43607	-2.33808		-1.50676	-1.43607	-2.33808		653	II	A+&B+&AB+	13		1	1	1.55173	1.62811
A_23_P42257	8870	IER3	immediate early response 3	PRG1 | differentiation-dependent gene 2 protein | immediate early response 3 | Protein PRG1 | immediate early protein GLY96 | immediate early response 3 protein | Immediate early response 3 protein | Protein DIF-2 |OTTHUMP00000029400 | GLY96 | expressed in pancreatic carcinoma | gly96, mouse, homolog of | anti-death protein | IEX1 | DIF2 | protein DIF-2 | Immediate early protein GLY96 | PACAP-res…	protein-coding	10862.9	0.13326	0.994	0.42934	0.87821	1.95814e-06	0.00028	2.25139e-08		-1.19299	1.02337	-1.03878	-1.02463	-1.58098	-1.45521	-2.32451		-1.88609	-1.42198	-2.41465		1	1	1	1	-1.58098	-1.45521	-2.32451		-1.58098	-1.45521	-2.32451		654	II	A+&B+&AB+	13		1	1	1.4703	1.59737
A_32_P139894	27	ABL2	v-abl Abelson murine leukemia viral oncogene homolog 2 (arg, Abelson-related gene)	OTTHUMP00000033140 | FLJ31718 | OTTHUMP00000218106 | ABLL | OTTHUMP00000033139 | OTTHUMP00000218104 | OTTHUMP00000218103 | OTTHUMP00000218105 | abelson-related gene protein | OTTHUMP00000218108 | OTTHUMP00000218101 | tyrosine-protein kinase ARG | Tyrosine-protein kinase ARG | Abelson murine leukemia viral oncogene homolog 2 | v-abl Abelson murine leukemia viral oncogene homolog 2 (arg, Abelson-re…	protein-coding	2126.49	0.02779	0.72955	0.06645	0.07517	2e-05	2.02715e-09	1.56787e-19		1.14957	1.0214	1.18257	-1.01667	-1.5705	-1.52254	-1.97053		-1.36616	-1.49064	-1.66631		1	1	1	1	-1.5705	-1.52254	-1.97053		-1.5705	-1.52254	-1.97053		655	II	A+&B+&AB+	13		1	1	1	1
A_23_P360240	26579	MYEOV	myeloma overexpressed (in a subset of t(11;14) positive multiple myelomas)	OCIM | myeloma overexpressed gene (in a subset of t(11;14) positive multiple myelomas) | hypothetical protein LOC26579 |OTTHUMP00000237027 | OTTHUMP00000237028 | myeloma overexpressed (in a subset of t(11;14) positive multiple myelomas) | Oncogene in multiple myeloma	protein-coding	3465.38	0.30444	0.68879	0.94461	0.61574	8.57473e-10	3.84349e-08	1.70219e-17		-1.14626	-1.00476	-1.04138	-1.04178	-1.62093	-1.44208	-1.94948		-1.85801	-1.44894	-2.03015		1	1	1	1	-1.62093	-1.44208	-1.94948		-1.62093	-1.44208	-1.94948		656	II	A+&B+&AB+	13		1	1	1	1.35185
A_24_P782308	23327	NEDD4L	neural precursor cell expressed, developmentally down-regulated 4-like	ubiquitin-protein ligase NEDD4-like | NEDL3 | neural precursor cell expressed, developmentally down-regulated gene 4-like | RSP5 | KIAA0439 | NEDD4.2 | neural precursor cell expressed, developmentally down-regulated 4-like | Nedd4-2 |E3 ubiquitin-protein ligase NEDD4-like | NEDD4-2 | hNedd4-2 | ubiquitin-protein ligase Rsp5 | FLJ33870 |EC 6.3.2.-	protein-coding	1625.76	0.89	0.60655	0.01615	0.0653	0.00082	0.00023	2.35738e-10		1.06806	1.01157	1.06987	1.02639	-2.01366	-1.44817	-2.34999		-1.88534	-1.43161	-2.19652		1	1	1	1	-2.01366	-1.44817	-2.34999		-2.01366	-1.44817	-2.34999		657	II	A+&B+&AB+	13		1	1	1	1.62273
A_23_P26847	6662	SOX9	SRY (sex determining region Y)-box 9	campomelic dysplasia, autosomal sex-reversal | SRY (sex-determining region Y)-box 9 protein | OTTHUMP00000232537 |CMPD1 | transcription factor SOX-9 | SRY-related HMG-box, gene 9 | SRA1 | CMD1 | SRY (sex determining region Y)-box 9	protein-coding	1731.81	0.053	0.28955	0.39535	0.49304	2.41335e-11	5e-05	1.18094e-15		1.07269	-1.02161	1.02016	-1.04135	-1.96506	-1.35657	-2.16572		-1.8319	-1.38589	-2.12292		1	1	1	1	-1.96506	-1.35657	-2.16572		-1.96506	-1.35657	-2.16572		658	II	A+&B+&AB+	13		1	1	1	1.59647
A_23_P17655	3772	KCNJ15	potassium inwardly-rectifying channel, subfamily J, member 15	KIR4.2 | Inward rectifier K(+) channel Kir1.3 | inward rectifier K+ channel KIR4.2 | OTTHUMP00000115737 | OTTHUMP00000115740 | Inward rectifier K(+) channel Kir4.2 | OTTHUMP00000115742 | OTTHUMP00000115738 | inward rectifier K(+) channel Kir1.3 | OTTHUMP00000115743 | potassium inwardly-rectifying channel, subfamily J, member 15 | IRKK | OTTHUMP00000115746 | KCNJ14 | ATP-sensitive inward rectifier…	protein-coding	44.0914	0.02681	0.50366	0.02228	0.46906	6.2313e-08	4.96356e-20	2.40536e-31		-1.02349	1.06146	-1.25268	-1.13829	-2.17501	-1.56944	-2.04044		-2.2261	-1.47857	-2.55602		1	1	1	1	-2.17501	-1.56944	-2.04044		-2.17501	-1.56944	-2.04044		659	II	A+&B+&AB+	13		1	1	1	1.30011
A_23_P209625	1545	CYP1B1	cytochrome P450, family 1, subfamily B, polypeptide 1	CYPIB1 | microsomal monooxygenase | GLC3A | xenobiotic monooxygenase | P4501B1 | cytochrome P450, family 1, subfamily B, polypeptide 1 | cytochrome P450, subfamily I (dioxin-inducible), polypeptide 1 (glaucoma 3, primary infantile) | OTTHUMP00000201401 | cytochrome P450 1B1 | aryl hydrocarbon hydroxylase | CP1B | flavoprotein-linked monooxygenase |OTTHUMP00000126963 |EC 1.14.14.1	protein-coding	1372.39	0.00369	0.19625	1e-05	0.67562	1.36538e-15	1.09353e-06	2.03469e-26		-1.16874	1.12175	-1.14286	-1.0423	-1.97642	-1.44614	-2.11234		-2.30992	-1.28918	-2.41411		1	1	1	1	-1.97642	-1.44614	-2.11234		-1.97642	-1.44614	-2.11234		660	II	A+&B+&AB+	13		1	1	1	1.46067
A_32_P226556	2131	EXT1	exostoses (multiple) 1	Langer-Giedion syndrome chromosome region | LGCR | Glucuronosyl-N-acetylglucosaminyl-proteoglycan/N-acetylglucosaminyl-proteoglycan 4-alpha-N-acetylglucosaminyltransferase | OTTHUMP00000066043 | exostosin 1 | Glucuronosyl-N-acetylglucosaminyl-proteoglycan 4-alpha-N- acetylglucosaminyltransferase | ttv | TRPS2 | exostoses (multiple) 1 | multiple exostoses protein 1 | TTV | Putative tumor suppresso…	protein-coding	105.692	0.30201	0.67776	0.11542	0.69574	2.22613e-21	9.51917e-15	1.33117e-30		1.30703	1.16948	1.07466	1.02482	-2.00462	-1.50875	-2.01779		-1.53372	-1.2901	-1.87761		1	1	1	1	-2.00462	-1.50875	-2.01779		-2.00462	-1.50875	-2.01779		661	II	A+&B+&AB+	13		1	1	1	1.33739
A_23_P120472	7022	TFAP2C	transcription factor AP-2 gamma (activating enhancer binding protein 2 gamma)	transcription factor ERF-1 | estrogen receptor factor 1 | transcription factor AP-2 gamma (activating enhancer-binding protein 2 gamma) | TFAP2G | activating enhancer-binding protein 2 gamma | ERF1 | AP2-GAMMA | hAP-2g | Activating enhancer-binding protein 2 gamma | Transcription factor ERF-1 |OTTHUMP00000031355 | transcription factor AP-2 gamma (activating enhancer binding protein 2 gamma) | AP2…	protein-coding	446.473	0.04274	0.94939	0.57094	0.67224	1.22119e-09	3.02557e-07	9.84763e-18		-1.17461	1.08571	-1.08203	-1.06233	-1.75787	-1.3518	-2.11084		-2.06481	-1.24508	-2.28399		1	1	1	1	-1.75787	-1.3518	-2.11084		-1.75787	-1.3518	-2.11084		662	II	A+&B+&AB+	13		1	1	1	1.5615
A_23_P34548	10806	SDCCAG8	serologically defined colon cancer antigen 8	SLSN7 | hCCCAP | serologically defined colon cancer antigen 8 | Centrosomal colon cancer autoantigen protein | CCCAP | NY-CO-8 | BBS16 | antigen NY-CO-8 | centrosomal colon cancer autoantigen protein | NPHP10 | Antigen NY-CO-8 |OTTHUMP00000037913	protein-coding	242.211	0.62435	0.23395	0.261	0.62192	2.26383e-06	2.83456e-14	3.52671e-08		1.18388	-1.08682	1.24728	-1.02948	-1.86431	-1.39363	-1.90345		-1.57475	-1.51462	-1.52608		1	1	1	1	-1.86431	-1.39363	-1.90345		-1.86431	-1.39363	-1.90345		663	II	A+&B+&AB+	13		1	1	1	1.36582
A_23_P13740	89795	NAV3	neuron navigator 3; similar to neuron navigator 3	Steerin-3 | steerin-3 | Pore membrane and/or filament-interacting-like protein 1 |pore membrane and/or filament interacting like protein 1 | POMFIL1 | pore membrane and/or filament-interacting-like protein 1 | POMFIl1 | KIAA0938 | unc-53 homolog 3 | steerin 3 | unc53H3 | Unc-53 homolog 3 | STEERIN3 | neuron navigator 3	protein-coding	2720.68	0.32613	0.62995	0.42059	0.59103	1.96029e-12	1.71583e-10	1.36205e-25		1.16244	1.0472	1.18254	-1.05118	-1.64336	-2.19424	-2.67423		-1.41372	-2.09534	-2.26143		1	1	1	1	-1.64336	-2.19424	-2.67423		-1.64336	-2.19424	-2.67423		664	II	A+&B+&AB+	13		1	1	1.62729	1
A_23_P250564	5581	PRKCE	protein kinase C, epsilon	MGC125657 | protein kinase C epsilon type |MGC125656 | PKCE | OTTHUMP00000159032 | protein kinase C, epsilon | nPKC-epsilon |EC 2.7.11.13	protein-coding	2184.19	0.45146	0.96435	0.08585	0.73559	0.0005	0.0004	2.00733e-06		-1.05882	1.0282	-1.10864	-1.02517	-1.79322	-1.68918	-2.07187		-1.8987	-1.64285	-2.29696		1	1	1	1	-1.79322	-1.68918	-2.07187		-1.79322	-1.68918	-2.07187		665	II	A+&B+&AB+	13		1	1	1	1
A_23_P153037	57547	ZNF624	zinc finger protein 624	MGC119603 | MGC119605 | KIAA1349 | OTTHUMP00000064982 | zinc finger protein 624 |MGC119602 | OTTHUMP00000065230	protein-coding	197.74	0.37539	0.50193	0.57927	0.93103	2.0224e-06	4.13403e-09	6.19667e-18		1.06448	-1.14143	-1.13673	-1.06188	-1.80557	-1.82847	-2.31844		-1.6962	-2.08707	-2.63544		1	1	1	1	-1.80557	-1.82847	-2.31844		-1.80557	-1.82847	-2.31844		666	II	A+&B+&AB+	13		1	1	1	1
A_23_P74609	50486	G0S2	G0/G1switch 2	OTTHUMP00000034644 | RP1-28O10.2 | G0/G1switch 2 |G0/G1 switch regulatory protein 2	protein-coding	16918.9	0.00516	0.19193	0.73875	0.52376	3.70042e-06	5.39509e-13	2.39707e-12		-1.12784	-1.03868	-1.26577	-1.08236	-1.98599	-1.90598	-2.12045		-2.23988	-1.9797	-2.684		1	1	1	1	-1.98599	-1.90598	-2.12045		-1.98599	-1.90598	-2.12045		667	II	A+&B+&AB+	13		1	1	1	1
A_23_P28815	1591	CYP24A1	cytochrome P450, family 24, subfamily A, polypeptide 1	Vitamin D(3) 24-hydroxylase | Cytochrome P450-CC24 | cytochrome P450, subfamily XXIV (vitamin D 24-hydroxylase) | 24-OHase | vitamin D 24-hydroxylase |1,25-@dihydroxyvitamin D3 24-hydroxylase | OTTHUMP00000031314 | OTTHUMP00000165940 | cytochrome P450-CC24 | Cytochrome P450 24A1 | OTTHUMP00000165939 | cytochrome P450 24A1 | P450-CC24 | 1,25-dihydroxyvitamin D(3) 24-hydroxylase, mitochondrial | CY…	protein-coding	598.25	0.17572	0.12156	0.8573	0.23999	0.00012	4.59866e-09	3.93592e-06		1.01124	-1.00689	-1.14986	-1.02085	-1.47358	-2.08048	-1.7908		-1.4572	-2.09481	-2.05917		1	1	1	1	-1.47358	-2.08048	-1.7908		-1.47358	-2.08048	-1.7908		668	II	A+&B+&AB+	13		1	1	1	1
A_32_P60065	2151	F2RL2	coagulation factor II (thrombin) receptor-like 2	protease-activated receptor 3 | PAR3 | Thrombin receptor-like 2 | Coagulation factor II receptor-like 2 | proteinase-activated receptor 3 | proteinase-activated receptor-3 |Coagulation factor II receptor-like 2 (protease-actovated receptor 3) | PAR-3 | coagulation factor II (thrombin) receptor-like 2 | thrombin receptor-like 2 | OTTHUMP00000128316	protein-coding	47.3693	0.28874	0.95207	0.00672	0.7928	1.86517e-10	1.29207e-06	3.79734e-17		-1.02789	1.02883	1.0292	1.0133	-1.45548	-1.77591	-2.03109		-1.49607	-1.72615	-1.97346		1	1	1	1	-1.45548	-1.77591	-2.03109		-1.45548	-1.77591	-2.03109		669	II	A+&B+&AB+	13		1	1	1.39548	1
A_23_P338479	29126	CD274	CD274 molecule	MGC142294 | B7-H | OTTHUMP00000021029 | B7 homolog 1 | PD-L1 | CD274 molecule | PDCD1L1 | Programmed death ligand 1 | PDCD1 ligand 1 | programmed death ligand 1 | PDCD1LG1 | PDL1 | MGC142296 | B7H1 | CD274 antigen | programmed cell death 1 ligand 1 | B7-H1	protein-coding	200.501	0.10772	0.53426	0.01557	0.30875	1.44936e-16	9.92182e-25	0		1.1178	1.0895	-1.05367	-1.04806	-1.53512	-1.70694	-1.99529		-1.37334	-1.56672	-2.10238		1	1	1	1	-1.53512	-1.70694	-1.99529		-1.53512	-1.70694	-1.99529		670	II	A+&B+&AB+	13		1	1	1	1
A_23_P392470	4306	NR3C2	nuclear receptor subfamily 3, group C, member 2	mineralocorticoid receptor 1 | MLR | OTTHUMP00000220261 | Nuclear receptor subfamily 3 group C member 2 | MR | OTTHUMP00000220259 |FLJ41052 | mineralocorticoid receptor delta | MGC133092 | mineralocorticoid receptor | OTTHUMP00000220260 | OTTHUMP00000220257 | aldosterone receptor | NR3C2VIT | nuclear receptor subfamily 3, group C, member 2 | MCR	protein-coding	102.716	0.85363	0.18647	0.69043	0.10904	8.7284e-08	8.52649e-10	1.16198e-13		1.36885	1.00959	1.28202	-1.03284	-1.54654	-1.66624	-2.08912		-1.12981	-1.65041	-1.62955		1	1	1	1	-1.54654	-1.66624	-2.08912		-1.54654	-1.66624	-2.08912		671	II	A+&B+&AB+	13		1	1	1.35083	1
A_23_P404162	9734	HDAC9	histone deacetylase 9	HDAC9FL | MEF2-interacting transcription repressor MITR | OTTHUMP00000225210 | OTTHUMP00000201766 | MITR | OTTHUMP00000225262 | OTTHUMP00000225211 | HDAC | HD7b | histone deacetylase 9 | HD9 | histone deacetylase 7B | OTTHUMP00000201927 | OTTHUMP00000201768 | Histone deacetylase 7B | OTTHUMP00000201767 | HDAC7 | MEF-2 interacting transcription repressor (MITR) protein | HDAC9B | OTTHUMP0000023173…	protein-coding	98.6524	0.62881	0.4533	0.50226	0.6755	4.09635e-27	8.29588e-12	0		1.10655	-1.03036	1.06138	-1.04213	-1.54158	-1.95094	-2.13939		-1.39314	-2.01017	-2.01567		1	1	1	1	-1.54158	-1.95094	-2.13939		-1.54158	-1.95094	-2.13939		672	II	A+&B+&AB+	13		1	1	1.38779	1
A_23_P84106	11141	IL1RAPL1	interleukin 1 receptor accessory protein-like 1	interleukin 1 receptor-8 | interleukin 1 receptor accessory protein-like 1 | IL-1-RAPL-1 | mental retardation, X-linked 34 |IL1RAPL | OPHN4 | MRX34 | IL1RAPL-1 | mental retardation, X-linked 10 | mental retardation, X-linked 21 | OTTHUMP00000023097 | X-linked interleukin-1 receptor accessory protein-like 1 | IL1R8 | three immunoglobulin domain-containing IL-1 receptor-related 2 | Oligophrenin-4 |…	protein-coding	266.969	0.06248	0.48728	0.00806	0.37738	0.00012	2e-05	9.45063e-12		1.22488	-1.1042	1.32832	-1.09298	-1.56338	-1.93888	-2.34276		-1.27635	-2.14091	-1.7637		1	1	1	1	-1.56338	-1.93888	-2.34276		-1.56338	-1.93888	-2.34276		673	II	A+&B+&AB+	13		1	1	1.49852	1
A_23_P65918	3706	ITPKA	inositol 1,4,5-trisphosphate 3-kinase A	Inositol 1,4,5-trisphosphate 3-kinase A | IP3 3-kinase A | IP3KA |OTTHUMP00000160863 | IP3-3KA | insP 3-kinase A | InsP 3-kinase A | IP3K A | inositol 1,4,5-trisphosphate 3-kinase A | inositol-trisphosphate 3-kinase A |EC 2.7.1.127	protein-coding	1499.07	0.00765	0.45489	0.00184	0.76651	2e-05	1.34752e-21	9.76863e-09		-1.05735	-1.02818	-1.02034	1.06792	1.50012	3.80804	2.08104		1.41875	3.70367	2.03956		1	1	1	1	1.50012	3.80804	2.08104		1.50012	3.80804	2.08104		674	II	A+&B+&AB+	13		1	1	-1.38725	1.82987
A_23_P100642	5409	PNMT	phenylethanolamine N-methyltransferase	PENT | noradrenaline N-methyltransferase | phenylethanolamine N-methyltransferase | OTTHUMP00000164271 | phenylethanolamine N-methylase | Noradrenaline N-methyltransferase | PNMTase |MGC34570 |EC 2.1.1.28	protein-coding	48.4159	0.45792	0.94521	0.93906	0.48913	0.0005	2.62355e-12	4.19328e-10		-1.57854	1.03315	-1.23041	1.0773	1.49836	3.68779	2.17332		-1.05351	3.81004	1.76634		1	1	1	1	1.49836	3.68779	2.17332		1.49836	3.68779	2.17332		675	II	A+&B+&AB+	13		1	1	-1.45047	1.69685
A_23_P17811	23541	SEC14L2	SEC14-like 2 (S. cerevisiae)	KIAA1186 | TAP | SEC14-like 2 (S. cerevisiae) |MGC65053 | TAP1 | KIAA1658 | supernatant protein factor | Supernatant protein factor | Squalene transfer protein | alpha-tocopherol-associated protein | squalene transfer protein | SPF | OTTHUMP00000198974 | Alpha-tocopherol-associated protein | hTAP | SEC14-like protein 2 | C22orf6 | OTTHUMP00000198972 | tocopherol-associated protein | OTTHUMP000001…	protein-coding	127.755	0.12093	0.61855	0.2401	0.4193	3.76372e-06	9.72402e-11	7e-05		-1.14805	-1.02795	-1.0416	1.07748	1.79284	3.74543	2.47697		1.56164	3.64359	2.37804		1	1	1	1	1.79284	3.74543	2.47697		1.79284	3.74543	2.47697		676	II	A+&B+&AB+	13		1	1	-1.38159	1.5121
A_23_P204937	28984	C13orf15	chromosome 13 open reading frame 15 (C13orf15), mRNA	KIAA0564 | bA157L14.2 | RGC-32 | chromosome 13 open reading frame 15 | response gene to complement 32 protein | MGC87338 | OTTHUMP00000018322 | RGC32	protein-coding	375.709	0.05701	0.72951	0.13461	0.56516	4.92358e-07	7.87136e-20	5.15751e-13		1.0328	-1.02128	-1.00551	1.23876	1.65884	5.04052	2.27921		1.71325	4.93549	2.26672		1	1	1	1	1.65884	5.04052	2.27921		1.65884	5.04052	2.27921		677	II	A+&B+&AB+	13		1	1	-1.37398	2.21152
A_23_P304716	54626	HES2	hairy and enhancer of split 2 (Drosophila)	hairy and enhancer of split 2 (Drosophila) | Hairy and enhancer of split 2 | Class B basic helix-loop-helix protein 40 | class B basic helix-loop-helix protein 40 |OTTHUMP00000000825 | transcription factor HES-2 | bHLHb40 | BHLHB40	protein-coding	19.1468	0.42606	0.96926	0.70351	0.9472	3.24376e-06	2.33206e-06	3.31102e-17		-1.16762	-1.2006	-1.13704	1.42299	1.70967	4.82388	2.56437		1.46423	4.01789	2.2553		1	1	1	1	1.70967	4.82388	2.56437		1.70967	4.82388	2.56437		678	II	A+&B+&AB+	13		1	1	-1.49992	1.88112
A_24_P89457	1026	CDKN1A	cyclin-dependent kinase inhibitor 1A (p21, Cip1)	OTTHUMP00000016297 | DNA synthesis inhibitor | cyclin-dependent kinase inhibitor 1 | MDA-6 | CAP20 | cyclin-dependent kinase inhibitor 1A (p21, Cip1) | p21 | WAF1 | melanoma differentiation associated protein 6 | CDKN1 | CIP1 | P21 | p21CIP1 | SDI1 |CDK-interaction protein 1 | p21Cip1/Waf1 | wild-type p53-activated fragment 1 | PIC1 | CDK-interacting protein 1 | MDA6 | Melanoma differentiation-as…	protein-coding	63.5192	0.62933	0.69943	0.93405	0.00249	1.67852e-16	1.25991e-38	1.22053e-31		-1.13804	-1.06387	-1.41572	1.00104	2.03529	2.6003	3.01927		1.78842	2.44419	2.13267		1	1	1	1	2.03529	2.6003	3.01927		2.03529	2.6003	3.01927		679	II	A+&B+&AB+	13		1	1	-1.48346	1
A_23_P63541	55083	KIF26B	kinesin family member 26B	kinesin-like protein KIF26B | FLJ10157 | kinesin family member 26B |MGC35030 | OTTHUMP00000037972 | OTTHUMP00000227962	protein-coding	33.719	0.6761	0.25992	0.39449	0.77769	5.43847e-08	1.42366e-14	1.06783e-24		-1.15897	-1.08172	-1.16987	1.04902	1.74139	2.84265	2.60593		1.50253	2.6279	2.22754		1	1	1	1	1.74139	2.84265	2.60593		1.74139	2.84265	2.60593		680	II	A+&B+&AB+	13		1	1	-1.49647	1
A_23_P415401	687	KLF9	Kruppel-like factor 9	GC-box-binding protein 1 | transcription factor BTEB1 | Kruppel-like factor 9 | BTEB1 | Transcription factor BTEB1 | OTTHUMP00000021441 | basic transcription element-binding protein 1 |Krueppel-like factor 9 | Basic transcription element-binding protein 1 | BTEB | basic transcription element binding protein 1 | BTE-binding protein 1	protein-coding	507.619	0.01802	0.72279	0.00699	0.69798	3.47024e-09	4.93706e-29	1.50057e-18		-1.02703	1.02437	1.12924	1.15539	2.11185	2.8836	2.32942		2.05627	2.95387	2.63047		1	1	1	1	2.11185	2.8836	2.32942		2.11185	2.8836	2.32942		681	II	A+&B+&AB+	13		1	1	1	1
A_23_P166087	9770	RASSF2	Ras association (RalGDS/AF-6) domain family member 2	OTTHUMP00000030170 | Ras association (RalGDS/AF-6) domain family 2 | RASFADIN | Ras association (RalGDS/AF-6) domain family member 2 | CENP-34 |DKFZp781O1747 | KIAA0168 | ras association domain-containing protein 2	protein-coding	647.894	0.72873	0.06159	0.07367	0.83524	0.00087	4.04271e-14	2e-05		-1.13428	1.03918	-1.21785	1.07403	1.30106	3.04934	1.96791		1.14704	3.16881	1.61589		1	1	1	1	1.30106	3.04934	1.96791		1.30106	3.04934	1.96791		682	II	A+&B+&AB+	13		1	1	-1.51254	1.54953
A_23_P31893	6482	ST3GAL1	ST3 beta-galactoside alpha-2,3-sialyltransferase 1	Sialyltransferase 4A | SIAT4 | Beta-galactoside alpha-2,3-sialyltransferase 1 | SIATFL | ST3GalA | ST3 beta-galactoside alpha-2,3-sialyltransferase 1 | ST3O | sialyltransferase 4A (beta-galactoside alpha-2,3-sialytransferase) | ST3GalI | SIAT4A | FLJ36548 | DKFZp666E036 | OTTHUMP00000226912 | DKFZp779K2051 | sialyltransferase 4A (beta-galactosidase alpha-2,3-sialytransferase) | ST3GalIA,1 |CMP-N-…	protein-coding	929.378	0.67735	0.40247	0.41766	0.83095	4.79083e-12	3.40171e-33	3.60489e-06		1.1274	1.02675	1.1216	-1.02963	1.47214	2.45525	1.95272		1.65969	2.52093	2.19017		1	1	1	1	1.47214	2.45525	1.95272		1.47214	2.45525	1.95272		683	II	A+&B+&AB+	13		1	1	-1.32645	1
A_23_P89589	5187	PER1	period homolog 1 (Drosophila)	hPER1 | period circadian protein homolog 1 | circadian pacemaker protein RIGUI | RIGUI | period (Drosophila) homolog 1 | Circadian pacemaker protein Rigui | period homolog 1 (Drosophila) | Period, drosophila, homolog of |MGC88021 | KIAA0482 | circadian clock protein PERIOD 1 | hPER | Circadian clock protein PERIOD 1 | PER	protein-coding	393.95	0.03346	0.92236	0.22939	0.36709	0.00096	1.23086e-35	3.43738e-08		-1.12592	-1.07531	-1.12393	1.08524	1.6633	2.58485	2.03726		1.47728	2.40382	1.81262		1	1	1	1	1.6633	2.58485	2.03726		1.6633	2.58485	2.03726		684	II	A+&B+&AB+	13		1	1	1	1
A_23_P57856	604	BCL6	B-cell CLL/lymphoma 6	BCL-6 | BCL6A | BCL5 | Zinc finger protein 51 | B-cell CLL/lymphoma 6 | lymphoma-associated zinc finger gene on chromosome 3 | BCL-5 | cys-his2 zinc finger transcription factor |B-cell lymphoma 6 protein | zinc finger and BTB domain-containing protein 27 | protein LAZ-3 | OTTHUMP00000209897 | B-cell lymphoma 5 protein | Protein LAZ-3 | LAZ3 | B-cell lymphoma 6 protein transcript | ZNF51 | zinc fi…	protein-coding	861.547	0.47448	0.46764	0.76418	0.90699	0.00049	1.37208e-12	2.35663e-07		-1.09709	1.07034	-1.03835	1.07609	1.4344	2.56068	2.35413		1.30746	2.7408	2.26718		1	1	1	1	1.4344	2.56068	2.35413		1.4344	2.56068	2.35413		685	II	A+&B+&AB+	13		1	1	-1.64119	1
[truncated: 314 more rows]
