# Supplementary material for: Differential Regulation of Breast Cancer-Associated Genes by Progesterone Receptor Isoforms PRA and PRB in a New Bi-Inducible Breast Cancer Cell Line
Source: PLoS One. 2012 Sep 24;7(9):e45993. doi: 10.1371/journal.pone.0045993 (PMC3454371; doi:10.1371/journal.pone.0045993)
Supplement: Table S4 — Functional annotations of PR-responsive genes. Complete gene ontology annotations of PR isoform-regulated genes giving the opportunity to compare transcriptional fold changes and key biological functions. The classification was processed using IPA and PANTHER analysis systems as described in Material and Methods. (XLS) [file pone.0045993.s011.xls]

## Sheet: Gene Annotations
Supplementary Table S4				Legend for gene subsets for Venn diagrams
Functional annotations of PR-regulated genes				A=gene responding to PRA in the absence of PRB
(Khan et al, 2012)				B=gene responding to PRB in the absence of PRA
				AB=gene responding to coexpressed PRA and PRB					Fold change in transcript level as determined in supplementary Table S4
				- =independently of progesterone																	Effect of unbalanced A/B ratio: Fold Changes as compared to AB list
				+ =only in the presence of progesterone (10 nM)
				±=differentially responding in the absence or presence of progesterone (10 nM)				FC	-4	-3	-2	-1.5	-1.3	-1:1	1.3	1.5	2	3	4
				&= intersection of gene subsets in venn diagrams																	Vehicle		P4			* Protein ANalysis THrough Evolutionary Relationships							*Ingenuity systems Pathway Analysis
									Conditional gene expression												lack PRB	lack PRA	lack PRB	lack PRA		PANTHER system analysis							IPA* Categories					IPA functions		IPA Cellular Functions									IPA Molecular Functions
Entrez gene ID	Gene symbol	Gene NAME		Heatmap gene order	Gene class	Gene subsets (Venn diagrams)	Subset N°		A- vs O-	B- vs O-	AB- vs 0-	O+ vs O-	A+ vs A-	B+ vs B-	AB+ vs AB-		A+ vs O-	B+ vs O-	AB+ vs O-		A- vs AB-	B- vs AB-	A+ vs AB+	B+ vs AB+		Location	PANTHER Protein classes	PANTHER GO biological processes	PANTHER GO molecular functions	PANTHER Molecular components	PANTHER pathways		Cellular functions	Molecular functions	Physiological development and functions	Diseases and disorders		All Functions		Cell growth and proliferation	Cell death	Cell movement	Cellular development	cell cycle	Cell-to-cell signaling and interaction	Cell morphology	Cell signaling		gene expression
10537	UBD	ubiquitin D		1	I	A-	1																			Nucleus	ribosomal protein	protein metabolic process	structural constituent of ribosome;nucleic acid binding
3911	LAMA5	laminin, alpha 5		2	I	A-	1																			Extracellular Space	unclassified						Cell-To-Cell Signaling and Interaction,Cellular Growth and Proliferation		Hematological System Development and Function,Hematopoiesis,Tissue Development			growth of cells,adhesion of normal cells,adhesion of eukaryotic cells		growth					adhesion
8714	ABCC3	ATP-binding cassette, sub-family C (CFTR/MRP), member 3		3	I	A-	1																			Plasma Membrane	ATP-binding cassette (ABC) transporter	immune system process;sensory perception;ion transport;extracellular transport;carbohydrate metabolic process;response to toxin;response to pheromone	ATPase activity, coupled to transmembrane movement of substances;transmembrane transporter activity				Cell Death	Carbohydrate Metabolism,Drug Metabolism,Molecular Transport,Small Molecule Biochemistry	Embryonic Development,Renal and Urological System Development and Function			survival of embryonic cell lines,accumulation of etoposide,survival of cell lines,survival of tumor cell lines			survival
4953	ODC1	ornithine decarboxylase 1		4	I	A-	1																			Cytoplasm	decarboxylase	cellular amino acid and derivative metabolic process	carboxy-lyase activity		Ornithine degradation->Ornithine decarboxylase;;		Cell Death,Cell Morphology,Cellular Growth and Proliferation	Post-Translational Modification				cell death,apoptosis,growth of cells,growth of eukaryotic cells,activation of protein,morphology of cells		growth	apoptosis,cell death					morphology
8942	KYNU	kynureninase (L-kynurenine hydrolase)		5	I	A-	1																			Cytoplasm	hydrolase	cellular amino acid and derivative metabolic process	hydrolase activity
84824	FCRLA	Fc receptor-like A		6	I	A-	1																				immunoglobulin receptor superfamily	B cell mediated immunity;natural killer cell activation;macrophage activation;signal transduction;cell adhesion;cell motion;signal transduction;cell adhesion;response to stimulus	receptor activity
140680	C20ORF96	chromosome 20 open reading frame 96		7	I	A-	1																				unclassified
439916	C12ORF37	chromosome 12 open reading frame 37		8	I	A-	1																				unclassified
1062	CENPE	centromere protein E, 312kDa		9	I	B-	2																			Nucleus	microtubule binding motor protein	intracellular protein transport;vesicle-mediated transport;mitosis;meiosis;cytokinesis;mitosis;meiosis;chromosome segregation;cellular component morphogenesis;cellular component morphogenesis;cellular component morphogenesis	microtubule motor activity;structural constituent of cytoskeleton	microtubule			Cell Cycle,Cellular Assembly and Organization,Cellular Compromise	DNA Replication, Recombination, and Repair				breakage of DNA,mitosis of tumor cell lines,cell division process of cervical cancer cell lines,DNA replication checkpoint of cells,cell stage of tumor cell lines,arrest in cell stage of cervical cancer cell lines,cell division process of tumor cell lines,M phase,mitosis of cervical cancer cell lines,chromosomal congression of chromosomes						cell division process,cell stage,cell cycle progression,DNA replication checkpoint,M phase,mitosis
9585	KIF20B	kinesin family member 20B		10	I	B-	2																			Nucleus	microtubule binding motor protein	mitosis;mitosis;chromosome segregation	microtubule motor activity;structural constituent of cytoskeleton	microtubule			Cell Cycle,Cellular Growth and Proliferation,Cellular Movement		Tissue Morphology			late cytokinesis of colon cancer cell lines,cytokinesis of tumor cell lines,cell stage of tumor cell lines,quantity of bladder cancer cell lines,quantity of cell lines,cell division process of tumor cell lines,M phase		growth,quantity		cytokinesis,late cytokinesis	developmental process,growth	cell division process,cell stage,cytokinesis,late cytokinesis,M phase
675	BRCA2	breast cancer 2, early onset		11	I	B-	2																			Nucleus	damaged DNA-binding protein	nucleobase, nucleoside, nucleotide and nucleic acid metabolic process	DNA binding				Cell Cycle,Cell Death,Cell Morphology,Cell-To-Cell Signaling and Interaction,Cellular Assembly and Organization,Cellular Compromise,Cellular Growth and Proliferation	DNA Replication, Recombination, and Repair	Respiratory System Development and Function			recombination of DNA,homologous recombination of DNA,repair of DNA,re-entry into cell division process of eukaryotic cells,mitosis of tumor cell lines,cell division process of cervical cancer cell lines,re-entry into mitosis of cervical cancer cell lines,quantity of nucleoprotein filaments,cell stage of tumor cell lines,homologous recombination of eukaryotic cells,cell division process of tumor c…		growth,proliferation	apoptosis,cell death,survival			cell cycle progression,cell division process,cell stage,cycling,duplication,homologous recombination,mitosis	joining	micronucleation			transcription
9321	TRIP11	hypothetical LOC341378; thyroid hormone receptor interactor 11		12	I	B-	2																			Cytoplasm	nucleic acid binding		nucleic acid binding																				transcription
23253	ANKRD12	ankyrin repeat domain 12		13	I	B-	2																				unclassified
85444	LRRCC1	leucine rich repeat and coiled-coil domain containing 1		14	I	B-	2																				phosphatase modulator	mitosis;cell motion;mitosis	structural constituent of cytoskeleton;protein binding;phosphatase regulator activity	microtubule
10142	AKAP9	A kinase (PRKA) anchor protein (yotiao) 9		15	I	B-	2																			Cytoplasm	kinase modulator	intracellular protein transport	protein binding;kinase regulator activity				Cell Cycle,Cellular Assembly and Organization,Cellular Movement	DNA Replication, Recombination, and Repair	Hair and Skin Development and Function,Visual System Development and Function			cell cycle progression of epithelial cell lines,cell division process of cervical cancer cell lines,cell cycle progression of cell lines,cytokinesis of tumor cell lines,cell stage of tumor cell lines,cell division process of tumor cell lines,M phase,duplication of centriole				cytokinesis		cell cycle progression,cell division process,cell stage,cycling,cytokinesis,duplication,M phase,ploidy
2803	GOLGA4	golgi autoantigen, golgin subfamily a, 4		16	I	B-	2																			Cytoplasm	transfer/carrier protein
10111	RAD50	RAD50 homolog (S. cerevisiae)		17	I	B-	2																			Nucleus	ATP-binding cassette (ABC) transporter	nucleobase, nucleoside, nucleotide and nucleic acid metabolic process	hydrolase activity, acting on ester bonds;ATPase activity, coupled to transmembrane movement of substances;transmembrane transporter activity;DNA binding				Cell Cycle	DNA Replication, Recombination, and Repair				recombination of DNA,homologous recombination of DNA,repair of DNA,cell division process						cell division process,homologous recombination
22852	ANKRD26	ankyrin repeat domain 26		18	I	B-	2																			Nucleus	unclassified
1063	CENPF	centromere protein F, 350/400ka (mitosin)		19	I	B-	2																			Nucleus	unclassified	mitosis;cytokinesis;mitosis;mesoderm development;heart development					Cell Cycle	Molecular Transport,Protein Trafficking				transport of protein,cell division process						cell division process
54809	SAMD9	sterile alpha motif domain containing 9		20	I	B-	2																				unclassified
55196	C12ORF35	chromosome 12 open reading frame 35		21	I	B-	2																				unclassified
22832	KIAA1009	KIAA1009		22	I	B-	2																				unclassified
151246	SGOL2	shugoshin-like 2 (S. pombe)		23	I	B-	2																				DNA binding protein	cell cycle;nucleobase, nucleoside, nucleotide and nucleic acid metabolic process;cell cycle	DNA binding
55704	CCDC88A	coiled-coil domain containing 88A		24	I	B-	2																			Cytoplasm	membrane traffic protein	intracellular protein transport;cell surface receptor linked signal transduction;intracellular signaling cascade;signal transduction	protein binding;kinase regulator activity				Cell Morphology,Cellular Assembly and Organization,Cellular Development										biogenesis			biogenesis
2804	GOLGB1	golgin B1, golgi integral membrane protein		25	I	B-	2																			Cytoplasm	non-motor actin binding protein	intracellular protein transport;vesicle-mediated transport	structural constituent of cytoskeleton;cytoskeletal protein binding	actin cytoskeleton			Cellular Assembly and Organization
55075	UACA	uveal autoantigen with coiled-coil domains and ankyrin repeats		26	I	B-	2																				unclassified
79411	GLB1L	galactosidase, beta 1-like		27	I	B-	2																				galactosidase	carbohydrate metabolic process	hydrolase activity, hydrolyzing O-glycosyl compounds
1959	EGR2	early growth response 2		28	I	AB-	3																			Nucleus	KRAB box transcription factor	cell cycle;nucleobase, nucleoside, nucleotide and nucleic acid metabolic process;cell cycle;ectoderm development;mesoderm development;nervous system development;muscle organ development	DNA binding;transcription factor activity				Cellular Development,Cellular Growth and Proliferation		,Nervous System Development and Function			growth of eukaryotic cells,growth of cells,growth of cell lines,growth of tumor cell lines,growth of colon cancer cell lines		growth			developmental process,growth
7114	TMSB4X	thymosin beta 4, X-linked		29	I	AB-	3																			Cytoplasm	unclassified
80303	EFHD1	EF-hand domain family, member D1		30	I	AB-	3																				calcium-binding protein	mesoderm development;muscle organ development	calcium ion binding
84958	SYTL1	synaptotagmin-like 1		31	I	AB-	3																			Cytoplasm	membrane trafficking regulatory protein	neurotransmitter secretion;intracellular protein transport;exocytosis;synaptic transmission;cell-cell signaling
284611	FAM102B	family with sequence similarity 102, member B		32	I	AB-	3																				unclassified
6578	SLCO2A1	solute carrier organic anion transporter family, member 2A1		33	I	AB-	3																			Plasma Membrane	transporter	anion transport	transmembrane transporter activity					Drug Metabolism,Lipid Metabolism,Small Molecule Biochemistry				modification of prostaglandin E2
84695	LOXL3	lysyl oxidase-like 3		34	I	AB-	3																			Extracellular Space	receptor	macrophage activation;neurological system process;extracellular transport;intracellular protein transport;endocytosis;negative regulation of apoptosis;signal transduction;cell-cell adhesion;protein metabolic process;signal transduction;cell-cell adhesion;cellular defense response	oxidoreductase activity;peptidase activity;receptor activity
3563	IL3RA	interleukin 3 receptor, alpha (low affinity)		35	I	AB-	3																			Plasma Membrane	signaling molecule	B cell mediated immunity;negative regulation of apoptosis;cell surface receptor linked signal transduction;intracellular signaling cascade;cell-cell signaling;signal transduction;cell-cell signaling;ectoderm development;mesoderm development;nervous system development;hemopoiesis;response to stimulus	cytokine receptor activity;receptor binding		Interleukin signaling pathway->Receptor subunit alpha;;		Cellular Development,Cellular Growth and Proliferation					proliferation of cells		proliferation			differentiation
168090	C6ORF118	chromosome 6 open reading frame 118		36	I	AB-	3																				unclassified
284677	C1ORF204	chromosome 1 open reading frame 204		37	I	AB-	3																				unclassified
283518	KCNRG	potassium channel regulator		38	I	AB-	3																				enzyme modulator	cation transport	protein binding
57482	KIAA1211	KIAA1211		39	I	AB-	3																				unclassified
6286	S100P	S100 calcium binding protein P		40	I	AB-	3																			Cytoplasm	signaling molecule	immune response;macrophage activation;cell cycle;intracellular signaling cascade;cell motion;cell cycle;signal transduction;response to stimulus	calcium ion binding;receptor binding;calmodulin binding				Cell Death,Cellular Growth and Proliferation,Cellular Movement					migration of eukaryotic cells,migration of cells,migration of normal cells,proliferation of cells,proliferation of eukaryotic cells,proliferation of cell lines,cell death of eukaryotic cells,migration of endothelial cells,survival of cell lines,cell death of cell lines,survival of eukaryotic cells,survival of cells		proliferation	cell death,survival	migration
112399	EGLN3	egl nine homolog 3 (C. elegans)		41	I	AB-	3																			Cytoplasm	oxidoreductase	apoptosis	oxidoreductase activity		Hypoxia response via HIF activation->HIF-1 alpha prolyl hydroxylase 2;;		Cell Death					cell death of eukaryotic cells,cell death of cell lines,cell death of tumor cell lines,cell death of brain cancer cell lines			cell death
26050	SLITRK5	SLIT and NTRK-like family, member 5		42	I	AB-	3																				receptor	immune system process;sensory perception;cell surface receptor linked signal transduction;cell-cell signaling;cell-cell adhesion;nucleobase, nucleoside, nucleotide and nucleic acid metabolic process;protein metabolic process;cell motion;signal transduction;cell-cell signaling;cell-cell adhesion;ectoderm development;nervous system development	receptor activity	extracellular matrix
54102	CLIC6	chloride intracellular channel 6		43	I	AB-	3																				anion channel	immune system process;anion transport;intracellular signaling cascade;oxygen and reactive oxygen species metabolic process;protein metabolic process;signal transduction;response to toxin	oxidoreductase activity;transferase activity;racemase and epimerase activity;structural constituent of cytoskeleton;anion channel activity;translation factor activity, nucleic acid binding;receptor binding;translation elongation factor activity	cytoskeleton
6843	VAMP1	vesicle-associated membrane protein 1 (synaptobrevin 1)		44	I	AB-	3																			Plasma Membrane	SNARE protein	neurotransmitter secretion;intracellular protein transport;exocytosis;protein metabolic process;mesoderm development;muscle organ development	SNAP receptor activity	SNARE complex	Metabotropic glutamate receptor group II pathway->N-ethylmaleimide-sensitive factor attachment protein receptor;;Thyrotropin-releasing hormone receptor signaling pathway->SNARE COMPLEX;;Muscarinic acetylcholine receptor 2 and 4 signaling pathway->N-ethylmaleimide-sensitive factor attachment protein receptor;;Nicotinic acetylcholine receptor signaling pathway->N-ethylmaleimide-sensitive factor att…
148137	C19orf55	chromosome 19 open reading frame 55 (C19orf55), mRNA		45	I	AB-	3																				unclassified
84277	DNAJC30	DnaJ (Hsp40) homolog, subfamily C, member 30		46	I	AB-	3																				membrane traffic protein	immune system process;neurotransmitter secretion;intracellular protein transport;exocytosis;cell cycle;synaptic transmission;protein metabolic process;cell cycle;cell-cell signaling;response to stress
3215	HOXB5	homeobox B5		47	I	AB-	3																			Nucleus	homeobox transcription factor	female gamete generation;nucleobase, nucleoside, nucleotide and nucleic acid metabolic process;segment specification;ectoderm development;gut mesoderm development;embryonic development;skeletal system development;angiogenesis;nervous system development;muscle organ development	DNA binding;transcription factor activity		Wnt signaling pathway->Wnt Target Genes;;
57185	NIPAL3	NIPA-like domain containing 3		48	I	AB-	3																				unclassified
90332	EXOC3L2	exocyst complex component 3-like 2		49	I	AB-	3																				membrane traffic protein	spermatogenesis;immune response;macrophage activation;intracellular protein transport;exocytosis;mesoderm development;angiogenesis;hemopoiesis;response to stimulus
130872	AHSA2	AHA1, activator of heat shock 90kDa protein ATPase homolog 2 (yeast)		50	I	AB-	3																				enzyme modulator	immune system process;protein metabolic process;response to stress	protein binding;enzyme activator activity
7428	VHL	von Hippel-Lindau tumor suppressor		51	I	AB-	3																			Nucleus	ligase	protein metabolic process	ligase activity		Hypoxia response via HIF activation->Von Hippel Lindau protein;;		Cell Cycle,Cell Morphology,Cell-To-Cell Signaling and Interaction,Cellular Assembly and Organization,Cellular Compromise,Cellular Development,Cellular Function and Maintenance,Cellular Growth and Proliferation,Cellular Movement		,Renal and Urological System Development and Function,Tissue Development,Tissue Morphology			growth of eukaryotic cells,growth of cells,growth of cell lines,invasion of eukaryotic cells,invasion of tumor cell lines,invasion of cell lines,proliferation of cells,cell movement of normal cells,shape change of eukaryotic cells,proliferation of eukaryotic cells,morphogenesis of cells,proliferation of cell lines,growth of tumor cell lines,cell movement of eukaryotic cells,G0 phase of cell lines…		growth,proliferation,quantity		cell movement,invasion	growth,cell spreading,ciliogenesis,development,developmental process,differentiation,morphogenesis,shape change	cell cycle progression,cell division process,G0 phase	adhesion,attachment,formation,presence	cell spreading,morphogenesis,morphology,polarization,shape change
10051	SMC4	structural maintenance of chromosomes 4		52	I	AB-	3																			Nucleus	chromatin/chromatin-binding protein	mitosis;meiosis;nucleobase, nucleoside, nucleotide and nucleic acid metabolic process;mitosis;meiosis;chromosome segregation;organelle organization;establishment or maintenance of chromatin architecture	hydrolase activity;nucleic acid binding;chromatin binding				Cell Cycle					cell division process						cell division process
80174	DBF4B	DBF4 homolog B (S. cerevisiae)		53	I	AB-	3																			Nucleus	kinase activator	cell cycle;cell cycle	protein binding;kinase activator activity;kinase regulator activity				Cell Cycle,Cellular Growth and Proliferation		Tissue Morphology			growth of cells,cell cycle progression,cell division process		growth				cell cycle progression,cell division process
79802	HHIPL2	HHIP-like 2		54	I	AB-	3																				transporter	sensory perception;respiratory electron transport chain;ectoderm development;nervous system development	G-protein coupled receptor activity;transmembrane transporter activity
84839	RAX2	retina and anterior neural fold homeobox 2		55	I	AB-	3																			Nucleus	homeobox transcription factor	nucleobase, nucleoside, nucleotide and nucleic acid metabolic process;segment specification;ectoderm development;nervous system development	DNA binding;transcription factor activity
26013	L3MBTL1	l(3)mbt-like (Drosophila)		56	I	AB-	3																			Nucleus	transcription factor	cell cycle;nucleobase, nucleoside, nucleotide and nucleic acid metabolic process;cell cycle;organelle organization;establishment or maintenance of chromatin architecture	DNA binding;chromatin binding;transcription factor activity				Cell Cycle,Cellular Movement					cell cycle progression,cell division process of eukaryotic cells,cytokinesis of brain cancer cell lines				cytokinesis		cell cycle progression,cell division process,cytokinesis
100132247	LOC100132247	nuclear pore complex interacting protein-like 3; similar to Uncharacterized protein KIAA0220		57	I	AB-	3																				unclassified
9266	CYTH2	cytohesin 2		58	I	AB-	3																			Cytoplasm	guanyl-nucleotide exchange factor	intracellular protein transport;exocytosis;cellular amino acid and derivative metabolic process	protein binding;small GTPase regulator activity;guanyl-nucleotide exchange factor activity		Inflammation mediated by chemokine and cytokine signaling pathway->Guanine nucleotide exchange factor;;		Cellular Assembly and Organization
114041	C21orf88	chromosome 21 open reading frame 88 (C21orf88), transcript variant 2		59	I	AB-	3																				unclassified
378938	MALAT1	metastasis associated lung adenocarcinoma transcript 1 (non-protein coding)		60	I	AB-	3																				unclassified
9852	EPM2AIP1	EPM2A (laforin) interacting protein 1		61	I	AB-	3																			Cytoplasm	transcription factor	nucleobase, nucleoside, nucleotide and nucleic acid metabolic process	DNA binding;protein binding;kinase inhibitor activity;kinase regulator activity;transcription factor activity
5004	ORM1	orosomucoid 1		62	I	AB-	3																			Extracellular Space	unclassified	immune system process					Cell-To-Cell Signaling and Interaction,Cellular Movement		Cardiovascular System Development and Function,Inflammatory Response,Organismal Development			migration of eukaryotic cells,migration of cells,migration of normal cells,inflammatory response,binding of cells,migration of endothelial cells,binding of eukaryotic cells				migration			binding
5829	PXN	paxillin		63	I	AB-	3																			Cytoplasm	actin family cytoskeletal protein	cell motion	structural constituent of cytoskeleton	actin cytoskeleton	Integrin signalling pathway->Paxillin;;Angiogenesis->Paxillin;;VEGF signaling pathway->Paxillin;;;;		Cell Morphology,Cell-To-Cell Signaling and Interaction,Cellular Assembly and Organization,Cellular Compromise,Cellular Development,Cellular Function and Maintenance,Cellular Movement		,Tissue Development,Tumor Morphology			migration of eukaryotic cells,migration of cells,migration of cell lines,invasion of eukaryotic cells,invasion of tumor cell lines,invasion of cell lines,shape change of eukaryotic cells,morphogenesis of cells,invasion of tumor cells,shape change of tumor cell lines,disruption of focal adhesions,cell movement of eukaryotic cells,shape change of cell lines,adhesion of cell lines,adhesion of tumor …				cell movement,invasion,migration	cell spreading,development,morphogenesis,shape change		adhesion,disruption	cell spreading,morphogenesis,shape change
150759	LINC00342	long intergenic non-protein coding RNA 342		64	I	AB-	3																				unclassified
124975	GGT6	gamma-glutamyltransferase 6		65	I	AB-	3																				acyltransferase	cellular amino acid and derivative metabolic process;protein metabolic process	acyltransferase activity;peptidase activity
221037	JMJD1C	jumonji domain containing 1C		66	I	AB-	3																				zinc finger transcription factor	nucleobase, nucleoside, nucleotide and nucleic acid metabolic process	DNA binding;transcription factor activity
9349	RPL23	ribosomal protein L23		67	I	AB-	3																			Cytoplasm	ribosomal protein	protein metabolic process	structural constituent of ribosome;nucleic acid binding				Cell Cycle					arrest in cell division process,cell division process of eukaryotic cells						cell division process
57498	KIDINS220	kinase D-interacting substrate, 220kDa		68	I	AB-	3																			Nucleus	unclassified
23338	PHF15	PHD finger protein 15		69	I	AB-	3																				zinc finger transcription factor	nucleobase, nucleoside, nucleotide and nucleic acid metabolic process	DNA binding;transcription factor activity
728882	FAM182B	family with sequence similarity 182, member B		70	I	AB-	3																				unclassified
10432	RBM14	RNA binding motif protein 14		71	I	AB-	3																				mRNA processing factor	signal transduction;nucleobase, nucleoside, nucleotide and nucleic acid metabolic process;protein metabolic process;signal transduction;ectoderm development;nervous system development	RNA splicing factor activity, transesterification mechanism;RNA binding	ribonucleoprotein complex
8528	DDO	D-aspartate oxidase		72	I	AB-	3																			Cytoplasm	oxidase	cellular amino acid and derivative metabolic process	oxidoreductase activity
1232	CCR3	chemokine (C-C motif) receptor 3		73	I	AB-	3																			Plasma Membrane	G-protein coupled receptor	immune response;neurological system process;cell surface receptor linked signal transduction;cell motion;signal transduction;response to stimulus	G-protein coupled receptor activity		Inflammation mediated by chemokine and cytokine signaling pathway->Chemokine receptor;;		Cell Morphology,Cell Signaling,Cell-To-Cell Signaling and Interaction,Cellular Assembly and Organization,Cellular Development,Cellular Movement	Lipid Metabolism,Post-Translational Modification,Small Molecule Biochemistry	Antigen Presentation,Cardiovascular System Development and Function,Hematological System Development and Function,Hematopoiesis,Hypersensitivity Response,Immune Cell Trafficking,Inflammatory Response	tyrosine phosphorylation of protein		migration of eukaryotic cells,migration of cells,migration of normal cells,inflammatory response,migration of bone marrow cells,binding of endothelial cells,cell movement of normal cells,chemotaxis of normal cells,shape change of eukaryotic cells,morphogenesis of cells,binding of cells,chemotaxis of cells,binding of eukaryotic cells,cell movement of eukaryotic cells,formation of eicosanoid,format…				cell movement,chemotaxis,migration	development,morphogenesis,shape change		binding	morphogenesis,shape change	tyrosine phosphorylation of protein
5143	PDE4C	phosphodiesterase 4C, cAMP-specific (phosphodiesterase E1 dunce homolog, Drosophila)		74	I	AB-	3																			Cytoplasm	phosphodiesterase	visual perception;sensory perception;signal transduction;nucleobase, nucleoside, nucleotide and nucleic acid metabolic process;signal transduction	hydrolase activity, acting on ester bonds				Cell Death					cell death			cell death
8552	INE1	inactivation escape 1 (non-protein coding)		75	I	AB-	3																				unclassified
389741	MGC21881	hypothetical locus MGC21881		76	I	AB-	3																				unclassified
8620	NPFF	neuropeptide FF-amide peptide precursor		77	I	AB-	3																				neuropeptide	blood circulation;sensory perception;cell surface receptor linked signal transduction;signal transduction;regulation of vasoconstriction	receptor binding
2686	GGT7	gamma-glutamyltransferase 7		78	I	AB-	3																				acyltransferase	cellular amino acid and derivative metabolic process;protein metabolic process	acyltransferase activity;peptidase activity
55345	C4ORF21	chromosome 4 open reading frame 21		79	I	AB-	3																				unclassified
100131564	LOC100131564	hypothetical LOC100131564		80	I	AB-	3																				unclassified
100133299	LOC100133299	GALI1870		81	I	AB-	3																				unclassified
57730	ANKRD36B	ankyrin repeat domain 36B		82	I	AB-	3																				unclassified
51479	ANKFY1	ankyrin repeat and FYVE domain containing 1		83	I	AB-	3																			Nucleus	unclassified
5527	PPP2R5C	protein phosphatase 2, regulatory subunit B', gamma isoform		84	I	AB-	3																			Nucleus	protein phosphatase	intracellular signaling cascade;protein metabolic process;signal transduction	hydrolase activity, acting on ester bonds;phosphatase activity		FGF signaling pathway->protein phosphatase 2A;;EGF receptor signaling pathway->protein phosphatase 2A;;Wnt signaling pathway->Protein phosphatase 2A;;;;		Cell Cycle,Cell Death,Cellular Growth and Proliferation					growth of cells,cell cycle progression,survival of cell lines,survival of tumor cell lines,cell division process,survival of eukaryotic cells,survival of cells		growth	survival			cell cycle progression,cell division process
11322	TMC6	transmembrane channel-like 6		85	I	AB-	3																			Cytoplasm	ion channel		ion channel activity
124923	SGK494	uncharacterized serine/threonine-protein kinase SgK494		86	I	AB-	3																				protein kinase	cell cycle;cell surface receptor linked signal transduction;intracellular signaling cascade;protein metabolic process;cell cycle;signal transduction;ectoderm development;mesoderm development;skeletal system development;nervous system development	kinase activity
50839	TAS2R10	taste receptor, type 2, member 10		87	I	AB-	3																				unclassified
8671	SLC4A4	solute carrier family 4, sodium bicarbonate cotransporter, member 4		88	I	AB-	3																			Plasma Membrane	cation transporter	cation transport;cellular component morphogenesis;cellular component morphogenesis;cellular component morphogenesis	cation transmembrane transporter activity
11129	CLASRP	CLK4-associating serine/arginine rich protein		89	I	AB-	3																				mRNA processing factor	nucleobase, nucleoside, nucleotide and nucleic acid metabolic process	RNA splicing factor activity, transesterification mechanism;RNA binding
280	AMY2B	amylase, alpha 2B (pancreatic)		90	I	AB-	3																			Extracellular Space	amylase	carbohydrate metabolic process	hydrolase activity, hydrolyzing O-glycosyl compounds
283663	LOC283663	hypothetical LOC283663		91	I	AB-	3																				unclassified
284992	CCDC150	coiled-coil domain containing 150		92	I	AB-	3																				unclassified
89797	NAV2	neuron navigator 2		93	I	AB-	3																			Nucleus	unclassified
7318	UBA7	ubiquitin-like modifier activating enzyme 7		94	I	AB-	3																			Cytoplasm	transfer/carrier protein	intracellular signaling cascade;coenzyme metabolic process;protein metabolic process;signal transduction	ligase activity		Ubiquitin proteasome pathway->Ubiquitin protein ligase E3;;Ubiquitin proteasome pathway->Ubiquitin activating enzyme E1;;;
80045	GPR157	G protein-coupled receptor 157		95	I	AB-	3																			Plasma Membrane	G-protein coupled receptor		G-protein coupled receptor activity
142937	LOC142937	hypothetical protein BC008131		96	I	AB-	3																				unclassified
100190986	LOC100190986	hypothetical LOC100190986		97	I	AB-	3																				unclassified
26069	DKFZP586B0319	DKFZP586B0319 protein		98	I	AB-	3																				unclassified
9639	ARHGEF10	Rho guanine nucleotide exchange factor (GEF) 10		99	I	AB-	3																			Cytoplasm	cysteine protease	protein metabolic process	peptidase activity
121665	SPPL3	signal peptide peptidase 3		100	I	AB-	3																			Plasma Membrane	aspartic protease	intracellular signaling cascade;signal transduction	peptidase activity
6288	SAA1	serum amyloid A1		101	I	A-&AB-	4																			Extracellular Space	transporter	immune system process	lipid transporter activity;transmembrane transporter activity				Cell Death,Cell Morphology,Cell-To-Cell Signaling and Interaction,Cellular Development,Cellular Growth and Proliferation,Cellular Movement		Antigen Presentation,Cardiovascular System Development and Function,Hematological System Development and Function,Hematopoiesis,Immune Cell Trafficking,Inflammatory Response,Tissue Development			migration of eukaryotic cells,migration of cells,migration of normal cells,apoptosis of normal cells,cell death of normal cells,migration of cell lines,inflammatory response,proliferation of eukaryotic cells,proliferation of cells,cell death of eukaryotic cells,migration of bone marrow cells,cell movement of normal cells,apoptosis of eukaryotic cells,tubulation of eukaryotic cells,chemotaxis of n…		proliferation	apoptosis,cell death	cell movement,chemotaxis,migration	developmental process,tubulation		adhesion	tubulation
6289	SAA2	serum amyloid A2		102	I	A-&AB-	4																			Extracellular Space	transporter	immune system process	lipid transporter activity;transmembrane transporter activity
2736	GLI2	GLI family zinc finger 2		103	I	A-&AB-	4																			Nucleus	zinc finger transcription factor	nucleobase, nucleoside, nucleotide and nucleic acid metabolic process;segment specification;ectoderm development;mesoderm development;embryonic development;nervous system development	DNA binding;transcription factor activity		Hedgehog signaling pathway->Cubitus interruptus repressor;;Hedgehog signaling pathway->Cubitus interruptus;;;		Cell Signaling,Cellular Growth and Proliferation	DNA Replication, Recombination, and Repair		cell surface receptor linked signal transduction		proliferation of eukaryotic cells,proliferation of cells,proliferation of cell lines,proliferation of tumor cell lines,synthesis of DNA,replication of DNA,cell surface receptor linked signal transduction		proliferation							cell surface receptor linked signal transduction
57214	KIAA1199	KIAA1199		104	I	A-&AB-	4																				unclassified
7433	VIPR1	vasoactive intestinal peptide receptor 1		105	I	A-&AB-	4																			Plasma Membrane	G-protein coupled receptor	neurological system process;cell surface receptor linked signal transduction;signal transduction;mesoderm development;angiogenesis;heart development;cellular glucose homeostasis	G-protein coupled receptor activity				Cell Signaling,Cell-To-Cell Signaling and Interaction,Cellular Growth and Proliferation,Cellular Movement	Carbohydrate Metabolism,Lipid Metabolism,Molecular Transport,Nucleic Acid Metabolism,Small Molecule Biochemistry	Antigen Presentation,Hematological System Development and Function,Immune Cell Trafficking,Inflammatory Response	quantity of cyclic AMP		migration of eukaryotic cells,migration of cells,migration of normal cells,inflammatory response,proliferation of cells,cell movement of normal cells,chemotaxis of normal cells,quantity of cyclic AMP,cell movement of eukaryotic cells,chemotaxis of cells,binding of cells,binding of eukaryotic cells,chemotaxis of eukaryotic cells,binding of cell lines,hydrolysis of lipid,binding of tumor cell lines…		proliferation		cell movement,chemotaxis,migration			binding		quantity of cyclic AMP
1953	MEGF6	multiple EGF-like-domains 6		106	I	A-&AB-	4																				signaling molecule	intracellular protein transport;endocytosis;signal transduction;cell-matrix adhesion;cell-cell adhesion;signal transduction;cell-matrix adhesion;cell-cell adhesion;ectoderm development;nervous system development	receptor activity;extracellular matrix structural constituent;receptor binding	extracellular matrix
27063	ANKRD1	ankyrin repeat domain 1 (cardiac muscle)		107	I	A-&AB-	4																			Cytoplasm	unclassified						Cell Death,Cellular Growth and Proliferation					cell death of eukaryotic cells,apoptosis,apoptosis of eukaryotic cells,apoptosis of tumor cell lines,cell death of tumor cell lines,cell death of cell lines,colony formation of eukaryotic cells,apoptosis of cell lines		colony formation	apoptosis,cell death
57597	BAHCC1	BAH domain and coiled-coil containing 1		108	I	A-&AB-	4																				DNA binding protein	nucleobase, nucleoside, nucleotide and nucleic acid metabolic process	DNA binding
147138	TMC8	transmembrane channel-like 8		109	I	A-&AB-	4																				ion channel		ion channel activity
1305	COL13A1	collagen, type XIII, alpha 1		110	I	A-&AB-	4																			Plasma Membrane	peptide hormone	complement activation;macrophage activation;carbohydrate transport;signal transduction;cell-cell signaling;cell-cell adhesion;carbohydrate metabolic process;lipid metabolic process;signal transduction;cell-cell signaling;cell-cell adhesion;cellular component morphogenesis;cellular component morphogenesis;ectoderm development;mesoderm development;cellular component morphogenesis;skeletal system de…	receptor activity;extracellular matrix structural constituent;receptor binding	extracellular matrix	Integrin signalling pathway->Collagen;;
3855	KRT7	keratin 7		111	I	A-&AB-	4																			Cytoplasm	structural protein	cellular component morphogenesis;cellular component morphogenesis;ectoderm development;cellular component morphogenesis	structural constituent of cytoskeleton	intermediate filament cytoskeleton				DNA Replication, Recombination, and Repair,Protein Synthesis				metabolism of protein,replication of DNA
330	BIRC3	baculoviral IAP repeat-containing 3		112	I	A-&AB-	4																			Cytoplasm	unclassified				Apoptosis signaling pathway->Cellular inhibitor of apoptosis protein 1 and 2 ;;		Cell Death,Cell Signaling		Embryonic Development	cell surface receptor linked signal transduction		apoptosis of normal cells,cell death of normal cells,cell death of eukaryotic cells,apoptosis of eukaryotic cells,apoptosis of tumor cell lines,cell death of tumor cell lines,cell death of cell lines,cell death of epithelial cell lines,cell death of prostate cancer cell lines,cell death of brain cancer cell lines,apoptosis of cell lines,cell surface receptor linked signal transduction,cell death …			apoptosis,cell death,inhibition						cell surface receptor linked signal transduction
64129	TINAGL1	tubulointerstitial nephritis antigen-like 1		113	I	A-&AB-	4																			Extracellular Space	cysteine protease	immune system process;cell adhesion;protein metabolic process;cell adhesion;cellular defense response	peptidase activity
220963	SLC16A9	solute carrier family 16, member 9 (monocarboxylic acid transporter 9)		114	I	A-&AB-	4																				transporter	cation transport	transmembrane transporter activity
80755	AARSD1	alanyl-tRNA synthetase domain containing 1		115	I	A-&AB-	4																				RNA binding protein	nucleobase, nucleoside, nucleotide and nucleic acid metabolic process	catalytic activity;RNA binding
8544	PIR	pirin (iron-binding nuclear protein)		116	I	A-&AB-	4																				transcription cofactor	nucleobase, nucleoside, nucleotide and nucleic acid metabolic process	DNA binding;transcription factor activity;transcription cofactor activity
4318	MMP9	matrix metallopeptidase 9 (gelatinase B, 92kDa gelatinase, 92kDa type IV collagenase)		117	I	A-&AB-	4																			Extracellular Space	metalloprotease	protein metabolic process	peptidase activity	extracellular matrix	Alzheimer disease-presenilin pathway->Matrix metalloprotease;;Plasminogen activating cascade->pro-matrix metalloprotease 9;;Plasminogen activating cascade->Matrix metalloprotease 9;;;;		Cell Cycle,Cell Death,Cell Morphology,Cellular Development,Cellular Growth and Proliferation,Cellular Movement	Post-Translational Modification,Protein Degradation,Protein Synthesis	,Hematological System Development and Function,Hematopoiesis,Immune Cell Trafficking,Infection Mechanism,Inflammatory Response,Skeletal and Muscular System Development and Function,Tissue Development,Tissue Morphology,Tumor Morphology			migration of eukaryotic cells,migration of cells,migration of normal cells,apoptosis of normal cells,cell death of normal cells,migration of cell lines,inflammatory response,proliferation of eukaryotic cells,proliferation of cells,growth of cells,cell death of eukaryotic cells,migration of bone marrow cells,invasion of eukaryotic cells,invasion of tumor cell lines,invasion of cell lines,cell move…		growth,proliferation	apoptosis,cell death	cell movement,chemotaxis,invasion,migration,transmigration	cell spreading,development,differentiation,morphogenesis,shape change	cell division process,G0/G1 phase transition,G0 phase		cell spreading,morphogenesis,shape change
92241	RCSD1	RCSD domain containing 1		118	I	A-&AB-	4																				cytoskeletal protein	intracellular signaling cascade;signal transduction	structural constituent of cytoskeleton	cytoskeleton
3892	KRT86	keratin 86		119	I	A-&AB-	4																			Cytoplasm	structural protein	cellular component morphogenesis;cellular component morphogenesis;ectoderm development;cellular component morphogenesis	structural constituent of cytoskeleton	intermediate filament cytoskeleton
10398	MYL9	myosin, light chain 9, regulatory		120	I	A-&AB-	4																			Cytoplasm	actin family cytoskeletal protein	muscle contraction;mesoderm development;muscle organ development	structural constituent of cytoskeleton;calcium ion binding;calmodulin binding	actin cytoskeleton			Cellular Development,Cellular Growth and Proliferation					growth of eukaryotic cells,growth of cells,growth of cell lines,growth of tumor cell lines		growth			developmental process,growth
84171	LOXL4	lysyl oxidase-like 4		121	I	A-&AB-	4																			Extracellular Space	receptor	macrophage activation;neurological system process;extracellular transport;intracellular protein transport;endocytosis;negative regulation of apoptosis;signal transduction;cell-cell adhesion;protein metabolic process;signal transduction;cell-cell adhesion;cellular defense response	oxidoreductase activity;peptidase activity;receptor activity
9423	NTN1	netrin 1		122	I	A-&AB-	4																			Extracellular Space	unclassified							Carbohydrate Metabolism,Lipid Metabolism,Small Molecule Biochemistry				hydrolysis of lipid,hydrolysis of phosphoinositide
725	C4BPB	complement component 4 binding protein, beta		123	I	A-&AB-	4																			Extracellular Space	apolipoprotein	complement activation;signal transduction;cell-cell adhesion;protein metabolic process;signal transduction;cell-cell adhesion;blood coagulation	peptidase activity;receptor activity;lipid transporter activity						Hematological System Development and Function
81621	KAZALD1	Kazal-type serine peptidase inhibitor domain 1		124	I	A-&AB-	4																				unclassified
8111	GPR68	G protein-coupled receptor 68		125	I	A-&AB-	4																			Plasma Membrane	G-protein coupled receptor	cell surface receptor linked signal transduction;signal transduction	G-protein coupled receptor activity						Inflammatory Response			inflammatory response
3383	ICAM1	intercellular adhesion molecule 1		126	I	A-&AB-	4																			Plasma Membrane	signaling molecule	B cell mediated immunity;signal transduction;cell-cell adhesion;signal transduction;cell-cell adhesion;response to stimulus	receptor activity;receptor binding				Cell Death,Cell Morphology,Cell-mediated Immune Response,Cell-To-Cell Signaling and Interaction,Cellular Assembly and Organization,Cellular Compromise,Cellular Development,Cellular Function and Maintenance,Cellular Growth and Proliferation,Cellular Movement		Cardiovascular System Development and Function,Embryonic Development,Hair and Skin Development and Function,Hematological System Development and Function,Hematopoiesis,Immune Cell Trafficking,Infection Mechanism,Inflammatory Response,Renal and Urological System Development and Function,Tissue Development,Tissue Morphology,Tumor Morphology			migration of eukaryotic cells,migration of cells,migration of normal cells,apoptosis of normal cells,cell death of normal cells,migration of cell lines,proliferation of eukaryotic cells,proliferation of cells,cell death of eukaryotic cells,migration of bone marrow cells,binding of endothelial cells,cell movement of normal cells,apoptosis of eukaryotic cells,adhesion of carcinoma cell lines,activa…		proliferation	activation-induced cell death,apoptosis,survival	cell movement,migration	activation-induced cell death,apoptosis,development		activation,adhesion,binding	elongation
339983	NAT8L	N-acetyltransferase 8-like (GCN5-related, putative)		127	I	A-&AB-	4																				unclassified
94031	HTRA3	HtrA serine peptidase 3		128	I	A-&AB-	4																				serine protease	apoptosis;intracellular signaling cascade;protein metabolic process;signal transduction	peptidase activity
4794	NFKBIE	nuclear factor of kappa light polypeptide gene enhancer in B-cells inhibitor, epsilon		129	I	A-&AB-	4																			Nucleus	unclassified	nucleobase, nucleoside, nucleotide and nucleic acid metabolic process			Toll receptor signaling pathway->IkappaB;;Inflammation mediated by chemokine and cytokine signaling pathway->Nuclear factor kappa-B;;;			Gene Expression				activation of NFkB binding site											activation of NFkB binding site
6876	TAGLN	transgelin		130	I	A-&AB-	4																			Cytoplasm	non-motor actin binding protein	muscle contraction	structural constituent of cytoskeleton;cytoskeletal protein binding	actin cytoskeleton			Cellular Movement	Gene Expression	Tissue Development			invasion of eukaryotic cells,invasion of tumor cell lines,invasion of cell lines				invasion							expression of synthetic promoter
4237	MFAP2	microfibrillar-associated protein 2		131	I	A-&AB-	4																			Extracellular Space	extracellular matrix glycoprotein			extracellular matrix
147166	TRIM16L	tripartite motif-containing 16-like		132	I	A-&AB-	4																				ribonucleoprotein	spermatogenesis;neurotransmitter secretion;intracellular protein transport;exocytosis;cell cycle;signal transduction;synaptic transmission;carbohydrate metabolic process;protein metabolic process;cell cycle;signal transduction;cell-cell signaling;dorsal/ventral axis specification;mesoderm development;mammary gland development	ubiquitin-protein ligase activity;structural constituent of cytoskeleton;RNA binding;cytoskeletal protein binding	microtubule;ribonucleoprotein complex
7057	THBS1	thrombospondin 1		133	I	A-&AB-	4																			Extracellular Space	signaling molecule	immune system process;blood coagulation	receptor binding;enzyme regulator activity	extracellular matrix	p53 pathway->Thrombospondin-1;;		Cell Cycle,Cell Death,Cell Morphology,Cell Signaling,Cell-mediated Immune Response,Cell-To-Cell Signaling and Interaction,Cellular Assembly and Organization,Cellular Compromise,Cellular Development,Cellular Function and Maintenance,Cellular Growth and Proliferation,Cellular Movement	Carbohydrate Metabolism,Molecular Transport,Nucleic Acid Metabolism,Post-Translational Modification,Protein Synthesis,Small Molecule Biochemistry	Antigen Presentation,Cardiovascular System Development and Function,Hematological System Development and Function,Immune Cell Trafficking,Inflammatory Response,Nervous System Development and Function,Organismal Development,Skeletal and Muscular System Development and Function,Tissue Development,Tumor Morphology	activation of MAP kinase,tyrosine phosphorylation of protein		migration of eukaryotic cells,migration of cells,migration of normal cells,apoptosis of normal cells,cell death of normal cells,migration of cell lines,inflammatory response,growth of eukaryotic cells,proliferation of eukaryotic cells,proliferation of cells,growth of cells,growth of cell lines,cell death of eukaryotic cells,cell movement of normal cells,apoptosis of eukaryotic cells,adhesion of c…		formation,growth,proliferation,stimulation	apoptosis,cell death,inhibition	cell flattening,cell movement,chemotaxis,migration	cell flattening,cell spreading,development,developmental process,growth,morphogenesis,shape change,synaptogenesis	cell cycle progression,cell division process,mitogenesis	activation,adhesion,binding,formation,stimulation	cell flattening,cell spreading,morphogenesis,shape change	activation of MAP kinase,tyrosine phosphorylation of protein
4791	NFKB2	nuclear factor of kappa light polypeptide gene enhancer in B-cells 2 (p49/p100)		134	I	A-&AB-	4																			Nucleus	transcription factor	B cell mediated immunity;negative regulation of apoptosis;intracellular signaling cascade;nucleobase, nucleoside, nucleotide and nucleic acid metabolic process;signal transduction;cellular defense response	DNA binding;transcription factor activity		T cell activation->NF-kappa B;;B cell activation->NF-kappa B;;Toll receptor signaling pathway->NF-kappaB;;Inflammation mediated by chemokine and cytokine signaling pathway->Nuclear factor kappa-B;;Apoptosis signaling pathway->Nuclear factor kappa-B;;;;;;		Cell Death,Cellular Development,Cellular Growth and Proliferation	Gene Expression	,Infection Mechanism,Reproductive System Development and Function			growth of eukaryotic cells,growth of cells,growth of cell lines,cell death of eukaryotic cells,apoptosis,apoptosis of eukaryotic cells,apoptosis of tumor cell lines,cell death of tumor cell lines,cell death of cell lines,growth of breast cell lines,survival of cell lines,activation of NFkB binding site,apoptosis of cell lines,survival of tumor cell lines,activation of TATA box,survival of eukaryo…		growth	apoptosis,cell death,survival		growth						activation of NFkB binding site,activation of TATA box
602	BCL3	B-cell CLL/lymphoma 3		135	I	A-&AB-	4																			Nucleus	unclassified	nucleobase, nucleoside, nucleotide and nucleic acid metabolic process			Inflammation mediated by chemokine and cytokine signaling pathway->Nuclear factor kappa-B;;		Cell Cycle,Cell Death,Cellular Growth and Proliferation	Gene Expression,Molecular Transport,Protein Synthesis,Protein Trafficking				proliferation of cells,cell death,apoptosis,transcription of NFkB binding site,transcription of synthetic promoter,translocation of protein,metabolism of protein,cell division process of eukaryotic cells		proliferation	apoptosis,cell death			cell division process					expression of synthetic promoter,transcription of NFkB binding site,transcription of synthetic promoter
5361	PLXNA1	plexin A1		136	I	A-&AB-	4																			Plasma Membrane	protein kinase	cell surface receptor linked signal transduction;protein metabolic process;signal transduction;ectoderm development;nervous system development	kinase activity;transmembrane receptor protein tyrosine kinase activity;transmembrane receptor protein kinase activity;receptor binding		Axon guidance mediated by semaphorins->Plexin A1;;
4919	ROR1	receptor tyrosine kinase-like orphan receptor 1		137	I	A-&AB-	4																			Plasma Membrane	protein kinase	female gamete generation;immune system process;negative regulation of apoptosis;cell cycle;cell surface receptor linked signal transduction;intracellular signaling cascade;cell-cell signaling;cell-cell adhesion;protein metabolic process;cell motion;cell cycle;signal transduction;cell-cell signaling;cell-cell adhesion;ectoderm development;mesoderm development;embryonic development;nervous system d…	kinase activity;transmembrane receptor protein tyrosine kinase activity;transmembrane receptor protein kinase activity;receptor binding				Cell Death,Cell Signaling			cell surface receptor linked signal transduction		survival of cell lines,cell surface receptor linked signal transduction,survival of tumor cell lines,survival of eukaryotic cells,survival of cells			survival						cell surface receptor linked signal transduction
859	CAV3	caveolin 3		138	I	A-&AB-	4																			Plasma Membrane	transmembrane receptor regulatory/adaptor protein	extracellular transport;lipid transport;intracellular protein transport;endocytosis;cell surface receptor linked signal transduction;lipid metabolic process;signal transduction	structural molecule activity;protein binding;small GTPase regulator activity						Tissue Development
91409	CCDC74B	coiled-coil domain containing 74B		139	I	A-&AB-	4																				unclassified
1289	COL5A1	collagen, type V, alpha 1		140	I	A-&AB-	4																			Extracellular Space	peptide hormone	complement activation;macrophage activation;carbohydrate transport;signal transduction;cell-cell signaling;cell-cell adhesion;carbohydrate metabolic process;lipid metabolic process;signal transduction;cell-cell signaling;cell-cell adhesion;cellular component morphogenesis;cellular component morphogenesis;ectoderm development;mesoderm development;cellular component morphogenesis;skeletal system de…	receptor activity;extracellular matrix structural constituent;receptor binding	extracellular matrix	Integrin signalling pathway->Collagen;;		Cellular Assembly and Organization,Cellular Function and Maintenance		Organ Development,Organ Morphology,Organismal Functions,Visual System Development and Function
59269	HIVEP3	human immunodeficiency virus type I enhancer binding protein 3		141	I	A-&AB-	4																			Nucleus	zinc finger transcription factor	nucleobase, nucleoside, nucleotide and nucleic acid metabolic process	DNA binding;transcription factor activity
1265	CNN2	calponin 2		142	I	A-&AB-	4																			Cytoplasm	non-motor actin binding protein	muscle contraction	structural constituent of cytoskeleton;cytoskeletal protein binding	actin cytoskeleton			Cell Death,Cellular Assembly and Organization,Cellular Movement		Organismal Functions			migration of eukaryotic cells,migration of cells,migration of cell lines,cell death of eukaryotic cells,apoptosis,apoptosis of eukaryotic cells,apoptosis of tumor cell lines,cell death of tumor cell lines,cell death of cell lines,migration of endothelial cell lines,apoptosis of cell lines			apoptosis,cell death	migration
80774	LIMD2	LIM domain containing 2		143	I	A-&AB-	4																				structural protein	gamete generation;cell motion;cellular component morphogenesis;cellular component morphogenesis;cellular component morphogenesis	structural constituent of cytoskeleton	actin cytoskeleton
80833	APOL3	apolipoprotein L, 3		144	I	A-&AB-	4																			Cytoplasm	transporter	lipid transport;lipid metabolic process	lipid transporter activity;transmembrane transporter activity					Gene Expression	Inflammatory Response			inflammatory response,transcription of synthetic promoter											expression of synthetic promoter,transcription of synthetic promoter
81631	MAP1LC3B	microtubule-associated protein 1 light chain 3 beta		145	I	A-&AB-	4																			Cytoplasm	non-motor microtubule binding protein		structural constituent of cytoskeleton;cytoskeletal protein binding	microtubule
968	CD68	CD68 molecule		146	I	A-&AB-	4																			Plasma Membrane	membrane trafficking regulatory protein	lysosomal transport;intracellular protein transport;protein metabolic process					Cell-To-Cell Signaling and Interaction					binding of cells,binding of eukaryotic cells,binding of cell lines,binding of tumor cell lines							binding
6478	SIAH2	seven in absentia homolog 2 (Drosophila)		147	I	A-&AB-	4																			Nucleus	ubiquitin-protein ligase	protein metabolic process;ectoderm development;nervous system development	ubiquitin-protein ligase activity		Wnt signaling pathway->Seven in absentia homolog 1;;			Protein Degradation,Protein Synthesis				metabolism of protein,degradation of protein
1288	COL4A6	collagen, type IV, alpha 6		148	I	A-&AB-	4																			Extracellular Space	peptide hormone	complement activation;macrophage activation;carbohydrate transport;signal transduction;cell-cell signaling;cell-cell adhesion;carbohydrate metabolic process;lipid metabolic process;signal transduction;cell-cell signaling;cell-cell adhesion;cellular component morphogenesis;cellular component morphogenesis;ectoderm development;mesoderm development;cellular component morphogenesis;skeletal system de…	receptor activity;extracellular matrix structural constituent;receptor binding	extracellular matrix	Integrin signalling pathway->Collagen;;
837	CASP4	caspase 4, apoptosis-related cysteine peptidase		149	I	A-&AB-	4																			Cytoplasm	cysteine protease	apoptosis;protein metabolic process	peptidase activity;protein binding;peptidase inhibitor activity				Cell Death	Post-Translational Modification,Protein Degradation,Protein Synthesis				apoptosis of normal cells,cell death of normal cells,cell death of eukaryotic cells,apoptosis of eukaryotic cells,apoptosis of tumor cell lines,cell death of tumor cell lines,cell death of cell lines,cleavage of protein,proteolysis,metabolism of protein,degradation of protein,apoptosis of cell lines,apoptosis of cervical cancer cell lines			apoptosis,cell death
117144	CATSPER1	cation channel, sperm associated 1		150	I	A-&AB-	4																			Plasma Membrane	calcium channel	muscle contraction;neurotransmitter secretion;neuronal action potential propagation;cation transport;synaptic transmission;cell-cell signaling	cation transmembrane transporter activity;voltage-gated calcium channel activity;cation channel activity
3320	HSP90AA1	heat shock protein 90kDa alpha (cytosolic), class A member 2; heat shock protein 90kDa alpha (cytosolic), class A member 1		151	I	A-&AB-	4																			Cytoplasm	Hsp9 family chaperone	immune system process;protein metabolic process;response to stress					Cell Death					apoptosis of normal cells,cell death of normal cells,cell death of eukaryotic cells,apoptosis of eukaryotic cells			apoptosis,cell death
646626	LOC646626	hypothetical LOC646626		152	I	A-&AB-	4																				unclassified
51200	CPA4	carboxypeptidase A4		153	I	A-&AB-	4																			Extracellular Space	metalloprotease	protein metabolic process	peptidase activity
5999	RGS4	regulator of G-protein signaling 4		154	I	A-&AB-	4																			Cytoplasm	G-protein modulator	cell surface receptor linked signal transduction;signal transduction;dorsal/ventral axis specification	protein binding;small GTPase regulator activity		Heterotrimeric G-protein signaling pathway-Gi alpha and Gs alpha mediated pathway->Regulator of G-protein signaling;;Inflammation mediated by chemokine and cytokine signaling pathway->Regulator of G-protein Signaling;;Heterotrimeric G-protein signaling pathway-Gq alpha and Go alpha mediated pathway->Regulator of G-protein signaling;;;;		Cell Morphology,Cellular Development,Cellular Growth and Proliferation,Cellular Movement	Carbohydrate Metabolism,DNA Replication, Recombination, and Repair,Gene Expression				migration of eukaryotic cells,migration of cells,migration of normal cells,proliferation of eukaryotic cells,proliferation of cells,invasion of eukaryotic cells,migration of epithelial cells,tubulation of eukaryotic cells,shape change of eukaryotic cells,morphogenesis of cells,proliferation of normal cells,synthesis of DNA,tubulation of normal cells,shape change of normal cells,delay in tubulatio…		proliferation		invasion,migration	tubulation,development,developmental process,morphogenesis,shape change,sprouting			tubulation,morphogenesis,shape change,sprouting			activation of LEF1 binding site
4486	MST1R	macrophage stimulating 1 receptor (c-met-related tyrosine kinase)		155	I	A-&AB-	4																			Plasma Membrane	protein kinase	female gamete generation;fertilization;immune system process;negative regulation of apoptosis;cell cycle;cell surface receptor linked signal transduction;intracellular signaling cascade;cell-cell signaling;cell-cell adhesion;protein metabolic process;cell motion;cell cycle;signal transduction;cell-cell signaling;cell-cell adhesion;ectoderm development;mesoderm development;embryonic development;ne…	kinase activity;transmembrane receptor protein tyrosine kinase activity;transmembrane receptor protein kinase activity;receptor binding				Cell Death,Cell Morphology,Cellular Development,Cellular Growth and Proliferation,Cellular Movement		,Tissue Development,Tumor Morphology			migration of eukaryotic cells,migration of cells,growth of eukaryotic cells,proliferation of eukaryotic cells,proliferation of cells,growth of cells,growth of cell lines,cell death of eukaryotic cells,invasion of eukaryotic cells,invasion of tumor cell lines,invasion of cell lines,cell movement of normal cells,apoptosis,apoptosis of eukaryotic cells,apoptosis of tumor cell lines,growth of epithel…		colony formation,growth,proliferation	apoptosis,cell death	cell movement,invasion,migration	developmental process,differentiation,epithelial-mesenchymal transition,growth			morphology
57464	FAM40B	family with sequence similarity 40, member B		156	I	A-&AB-	4																				unclassified
146691	TOM1L2	target of myb1-like 2 (chicken)		157	I	A-&AB-	4																				transporter	lysosomal transport;intracellular protein transport;endocytosis;intracellular signaling cascade;signal transduction	transmembrane transporter activity;protein binding;kinase activator activity;kinase regulator activity
100131733	LOC100131733	hypothetical LOC100131733		158	I	A-&AB-	4																				unclassified
3074	HEXB	hexosaminidase B (beta polypeptide)		159	I	A-&AB-	4																			Cytoplasm	glycosidase	carbohydrate metabolic process;lipid metabolic process	hydrolase activity, hydrolyzing N-glycosyl compounds				Cellular Growth and Proliferation					growth of cells		growth
51761	ATP8A2	ATPase, aminophospholipid transporter-like, class I, type 8A, member 2		160	I	A-&AB-	4																			Plasma Membrane	cation transporter	cation transport;lipid transport;lipid metabolic process;cellular calcium ion homeostasis	hydrolase activity;cation transmembrane transporter activity;ion channel activity				Cellular Growth and Proliferation					proliferation of cells		proliferation
3866	KRT15	keratin 15		161	I	A-&AB-	4																			Cytoplasm	structural protein	cellular component morphogenesis;cellular component morphogenesis;ectoderm development;cellular component morphogenesis	structural constituent of cytoskeleton	intermediate filament cytoskeleton					Hair and Skin Development and Function,Organ Development
9123	SLC16A3	solute carrier family 16, member 3 (monocarboxylic acid transporter 4)		162	I	A-&AB-	4																			Plasma Membrane	transporter	cation transport	transmembrane transporter activity
1808	DPYSL2	dihydropyrimidinase-like 2		163	I	A-&AB-	4																			Cytoplasm	hydrolase	nucleobase, nucleoside, nucleotide and nucleic acid metabolic process	hydrolase activity		Axon guidance mediated by semaphorins->Collapsin response mediator protein;;Axon guidance mediated by semaphorins->CRMP 3-associated molecule;;Pyrimidine Metabolism->Dihydropyrimidinase;;;;		Cell Morphology,Cell-mediated Immune Response,Cellular Development,Cellular Movement	Nucleic Acid Metabolism	,Immune Cell Trafficking			migration of eukaryotic cells,migration of cells,migration of normal cells,migration of cell lines,shape change of eukaryotic cells,morphogenesis of cells,shape change of tumor cell lines,shape change of cell lines,migration of tumor cell lines,metabolism of nucleic acid component or derivative				migration	blebbing,development,morphogenesis,shape change			blebbing,elongation,morphogenesis,shape change
392288	LOC392288	similar to microtubule-associated proteins 1A/1B light chain 3		164	I	A-&AB-	4																				unclassified
6307	MSMO1	methylsterol monooxygenase 1		165	I	A-&AB-	4																			Cytoplasm	hydroxylase	lipid metabolic process	oxidoreductase activity									metabolic process of fatty acid
10455	ECI2	enoyl-CoA delta isomerase 2		166	I	A-&AB-	4																			Cytoplasm	acetyltransferase	coenzyme metabolic process;vitamin biosynthetic process;carbohydrate metabolic process;lipid metabolic process	oxidoreductase activity;acyltransferase activity;hydro-lyase activity;racemase and epimerase activity;ligase activity									metabolic process of fatty acid
404550	C16orf74	chromosome 16 open reading frame 74 (C16orf74), mRNA		167	I	A-&AB-	4																				unclassified
728294	D2HGDH	D-2-hydroxyglutarate dehydrogenase		168	I	A-&AB-	4																			Cytoplasm	transferase	respiratory electron transport chain;carbohydrate metabolic process;lipid metabolic process	oxidoreductase activity;transferase activity
9896	FIG4	FIG4 homolog (S. cerevisiae)		169	I	A-&AB-	4																			Cytoplasm	phosphatase	visual perception;sensory perception;intracellular protein transport;endocytosis;cell surface receptor linked signal transduction;intracellular signaling cascade;phosphate metabolic process;carbohydrate metabolic process;lipid metabolic process;signal transduction						Carbohydrate Metabolism,Lipid Metabolism,Molecular Transport,Small Molecule Biochemistry				quantity of phosphatidylinositol diphosphate,dephosphorylation of phosphatidylinositol 4,5-diphosphate,quantity of phosphatidylinositol 3,5-diphosphate
5910	RAP1GDS1	RAP1, GTP-GDP dissociation stimulator 1		170	I	A-&AB-	4																				unclassified
838	CASP5	caspase 5, apoptosis-related cysteine peptidase		171	I	A-&AB-	4																			Cytoplasm	cysteine protease	apoptosis;protein metabolic process	peptidase activity;protein binding;peptidase inhibitor activity				Cell Death	Post-Translational Modification,Protein Degradation,Protein Synthesis				cell death,apoptosis,cleavage of protein,proteolysis,metabolism of protein,degradation of protein			apoptosis,cell death
23643	LY96	lymphocyte antigen 96		172	I	A-&AB-	4																			Plasma Membrane	transmembrane receptor regulatory/adaptor protein	immune system process			Toll receptor signaling pathway->MD-2;;		Cell Signaling,Cell-To-Cell Signaling and Interaction	Carbohydrate Metabolism,Gene Expression	Antigen Presentation,Hematological System Development and Function,Immune Cell Trafficking,Inflammatory Response	cell surface receptor linked signal transduction		activation of cells,binding of cells,response of tumor cell lines,transcription of synthetic promoter,activation of normal cells,activation of eukaryotic cells,activation of NFkB binding site,activation of tumor cell lines,cell surface receptor linked signal transduction,activation of NF-kappa B response element							activation,binding,response		cell surface receptor linked signal transduction		activation of NF-kappa B response element,activation of NFkB binding site,expression of synthetic promoter,transcription of synthetic promoter
114769	CARD16	caspase recruitment domain family, member 16		173	I	A-&AB-	4																				cysteine protease	apoptosis;protein metabolic process	peptidase activity;protein binding;peptidase inhibitor activity
4879	NPPB	natriuretic peptide precursor B		174	I	A-&AB-	4																			Extracellular Space	peptide hormone	blood circulation;ion transport;regulation of vasoconstriction	receptor binding				Cell-To-Cell Signaling and Interaction,Cellular Movement	Carbohydrate Metabolism,Molecular Transport,Nucleic Acid Metabolism,Small Molecule Biochemistry	Cardiovascular System Development and Function,Organismal Development,Organismal Survival			migration of eukaryotic cells,migration of cells,migration of normal cells,binding of cells,binding of eukaryotic cells,quantity of cyclic GMP,production of cyclic GMP				migration			binding
9304	SNORD22	small nucleolar RNA, C/D box 22		175	I	A-&AB-	4																				unclassified
88455	ANKRD13A	ankyrin repeat domain 13A		176	I	A-&AB-	4																				unclassified
9723	SEMA3E	sema domain, immunoglobulin domain (Ig), short basic domain, secreted, (semaphorin) 3E		177	I	A-&AB-	4																			Extracellular Space	membrane-bound signaling molecule	immune system process;cell surface receptor linked signal transduction;intracellular signaling cascade;cell-cell adhesion;signal transduction;cell-cell adhesion;ectoderm development;mesoderm development;angiogenesis;nervous system development;heart development	receptor binding
84757	MGC10814	hypothetical protein MGC10814		178	I	A-&AB-	4																				unclassified
202020	FLJ39653	hypothetical FLJ39653		179	I	A-&AB-	4																				unclassified
147700	KLC3	kinesin light chain 3		180	I	A-&AB-	4																				microtubule family cytoskeletal protein	intracellular protein transport;vesicle-mediated transport	structural constituent of cytoskeleton	microtubule	Alzheimer disease-amyloid secretase pathway->kinesin;;
51747	LUC7L3	cisplatin resistance-associated overexpressed protein		181	I	A-&AB-	4																			Nucleus	unclassified						Cell Death					cell death,apoptosis			apoptosis,cell death
2194	FASN	fatty acid synthase		182	I	A-&AB-	4																			Cytoplasm	acyltransferase	cellular amino acid and derivative metabolic process;lipid metabolic process	oxidoreductase activity;methyltransferase activity;acyltransferase activity;hydrolase activity, acting on ester bonds;ligase activity				Cell Cycle,Cell Death,Cell Morphology,Cell-To-Cell Signaling and Interaction,Cellular Development,Cellular Growth and Proliferation	Carbohydrate Metabolism,Lipid Metabolism,Nucleic Acid Metabolism,Small Molecule Biochemistry	,Tissue Development,Tissue Morphology			growth of eukaryotic cells,proliferation of eukaryotic cells,proliferation of cells,growth of cells,growth of cell lines,cell death of eukaryotic cells,apoptosis,apoptosis of eukaryotic cells,apoptosis of tumor cell lines,proliferation of cell lines,cell death of tumor cell lines,cell death of cell lines,growth of tumor cell lines,proliferation of tumor cell lines,cell cycle progression,cell deat…		growth,proliferation	apoptosis,cell death		developmental process,growth	cell cycle progression,cell division process	cell-cell contact	morphology,volume
4354	MPP1	membrane protein, palmitoylated 1, 55kDa		183	I	A-&AB-	4																			Plasma Membrane	nucleotide kinase	neurotransmitter secretion;signal transduction;synaptic transmission;protein metabolic process;signal transduction;cell-cell signaling;asymmetric protein localization	kinase activity	cell junction	Inflammation mediated by chemokine and cytokine signaling pathway->Calcium/calModulin-dependent Kinase II;;Parkinson disease->Calcium/calmodulin-dependent serine protein kinase;;;
164091	PAQR7	progestin and adipoQ receptor family member VII		184	I	A-&AB-	4																				G-protein coupled receptor	cell surface receptor linked signal transduction;lipid metabolic process;signal transduction	G-protein coupled receptor activity
10818	FRS2	fibroblast growth factor receptor substrate 2		185	I	A-&AB-	4																			Plasma Membrane	unclassified	cell surface receptor linked signal transduction;signal transduction			FGF signaling pathway->fibroblast growth factor receptor substrate;;Angiogenesis->Fibroblast Growth Factor Receptor Substrate 2;;;		Cell Cycle,Cell Signaling,Cellular Development			cell surface receptor linked signal transduction		cell cycle progression,cell surface receptor linked signal transduction,arrest in cell division process,arrest in cell cycle progression					developmental process,differentiation	cell cycle progression,cell division process			cell surface receptor linked signal transduction
3157	HMGCS1	3-hydroxy-3-methylglutaryl-Coenzyme A synthase 1 (soluble)		186	I	A-&AB-	4																			Cytoplasm	transferase	coenzyme metabolic process;lipid metabolic process	transferase activity;lyase activity		Cholesterol biosynthesis->Hydroxymethyl glutaryl CoA synthase;;
333926	PPM1J	protein phosphatase 1J (PP2C domain containing)		187	I	A-&AB-	4																				protein phosphatase	cell surface receptor linked signal transduction;intracellular signaling cascade;protein metabolic process;signal transduction	hydrolase activity, acting on ester bonds;phosphatase activity;protein binding;kinase inhibitor activity;kinase activator activity;kinase regulator activity
847	CAT	catalase		188	I	A-&AB-	4																			Cytoplasm	transferase	lipid metabolic process	transferase activity				Cell Cycle,Cell Death,Cell Signaling,Cellular Compromise,Cellular Growth and Proliferation,Cellular Movement	Carbohydrate Metabolism,Free Radical Scavenging,Lipid Metabolism,Molecular Transport,Post-Translational Modification,Small Molecule Biochemistry	Reproductive System Development and Function,Tissue Morphology	tyrosine phosphorylation of protein		migration of eukaryotic cells,migration of cells,cell death of normal cells,migration of cell lines,growth of eukaryotic cells,growth of cells,growth of cell lines,cell death of eukaryotic cells,invasion of eukaryotic cells,invasion of tumor cell lines,invasion of cell lines,apoptosis,apoptosis of eukaryotic cells,apoptosis of tumor cell lines,cell death of tumor cell lines,cell death of cell lin…		colony formation,growth,quantity	apoptosis,cell death	invasion,migration		cell cycle progression,cell division process			tyrosine phosphorylation of protein
55784	MCTP2	multiple C2 domains, transmembrane 2		189	I	A-&AB-	4																				unclassified
834	CASP1	caspase 1, apoptosis-related cysteine peptidase (interleukin 1, beta, convertase)		190	I	A-&AB-	4																			Cytoplasm	cysteine protease	apoptosis;protein metabolic process	peptidase activity;protein binding;peptidase inhibitor activity				Cell Death,Cellular Growth and Proliferation	Gene Expression,Post-Translational Modification,Protein Degradation,Protein Synthesis	Tumor Morphology			apoptosis of normal cells,cell death of normal cells,proliferation of eukaryotic cells,proliferation of cells,cell death of eukaryotic cells,apoptosis of eukaryotic cells,apoptosis of tumor cell lines,cell death of tumor cell lines,cell death of cell lines,proliferation of cancer cells,transcription of synthetic promoter,cleavage of protein,proteolysis,metabolism of protein,degradation of protein…		proliferation	apoptosis,cell death,cell viability								expression of synthetic promoter,transcription,transcription of synthetic promoter
302	ANXA2	annexin A2		191	I	A-&AB-	4																			Plasma Membrane	transfer/carrier protein	intracellular protein transport;signal transduction;lipid metabolic process;cell motion;signal transduction;mesoderm development	calcium ion binding;calcium-dependent phospholipid binding				Cell Morphology,Cell-To-Cell Signaling and Interaction,Cellular Assembly and Organization,Cellular Growth and Proliferation,Cellular Movement	Carbohydrate Metabolism	Antigen Presentation,Cardiovascular System Development and Function,Hematological System Development and Function,Immune Cell Trafficking,Inflammatory Response			migration of eukaryotic cells,migration of cells,migration of cell lines,inflammatory response,growth of cells,binding of endothelial cells,activation of cells,binding of cells,binding of eukaryotic cells,activation of normal cells,binding of cell lines,activation of eukaryotic cells,migration of tumor cell lines,morphology of recycling endosomes,binding of tumor cell lines		growth		migration			activation,binding	morphology
9289	GPR56	G protein-coupled receptor 56		192	I	A-&AB-	4																			Plasma Membrane	G-protein coupled receptor	neurological system process;cell surface receptor linked signal transduction;signal transduction;mesoderm development;angiogenesis;heart development	G-protein coupled receptor activity				Cellular Growth and Proliferation					growth of cells		growth
79674	VEPH1	ventricular zone expressed PH domain homolog 1 (zebrafish)		193	I	A-&AB-	4																			Nucleus	unclassified
967	CD63	CD63 molecule		194	I	A-&AB-	4																			Plasma Membrane	membrane-bound signaling molecule	gamete generation;immune system process;neurological system process;signal transduction;cell-cell adhesion;cell motion;signal transduction;cell-cell adhesion;blood coagulation	receptor activity;receptor binding				Cellular Growth and Proliferation					growth of cells		growth
316	AOX1	aldehyde oxidase 1		195	I	A-&AB-	4																			Cytoplasm	dehydrogenase	respiratory electron transport chain;nucleobase, nucleoside, nucleotide and nucleic acid metabolic process	oxidoreductase activity		Adenine and hypoxanthine salvage pathway->Xanthine dehydrogenase;;				Inflammatory Response			inflammatory response
1780	DYNC1I1	dynein, cytoplasmic 1, intermediate chain 1		196	I	A-&AB-	4																			Cytoplasm	microtubule family cytoskeletal protein	intracellular protein transport;vesicle-mediated transport;cell cycle;nucleobase, nucleoside, nucleotide and nucleic acid metabolic process;cell cycle;cellular component morphogenesis;cellular component morphogenesis;cellular component morphogenesis;RNA localization	structural constituent of cytoskeleton	microtubule	Huntington disease->Dynein complex;;
2778	GNAS	GNAS complex locus		197	I	A-&AB-	4																			Plasma Membrane	unclassified						Cell Signaling,Cellular Movement	Molecular Transport,Nucleic Acid Metabolism,Small Molecule Biochemistry	Hematological System Development and Function,Immune Cell Trafficking,Inflammatory Response	generation of cyclic AMP,quantity of cyclic AMP		migration of eukaryotic cells,migration of cells,migration of normal cells,inflammatory response,cell movement of normal cells,chemotaxis of normal cells,quantity of cyclic AMP,cell movement of eukaryotic cells,chemotaxis of cells,chemotaxis of eukaryotic cells,generation of cyclic AMP				cell movement,chemotaxis,migration					generation of cyclic AMP,quantity of cyclic AMP
22979	EFR3B	EFR3 homolog B (S. cerevisiae)		198	I	A-&AB-	4																				unclassified
79955	PDZD7	PDZ domain containing 7		199	I	A-&AB-	4																				unclassified
286676	ILDR1	immunoglobulin-like domain containing receptor 1		200	I	A-&AB-	4																			Plasma Membrane	unclassified
339665	SLC35E4	solute carrier family 35, member E4		201	I	A-&AB-	4																				transporter	nucleobase, nucleoside, nucleotide and nucleic acid transport;nucleobase, nucleoside, nucleotide and nucleic acid metabolic process	transmembrane transporter activity
401251	SAPCD1	suppressor APC domain containing 1		202	I	A-&AB-	4																				unclassified
80035	ANP32A-IT1	ANP32A intronic transcript 1 (non-protein coding)		203	I	A-&AB-	4																				unclassified
84897	TBRG1	transforming growth factor beta regulator 1		204	I	A-&AB-	4																				growth factor		receptor binding				Cell Cycle,Cellular Growth and Proliferation	DNA Replication, Recombination, and Repair				proliferation of cells,cell cycle progression,replication of DNA,arrest in cell division process,arrest in cell cycle progression		proliferation				cell cycle progression,cell division process
25956	SEC31B	SEC31 homolog B (S. cerevisiae)		205	I	A-&AB-	4																				vesicle coat protein	intracellular protein transport;exocytosis		vesicle coat
27434	POLM	polymerase (DNA directed), mu		206	I	A-&AB-	4																			Nucleus	DNA-directed DNA polymerase	B cell mediated immunity;cell cycle;nucleobase, nucleoside, nucleotide and nucleic acid metabolic process;cell cycle;cellular defense response	DNA-directed DNA polymerase activity;nucleic acid binding				Cellular Growth and Proliferation	DNA Replication, Recombination, and Repair				growth of cells,replication of DNA		growth
54487	DGCR8	DiGeorge syndrome critical region gene 8		207	I	A-&AB-	4																			Nucleus	nuclease		hydrolase activity, acting on ester bonds;nucleic acid binding
667	DST	dystonin		208	I	A-&AB-	4																			Plasma Membrane	unclassified						Cell Morphology,Cellular Assembly and Organization		Nervous System Development and Function											coalignment
5274	SERPINI1	serpin peptidase inhibitor, clade I (neuroserpin), member 1		209	I	A-&AB-	4																			Extracellular Space	serine protease inhibitor	protein metabolic process	protein binding;peptidase inhibitor activity						Nervous System Development and Function
53840	TRIM34	tripartite motif-containing 34		210	I	A-&AB-	4																				unclassified
1308	COL17A1	collagen, type XVII, alpha 1		211	I	A-&AB-	4																			Plasma Membrane	peptide hormone	complement activation;macrophage activation;carbohydrate transport;signal transduction;cell-cell signaling;cell-cell adhesion;carbohydrate metabolic process;lipid metabolic process;signal transduction;cell-cell signaling;cell-cell adhesion;cellular component morphogenesis;cellular component morphogenesis;ectoderm development;mesoderm development;cellular component morphogenesis;skeletal system de…	receptor activity;extracellular matrix structural constituent;receptor binding	extracellular matrix	Integrin signalling pathway->Collagen;;				Hair and Skin Development and Function,Organ Development
1755	DMBT1	deleted in malignant brain tumors 1		212	I	A-&AB-	4																			Plasma Membrane	receptor	macrophage activation;neurological system process;extracellular transport;intracellular protein transport;endocytosis;negative regulation of apoptosis;signal transduction;cell-cell adhesion;protein metabolic process;signal transduction;cell-cell adhesion;cellular defense response	oxidoreductase activity;peptidase activity;receptor activity				Cell-To-Cell Signaling and Interaction,Cellular Development		,Hematological System Development and Function,Hematopoiesis,Infection Mechanism,Tissue Development			adhesion of normal cells,adhesion of eukaryotic cells					developmental process,differentiation		adhesion
956	ENTPD3	ectonucleoside triphosphate diphosphohydrolase 3		213	I	A-&AB-	4																			Plasma Membrane	nucleotide phosphatase	nucleobase, nucleoside, nucleotide and nucleic acid metabolic process	hydrolase activity, acting on ester bonds;phosphatase activity
5865	RAB3B	RAB3B, member RAS oncogene family		214	I	A-&AB-	4																			Cytoplasm	small GTPase	neurotransmitter secretion;intracellular protein transport;exocytosis;endocytosis;cell cycle;cell surface receptor linked signal transduction;intracellular signaling cascade;cell cycle;signal transduction	GTPase activity;protein binding		Synaptic_vesicle_trafficking->Rab3A;;
80705	TSGA10	testis specific, 10		215	I	B-&AB-	5																			Cytoplasm	kinase modulator	mitosis;mitosis	protein binding;kinase regulator activity
284001	CCDC57	coiled-coil domain containing 57		216	I	B-&AB-	5																				unclassified
22796	COG2	component of oligomeric golgi complex 2		217	I	B-&AB-	5																			Cytoplasm	unclassified	intracellular protein transport;exocytosis					Cellular Assembly and Organization	Molecular Transport,Protein Trafficking				transport of protein
84851	TRIM52	tripartite motif-containing 52		218	I	B-&AB-	5																				transcription cofactor	immune system process;neurotransmitter secretion;intracellular protein transport;exocytosis;cell cycle;signal transduction;synaptic transmission;nucleobase, nucleoside, nucleotide and nucleic acid metabolic process;protein metabolic process;cell cycle;signal transduction;cell-cell signaling;organelle organization;establishment or maintenance of chromatin architecture;dorsal/ventral axis specifica…	ubiquitin-protein ligase activity;receptor activity;structural constituent of cytoskeleton;DNA binding;receptor binding;cytoskeletal protein binding;transcription factor activity;transcription cofactor activity	microtubule
1499	CTNNB1	catenin (cadherin-associated protein), beta 1, 88kDa		219	I	B-&AB-	5																			Nucleus	storage protein	intracellular protein transport;signal transduction;cell-cell adhesion;signal transduction;cell-cell adhesion	structural constituent of cytoskeleton;receptor binding	cytoskeleton	Angiogenesis->Beta-catenin;;Alzheimer disease-presenilin pathway->beta-catenin;;Cadherin signaling pathway->Beta-catenin;;p53 pathway feedback loops 2->beta-catenin;;Wnt signaling pathway->Beta-Catenin;;;;;;		Cell Death,Cell-mediated Immune Response,Cell-To-Cell Signaling and Interaction,Cellular Assembly and Organization,Cellular Development,Cellular Function and Maintenance,Cellular Growth and Proliferation,Cellular Movement	DNA Replication, Recombination, and Repair,Gene Expression	,Hematological System Development and Function,Hematopoiesis,Lymphoid Tissue Structure and Development,Reproductive System Development and Function,Tissue Development			migration of eukaryotic cells,migration of cells,migration of cell lines,growth of eukaryotic cells,growth of cells,growth of cell lines,invasion of eukaryotic cells,invasion of tumor cell lines,invasion of cell lines,proliferation of cells,proliferation of eukaryotic cells,proliferation of cell lines,proliferation of bladder cancer cell lines,growth of tumor cell lines,cell death of eukaryotic c…		growth,colony formation,proliferation	anoikis,apoptosis,cell death,survival	invasion,migration,movement,scattering	growth,development,developmental process,differentiation,epithelial-mesenchymal transition,proliferation		adhesion,cell-cell adhesion,contact growth inhibition				activation of gene,activation of LEF1 binding site,activation of synthetic promoter,activation of T-cell factor recognition sequence,activation of Tcf4 binding site,activation of Tcf-4 response element,expression of synthetic promoter,transactivation of androgen receptor binding site,transactivation of LEF1 binding site,transactivation of TCF binding site,transactivation of Tcf4 binding site,tran…
390595	UBAP1L	ubiquitin associated protein 1-like		220	I	B-&AB-	5																				unclassified
26993	AKAP8L	A kinase (PRKA) anchor protein 8-like		221	I	B-&AB-	5																			Nucleus	unclassified	mitosis;mitosis;chromosome segregation					Cell Death	DNA Replication, Recombination, and Repair				survival of cell lines,replication of DNA,survival of tumor cell lines,survival of eukaryotic cells,survival of cells,survival of cervical cancer cell lines			survival
80097	MZT2B	mitotic spindle organizing protein 2B		222	I	B-&AB-	5																				unclassified
55744	C7orf44	chromosome 7 open reading frame 44		223	I	B-&AB-	5																				unclassified
22901	ARSG	arylsulfatase G		224	I	B-&AB-	5																			Cytoplasm	hydrolase	sulfur metabolic process;carbohydrate metabolic process;lipid metabolic process	hydrolase activity
55525	DKFZp547G183	hypothetical LOC55525		225	I	B-&AB-	5																				unclassified
653268	AGAP7	ArfGAP with GTPase domain, ankyrin repeat and PH domain 7		226	I	B-&AB-	5																				unclassified
56244	BTNL2	butyrophilin-like 2 (MHC class II associated)		227	I	B-&AB-	5																			Plasma Membrane	ubiquitin-protein ligase	immune system process;protein metabolic process;mesoderm development;mammary gland development;cellular defense response	ubiquitin-protein ligase activity
85367	KIAA1652	KIAA1652 protein		228	I	B-&AB-	5																				unclassified
6672	SP100	SP100 nuclear antigen		229	I	B-&AB-	5																			Nucleus	HMG box transcription factor	intracellular signaling cascade;nucleobase, nucleoside, nucleotide and nucleic acid metabolic process;signal transduction;organelle organization;establishment or maintenance of chromatin architecture	DNA binding;chromatin binding;receptor binding;transcription factor activity				Cellular Movement	Gene Expression				migration of eukaryotic cells,migration of cells,migration of cell lines,invasion of eukaryotic cells,invasion of tumor cell lines,invasion of cell lines,migration of endothelial cell lines,activation of Ets element,binding of Ets1 binding site,transactivation of Ets element				invasion,migration							activation of Ets element,binding of Ets1 binding site,transactivation of Ets element
7978	MTERF	mitochondrial transcription termination factor		230	I	B-&AB-	5																			Cytoplasm	nucleic acid binding	nucleobase, nucleoside, nucleotide and nucleic acid metabolic process	nucleic acid binding		Transcription regulation by bZIP transcription factor->TTF2;;General transcription regulation->TRANSCRIPTION TERMINATION FACTOR RNA POLYMERASE II;;;			Gene Expression				expression of RNA,transcription termination of mitochondrial DNA,transcription termination of RNA											expression of RNA,transcription termination of mitochondrial DNA,transcription termination of RNA
9184	BUB3	budding uninhibited by benzimidazoles 3 homolog (yeast)		231	I	B-&AB-	5																			Nucleus	unclassified	mitosis;mitosis;chromosome segregation					Cell Cycle,Cellular Growth and Proliferation	DNA Replication, Recombination, and Repair				proliferation of cells,cell cycle progression,cell division process,checkpoint control		proliferation				cell cycle progression,cell division process,checkpoint control
55768	NGLY1	N-glycanase 1		232	I	B-&AB-	5																			Cytoplasm	hydrolase	protein metabolic process	hydrolase activity					Protein Degradation,Protein Synthesis				catabolism of glycoprotein
1427	CRYGS	crystallin, gamma S		233	I	B-&AB-	5																				structural protein	visual perception;sensory perception	structural molecule activity
112616	CMTM7	CKLF-like MARVEL transmembrane domain containing 7		234	I	B-&AB-	5																			Extracellular Space	myelin protein	neurological system process	structural constituent of myelin sheath
79932	KIAA0319L	KIAA0319-like		235	I	B-&AB-	5																				serine protease inhibitor	immune system process;protein metabolic process;blood coagulation	protein binding;peptidase inhibitor activity
79992	AGPAT4-IT1	AGPAT4 intronic transcript 1 (non-protein coding)		236	I	B-&AB-	5																				unclassified
55668	C14ORF118	chromosome 14 open reading frame 118		237	I	B-&AB-	5																				nucleic acid binding		nucleic acid binding
7756	ZNF207	zinc finger protein 207		238	I	B-&AB-	5																			Nucleus	DNA binding protein	nucleobase, nucleoside, nucleotide and nucleic acid metabolic process	DNA binding
100129406	LOC100129406	hypothetical protein LOC100129406		239	I	B-&AB-	5																				unclassified
100169750	PRINS	psoriasis associated RNA induced by stress (non-protein coding)		240	I	B-&AB-	5																				unclassified
9440	MED17	mediator complex subunit 17		241	I	B-&AB-	5																			Nucleus	transcription cofactor	nucleobase, nucleoside, nucleotide and nucleic acid metabolic process	DNA binding;transcription factor activity;transcription cofactor activity																				transcription
643314	KIAA0754	hypothetical LOC643314		242	I	B-&AB-	5																				unclassified
55697	VAC14	Vac14 homolog (S. cerevisiae)		243	I	B-&AB-	5																				receptor	cell surface receptor linked signal transduction;signal transduction	receptor activity				Cell Morphology,Cellular Assembly and Organization													enlargement
55209	SETD5	SET domain containing 5		244	I	B-&AB-	5																				unclassified
54441	STAG3L1	stromal antigen 3-like 1		245	I	B-&AB-	5																				unclassified
5150	PDE7A	phosphodiesterase 7A		246	I	B-&AB-	5																			Cytoplasm	phosphodiesterase	visual perception;sensory perception;signal transduction;nucleobase, nucleoside, nucleotide and nucleic acid metabolic process;signal transduction	hydrolase activity, acting on ester bonds				Cell Death					cell death			cell death
28985	MCTS1	malignant T cell amplified sequence 1		247	I	B-&AB-	5																			Cytoplasm	receptor	cell cycle;cell cycle	receptor activity				Cell Death,Cellular Growth and Proliferation		Tissue Morphology			growth of eukaryotic cells,growth of cells,growth of cell lines,proliferation of cells,cell death of eukaryotic cells,apoptosis of eukaryotic cells,cell death of cell lines,apoptosis of cell lines,quantity of cell lines		growth,proliferation,quantity	apoptosis,cell death
5793	PTPRG	protein tyrosine phosphatase, receptor type, G		248	I	B-&AB-	5																			Plasma Membrane	receptor	immune system process;intracellular protein transport;mitosis;cell surface receptor linked signal transduction;intracellular signaling cascade;cell-matrix adhesion;cell-cell adhesion;protein metabolic process;cytokinesis;cell motion;mitosis;signal transduction;cell-matrix adhesion;cell-cell adhesion;nervous system development;cellular glucose homeostasis	hydrolase activity, acting on ester bonds;phosphatase activity;receptor activity				Cell Death,Cellular Development,Cellular Growth and Proliferation					growth of eukaryotic cells,growth of cells,growth of cell lines,proliferation of cells,proliferation of eukaryotic cells,proliferation of cell lines,growth of tumor cell lines,proliferation of tumor cell lines,survival of cell lines,survival of tumor cell lines,survival of eukaryotic cells,survival of cells,survival of cervical cancer cell lines		growth,proliferation	survival		developmental process,growth
54861	SNRK	SNF related kinase		249	I	B-&AB-	5																			Cytoplasm	protein kinase	spermatogenesis;immune system process;neurological system process;meiosis;intracellular signaling cascade;carbohydrate metabolic process;protein metabolic process;meiosis;signal transduction;cellular component morphogenesis;cellular component morphogenesis;mesoderm development;cellular component morphogenesis;response to stress	kinase activity;structural constituent of cytoskeleton;calcium ion binding;calmodulin binding;cytoskeletal protein binding	microtubule			Cellular Development										differentiation
23314	SATB2	SATB homeobox 2		250	I	B-&AB-	5																			Nucleus	homeobox transcription factor	nucleobase, nucleoside, nucleotide and nucleic acid metabolic process	DNA binding;transcription factor activity
26058	GIGYF2	GRB10 interacting GYF protein 2		251	I	B-&AB-	5																				unclassified
23269	MGA	MAX gene associated		252	I	B-&AB-	5																			Nucleus	glucosidase	carbohydrate metabolic process;protein metabolic process	hydrolase activity, hydrolyzing O-glycosyl compounds
11276	SYNRG	synergin, gamma		253	I	A-&B-&AB-	6																			Cytoplasm	unclassified							Molecular Transport,Protein Trafficking				transport of protein
441951	ZNFX1-AS1	ZNFX1 antisense RNA 1 (non-protein coding)		254	I	A-&B-&AB-	6																				unclassified
2317	FLNB	filamin B, beta (actin binding protein 278)		255	I	A-&B-&AB-	6																			Cytoplasm	unclassified						Cellular Assembly and Organization
165324	UBXN2A	UBX domain protein 2A		256	I	A-&B-&AB-	6																				membrane trafficking regulatory protein	mitosis;mitosis
91749	KIAA1919	KIAA1919		257	I	A-&B-&AB-	6																				unclassified
375	ARF1	ADP-ribosylation factor 1		258	I	A-&B-&AB-	6																			Cytoplasm	hydrolase	intracellular protein transport;vesicle-mediated transport;signal transduction;signal transduction	GTPase activity;protein binding		Huntington disease->ADP-ribosylation factor;;Integrin signalling pathway->ADP ribosylation factor 1;;Integrin signalling pathway->ADP ribosylation factor 6;;;;		Cellular Assembly and Organization,Cellular Function and Maintenance,Cellular Growth and Proliferation	Carbohydrate Metabolism,Lipid Metabolism,Molecular Transport,Small Molecule Biochemistry	Nervous System Development and Function			growth of cells,quantity of phosphatidylinositol diphosphate,quantity of phosphatidylinositol phosphate		growth
255239	ANKK1	ankyrin repeat and kinase domain containing 1		259	I	A-&B-&AB-	6																				protein kinase	protein metabolic process	kinase activity
402483	FLJ45340	hypothetical LOC402483; similar to capicua-like protein/double homeodomain 4 fusion protein		260	I	A-&B-&AB-	6																				unclassified
80196	RNF34	ring finger protein 34		261	I	A-&B-&AB-	6																			Cytoplasm	ubiquitin-protein ligase	protein metabolic process	ubiquitin-protein ligase activity				Cell Death					cell death of eukaryotic cells,apoptosis,apoptosis of eukaryotic cells,apoptosis of tumor cell lines,cell death of tumor cell lines,cell death of cell lines,apoptosis of cell lines,apoptosis of cervical cancer cell lines			apoptosis,cell death
9790	BMS1	BMS1 homolog, ribosome assembly protein (yeast)		262	I	A-&B-&AB-	6																				unclassified	nucleobase, nucleoside, nucleotide and nucleic acid metabolic process
85007	AGXT2L2	alanine-glyoxylate aminotransferase 2-like 2		263	I	A-&B-&AB-	6																				transaminase	visual perception;sensory perception;vitamin biosynthetic process;cellular amino acid and derivative metabolic process	transaminase activity		Pyruvate metabolism->Aminotransferase;;
55096	EBLN2	endogenous Borna-like N element-2 (EBLN2), mRNA,FLJ10213		264	I	A-&B-&AB-	6																				unclassified
400931	MIRLET7BHG	MIRLET7B host gene (non-protein coding)		265	I	A-&B-&AB-	6																				unclassified
26168	SENP3	SUMO1/sentrin/SMT3 specific peptidase 3		266	I	A-&B-&AB-	6																			Nucleus	protease	protein metabolic process	peptidase activity
6789	STK4	serine/threonine kinase 4		267	I	A-&B-&AB-	6																			Cytoplasm	protein kinase	phosphate metabolic process;protein metabolic process	kinase activity				Cell Death,Cell Morphology,Cellular Development					apoptosis of normal cells,cell death of normal cells,cell death of eukaryotic cells,apoptosis of eukaryotic cells,apoptosis of tumor cell lines,morphogenesis of cells,cell death of tumor cell lines,cell death of cell lines,cell death of smooth muscle cells,cell death of epithelial cell lines,apoptosis of smooth muscle cells,apoptosis of cell lines,apoptosis of vascular smooth muscle cells,apoptos…			apoptosis,cell death		development,morphogenesis			morphogenesis
151194	METTL21A	methyltransferase like 21A		268	I	A-&B-&AB-	6																				unclassified
84062	DTNBP1	dystrobrevin binding protein 1		269	I	A-&B-&AB-	6																			Plasma Membrane	unclassified	visual perception;sensory perception;mesoderm development;muscle organ development
4297	MLL	myeloid/lymphoid or mixed-lineage leukemia (trithorax homolog, Drosophila)		270	I	A-&B-&AB-	6																			Nucleus	methyltransferase	nucleobase, nucleoside, nucleotide and nucleic acid metabolic process;organelle organization;establishment or maintenance of chromatin architecture	methyltransferase activity;DNA binding				Cell Cycle,Cell Death,Cell Morphology,Cellular Assembly and Organization,Cellular Compromise,Cellular Development,Cellular Growth and Proliferation,Cellular Movement	Gene Expression	Cardiovascular System Development and Function,Embryonic Development,Hematological System Development and Function,Hematopoiesis,Organismal Development			migration of eukaryotic cells,migration of cells,migration of cell lines,growth of eukaryotic cells,proliferation of eukaryotic cells,proliferation of cells,growth of cells,growth of cell lines,cell death of eukaryotic cells,apoptosis,apoptosis of eukaryotic cells,apoptosis of tumor cell lines,shape change of eukaryotic cells,morphogenesis of cells,cell death of tumor cell lines,cell death of cel…		growth,proliferation	apoptosis,cell death	migration	development,developmental process,differentiation,growth,morphogenesis,shape change,sprouting	cell cycle progression,cell division process		morphogenesis,shape change,sprouting			expression of RNA
84268	RPAIN	RPA interacting protein		271	I	A-&B-&AB-	6																			Nucleus	unclassified							DNA Replication, Recombination, and Repair,Gene Expression,Molecular Transport,Protein Trafficking				recombination of DNA,transcription of synthetic promoter,repair of DNA,transport of protein,replication of DNA											expression of synthetic promoter,transcription of synthetic promoter
29896	TRA2A	transformer 2 alpha homolog (Drosophila)		272	I	A-&B-&AB-	6																			Nucleus	mRNA processing factor	nucleobase, nucleoside, nucleotide and nucleic acid metabolic process	RNA splicing factor activity, transesterification mechanism;RNA binding				Cellular Development,Cellular Growth and Proliferation					growth of eukaryotic cells,growth of cells,growth of cell lines,growth of tumor cell lines		growth			developmental process,growth
823	CAPN1	calpain 1, (mu/I) large subunit		273	I	A-&B-&AB-	6																			Cytoplasm	cysteine protease	induction of apoptosis;intracellular signaling cascade;protein metabolic process;signal transduction	peptidase activity;calcium ion binding;calmodulin binding;calcium-dependent phospholipid binding		Huntington disease->Calpain;;		Cellular Development,Cellular Growth and Proliferation,Cellular Movement		,Skeletal and Muscular System Development and Function			proliferation of cells,growth of cells,cell movement of eukaryotic cells,cell movement of cell lines		growth,proliferation		cell movement	development,developmental process,osteoclastogenesis
10724	MGEA5	meningioma expressed antigen 5 (hyaluronidase)		274	I	A-&B-&AB-	6																				unclassified							Protein Degradation,Protein Synthesis				catabolism of glycoprotein
347240	KIF24	kinesin family member 24		275	I	A-&B-&AB-	6																				microtubule binding motor protein	intracellular protein transport;vesicle-mediated transport;mitosis;meiosis;cytokinesis;mitosis;meiosis;chromosome segregation;cellular component morphogenesis;cellular component morphogenesis;cellular component morphogenesis	microtubule motor activity;structural constituent of cytoskeleton	microtubule
100272216	LOC100272216	hypothetical LOC100272216		276	I	A-&B-&AB-	6																				unclassified
10721	POLQ	polymerase (DNA directed), theta		277	I	A-&B-&AB-	6																			Nucleus	DNA helicase	meiosis;nucleobase, nucleoside, nucleotide and nucleic acid metabolic process;meiosis	DNA helicase activity;hydrolase activity;nucleic acid binding					DNA Replication, Recombination, and Repair				repair of DNA
57522	SRGAP1	SLIT-ROBO Rho GTPase activating protein 1		278	I	A-&B-&AB-	6																				G-protein modulator	apoptosis;cell cycle;intracellular signaling cascade;cell adhesion;cell cycle;signal transduction;cell adhesion	protein binding;small GTPase regulator activity		PDGF signaling pathway->GTPase-activating protein Rho;;
79884	MAP9	microtubule-associated protein 9		279	II	A+	7																				unclassified						Cell Cycle					cell division process,cell cycle progression,cell stage,mitosis				cytokinesis		cell cycle progression,cell division process,cell stage,cytokinesis,mitosis
2150	F2RL1	coagulation factor II (thrombin) receptor-like 1		280	II	A+	7																			Plasma Membrane	G-protein coupled receptor	immune system process;neurological system process;cell surface receptor linked signal transduction;signal transduction;blood coagulation	G-protein coupled receptor activity				Cell Signaling,Cellular Development,Cellular Function and Maintenance,Cellular Growth and Proliferation,Cellular Movement	Gene Expression,Molecular Transport,Vitamin and Mineral Metabolism	,Connective Tissue Development and Function,Hematological System Development and Function,Organismal Functions,Renal and Urological System Development and Function	exocytosis of Weibel-Palade bodies,flux of calcium,quantity of Ca2+,quantity of calcium,secretory pathway		proliferation of eukaryotic cells,growth of cell lines,growth of eukaryotic cells,proliferation of cells,proliferation of cell lines,growth of cells,cell movement,quantity of calcium,proliferation of fibroblast cell lines,secretory pathway,chemotaxis		growth,proliferation		cell movement,chemotaxis	developmental process,growth				exocytosis of Weibel-Palade bodies,flux of calcium,quantity of Ca2+,quantity of calcium,secretory pathway		activation of synthetic promoter
9520	NPEPPS	aminopeptidase puromycin sensitive		281	II	A+	7																			Cytoplasm	metalloprotease	protein metabolic process	peptidase activity
7903	ST8SIA4	ST8 alpha-N-acetyl-neuraminide alpha-2,8-sialyltransferase 4		282	II	A+	7																			Cytoplasm	glycosyltransferase	carbohydrate metabolic process;lipid metabolic process;protein metabolic process	transferase activity, transferring glycosyl groups				Cellular Development										developmental process,differentiation
259282	BOD1L	biorientation of chromosomes in cell division 1-like		283	II	A+	7																				unclassified
3569	IL6	interleukin 6 (interferon, beta 2)		284	II	A+	7																			Extracellular Space	interleukin superfamily	immune system process;negative regulation of apoptosis;cell surface receptor linked signal transduction;intracellular signaling cascade;cell-cell signaling;signal transduction;cell-cell signaling	receptor binding		Inflammation mediated by chemokine and cytokine signaling pathway->Interleukin 2;;Interleukin signaling pathway->Interleukin;;;		Cell Cycle,Cell Death,Cell Signaling,Cell-mediated Immune Response,Cell-To-Cell Signaling and Interaction,Cellular Compromise,Cellular Development,Cellular Function and Maintenance,Cellular Growth and Proliferation,Cellular Movement	Amino Acid Metabolism,DNA Replication, Recombination, and Repair,Drug Metabolism,Gene Expression,Lipid Metabolism,Molecular Transport,Post-Translational Modification,Small Molecule Biochemistry,Vitamin and Mineral Metabolism	Antigen Presentation,Cardiovascular System Development and Function,Connective Tissue Development and Function,Endocrine System Development and Function,Hair and Skin Development and Function,Hematological System Development and Function,Hematopoiesis,Hepatic System Development and Function,Humoral Immune Response,Hypersensitivity Response,Inflammatory Response,Lymphoid Tissue Structure and Devel…	cell surface receptor linked signal transduction,cytokine and chemokine mediated signaling pathway,quantity of calcium,tyrosine phosphorylation of protein		proliferation of eukaryotic cells,growth of cell lines,growth of eukaryotic cells,proliferation of cells,proliferation of cell lines,cell death of eukaryotic cells,apoptosis of eukaryotic cells,migration of cells,growth of tumor cell lines,migration of eukaryotic cells,growth of cells,proliferation of tumor cell lines,movement of cell lines,proliferation of normal cells,migration of cell lines,fo…		growth,colony formation,expansion,production,proliferation,quantity	apoptosis,cell death,inhibition,regeneration,survival	cell movement,migration	apoptosis,growth,cell death,development,developmental process,differentiation,erythropoiesis,expansion,hematopoiesis,maturation,osteoclastogenesis,regeneration	cell cycle progression,cell division process,cell stage,G0/G1 phase transition,interphase,mitogenesis,mitosis,S phase	activation,adhesion,binding,cytokine and chemokine mediated signaling pathway,recruitment		cell surface receptor linked signal transduction,cytokine and chemokine mediated signaling pathway,quantity of calcium,tyrosine phosphorylation of protein		activation of synthetic promoter,binding of DNA,binding of protein binding site,expression of hnRNA,expression of synthetic promoter,transcription,transcription of synthetic promoter
5608	MAP2K6	mitogen-activated protein kinase kinase 6		285	II	A+	7																			Cytoplasm	protein kinase	phosphate metabolic process;protein metabolic process	kinase activity		Insulin/IGF pathway-mitogen activated protein kinase kinase/MAP kinase cascade->Mitogen-activated protein kinase kinase;;EGF receptor signaling pathway->Dual specificity mitogen-activated protein kinase kinase 3 and 6;;Ras Pathway->Mitogen activated protein kinase kinase 3/6;;Toll receptor signaling pathway->mitogen-activated protein kinase kinase 3;;Oxidative stress response->Map Kinase Kinase 3…		Cell Cycle,Cell Death	Post-Translational Modification				cell death of eukaryotic cells,cell death of cell lines,cell division process of eukaryotic cells,arrest in interphase of tumor cell lines,interphase of eukaryotic cells,cell death of tumor cell lines,arrest in interphase of cell lines,cell cycle progression,cell stage,arrest in cell division process,cell stage of eukaryotic cells,cell division process of tumor cell lines,cell stage of tumor cell…			cell death		maturation	cell cycle progression,cell division process,interphase,cell stage
54206	ERRFI1	ERBB receptor feedback inhibitor 1		286	II	A+	7																			Cytoplasm	unclassified	signal transduction;signal transduction
10949	HNRNPA0	heterogeneous nuclear ribonucleoprotein A0		287	II	A+	7																			Nucleus	replication origin binding protein	spermatogenesis;neurological system process;cell cycle;nucleobase, nucleoside, nucleotide and nucleic acid metabolic process;protein metabolic process;cell cycle;ectoderm development;nervous system development	RNA splicing factor activity, transesterification mechanism;DNA binding;RNA binding	ribonucleoprotein complex			Cellular Growth and Proliferation					growth of cells		growth
9580	SOX13	SRY (sex determining region Y)-box 13		288	II	A+	7																			Nucleus	HMG box transcription factor	nucleobase, nucleoside, nucleotide and nucleic acid metabolic process	DNA binding;transcription factor activity
9682	KDM4A	lysine (K)-specific demethylase 4A		289	II	A+	7																			Nucleus	zinc finger transcription factor	spermatogenesis;nucleobase, nucleoside, nucleotide and nucleic acid metabolic process	DNA binding;transcription factor activity
747	DAGLA	diacylglycerol lipase, alpha		290	II	A+	7																				unclassified	intracellular protein transport
8394	PIP5K1A	phosphatidylinositol-4-phosphate 5-kinase, type I, alpha		291	II	A+	7																			Cytoplasm	kinase	cell surface receptor linked signal transduction;lipid metabolic process;signal transduction	kinase activity				Cellular Movement	Lipid Metabolism,Molecular Transport,Small Molecule Biochemistry				invasion of cells,quantity of lipid				invasion
1748	DLX4	distal-less homeobox 4		292	II	A+	7																			Nucleus	homeobox transcription factor	nucleobase, nucleoside, nucleotide and nucleic acid metabolic process;segment specification;mesoderm development;skeletal system development;muscle organ development	DNA binding;transcription factor activity
29979	UBQLN1	ubiquilin 1		293	II	A+	7																			Cytoplasm	unclassified	protein metabolic process					Cell Death	DNA Replication, Recombination, and Repair				cell death of eukaryotic cells,cell death of cell lines,cell death of tumor cell lines,fragmentation of DNA,metabolism of DNA			cell death
2010	EMD	emerin		294	II	A+	7																			Nucleus	unclassified								Tissue Development
5727	PTCH1	patched homolog 1 (Drosophila)		295	II	A+	7																			Plasma Membrane	receptor	lipid transport;intracellular protein transport;exocytosis;cell surface receptor linked signal transduction;lipid metabolic process;signal transduction	receptor activity		Hedgehog signaling pathway->Patched;;		Cellular Growth and Proliferation					proliferation of cells		proliferation
27097	TAF5L	TAF5-like RNA polymerase II, p300/CBP-associated factor (PCAF)-associated factor, 65kDa		296	II	A+	7																			Nucleus	transcription factor	nucleobase, nucleoside, nucleotide and nucleic acid metabolic process	DNA binding;transcription factor activity					Gene Expression				transcription											transcription
1295	COL8A1	collagen, type VIII, alpha 1		297	II	A+	7																			Extracellular Space	peptide hormone	complement activation;macrophage activation;carbohydrate transport;signal transduction;cell-cell signaling;cell-cell adhesion;carbohydrate metabolic process;lipid metabolic process;signal transduction;cell-cell signaling;cell-cell adhesion;cellular component morphogenesis;cellular component morphogenesis;ectoderm development;mesoderm development;cellular component morphogenesis;skeletal system de…	receptor activity;extracellular matrix structural constituent;receptor binding	extracellular matrix	Integrin signalling pathway->Collagen;;
4323	MMP14	matrix metallopeptidase 14 (membrane-inserted)		298	II	A+	7																			Extracellular Space	metalloprotease	protein metabolic process	peptidase activity	extracellular matrix	Alzheimer disease-presenilin pathway->Matrix metalloprotease;;Alzheimer disease-presenilin pathway->Membrane metalloprotease;;;		Cell-To-Cell Signaling and Interaction,Cellular Development,Cellular Growth and Proliferation,Cellular Movement	Protein Degradation	Cardiovascular System Development and Function,Hematological System Development and Function,Immune Cell Trafficking,Inflammatory Response,Organismal Development,Tissue Development			proliferation of eukaryotic cells,growth of cell lines,growth of eukaryotic cells,proliferation of cells,proliferation of cell lines,migration of cells,growth of tumor cell lines,migration of eukaryotic cells,growth of cells,proliferation of tumor cell lines,movement of cell lines,migration of cell lines,formation of cells,invasion of tumor cell lines,invasion of cells,movement of tumor cell line…		formation,growth,proliferation		cell movement,invasion,migration,transmigration	developmental process,growth		activation
6493	SIM2	single-minded homolog 2 (Drosophila)		299	II	A+	7																			Nucleus	basic helix-loop-helix transcription factor	nucleobase, nucleoside, nucleotide and nucleic acid metabolic process;ectoderm development;nervous system development	DNA binding;transcription factor activity				Cell Death	Post-Translational Modification				cell death of eukaryotic cells,apoptosis of eukaryotic cells,cell death of cell lines,apoptosis of cell lines,apoptosis of tumor cell lines,activation of protein,cell death of tumor cell lines			apoptosis,cell death
128866	CHMP4B	chromatin modifying protein 4B		300	II	A+	7																			Cytoplasm	transfer/carrier protein	intracellular protein transport
23529	CLCF1	cardiotrophin-like cytokine factor 1		301	II	A+	7																			Extracellular Space	interleukin superfamily	immune system process;cell surface receptor linked signal transduction;cell-cell signaling;signal transduction;cell-cell signaling	receptor binding				Cell Death,Cell Signaling	Post-Translational Modification		tyrosine phosphorylation of protein		cell death,apoptosis,survival of eukaryotic cells,survival of cells,phosphorylation of protein,tyrosine phosphorylation of protein,survival of normal cells			apoptosis,cell death,survival						tyrosine phosphorylation of protein
27125	AFF4	AF4/FMR2 family, member 4		302	II	A+	7																			Nucleus	transcription factor	signal transduction;nucleobase, nucleoside, nucleotide and nucleic acid metabolic process;signal transduction	DNA binding;transcription factor activity					Gene Expression				transcription											transcription
64839	FBXL17	F-box and leucine-rich repeat protein 17		303	II	A+	7																				damaged DNA-binding protein	immune system process;cell cycle;nucleobase, nucleoside, nucleotide and nucleic acid metabolic process;protein metabolic process;cell cycle	DNA binding;protein binding;enzyme activator activity
8503	PIK3R3	phosphoinositide-3-kinase, regulatory subunit 3 (gamma)		304	II	A+	7																			Cytoplasm	kinase modulator	intracellular signaling cascade;signal transduction	protein binding;kinase regulator activity		PI3 kinase pathway->p85;;VEGF signaling pathway->Phosphatidylinositol 3-Kinase;;Angiogenesis->Phosphatidylinositol 3-Kinase;;Integrin signalling pathway->Phosphatidylinositol-3-kinase;;T cell activation->PI3K;;Hypoxia response via HIF activation->phosphoinositide-3-kinase;;Insulin/IGF pathway-protein kinase B signaling cascade->Phosphatidylinositol 3-kinase;;PDGF signaling pathway->PHOSPHATIDYLIN…
64925	CCDC71	coiled-coil domain containing 71		305	II	A+	7																			Nucleus	unclassified
23509	POFUT1	protein O-fucosyltransferase 1		306	II	B+	8																			Cytoplasm	unclassified							Carbohydrate Metabolism
122786	FRMD6	FERM domain containing 6		307	II	B+	8																				unclassified
84159	ARID5B	AT rich interactive domain 5B (MRF1-like)		308	II	B+	8																			Nucleus	transcription cofactor	nucleobase, nucleoside, nucleotide and nucleic acid metabolic process	DNA binding;transcription factor activity;transcription cofactor activity					Gene Expression				transcription											transcription
5606	MAP2K3	mitogen-activated protein kinase kinase 3		309	II	B+	8																			Cytoplasm	protein kinase	phosphate metabolic process;protein metabolic process	kinase activity		Insulin/IGF pathway-mitogen activated protein kinase kinase/MAP kinase cascade->Mitogen-activated protein kinase kinase;;EGF receptor signaling pathway->Dual specificity mitogen-activated protein kinase kinase 3 and 6;;Ras Pathway->Mitogen activated protein kinase kinase 3/6;;Toll receptor signaling pathway->mitogen-activated protein kinase kinase 3;;Oxidative stress response->Map Kinase Kinase 3…		Cellular Movement	Gene Expression				migration of cells,migration of eukaryotic cells,transcription,migration of normal cells,migration of endothelial cells				migration							transcription
9331	B4GALT6	UDP-Gal:betaGlcNAc beta 1,4- galactosyltransferase, polypeptide 6		310	II	B+	8																			Cytoplasm	glycosyltransferase	carbohydrate metabolic process;protein metabolic process	transferase activity, transferring glycosyl groups
317671	RFESD	Rieske (Fe-S) domain containing		311	II	B+	8																				oxidoreductase	respiratory electron transport chain	oxidoreductase activity
10982	MAPRE2	microtubule-associated protein, RP/EB family, member 2		312	II	B+	8																			Cytoplasm	non-motor microtubule binding protein	cell cycle;cell cycle;cellular component morphogenesis;cellular component morphogenesis;cellular component morphogenesis	structural constituent of cytoskeleton;cytoskeletal protein binding	microtubule			Cellular Growth and Proliferation					proliferation of cells		proliferation
6764	ST5	suppression of tumorigenicity 5		313	II	B+	8																				unclassified
79683	ZDHHC14	zinc finger, DHHC-type containing 14		314	II	B+	8																				unclassified
124359	CDYL2	chromodomain protein, Y-like 2		315	II	B+	8																			Nucleus	acetyltransferase	coenzyme metabolic process;vitamin biosynthetic process;carbohydrate metabolic process;lipid metabolic process	oxidoreductase activity;acyltransferase activity;hydro-lyase activity;racemase and epimerase activity;ligase activity
79155	TNIP2	TNFAIP3 interacting protein 2		316	II	B+	8																			Cytoplasm	unclassified						Cell Death					cell death of eukaryotic cells,apoptosis of eukaryotic cells,apoptosis of normal cells,cell death of normal cells,survival of eukaryotic cells,apoptosis of endothelial cells			apoptosis,cell death,survival
7301	TYRO3	TYRO3 protein tyrosine kinase		317	II	B+	8																			Plasma Membrane	protein kinase	female gamete generation;fertilization;immune system process;negative regulation of apoptosis;cell cycle;cell surface receptor linked signal transduction;intracellular signaling cascade;cell-cell signaling;cell-cell adhesion;protein metabolic process;cell motion;cell cycle;signal transduction;cell-cell signaling;cell-cell adhesion;ectoderm development;mesoderm development;embryonic development;ne…	kinase activity;transmembrane receptor protein tyrosine kinase activity;transmembrane receptor protein kinase activity;receptor binding																adhesion
51133	KCTD3	potassium channel tetramerisation domain containing 3		318	II	B+	8																				potassium channel	cation transport	cation transmembrane transporter activity;voltage-gated potassium channel activity;cation channel activity
79686	LINC00341	long intergenic non-protein coding RNA 341		319	II	B+	8																				unclassified
54629	FAM63B	family with sequence similarity 63, member B		320	II	B+	8																				unclassified
11040	PIM2	pim-2 oncogene		321	II	B+	8																				protein kinase		kinase activity;transmembrane receptor protein serine/threonine kinase activity;transmembrane receptor protein kinase activity				Cell Cycle,Cellular Growth and Proliferation					proliferation of cells,cell division process of eukaryotic cells,cell division process of normal cells,cell stage of eukaryotic cells,cell stage of normal cells		proliferation				cell division process,cell stage
649	BMP1	bone morphogenetic protein 1		322	II	B+	8																			Extracellular Space	transporter	immune system process;neurological system process;intracellular protein transport;endocytosis;vitamin transport;cell surface receptor linked signal transduction;synaptic transmission;cell-cell adhesion;protein metabolic process;signal transduction;cell-cell signaling;cell-cell adhesion;ectoderm development;mesoderm development;skeletal system development;angiogenesis;nervous system development;he…	oxidoreductase activity;peptidase activity;receptor activity;lipid transporter activity;transmembrane transporter activity;receptor binding;enzyme regulator activity	extracellular matrix	TGF-beta signaling pathway->Transforming growth factor beta;;		Cellular Growth and Proliferation					growth of cells		growth
84002	B3GNT5	UDP-GlcNAc:betaGal beta-1,3-N-acetylglucosaminyltransferase 5		323	II	B+	8																				glycosyltransferase	protein metabolic process	transferase activity, transferring glycosyl groups					Lipid Metabolism,Small Molecule Biochemistry				synthesis of lipid
6676	SPAG4	sperm associated antigen 4		324	II	B+	8																			Cytoplasm	structural protein	mitosis;mitosis	structural constituent of cytoskeleton;cytoskeletal protein binding	microtubule
309	ANXA6	annexin A6		325	II	B+	8																			Plasma Membrane	transfer/carrier protein	intracellular protein transport;signal transduction;lipid metabolic process;cell motion;signal transduction	calcium ion binding;calcium-dependent phospholipid binding
55686	MREG	melanoregulin		326	II	B+	8																				unclassified
56243	KIAA1217	KIAA1217		327	II	B+	8																			Cytoplasm	unclassified
147372	CCBE1	collagen and calcium binding EGF domains 1		328	II	B+	8																				peptide hormone	complement activation;macrophage activation;carbohydrate transport;signal transduction;cell-cell signaling;cell-cell adhesion;carbohydrate metabolic process;lipid metabolic process;signal transduction;cell-cell signaling;cell-cell adhesion;cellular component morphogenesis;cellular component morphogenesis;ectoderm development;mesoderm development;cellular component morphogenesis;skeletal system de…	receptor activity;extracellular matrix structural constituent;receptor binding	extracellular matrix
113457	TUBA3D	tubulin, alpha 3d; tubulin, alpha 3c		329	II	B+	8																				tubulin	intracellular protein transport;mitosis;cell motion;mitosis;chromosome segregation;cellular component morphogenesis;cellular component morphogenesis;cellular component morphogenesis	structural constituent of cytoskeleton	microtubule;tubulin complex
114800	CCDC85A	coiled-coil domain containing 85A		330	II	B+	8																				unclassified
256691	MAMDC2	MAM domain containing 2		331	II	B+	8																			Extracellular Space	unclassified
51559	NT5DC3	5'-nucleotidase domain containing 3		332	II	B+	8																				nucleotide phosphatase	nucleobase, nucleoside, nucleotide and nucleic acid metabolic process	hydrolase activity, acting on ester bonds;phosphatase activity
387914	SHISA2	shisa homolog 2 (Xenopus laevis)		333	II	B+	8																				unclassified
3614	IMPDH1	IMP (inosine monophosphate) dehydrogenase 1		334	II	B+	8																			Cytoplasm	dehydrogenase	nucleobase, nucleoside, nucleotide and nucleic acid metabolic process	oxidoreductase activity		De novo purine biosynthesis->IMP dehydrogenase;;
9957	HS3ST1	heparan sulfate (glucosamine) 3-O-sulfotransferase 1		335	II	B+	8																			Cytoplasm	transferase	immune system process;signal transduction;sulfur metabolic process;carbohydrate metabolic process;protein metabolic process;signal transduction	transferase activity
10125	RASGRP1	RAS guanyl releasing protein 1 (calcium and DAG-regulated)		336	II	B+	8																			Cytoplasm	guanyl-nucleotide exchange factor	mitosis;cell surface receptor linked signal transduction;intracellular signaling cascade;mitosis;signal transduction	protein binding;small GTPase regulator activity;guanyl-nucleotide exchange factor activity		Heterotrimeric G-protein signaling pathway-Gq alpha and Go alpha mediated pathway->Calcium and diacylglycerol-regulated guanine nucleotide exchange factor;;		Cell-To-Cell Signaling and Interaction,Cellular Movement		Hematological System Development and Function,Immune Cell Trafficking,Tissue Development			migration of cells,migration of eukaryotic cells,adhesion of eukaryotic cells,migration of normal cells,adhesion of normal cells				migration			adhesion
5318	PKP2	plakophilin 2		337	II	B+	8																			Plasma Membrane	intermediate filament binding protein	signal transduction;cell adhesion;signal transduction;cell adhesion	structural constituent of cytoskeleton;cytoskeletal protein binding	intermediate filament cytoskeleton;cell junction
81553	FAM49A	family with sequence similarity 49, member A		338	II	B+	8																				unclassified
2289	FKBP5	FK506 binding protein 5		339	II	B+	8																			Nucleus	isomerase	immune system process;neurological system process;negative regulation of apoptosis;cell cycle;intracellular signaling cascade;protein metabolic process;cell cycle;signal transduction;cellular defense response	isomerase activity				Cell Death,Cellular Development,Cellular Growth and Proliferation	Gene Expression,Lipid Metabolism,Small Molecule Biochemistry				growth of eukaryotic cells,growth of cell lines,proliferation of eukaryotic cells,proliferation of cells,proliferation of cell lines,growth of cells,growth of tumor cell lines,proliferation of tumor cell lines,survival of breast cancer cell lines,survival of tumor cell lines,survival of cell lines,survival of eukaryotic cells,growth of prostate cancer cell lines,binding of lipid		growth,proliferation	survival		developmental process,growth						activation of synthetic promoter
29842	TFCP2L1	transcription factor CP2-like 1		340	II	B+	8																			Nucleus	transcription factor	immune system process;nucleobase, nucleoside, nucleotide and nucleic acid metabolic process;mesoderm development;hemopoiesis	DNA binding;transcription factor activity					Gene Expression,Lipid Metabolism,Small Molecule Biochemistry	Reproductive System Development and Function			synthesis of lipid,transcription											transcription
28231	SLCO4A1	solute carrier organic anion transporter family, member 4A1		341	II	B+	8																			Plasma Membrane	transporter	anion transport	transmembrane transporter activity
9056	SLC7A7	solute carrier family 7 (cationic amino acid transporter, y+ system), member 7		342	II	B+	8																			Plasma Membrane	amino acid transporter	amino acid transport;cellular amino acid and derivative metabolic process	amino acid transmembrane transporter activity;transmembrane transporter activity				Cellular Growth and Proliferation					growth of cells		growth
9076	CLDN1	claudin 1		343	II	AB+	9																			Plasma Membrane	tight junction	cellular component morphogenesis;cellular component morphogenesis;cellular component morphogenesis		tight junction			Cell-To-Cell Signaling and Interaction,Cellular Assembly and Organization		Tissue Development			adhesion of cells,formation of intercellular junctions							adhesion,formation
3673	ITGA2	integrin, alpha 2 (CD49B, alpha 2 subunit of VLA-2 receptor)		344	II	AB+	9																			Plasma Membrane	cell adhesion molecule	cell adhesion;cell adhesion			Integrin signalling pathway->Integrin alpha;;Inflammation mediated by chemokine and cytokine signaling pathway->ExtraCellular matrix protein;;;		Cell Cycle,Cell Death,Cell Morphology,Cell Signaling,Cell-To-Cell Signaling and Interaction,Cellular Development,Cellular Growth and Proliferation,Cellular Movement	Molecular Transport,Nucleic Acid Metabolism,Small Molecule Biochemistry	Cardiovascular System Development and Function,Hematological System Development and Function,Immune Cell Trafficking,Inflammatory Response,Reproductive System Development and Function,Skeletal and Muscular System Development and Function,Tissue Development	quantity of calcium,quantity of cyclic AMP		proliferation of eukaryotic cells,proliferation of cells,proliferation of cell lines,cell death of eukaryotic cells,migration of cells,migration of eukaryotic cells,apoptosis of eukaryotic cells,cell death of cell lines,movement of cell lines,migration of cell lines,apoptosis of cell lines,cell division process of eukaryotic cells,apoptosis of tumor cell lines,migration of normal cells,cell death…		formation,proliferation	apoptosis,cell death	cell movement,chemotaxis,homing,migration	cell spreading,development,developmental process,shape change,tubulation	cell cycle progression,cell division process	activation,adhesion,attachment,binding	cell spreading,shape change,tubulation	quantity of calcium,quantity of cyclic AMP
6675	UAP1	UDP-N-acteylglucosamine pyrophosphorylase 1		345	II	AB+	9																			Nucleus	nucleotidyltransferase	protein metabolic process	nucleotidyltransferase activity					Carbohydrate Metabolism
10371	SEMA3A	sema domain, immunoglobulin domain (Ig), short basic domain, secreted, (semaphorin) 3A		346	II	AB+	9																			Extracellular Space	membrane-bound signaling molecule	immune system process;cell surface receptor linked signal transduction;intracellular signaling cascade;cell-cell adhesion;signal transduction;cell-cell adhesion;ectoderm development;mesoderm development;angiogenesis;nervous system development;heart development	receptor binding		Axon guidance mediated by semaphorins->Semaphorin 3A;;		Cell Death,Cell Morphology,Cell-mediated Immune Response,Cell-To-Cell Signaling and Interaction,Cellular Development,Cellular Movement		,Hematological System Development and Function,Immune Cell Trafficking,Inflammatory Response			cell death of eukaryotic cells,migration of cells,migration of eukaryotic cells,apoptosis of eukaryotic cells,cell death of cell lines,apoptosis of cell lines,apoptosis of tumor cell lines,migration of normal cells,cell death of tumor cell lines,cell death of brain cancer cell lines,chemotaxis,cell movement of tumor cell lines,cell movement of eukaryotic cells,chemotaxis of cells,binding of norma…			apoptosis,cell death	cell movement,chemorepulsion,chemotaxis,homing,migration	cell spreading,development,shape change		binding	cell spreading,shape change
399959	MIR100HG	mir-100-let-7a-2 cluster host gene (non-protein coding)		347	II	AB+	9																				unclassified
131566	DCBLD2	discoidin, CUB and LCCL domain containing 2		348	II	AB+	9																			Plasma Membrane	signaling molecule	immune system process;visual perception;sensory perception;intracellular protein transport;endocytosis;vitamin transport;cell surface receptor linked signal transduction;synaptic transmission;cell-cell adhesion;protein metabolic process;signal transduction;cell-cell signaling;cell-cell adhesion;ectoderm development;mesoderm development;skeletal system development;angiogenesis;nervous system devel…	peptidase activity;receptor activity;receptor binding;enzyme regulator activity	extracellular matrix			Cellular Growth and Proliferation,Cellular Movement					migration of cells,migration of eukaryotic cells,growth of cells,movement of cell lines,migration of cell lines,movement of tumor cell lines,migration of tumor cell lines		growth		migration,movement
2920	CXCL2	chemokine (C-X-C motif) ligand 2		349	II	AB+	9																			Extracellular Space	chemokine	response to interferon-gamma;macrophage activation;cell surface receptor linked signal transduction;intracellular signaling cascade;cell-cell signaling;cell motion;signal transduction;cell-cell signaling;mesoderm development;angiogenesis;cellular defense response;blood coagulation	receptor binding				Cellular Growth and Proliferation,Cellular Movement		Antigen Presentation,Hematological System Development and Function,Immune Cell Trafficking,Inflammatory Response,Lymphoid Tissue Structure and Development			migration of cells,migration of eukaryotic cells,growth of cells,movement of cell lines,migration of cell lines,migration of normal cells,movement of tumor cell lines,migration of tumor cell lines,chemotaxis,inflammatory response,cell movement of eukaryotic cells,chemotaxis of cells,chemotaxis of eukaryotic cells,chemotaxis of normal cells,cell movement of normal cells		growth		cell movement,chemotaxis,migration
26046	LTN1	listerin E3 ubiquitin protein ligase 1 (LTN1), mRNA		350	II	AB+	9																				ubiquitin-protein ligase	protein metabolic process	ubiquitin-protein ligase activity
375033	PEAR1	platelet endothelial aggregation receptor 1		351	II	AB+	9																				membrane-bound signaling molecule	immune system process;intracellular protein transport;endocytosis;signal transduction;cell-cell signaling;nucleobase, nucleoside, nucleotide and nucleic acid metabolic process;cell motion;signal transduction;cell-cell signaling;ectoderm development;nervous system development	receptor activity;extracellular matrix structural constituent;receptor binding	extracellular matrix
93663	ARHGAP18	Rho GTPase activating protein 18		352	II	AB+	9																				G-protein modulator		protein binding;small GTPase regulator activity
196792	FAM24B	family with sequence similarity 24, member B		353	II	AB+	9																				unclassified
7546	ZIC2	Zic family member 2 (odd-paired homolog, Drosophila)		354	II	AB+	9																			Nucleus	zinc finger transcription factor	nucleobase, nucleoside, nucleotide and nucleic acid metabolic process;segment specification;ectoderm development;embryonic development;nervous system development	DNA binding;transcription factor activity
3821	KLRC1	killer cell lectin-like receptor subfamily C, member 1		355	II	AB+	9																			Plasma Membrane	membrane-bound signaling molecule	B cell mediated immunity;natural killer cell activation;intracellular protein transport;endocytosis;signal transduction;cell-cell adhesion;signal transduction;cell-cell adhesion;cellular defense response	receptor activity;receptor binding				Cell Death,Cell Morphology,Cell-mediated Immune Response,Cell-To-Cell Signaling and Interaction,Cellular Development,Cellular Function and Maintenance		,Hematological System Development and Function,Hematopoiesis,Inflammatory Response	cell surface receptor linked signal transduction		cell death of eukaryotic cells,cell death of normal cells,activation of cells,activation of eukaryotic cells,activation of normal cells,cell spreading,cell spreading of eukaryotic cells,shape change of eukaryotic cells,shape change of cell lines			cell death		cell death,cell spreading,development,developmental process,shape change		activation	cell spreading,shape change	cell surface receptor linked signal transduction
572558	LOC572558	hypothetical locus LOC572558		356	II	AB+	9																				unclassified
8835	SOCS2	suppressor of cytokine signaling 2		357	II	AB+	9																			Cytoplasm	cytokine	intracellular protein transport;negative regulation of apoptosis;cell surface receptor linked signal transduction;intracellular signaling cascade;cell-cell signaling;signal transduction;cell-cell signaling;mesoderm development;hemopoiesis;cellular glucose homeostasis	receptor binding;kinase inhibitor activity;kinase regulator activity		Interferon-gamma signaling pathway->Suppressor of cytokine signaling;;		Cell Death,Cell-To-Cell Signaling and Interaction,Cellular Growth and Proliferation	Gene Expression	Hematological System Development and Function,Inflammatory Response			proliferation of eukaryotic cells,proliferation of cells,proliferation of cell lines,activation of cells,activation of eukaryotic cells,activation of normal cells,inhibition of apoptosis,activation of cell lines,binding of synthetic promoter		proliferation	inhibition				activation				activation of synthetic promoter,binding of synthetic promoter
2113	ETS1	v-ets erythroblastosis virus E26 oncogene homolog 1 (avian)		358	II	AB+	9																			Nucleus	transcription factor	B cell mediated immunity;cell cycle;cell surface receptor linked signal transduction;intracellular signaling cascade;nucleobase, nucleoside, nucleotide and nucleic acid metabolic process;cell cycle;signal transduction;endoderm development;mesoderm development;hemopoiesis;cellular defense response	DNA binding;receptor binding;transcription factor activity		Angiogenesis->v-Ets Avian Erythroblastosis Virus E26 Oncogene Homolog 1;;PDGF signaling pathway->Ets;;VEGF signaling pathway->v-Ets Avian Erythroblastosis Virus E26 Oncogene Homolog 1;;Ras Pathway->Ets;;;;;		Cell Death,Cell-To-Cell Signaling and Interaction,Cellular Development,Cellular Function and Maintenance,Cellular Growth and Proliferation,Cellular Movement	Gene Expression	,Hematological System Development and Function,Inflammatory Response,Tissue Development			proliferation of cells,growth of eukaryotic cells,growth of cell lines,cell death of eukaryotic cells,apoptosis of eukaryotic cells,growth of tumor cell lines,growth of cells,cell death of cell lines,apoptosis of cell lines,invasion of cells,apoptosis of tumor cell lines,cell death of tumor cell lines,adhesion of eukaryotic cells,adhesion of cells,adhesion of cell lines,activation of Ets element,…		growth,proliferation	apoptosis,cell death	invasion	developmental process,differentiation,growth		adhesion				activation of Ets element,activation of synthetic promoter,transcription
644192	LOC644192	hypothetical LOC644192		359	II	AB+	9																				unclassified
2921	CXCL3	chemokine (C-X-C motif) ligand 3		360	II	AB+	9																			Extracellular Space	chemokine	response to interferon-gamma;macrophage activation;cell surface receptor linked signal transduction;intracellular signaling cascade;cell-cell signaling;cell motion;signal transduction;cell-cell signaling;mesoderm development;angiogenesis;cellular defense response;blood coagulation	receptor binding				Cellular Movement		Antigen Presentation,Hematological System Development and Function,Hematopoiesis,Immune Cell Trafficking,Inflammatory Response,Lymphoid Tissue Structure and Development			migration of cells,migration of eukaryotic cells,migration of normal cells,chemotaxis,inflammatory response,cell movement of eukaryotic cells,chemotaxis of cells,chemotaxis of eukaryotic cells,chemotaxis of normal cells,cell movement of normal cells,migration of bone marrow cells,transmigration of eukaryotic cells,transmigration of leukocytes				cell movement,chemokinesis,chemotaxis,migration,transmigration
150468	CKAP2L	cytoskeleton associated protein 2-like		361	II	AB+	9																				unclassified
60312	AFAP1	actin filament associated protein 1		362	II	AB+	9																			Cytoplasm	unclassified						Cell-To-Cell Signaling and Interaction,Cellular Growth and Proliferation,Cellular Movement		Tissue Development			proliferation of eukaryotic cells,proliferation of cells,proliferation of cell lines,migration of cells,migration of eukaryotic cells,movement of cell lines,migration of cell lines,proliferation of tumor cell lines,movement of tumor cell lines,migration of tumor cell lines,adhesion of eukaryotic cells,adhesion of cells,adhesion of cell lines,proliferation of prostate cancer cell lines,adhesion of…		proliferation		migration,movement			adhesion
80790	CMIP	c-Maf-inducing protein		363	II	AB+	9																			Cytoplasm	transcription cofactor	antigen processing and presentation of peptide or polysaccharide antigen via MHC class II;induction of apoptosis;nucleobase, nucleoside, nucleotide and nucleic acid metabolic process;cellular defense response	DNA binding;transcription factor activity;transcription cofactor activity
55512	SMPD3	sphingomyelin phosphodiesterase 3, neutral membrane (neutral sphingomyelinase II)		364	II	AB+	9																			Cytoplasm	unclassified
8578	SCARF1	scavenger receptor class F, member 1		365	II	AB+	9																				receptor	intracellular protein transport;endocytosis;signal transduction;cell adhesion;signal transduction;cell adhesion	receptor activity
9497	SLC4A7	solute carrier family 4, sodium bicarbonate cotransporter, member 7		366	II	AB+	9																			Plasma Membrane	cation transporter	cation transport;cellular component morphogenesis;cellular component morphogenesis;cellular component morphogenesis	cation transmembrane transporter activity
441094	FLJ42709	hypothetical LOC441094		367	II	AB+	9																				unclassified
115207	KCTD12	potassium channel tetramerisation domain containing 12		368	II	AB+	9																				enzyme modulator	cation transport	protein binding
23499	MACF1	microtubule-actin crosslinking factor 1		369	II	AB+	9																			Cytoplasm	unclassified
81606	LBH	limb bud and heart development homolog (mouse)		370	II	AB+	9																			Nucleus	unclassified
57460	PPM1H	protein phosphatase 1H (PP2C domain containing)		371	II	AB+	9																				protein phosphatase	cell surface receptor linked signal transduction;intracellular signaling cascade;protein metabolic process;signal transduction	hydrolase activity, acting on ester bonds;phosphatase activity;protein binding;kinase inhibitor activity;kinase activator activity;kinase regulator activity
6196	RPS6KA2	ribosomal protein S6 kinase, 90kDa, polypeptide 2; hypothetical LOC100127984		372	II	AB+	9																			Nucleus	protein kinase	mitosis;intracellular signaling cascade;protein metabolic process;mitosis;signal transduction;cellular component morphogenesis;cellular component morphogenesis;ectoderm development;mesoderm development;cellular component morphogenesis;skeletal system development;nervous system development	kinase activity;calcium ion binding;calmodulin binding;calcium-dependent phospholipid binding		Insulin/IGF pathway-mitogen activated protein kinase kinase/MAP kinase cascade->9 kDa ribosomal protein S6 kinase;;PDGF signaling pathway->p9RSK;;Interleukin signaling pathway->Ribosomal protein S6 kinase, 9kD;;Ras Pathway->p9 ribosomal S6 kinase;;;;;
2690	GHR	growth hormone receptor		373	II	AB+	9																			Plasma Membrane	signaling molecule	B cell mediated immunity;cell surface receptor linked signal transduction;intracellular signaling cascade;cell-cell signaling;signal transduction;cell-cell signaling;ectoderm development;mesoderm development;nervous system development;hemopoiesis;response to stimulus	cytokine receptor activity;receptor binding				Cellular Development,Cellular Growth and Proliferation	Gene Expression	,Hematological System Development and Function,Skeletal and Muscular System Development and Function			proliferation of eukaryotic cells,proliferation of cells,growth of eukaryotic cells,growth of cell lines,proliferation of cell lines,growth of cells,proliferation of tumor cell lines,transcription of synthetic promoter		growth,proliferation			developmental process,growth						expression of synthetic promoter,transcription,transcription of synthetic promoter
221935	SDK1	sidekick homolog 1, cell adhesion molecule (chicken); hypothetical LOC730351		374	II	AB+	9																			Plasma Membrane	immunoglobulin receptor superfamily	immune system process;muscle contraction;induction of apoptosis;cell cycle;cell surface receptor linked signal transduction;cell-cell signaling;cell-cell adhesion;protein metabolic process;cell motion;cell cycle;signal transduction;cell-cell signaling;cell-cell adhesion;ectoderm development;mesoderm development;angiogenesis;nervous system development;muscle organ development	hydrolase activity, acting on ester bonds;phosphatase activity;receptor activity
84861	KLHL22	kelch-like 22 (Drosophila)		375	II	AB+	9																				transcription cofactor	neurological system process;nucleobase, nucleoside, nucleotide and nucleic acid metabolic process;protein metabolic process;cellular component morphogenesis;cellular component morphogenesis;cellular component morphogenesis	peptidase activity;structural constituent of cytoskeleton;DNA binding;cytoskeletal protein binding;transcription factor activity;transcription cofactor activity	actin cytoskeleton
22874	PLEKHA6	pleckstrin homology domain containing, family A member 6		376	II	AB+	9																				unclassified
80176	SPSB1	splA/ryanodine receptor domain and SOCS box containing 1		377	II	AB+	9																			Cytoplasm	unclassified	cell surface receptor linked signal transduction;intracellular signaling cascade;signal transduction						Gene Expression				activation of serum response element											activation of serum response element
145781	GCOM1	glutamate receptor, ionotropic, N-methyl D-aspartate-like 1B; glutamate receptor, ionotropic, N-methyl D-aspartate-like 1A; GRINL1A complex locus		378	II	AB+	9																				unclassified
8795	TNFRSF10B	tumor necrosis factor receptor superfamily, member 10b		379	II	AB+	9																			Plasma Membrane	tumor necrosis factor receptor	B cell mediated immunity;macrophage activation;induction of apoptosis;negative regulation of apoptosis;cell surface receptor linked signal transduction;intracellular signaling cascade;cell-cell signaling;signal transduction;cell-cell signaling;ectoderm development;nervous system development;cellular defense response	cytokine receptor activity;tumor necrosis factor receptor activity		p53 pathway->KILLER/death receptor (DR)5;;Apoptosis signaling pathway->TRAIL-receptor;;;		Cell Death,Cell Morphology,Cell-To-Cell Signaling and Interaction,Cellular Development,Cellular Growth and Proliferation	Gene Expression	Antigen Presentation,Embryonic Development,Hematological System Development and Function,Immune Cell Trafficking,Inflammatory Response	cell surface receptor linked signal transduction		proliferation of eukaryotic cells,proliferation of cells,cell death of eukaryotic cells,apoptosis of eukaryotic cells,proliferation of normal cells,cell death of cell lines,apoptosis of cell lines,apoptosis of tumor cell lines,cell death of tumor cell lines,cell death of normal cells,apoptosis of normal cells,cell death of brain cancer cell lines,activation of cells,proliferation of connective ti…		proliferation	apoptosis,cell death		development,developmental process,differentiation,shape change		activation	shape change	cell surface receptor linked signal transduction		expression of synthetic promoter,transcription,transcription of synthetic promoter
147906	DACT3	dapper, antagonist of beta-catenin, homolog 3 (Xenopus laevis)		380	II	AB+	9																				unclassified
638	BIK	BCL2-interacting killer (apoptosis-inducing)		381	II	AB+	9																			Cytoplasm	unclassified				Apoptosis signaling pathway->Bik-like killer protein;;Apoptosis signaling pathway->Bcl-2 interacting killer;;;		Cell Cycle,Cell Death	DNA Replication, Recombination, and Repair				cell death of eukaryotic cells,apoptosis of eukaryotic cells,cell death of cell lines,apoptosis of cell lines,cell division process of eukaryotic cells,apoptosis of tumor cell lines,cell death of tumor cell lines,cell death of normal cells,apoptosis of normal cells,cell division process of normal cells,apoptosis of tumor cells,fragmentation of DNA,apoptosis of epithelial cells,cell death of breas…			apoptosis,cell death			cell division process
388403	YPEL2	yippee-like 2 (Drosophila)		382	II	AB+	9																			Nucleus	dehydrogenase	respiratory electron transport chain;cellular amino acid and derivative metabolic process;lipid metabolic process;protein metabolic process	oxidoreductase activity
144406	WDR66	WD repeat domain 66		383	II	AB+	9																				unclassified
283208	P4HA3	prolyl 4-hydroxylase, alpha polypeptide III		384	II	AB+	9																				hydroxylase	protein metabolic process	oxidoreductase activity
23007	PLCH1	phospholipase C, eta 1		385	II	AB+	9																			Cytoplasm	signaling molecule	cell surface receptor linked signal transduction;intracellular signaling cascade;lipid metabolic process;signal transduction	hydrolase activity, acting on ester bonds;calcium ion binding;receptor binding;small GTPase regulator activity;guanyl-nucleotide exchange factor activity		Oxytocin receptor mediated signaling pathway->PLC beta;;Thyrotropin-releasing hormone receptor signaling pathway->PLC;;5HT2 type receptor mediated signaling pathway->PLC;;Histamine H1 receptor mediated signaling pathway->PLC;;Inflammation mediated by chemokine and cytokine signaling pathway->Phospholipase C;;;;;;
27253	PCDH17	protocadherin 17		386	II	AB+	9																				G-protein coupled receptor	cell surface receptor linked signal transduction;cell-cell adhesion;cell motion;signal transduction;cell-cell adhesion;cellular component morphogenesis;cellular component morphogenesis;ectoderm development;mesoderm development;cellular component morphogenesis;embryonic development;nervous system development;heart development;muscle organ development	G-protein coupled receptor activity;calcium ion binding		Wnt signaling pathway->Cadherin;;Cadherin signaling pathway->Cadherin;;;
8701	DNAH11	dynein, axonemal, heavy chain 11		387	II	AB+	9																			Cytoplasm	hydrolase	spermatogenesis;fertilization;intracellular protein transport;vesicle-mediated transport;mitosis;cell motion;mitosis;chromosome segregation;cellular component morphogenesis;cellular component morphogenesis;cellular component morphogenesis	microtubule motor activity;hydrolase activity;structural constituent of cytoskeleton	microtubule	Huntington disease->Dynein complex;;
54508	FLJ11235	hypothetical FLJ11235		388	II	AB+	9																				unclassified
7050	TGIF1	TGFB-induced factor homeobox 1		389	II	AB+	9																			Nucleus	homeobox transcription factor	nucleobase, nucleoside, nucleotide and nucleic acid metabolic process;ectoderm development;nervous system development	DNA-directed RNA polymerase activity;DNA binding;transcription factor activity					Gene Expression				transcription of synthetic promoter											activation of synthetic promoter,expression of synthetic promoter,transcription,transcription of synthetic promoter
58985	IL22RA1	interleukin 22 receptor, alpha 1		390	II	AB+	9																			Plasma Membrane	type I cytokine receptor	natural killer cell activation;response to interferon-gamma;macrophage activation;induction of apoptosis;cell surface receptor linked signal transduction;intracellular signaling cascade;cell-cell signaling;signal transduction;cell-cell signaling;cellular defense response	interferon receptor activity				Cellular Development,Cellular Growth and Proliferation		,Hematological System Development and Function			proliferation of eukaryotic cells,proliferation of cells,proliferation of cell lines		proliferation			developmental process,differentiation
131578	LRRC15	leucine rich repeat containing 15		391	II	AB+	9																			Plasma Membrane	receptor	immune system process;cell surface receptor linked signal transduction;cell-matrix adhesion;cell-cell adhesion;signal transduction;cell-matrix adhesion;cell-cell adhesion;mesoderm development;skeletal system development	receptor activity	extracellular matrix			Cellular Movement					invasion of cells,invasion of eukaryotic cells				invasion
9829	DNAJC6	DnaJ (Hsp40) homolog, subfamily C, member 6		392	II	AB+	9																			Cytoplasm	protein kinase	intracellular protein transport;endocytosis;protein metabolic process	kinase activity
4883	NPR3	natriuretic peptide receptor C/guanylate cyclase C (atrionatriuretic peptide receptor C)		393	II	AB+	9																				adenylate cyclase	nucleobase, nucleoside, nucleotide and nucleic acid metabolic process	adenylate cyclase activity;guanylate cyclase activity
8556	CDC14A	CDC14 cell division cycle 14 homolog A (S. cerevisiae)		394	II	AB+	9																			Nucleus	protein phosphatase	mitosis;phosphate metabolic process;protein metabolic process;mitosis	hydrolase activity, acting on ester bonds;phosphatase activity				Cell Cycle,Cellular Growth and Proliferation					proliferation of cells,cell division process,cell stage		proliferation				cell division process,cell stage
343069	HNRNPCL1	heterogeneous nuclear ribonucleoprotein C-like; heterogeneous nuclear ribonucleoprotein C-like 1; similar to Heterogeneous nuclear ribonucleoprotein C-like dJ845O24.4 (hnRNP core protein C-like)		395	II	A+&B+	10																			Nucleus	mRNA processing factor	nucleobase, nucleoside, nucleotide and nucleic acid metabolic process	RNA binding	ribonucleoprotein complex
677	ZFP36L1	zinc finger protein 36, C3H type-like 1		396	II	A+&B+	10																			Nucleus	RNA binding protein	mitosis;intracellular signaling cascade;nucleobase, nucleoside, nucleotide and nucleic acid metabolic process;mitosis;signal transduction	RNA binding					Gene Expression,RNA Damage and Repair,RNA Post-Transcriptional Modification				stabilization of mRNA											stabilization of mRNA
83874	TBC1D10A	TBC1 domain family, member 10A		397	II	A+&B+	10																			Plasma Membrane	hydrolase	intracellular protein transport;exocytosis;cellular component morphogenesis;cellular component morphogenesis;cellular component morphogenesis	hydrolase activity;protein binding;small GTPase regulator activity
3291	HSD11B2	hydroxysteroid (11-beta) dehydrogenase 2		398	II	A+&B+	10																			Cytoplasm	dehydrogenase	metabolic process	oxidoreductase activity				Cellular Growth and Proliferation	Drug Metabolism,Lipid Metabolism,Small Molecule Biochemistry	Endocrine System Development and Function			proliferation of eukaryotic cells,proliferation of cells,proliferation of cell lines,growth of cells,proliferation of tumor cell lines,synthesis of lipid,modification of hydrocortisone		growth,proliferation
386618	KCTD4	potassium channel tetramerisation domain containing 4		399	II	A+&AB+	11																				enzyme modulator	cation transport	protein binding
80117	ARL14	ADP-ribosylation factor-like 14		400	II	A+&AB+	11																				hydrolase	intracellular protein transport;vesicle-mediated transport;signal transduction;signal transduction	GTPase activity;protein binding
2925	GRPR	gastrin-releasing peptide receptor		401	II	A+&AB+	11																			Plasma Membrane	G-protein coupled receptor	immune system process;muscle contraction;blood circulation;neurological system process;induction of apoptosis;cell surface receptor linked signal transduction;intracellular signaling cascade;carbohydrate metabolic process;signal transduction;ectoderm development;nervous system development;cellular glucose homeostasis;regulation of vasoconstriction	G-protein coupled receptor activity					Carbohydrate Metabolism,Molecular Transport,Small Molecule Biochemistry				quantity of inositol phosphate
55357	TBC1D2	TBC1 domain family, member 2		402	II	A+&AB+	11																				hydrolase	intracellular protein transport;exocytosis;cellular component morphogenesis;cellular component morphogenesis;cellular component morphogenesis	hydrolase activity;protein binding;small GTPase regulator activity
9760	TOX	thymocyte selection-associated high mobility group box		403	II	A+&AB+	11																			Nucleus	HMG box transcription factor	intracellular signaling cascade;nucleobase, nucleoside, nucleotide and nucleic acid metabolic process;signal transduction;organelle organization;establishment or maintenance of chromatin architecture	DNA binding;chromatin binding;receptor binding;transcription factor activity
6447	SCG5	secretogranin V (7B2 protein)		404	II	A+&AB+	11																			Extracellular Space	neuropeptide	neurological system process;signal transduction;signal transduction	receptor binding
5142	PDE4B	phosphodiesterase 4B, cAMP-specific (phosphodiesterase E4 dunce homolog, Drosophila)		405	II	A+&AB+	11																			Cytoplasm	phosphodiesterase	visual perception;sensory perception;signal transduction;nucleobase, nucleoside, nucleotide and nucleic acid metabolic process;signal transduction	hydrolase activity, acting on ester bonds				Cell Death					cell death			cell death
9411	ARHGAP29	Rho GTPase activating protein 29		406	II	A+&AB+	11																				unclassified
338382	RAB7B	RAB7B, member RAS oncogene family		407	II	A+&AB+	11																				small GTPase	neurotransmitter secretion;intracellular protein transport;exocytosis;endocytosis;cell cycle;cell surface receptor linked signal transduction;intracellular signaling cascade;cell cycle;signal transduction	GTPase activity;protein binding
27122	DKK3	dickkopf homolog 3 (Xenopus laevis)		408	II	A+&AB+	11																			Extracellular Space	unclassified						Cell Death,Cell Morphology,Cell-To-Cell Signaling and Interaction,Cellular Development,Cellular Growth and Proliferation,Cellular Movement		,Tissue Development			growth of eukaryotic cells,growth of cell lines,cell death of eukaryotic cells,apoptosis of eukaryotic cells,growth of tumor cell lines,growth of cells,cell death of cell lines,apoptosis of cell lines,invasion of tumor cell lines,invasion of cells,apoptosis of tumor cell lines,cell death of tumor cell lines,invasion of eukaryotic cells,adhesion of eukaryotic cells,morphology of cells,morphology o…		growth	apoptosis,cell death	cell movement,invasion	developmental process,growth		adhesion	morphology
2152	F3	coagulation factor III (thromboplastin, tissue factor)		409	II	A+&AB+	11																			Plasma Membrane	type I cytokine receptor	natural killer cell activation;macrophage activation;induction of apoptosis;cell surface receptor linked signal transduction;intracellular signaling cascade;cell-cell signaling;signal transduction;cell-cell signaling;cellular defense response;blood coagulation	interferon receptor activity		Angiogenesis->Tissue Factor;;Blood coagulation->Tissue Factor;;;		Cell Death,Cell Signaling,Cell-To-Cell Signaling and Interaction,Cellular Growth and Proliferation,Cellular Movement	Molecular Transport,Vitamin and Mineral Metabolism	Cardiovascular System Development and Function,Hematological System Development and Function,Organismal Development,Organismal Functions,Tissue Development	flux of Ca2+,flux of calcium		proliferation of eukaryotic cells,proliferation of cells,cell death of eukaryotic cells,migration of cells,migration of eukaryotic cells,apoptosis of eukaryotic cells,proliferation of normal cells,cell death of cell lines,apoptosis of cell lines,activation of cells,activation of eukaryotic cells,adhesion of eukaryotic cells,binding of prostate cancer cell lines,adhesion of cells,binding of normal…		proliferation	apoptosis,cell death,inhibition	migration			activation,adhesion,binding		flux of Ca2+,flux of calcium		transcription
7145	TNS1	tensin 1		410	II	A+&AB+	11																			Plasma Membrane	protein phosphatase	immune system process;induction of apoptosis;cell cycle;signal transduction;cell adhesion;lipid metabolic process;protein metabolic process;cell cycle;signal transduction;cell adhesion	hydrolase activity, acting on ester bonds;phosphatase activity				Cellular Movement					migration of cells				migration
53405	CLIC5	chloride intracellular channel 5		411	II	A+&AB+	11																			Cytoplasm	anion channel	immune system process;anion transport;intracellular signaling cascade;oxygen and reactive oxygen species metabolic process;protein metabolic process;signal transduction;response to toxin	oxidoreductase activity;transferase activity;racemase and epimerase activity;structural constituent of cytoskeleton;anion channel activity;translation factor activity, nucleic acid binding;receptor binding;translation elongation factor activity	cytoskeleton
7852	CXCR4	chemokine (C-X-C motif) receptor 4		412	II	A+&AB+	11																			Plasma Membrane	G-protein coupled receptor	immune response;neurological system process;apoptosis;cell surface receptor linked signal transduction;cell motion;signal transduction;ectoderm development;nervous system development;response to stimulus	G-protein coupled receptor activity		Inflammation mediated by chemokine and cytokine signaling pathway->Chemokine receptor;;Axon guidance mediated by Slit/Robo->Chemokine, CXC motif, receptor4;;;		Cell Death,Cell Morphology,Cell Signaling,Cell-mediated Immune Response,Cell-To-Cell Signaling and Interaction,Cellular Development,Cellular Function and Maintenance,Cellular Growth and Proliferation,Cellular Movement	Amino Acid Metabolism,Gene Expression,Molecular Transport,Nucleic Acid Metabolism,Small Molecule Biochemistry,Vitamin and Mineral Metabolism	Antigen Presentation,Cardiovascular System Development and Function,Hematological System Development and Function,Hematopoiesis,Hepatic System Development and Function,Immune Cell Trafficking,Inflammatory Response,Tissue Development	flux of Ca2+,flux of calcium,production of cyclic AMP,quantity of Ca2+,quantity of calcium,quantity of cyclic AMP		proliferation of eukaryotic cells,proliferation of cells,growth of eukaryotic cells,growth of cell lines,proliferation of cell lines,cell death of eukaryotic cells,migration of cells,migration of eukaryotic cells,apoptosis of eukaryotic cells,proliferation of normal cells,growth of tumor cell lines,growth of cells,proliferation of tumor cell lines,movement of cell lines,migration of cell lines,in…		formation,growth,proliferation	apoptosis,cell death	cell movement,chemotaxis,homing,invasion,migration,mobilization,transmigration	apoptosis,cell death,development,developmental process,growth,tubulation		adhesion,recruitment	tubulation	flux of Ca2+,flux of calcium,production of cyclic AMP,quantity of Ca2+,quantity of calcium,quantity of cyclic AMP		expression of synthetic promoter
2124	EVI2B	ecotropic viral integration site 2B		413	II	A+&AB+	11																			Plasma Membrane	unclassified
57574	MARCH4	membrane-associated ring finger (C3HC4) 4		414	II	A+&AB+	11																				ubiquitin-protein ligase	immune system process;protein metabolic process	ubiquitin-protein ligase activity
2863	GPR39	G protein-coupled receptor 39		415	II	A+&AB+	11																			Plasma Membrane	G-protein coupled receptor	immune system process;neurological system process;cell surface receptor linked signal transduction;signal transduction	G-protein coupled receptor activity				Cell Signaling	Gene Expression,Nucleic Acid Metabolism,Small Molecule Biochemistry		production of cyclic AMP		transcription of synthetic promoter,production of cyclic AMP									production of cyclic AMP		expression of synthetic promoter,transcription,transcription of synthetic promoter
2069	EREG	epiregulin		416	II	A+&AB+	11																			Extracellular Space	growth factor	cell surface receptor linked signal transduction;signal transduction	receptor binding		EGF receptor signaling pathway->Epidermal growth factor;;		Cell Cycle,Cell Signaling,Cell-To-Cell Signaling and Interaction,Cellular Development,Cellular Growth and Proliferation,Cellular Movement	DNA Replication, Recombination, and Repair,Gene Expression	,Connective Tissue Development and Function,Hair and Skin Development and Function	cell surface receptor linked signal transduction,cytokine and chemokine mediated signaling pathway		proliferation of eukaryotic cells,proliferation of cells,growth of eukaryotic cells,growth of cell lines,migration of cells,migration of eukaryotic cells,proliferation of normal cells,growth of cells,movement of cell lines,migration of cell lines,movement of tumor cell lines,migration of tumor cell lines,proliferation of connective tissue cells,growth of fibroblast cell lines,signaling of cells,c…		colony formation,growth,proliferation		migration,movement	developmental process,differentiation,growth,senescence	cell cycle progression,cell division process,senescence	cytokine and chemokine mediated signaling pathway		cell surface receptor linked signal transduction,cytokine and chemokine mediated signaling pathway		transcription
149111	CNIH3	cornichon homolog 3 (Drosophila)		417	II	A+&AB+	11																				membrane-bound signaling molecule	immune system process;intracellular protein transport;intracellular signaling cascade;signal transduction	receptor binding
83448	PUS7L	pseudouridylate synthase 7 homolog (S. cerevisiae)-like		418	II	A+&AB+	11																				unclassified	nucleobase, nucleoside, nucleotide and nucleic acid metabolic process	catalytic activity				Cellular Development,Cellular Growth and Proliferation	DNA Replication, Recombination, and Repair				growth of eukaryotic cells,growth of cell lines,growth of tumor cell lines,growth of cells,metabolism of DNA		growth			developmental process,growth
3955	LFNG	LFNG O-fucosylpeptide 3-beta-N-acetylglucosaminyltransferase		419	II	A+&AB+	11																			Cytoplasm	glycosyltransferase	cell surface receptor linked signal transduction;signal transduction;segment specification	transferase activity, transferring glycosyl groups;receptor binding		Notch signaling pathway->Fringe;;
8848	TSC22D1	TSC22 domain family, member 1		420	II	A+&AB+	11																			Nucleus	transcription factor	nucleobase, nucleoside, nucleotide and nucleic acid metabolic process	DNA binding;transcription factor activity					Gene Expression				transcription											transcription
5874	RAB27B	RAB27B, member RAS oncogene family		421	II	A+&AB+	11																			Cytoplasm	small GTPase	neurotransmitter secretion;intracellular protein transport;exocytosis;endocytosis;cell cycle;cell surface receptor linked signal transduction;intracellular signaling cascade;cell cycle;signal transduction	GTPase activity;protein binding
7357	UGCG	UDP-glucose ceramide glucosyltransferase		422	II	A+&AB+	11																			Cytoplasm	glycosyltransferase	lipid metabolic process	transferase activity, transferring glycosyl groups				Cell Death	Lipid Metabolism,Molecular Transport,Small Molecule Biochemistry	Hair and Skin Development and Function,Organ Development			cell death of eukaryotic cells,apoptosis of eukaryotic cells,cell death of cell lines,apoptosis of cell lines,apoptosis of tumor cell lines,cell death of tumor cell lines,survival of eukaryotic cells,survival of cells,survival of cell lines,production of lipid,survival of breast cancer cell lines,survival of tumor cell lines,quantity of sphingolipid,cell death of breast cancer cell lines,quantity…			apoptosis,cell death,cell viability,survival
84803	AGPAT9	1-acylglycerol-3-phosphate O-acyltransferase 9		423	II	A+&AB+	11																			Cytoplasm	acyltransferase	metabolic process	acyltransferase activity;calcium ion binding;calmodulin binding;calcium-dependent phospholipid binding					Lipid Metabolism,Small Molecule Biochemistry				synthesis of lipid
283767	GOLGA6L1	golgin A6 family-like 6		424	II	A+&AB+	11																				unclassified
2535	FZD2	frizzled homolog 2 (Drosophila)		425	II	A+&AB+	11																			Plasma Membrane	signaling molecule	cell surface receptor linked signal transduction;cell-cell signaling;signal transduction;cell-cell signaling	G-protein coupled receptor activity;receptor binding		Angiogenesis->Frizzled;;Alzheimer disease-presenilin pathway->Frizzled;;Cadherin signaling pathway->Frizzled;;Wnt signaling pathway->Frizzled;;;;;				Tissue Development
54541	DDIT4	DNA-damage-inducible transcript 4		426	II	A+&AB+	11																			Cytoplasm	unclassified
64283	RGNEF	Rho-guanine nucleotide exchange factor		427	II	A+&AB+	11																				unclassified
2963	GTF2F2	general transcription factor IIF, polypeptide 2, 30kDa		428	II	A+&AB+	11																			Nucleus	transcription factor	nucleobase, nucleoside, nucleotide and nucleic acid metabolic process	DNA binding;transcription factor activity		Transcription regulation by bZIP transcription factor->TFIIFbeta;;General transcription regulation->TFIIFbeta;;;		Cell Death	Gene Expression				cell death of eukaryotic cells,cell death of normal cells,transcription			cell death								transcription
1543	CYP1A1	cytochrome P450, family 1, subfamily A, polypeptide 1		429	II	A+&AB+	11																			Cytoplasm	oxygenase	respiratory electron transport chain;lipid metabolic process	oxidoreductase activity				Cellular Development,Cellular Growth and Proliferation	Drug Metabolism,Gene Expression,Lipid Metabolism,Small Molecule Biochemistry,Vitamin and Mineral Metabolism	,Endocrine System Development and Function			growth of eukaryotic cells,growth of cell lines,growth of tumor cell lines,growth of cells,production of lipid,growth of ovarian cancer cell lines,metabolism of eicosanoid,hydroxylation of melatonin,metabolism of arachidonic acid,metabolism of retinol,binding of DNA,production of beta-estradiol		growth			developmental process,growth						binding of DNA
8050	PDHX	pyruvate dehydrogenase complex, component X		430	II	A+&AB+	11																			Cytoplasm	acetyltransferase	coenzyme metabolic process;carbohydrate metabolic process	acyltransferase activity
29091	STXBP6	syntaxin binding protein 6 (amisyn)		431	II	A+&AB+	11																			Cytoplasm	transfer/carrier protein	neurotransmitter secretion;intracellular protein transport;exocytosis					Cell Signaling,Cellular Function and Maintenance	Molecular Transport		secretory pathway		secretory pathway									secretory pathway
3486	IGFBP3	insulin-like growth factor binding protein 3		432	II	A+&AB+	11																			Extracellular Space	unclassified	signal transduction;cell-matrix adhesion;signal transduction;cell-matrix adhesion			p53 pathway->Insulin-like growth factor-binding protein 3;;		Cell Cycle,Cell Death,Cell Morphology,Cell-To-Cell Signaling and Interaction,Cellular Development,Cellular Growth and Proliferation,Cellular Movement	Carbohydrate Metabolism,DNA Replication, Recombination, and Repair,Post-Translational Modification	,Connective Tissue Development and Function,Embryonic Development,Reproductive System Development and Function,Skeletal and Muscular System Development and Function,Tissue Morphology			proliferation of eukaryotic cells,proliferation of cells,growth of eukaryotic cells,growth of cell lines,proliferation of cell lines,cell death of eukaryotic cells,migration of cells,migration of eukaryotic cells,apoptosis of eukaryotic cells,proliferation of normal cells,growth of tumor cell lines,growth of cells,cell death of cell lines,proliferation of tumor cell lines,apoptosis of cell lines,…		colony formation,growth,proliferation	apoptosis,cell death,cell viability,survival	migration	developmental process,differentiation,growth	cell cycle progression,cell division process,cell stage,mitogenesis,mitosis	binding	morphology,tubulation
836	CASP3	caspase 3, apoptosis-related cysteine peptidase		433	II	A+&AB+	11																			Cytoplasm	cysteine protease	apoptosis;protein metabolic process	peptidase activity;protein binding;peptidase inhibitor activity		Huntington disease->Caspase 3;;FAS signaling pathway->Caspase 3;;Apoptosis signaling pathway->Caspase 3;;FAS signaling pathway->Pro-Caspase3;;;;;		Cell Death,Cell Morphology,Cell-mediated Immune Response,Cellular Development,Cellular Function and Maintenance,Cellular Movement	DNA Replication, Recombination, and Repair	Cardiovascular System Development and Function,Embryonic Development,Hematological System Development and Function,Hematopoiesis,Organismal Development,Tissue Morphology			cell death of eukaryotic cells,apoptosis of eukaryotic cells,cell death of cell lines,apoptosis of cell lines,invasion of tumor cell lines,invasion of cells,apoptosis of tumor cell lines,cell death of tumor cell lines,cell death of normal cells,apoptosis of normal cells,invasion of eukaryotic cells,cell death of brain cancer cell lines,contraction of normal cells,permeability of eukaryotic cells,…			apoptosis,cell death	invasion	apoptosis,cell death,development,developmental process,shape change			contraction,permeability,shape change
23175	LPIN1	lipin 1		434	II	A+&AB+	11																			Nucleus	unclassified	lipid metabolic process
79083	MLPH	melanophilin		435	II	A+&AB+	11																			Cytoplasm	G-protein modulator	intracellular protein transport;vesicle-mediated transport	protein binding;small GTPase regulator activity
8871	SYNJ2	synaptojanin 2		436	II	A+&AB+	11																			Cytoplasm	phosphatase	visual perception;sensory perception;intracellular protein transport;endocytosis;cell surface receptor linked signal transduction;intracellular signaling cascade;phosphate metabolic process;carbohydrate metabolic process;lipid metabolic process;signal transduction			Huntington disease->Synaptojanin;;
3484	IGFBP1	insulin-like growth factor binding protein 1		437	II	A+&AB+	11																			Extracellular Space	unclassified	signal transduction;cell-matrix adhesion;signal transduction;cell-matrix adhesion			PI3 kinase pathway->IGFBP1;;		Cellular Development,Cellular Growth and Proliferation,Cellular Movement	Carbohydrate Metabolism	,Connective Tissue Development and Function,Hematological System Development and Function,Hematopoiesis,Tissue Morphology			proliferation of eukaryotic cells,proliferation of cells,growth of eukaryotic cells,growth of cell lines,proliferation of cell lines,migration of cells,migration of eukaryotic cells,growth of tumor cell lines,growth of cells,proliferation of tumor cell lines,movement of cell lines,migration of cell lines,movement of tumor cell lines,migration of tumor cell lines,growth of tumor cells,growth of br…		growth,proliferation		migration,movement	growth,developmental process
57539	WDR35	WD repeat domain 35		438	II	A+&AB+	11																				unclassified	ectoderm development;nervous system development
388115	C15orf52	chromosome 15 open reading frame 52 (C15orf52), mRNA		439	II	A+&AB+	11																				unclassified
7052	TGM2	transglutaminase 2 (C polypeptide, protein-glutamine-gamma-glutamyltransferase)		440	II	A+&AB+	11																			Cytoplasm	acyltransferase	protein metabolic process	acyltransferase activity				Cell Death,Cell-mediated Immune Response,Cell-To-Cell Signaling and Interaction,Cellular Compromise,Cellular Growth and Proliferation,Cellular Movement	Gene Expression	Connective Tissue Development and Function,Embryonic Development,Hair and Skin Development and Function,Hematological System Development and Function,Hematopoiesis,Immune Cell Trafficking,Renal and Urological System Development and Function			proliferation of eukaryotic cells,proliferation of cells,proliferation of cell lines,cell death of eukaryotic cells,migration of cells,migration of eukaryotic cells,apoptosis of eukaryotic cells,cell death of cell lines,movement of cell lines,migration of cell lines,apoptosis of cell lines,apoptosis of tumor cell lines,migration of normal cells,cell death of tumor cell lines,activation of cells,a…		proliferation	apoptosis,cell death,survival	cell movement,migration,transmigration			activation,adhesion,binding				expression of synthetic promoter
9882	TBC1D4	TBC1 domain family, member 4		441	II	A+&AB+	11																			Cytoplasm	hydrolase	intracellular protein transport;exocytosis;cellular component morphogenesis;cellular component morphogenesis;cellular component morphogenesis	hydrolase activity;protein binding;small GTPase regulator activity
5923	RASGRF1	Ras protein-specific guanine nucleotide-releasing factor 1		442	II	A+&AB+	11																			Cytoplasm	guanyl-nucleotide exchange factor	mitosis;cell surface receptor linked signal transduction;mitosis;signal transduction	protein binding;small GTPase regulator activity;guanyl-nucleotide exchange factor activity				Cell Morphology	Gene Expression				morphology of cells,morphology of eukaryotic cells,morphology of cell lines,transcription of synthetic promoter								morphology			expression of synthetic promoter,transcription,transcription of synthetic promoter
10123	ARL4C	ADP-ribosylation factor-like 4C		443	II	A+&AB+	11																			Nucleus	hydrolase	intracellular protein transport;vesicle-mediated transport;signal transduction;signal transduction	GTPase activity;protein binding		Huntington disease->ADP-ribosylation factor;;
92949	ADAMTSL1	ADAMTS-like 1		444	II	A+&AB+	11																			Extracellular Space	metalloprotease	fertilization;signal transduction;cell-matrix adhesion;cell-cell adhesion;protein metabolic process;signal transduction;cell-matrix adhesion;cell-cell adhesion;ectoderm development;mesoderm development;skeletal system development;angiogenesis;nervous system development;muscle organ development	peptidase activity;protein binding;peptidase inhibitor activity	extracellular matrix
5205	ATP8B1	ATPase, class I, type 8B, member 1		445	II	A+&AB+	11																			Plasma Membrane	cation transporter	cation transport;lipid transport;lipid metabolic process;cellular calcium ion homeostasis	hydrolase activity;cation transmembrane transporter activity;ion channel activity					Gene Expression				transcription											transcription
3908	LAMA2	laminin, alpha 2		446	II	A+&AB+	11																			Extracellular Space	unclassified						Cell-To-Cell Signaling and Interaction,Cellular Growth and Proliferation		Tissue Development			proliferation of eukaryotic cells,proliferation of cells,proliferation of normal cells,binding of normal cells,binding of cells,binding of eukaryotic cells		proliferation					binding
3914	LAMB3	laminin, beta 3		447	II	A+&AB+	11																			Extracellular Space	unclassified						Cellular Movement		Hair and Skin Development and Function,Organ Development			migration of cells,migration of eukaryotic cells,movement of cell lines,migration of cell lines,movement of tumor cell lines,migration of tumor cell lines,movement of prostate cancer cell lines				migration,movement
283551	C14orf182	mRNA for FLJ00328 protein		448	II	A+&AB+	11																				unclassified
79628	SH3TC2	SH3 domain and tetratricopeptide repeats 2		449	II	A+&AB+	11																				unclassified
5137	PDE1C	phosphodiesterase 1C, calmodulin-dependent 70kDa		450	II	A+&AB+	11																			Cytoplasm	phosphodiesterase	visual perception;sensory perception;signal transduction;nucleobase, nucleoside, nucleotide and nucleic acid metabolic process;signal transduction	hydrolase activity, acting on ester bonds
197259	MLKL	mixed lineage kinase domain-like		451	II	A+&AB+	11																				protein kinase	female gamete generation;immune system process;induction of apoptosis;negative regulation of apoptosis;cell cycle;cell surface receptor linked signal transduction;intracellular signaling cascade;phosphate metabolic process;protein metabolic process;cell cycle;signal transduction;cellular component morphogenesis;cellular component morphogenesis;cellular component morphogenesis;response to stress	kinase activity;transmembrane receptor protein serine/threonine kinase activity;transmembrane receptor protein tyrosine kinase activity;transmembrane receptor protein kinase activity
195828	ZNF367	zinc finger protein 367		452	II	A+&AB+	11																			Nucleus	KRAB box transcription factor	nucleobase, nucleoside, nucleotide and nucleic acid metabolic process	DNA binding;transcription factor activity					Gene Expression				transcription											transcription
79858	NEK11	NIMA (never in mitosis gene a)- related kinase 11		453	II	A+&AB+	11																			Nucleus	protein kinase	phosphate metabolic process;protein metabolic process	kinase activity				Cell Cycle					cell division process of eukaryotic cells,arrest in interphase of tumor cell lines,interphase of eukaryotic cells,arrest in interphase of cell lines,arrest in cell division process,cell stage,cell stage of eukaryotic cells,cell division process of tumor cell lines,cell stage of tumor cell lines,cell stage of cell lines						cell division process,cell stage,interphase,S phase
2072	ERCC4	excision repair cross-complementing rodent repair deficiency, complementation group 4		454	II	A+&AB+	11																			Nucleus	endodeoxyribonuclease	nucleobase, nucleoside, nucleotide and nucleic acid metabolic process	hydrolase activity, acting on ester bonds;nucleic acid binding				Cell Death					survival of cells			survival
2057	EPOR	erythropoietin receptor		455	II	A+&AB+	11																			Plasma Membrane	type I cytokine receptor	immune system process;cell surface receptor linked signal transduction;intracellular signaling cascade;cell-cell signaling;signal transduction;cell-cell signaling;mesoderm development;hemopoiesis	cytokine receptor activity				Cellular Development,Cellular Growth and Proliferation,Cellular Movement		,Hematological System Development and Function,Hematopoiesis,Skeletal and Muscular System Development and Function			proliferation of eukaryotic cells,proliferation of cells,proliferation of cell lines,migration of cells,migration of eukaryotic cells,movement of cell lines,migration of cell lines,movement of tumor cell lines,migration of tumor cell lines,migration of breast cancer cell lines		proliferation		migration,movement	development,developmental process,differentiation,erythropoiesis
64651	CSRNP1	cysteine-serine-rich nuclear protein 1		456	II	A+&AB+	11																				unclassified		apoptosis
64132	XYLT2	xylosyltransferase II		457	II	A+&AB+	11																				glycosyltransferase	carbohydrate metabolic process;protein metabolic process	transferase activity, transferring glycosyl groups					Carbohydrate Metabolism,Small Molecule Biochemistry				production of glycosaminoglycan,synthesis of glycosaminoglycan
29109	FHOD1	formin homology 2 domain containing 1		458	II	A+&AB+	11																				non-motor actin binding protein	cell motion	structural constituent of cytoskeleton;cytoskeletal protein binding	actin cytoskeleton
8322	FZD4	frizzled homolog 4 (Drosophila)		459	II	A+&AB+	11																			Plasma Membrane	signaling molecule	cell surface receptor linked signal transduction;cell-cell signaling;signal transduction;cell-cell signaling	G-protein coupled receptor activity;receptor binding		Alzheimer disease-presenilin pathway->Frizzled;;Cadherin signaling pathway->Frizzled;;Wnt signaling pathway->Frizzled;;;;
54532	USP53	ubiquitin specific peptidase 53		460	II	A+&AB+	11																				ubiquitin-protein ligase	protein metabolic process	ubiquitin-protein ligase activity
652995	UCA1	urothelial cancer associated 1 (non-protein coding)		461	II	A+&AB+	11																				unclassified
55359	STYK1	serine/threonine/tyrosine kinase 1		462	II	A+&AB+	11																			Cytoplasm	protein kinase	female gamete generation;immune system process;carbohydrate transport;apoptosis;cell cycle;cell surface receptor linked signal transduction;intracellular signaling cascade;cell-cell signaling;cell-cell adhesion;carbohydrate metabolic process;protein metabolic process;cell motion;cell cycle;signal transduction;cell-cell signaling;cell-cell adhesion;ectoderm development;mesoderm development;embryon…	kinase activity;transmembrane receptor protein tyrosine kinase activity;transmembrane receptor protein kinase activity
162461	TMEM92	transmembrane protein 92		463	II	A+&AB+	11																				unclassified
3169	FOXA1	forkhead box A1		464	II	A+&AB+	11																			Nucleus	transcription factor	visual perception;sensory perception;cell cycle;cell surface receptor linked signal transduction;carbohydrate metabolic process;nucleobase, nucleoside, nucleotide and nucleic acid metabolic process;cell cycle;signal transduction;cellular component morphogenesis;cellular component morphogenesis;segment specification;anterior/posterior axis specification;ectoderm development;mesoderm development;ce…	DNA binding;transcription factor activity		Insulin/IGF pathway-protein kinase B signaling cascade->Forkhead transcription factor;;TGF-beta signaling pathway->Co-activators or corepressors;;PI3 kinase pathway->FOXO;;Interleukin signaling pathway->Forkhead in Rhabdomyosarcoma-like 1;;;;;
196410	METTL7B	methyltransferase like 7B		465	II	A+&AB+	11																				methyltransferase	metabolic process	methyltransferase activity
11037	STON1	stonin 1		466	II	A+&AB+	11																			Plasma Membrane	membrane traffic protein	intracellular protein transport;endocytosis
114991	ZNF618	zinc finger protein 618		467	II	A+&AB+	11																			0	KRAB box transcription factor	nucleobase, nucleoside, nucleotide and nucleic acid metabolic process	DNA binding;transcription factor activity
598	BCL2L1	BCL2-like 1		468	II	A+&AB+	11																			Cytoplasm	signaling molecule	gamete generation;induction of apoptosis;negative regulation of apoptosis;cell cycle;cell cycle;mesoderm development;hemopoiesis	receptor binding		Apoptosis signaling pathway->Bcl2-related protein long isoform;;Apoptosis signaling pathway->Bcl2-related protein short isoform;;;		Cell Death,Cell Signaling,Cell-mediated Immune Response,Cellular Development,Cellular Function and Maintenance,Cellular Growth and Proliferation	DNA Replication, Recombination, and Repair,Gene Expression,Lipid Metabolism,Molecular Transport,Small Molecule Biochemistry,Vitamin and Mineral Metabolism	,Hematological System Development and Function,Hematopoiesis	quantity of Ca2+,quantity of calcium		proliferation of eukaryotic cells,proliferation of cells,growth of eukaryotic cells,growth of cell lines,proliferation of cell lines,cell death of eukaryotic cells,apoptosis of eukaryotic cells,proliferation of normal cells,growth of tumor cell lines,growth of cells,cell death of cell lines,proliferation of tumor cell lines,apoptosis of cell lines,apoptosis of tumor cell lines,cell death of tumor…		growth,proliferation	anoikis,apoptosis,cell death,cell viability,inhibition,survival		apoptosis,cell death,development,developmental process,differentiation,growth				quantity of Ca2+,quantity of calcium		transcription
5791	PTPRE	protein tyrosine phosphatase, receptor type, E		469	II	A+&AB+	11																			Plasma Membrane	receptor	immune system process;intracellular protein transport;mitosis;cell surface receptor linked signal transduction;intracellular signaling cascade;cell-matrix adhesion;cell-cell adhesion;protein metabolic process;cytokinesis;cell motion;mitosis;signal transduction;cell-matrix adhesion;cell-cell adhesion;nervous system development;cellular glucose homeostasis	hydrolase activity, acting on ester bonds;phosphatase activity;receptor activity
388650	FAM69A	family with sequence similarity 69, member A		470	II	A+&AB+	11																				unclassified
100129113	LOC100129113	hypothetical protein LOC100129113		471	II	A+&AB+	11																				unclassified
6195	RPS6KA1	ribosomal protein S6 kinase, 90kDa, polypeptide 1		472	II	A+&AB+	11																			Cytoplasm	protein kinase	cell cycle;cell surface receptor linked signal transduction;intracellular signaling cascade;protein metabolic process;cell cycle;signal transduction;ectoderm development;mesoderm development;skeletal system development;nervous system development	kinase activity		Insulin/IGF pathway-mitogen activated protein kinase kinase/MAP kinase cascade->9 kDa ribosomal protein S6 kinase;;PDGF signaling pathway->p9RSK;;Interleukin signaling pathway->Ribosomal protein S6 kinase, 9kD;;Ras Pathway->p9 ribosomal S6 kinase;;;;;		Cell Death,Cellular Development,Cellular Growth and Proliferation					growth of eukaryotic cells,growth of cell lines,cell death of eukaryotic cells,apoptosis of eukaryotic cells,growth of tumor cell lines,growth of cells,cell death of cell lines,apoptosis of cell lines,apoptosis of tumor cell lines,cell death of tumor cell lines,survival of eukaryotic cells,survival of cells		growth	apoptosis,cell death,survival		developmental process,growth
3976	LIF	leukemia inhibitory factor (cholinergic differentiation factor)		473	II	A+&AB+	11																			Extracellular Space	cytokine	immune system process;neurological system process;induction of apoptosis;negative regulation of apoptosis;cell surface receptor linked signal transduction;intracellular signaling cascade;cell-cell signaling;signal transduction;cell-cell signaling;response to stress	receptor binding				Cell Cycle,Cell Death,Cell Morphology,Cell Signaling,Cellular Development,Cellular Function and Maintenance,Cellular Growth and Proliferation	Amino Acid Metabolism,DNA Replication, Recombination, and Repair,Gene Expression,Lipid Metabolism,Molecular Transport,Post-Translational Modification,Small Molecule Biochemistry	Antigen Presentation,Connective Tissue Development and Function,Endocrine System Development and Function,Hematological System Development and Function,Hematopoiesis,Organismal Development,Skeletal and Muscular System Development and Function,Tissue Morphology	tyrosine phosphorylation of protein		proliferation of eukaryotic cells,proliferation of cells,growth of eukaryotic cells,growth of cell lines,proliferation of cell lines,cell death of eukaryotic cells,apoptosis of eukaryotic cells,proliferation of normal cells,growth of tumor cell lines,growth of cells,formation of osteoclasts,formation of cells,cell death of normal cells,formation of normal cells,apoptosis of normal cells,formation…		growth,expansion,formation,proliferation	apoptosis,cell death,cell viability,survival		growth,development,developmental process,differentiation	cell division process		morphology	tyrosine phosphorylation of protein		transcription
6641	SNTB1	syntrophin, beta 1 (dystrophin-associated protein A1, 59kDa, basic component 1)		474	II	A+&AB+	11																			Plasma Membrane	non-motor actin binding protein	neurological system process;cell surface receptor linked signal transduction;intracellular signaling cascade;synaptic transmission;signal transduction;cell-cell signaling	structural constituent of cytoskeleton;cytoskeletal protein binding	actin cytoskeleton
83641	FAM107B	family with sequence similarity 107, member B		475	II	A+&AB+	11																				unclassified
644596	LINC00087	long intergenic non-protein coding RNA 87		476	II	A+&AB+	11																				unclassified
29775	CARD10	caspase recruitment domain family, member 10		477	II	A+&AB+	11																			Cytoplasm	unclassified	induction of apoptosis;intracellular signaling cascade;signal transduction					Cell Cycle	Gene Expression				cell division process of eukaryotic cells,cell cycle progression,cell cycle progression of eukaryotic cells,cell division process of tumor cell lines,cell cycle progression of cell lines						cell cycle progression,cell division process					activation of synthetic promoter
3915	LAMC1	laminin, gamma 1 (formerly LAMB2)		478	II	A+&AB+	11																			Extracellular Space	unclassified						Cell-To-Cell Signaling and Interaction,Cellular Growth and Proliferation		Tissue Development			proliferation of eukaryotic cells,proliferation of cells,proliferation of normal cells,growth of cells,adhesion of cells,proliferation of epithelial cells		growth,proliferation					adhesion
2034	EPAS1	endothelial PAS domain protein 1		479	II	A+&AB+	11																			Nucleus	basic helix-loop-helix transcription factor	nucleobase, nucleoside, nucleotide and nucleic acid metabolic process;ectoderm development;nervous system development	DNA binding;transcription factor activity				Cell Death,Cellular Growth and Proliferation	Gene Expression				cell death of eukaryotic cells,apoptosis of eukaryotic cells,cell death of cell lines,apoptosis of cell lines,apoptosis of tumor cell lines,cell death of tumor cell lines,cell death of brain cancer cell lines,colony formation of cells,colony formation of eukaryotic cells,colony formation of cell lines,transcription,colony formation of tumor cell lines		colony formation	apoptosis,cell death								transcription
1947	EFNB1	ephrin-B1		480	II	A+&AB+	11																			Plasma Membrane	membrane-bound signaling molecule	cell surface receptor linked signal transduction;cell-cell signaling;signal transduction;cell-cell signaling;ectoderm development;nervous system development	receptor binding		Angiogenesis->Ephrin;;		Cell Morphology,Cell-To-Cell Signaling and Interaction,Cellular Development,Cellular Movement		,Hematological System Development and Function,Immune Cell Trafficking,Inflammatory Response,Tissue Development			migration of cells,migration of eukaryotic cells,migration of normal cells,signaling of cells,adhesion of cells,binding of normal cells,binding of cells,binding of eukaryotic cells,cell spreading,cell spreading of eukaryotic cells,shape change of eukaryotic cells				migration	cell spreading,development,shape change		adhesion,binding,signaling	cell spreading,shape change
3090	HIC1	hypermethylated in cancer 1		481	II	A+&AB+	11																			Nucleus	zinc finger transcription factor	nucleobase, nucleoside, nucleotide and nucleic acid metabolic process	DNA binding;transcription factor activity					Gene Expression				transcription of synthetic promoter											expression of synthetic promoter,transcription,transcription of synthetic promoter
7461	CLIP2	CAP-GLY domain containing linker protein 2		482	II	A+&AB+	11																				non-motor microtubule binding protein	intracellular protein transport;vesicle-mediated transport;mitosis;protein metabolic process;mitosis;cellular component morphogenesis;cellular component morphogenesis;cellular component morphogenesis	structural constituent of cytoskeleton;cytoskeletal protein binding	microtubule
57224	NHSL1	NHS-like 1		483	II	A+&AB+	11																				unclassified
221662	RBM24	RNA binding motif protein 24		484	II	A+&AB+	11																				transcription factor	signal transduction;nucleobase, nucleoside, nucleotide and nucleic acid metabolic process;protein metabolic process;signal transduction;ectoderm development;nervous system development	RNA splicing factor activity, transesterification mechanism;DNA binding;RNA binding;transcription factor activity	ribonucleoprotein complex
1277	COL1A1	collagen, type I, alpha 1		485	II	A+&AB+	11																			Extracellular Space	peptide hormone	complement activation;macrophage activation;carbohydrate transport;signal transduction;cell-cell signaling;cell-cell adhesion;carbohydrate metabolic process;lipid metabolic process;signal transduction;cell-cell signaling;cell-cell adhesion;cellular component morphogenesis;cellular component morphogenesis;ectoderm development;mesoderm development;cellular component morphogenesis;skeletal system de…	receptor activity;extracellular matrix structural constituent;receptor binding	extracellular matrix	Integrin signalling pathway->Collagen;;		Cell Cycle,Cellular Growth and Proliferation		Cardiovascular System Development and Function,Hair and Skin Development and Function,Organ Development,Organismal Development			proliferation of eukaryotic cells,proliferation of cells,proliferation of cell lines,proliferation of tumor cell lines,cell division process of eukaryotic cells,cell division process of normal cells,cell cycle progression,cell cycle progression of eukaryotic cells,arrest in cell cycle progression of normal cells,arrest in cell division process		proliferation				cell cycle progression,cell division process
57568	SIPA1L2	signal-induced proliferation-associated 1 like 2		486	II	A+&AB+	11																				G-protein modulator	cell adhesion;cell adhesion	protein binding;small GTPase regulator activity		Heterotrimeric G-protein signaling pathway-Gq alpha and Go alpha mediated pathway->Rap1 GTPase-activating protein 1;;
9764	KIAA0513	KIAA0513		487	II	A+&AB+	11																				unclassified
8601	RGS20	regulator of G-protein signaling 20		488	II	A+&AB+	11																			Cytoplasm	G-protein modulator	cell surface receptor linked signal transduction;signal transduction;dorsal/ventral axis specification	protein binding;small GTPase regulator activity		Heterotrimeric G-protein signaling pathway-Gi alpha and Gs alpha mediated pathway->Regulator of G-protein signaling;;Heterotrimeric G-protein signaling pathway-Gq alpha and Go alpha mediated pathway->Regulator of G-protein signaling;;;			Gene Expression				activation of serum response element											activation of serum response element
55313	CPPED1	calcineurin-like phosphoesterase domain containing 1		489	II	A+&AB+	11																				unclassified
9121	SLC16A5	similar to MCT; solute carrier family 16, member 5 (monocarboxylic acid transporter 6)		490	II	A+&AB+	11																			Plasma Membrane	transporter	cation transport	transmembrane transporter activity
2729	GCLC	glutamate-cysteine ligase, catalytic subunit		491	II	A+&AB+	11																			Cytoplasm	ligase	sulfur metabolic process	ligase activity				Cell Death	Gene Expression				inhibition of apoptosis,transcription			inhibition								transcription
3570	IL6R	interleukin 6 receptor		492	II	A+&AB+	11																			Plasma Membrane	signaling molecule	B cell mediated immunity;cell surface receptor linked signal transduction;intracellular signaling cascade;cell-cell signaling;signal transduction;cell-cell signaling;ectoderm development;mesoderm development;nervous system development;hemopoiesis;response to stimulus	cytokine receptor activity;receptor binding		Interleukin signaling pathway->Receptor subunit alpha;;		Cell Death,Cell Signaling,Cell-mediated Immune Response,Cell-To-Cell Signaling and Interaction,Cellular Development,Cellular Function and Maintenance,Cellular Growth and Proliferation	Amino Acid Metabolism,Gene Expression,Molecular Transport,Post-Translational Modification,Small Molecule Biochemistry	,Connective Tissue Development and Function,Embryonic Development,Hematological System Development and Function,Hematopoiesis,Hepatic System Development and Function,Hypersensitivity Response,Immune Cell Trafficking,Inflammatory Response,Lymphoid Tissue Structure and Development,Reproductive System Development and Function,Skeletal and Muscular System Development and Function,Tissue Morphology	cell surface receptor linked signal transduction,cytokine and chemokine mediated signaling pathway,tyrosine phosphorylation of protein		proliferation of eukaryotic cells,proliferation of cells,growth of eukaryotic cells,growth of cell lines,cell death of eukaryotic cells,apoptosis of eukaryotic cells,proliferation of normal cells,growth of tumor cell lines,growth of cells,cell death of normal cells,apoptosis of normal cells,proliferation of muscle cells,proliferation of smooth muscle cells,survival of eukaryotic cells,survival of…		colony formation,growth,proliferation	apoptosis,cell death,inhibition,regeneration,survival		apoptosis,cell death,development,developmental process,differentiation,erythropoiesis,growth,hematopoiesis,regeneration		adhesion,cytokine and chemokine mediated signaling pathway,recruitment		cell surface receptor linked signal transduction,cytokine and chemokine mediated signaling pathway,tyrosine phosphorylation of protein		expression of hnRNA,expression of synthetic promoter,transcription,transcription of synthetic promoter
24147	FJX1	four jointed box 1 (Drosophila)		493	II	A+&AB+	11																			Extracellular Space	unclassified
56138	PCDHA11	protocadherin alpha 11		494	II	A+&AB+	11																			Plasma Membrane	G-protein coupled receptor	cell surface receptor linked signal transduction;cell-cell adhesion;cell motion;signal transduction;cell-cell adhesion;cellular component morphogenesis;cellular component morphogenesis;ectoderm development;mesoderm development;cellular component morphogenesis;embryonic development;nervous system development;heart development;muscle organ development	G-protein coupled receptor activity;calcium ion binding		Wnt signaling pathway->Cadherin;;Cadherin signaling pathway->Cadherin;;;		Cell-To-Cell Signaling and Interaction		Tissue Development			adhesion of cells							adhesion
9473	C1orf38	chromosome 1 open reading frame 38 (C1orf38), transcript variant 3, mRNA		495	II	A+&AB+	11																				unclassified						Cell-To-Cell Signaling and Interaction		Tissue Development			adhesion of cells							adhesion
29094	LGALSL	lectin, galactoside-binding-like		496	II	A+&AB+	11																				unclassified
357	SHROOM2	shroom family member 2		497	II	A+&AB+	11																			Plasma Membrane	ligand-gated ion channel	cation transport;intracellular signaling cascade;signal transduction	receptor activity;structural constituent of cytoskeleton;ligand-gated ion channel activity;cytoskeletal protein binding	actin cytoskeleton
144404	TMEM120B	transmembrane protein 120B		498	II	A+&AB+	11																				unclassified	metabolic process
794	CALB2	calbindin 2		499	II	A+&AB+	11																			Cytoplasm	calcium-binding protein	intracellular signaling cascade;signal transduction;cellular calcium ion homeostasis	calcium ion binding				Cell Death					survival of eukaryotic cells,survival of cells,survival of cell lines			survival
8997	KALRN	kalirin, RhoGEF kinase		500	II	A+&AB+	11																			Cytoplasm	signaling molecule	B cell mediated immunity;neurological system process;cell surface receptor linked signal transduction;intracellular signaling cascade;cell motion;signal transduction;cellular defense response	receptor binding;small GTPase regulator activity;guanyl-nucleotide exchange factor activity		Huntington disease->Huntingtin-associated protein interacting protein;;
219855	SLC37A2	solute carrier family 37 (glycerol-3-phosphate transporter), member 2		501	II	A+&AB+	11																				transporter	cation transport;phosphate transport;extracellular transport;carbohydrate transport;intracellular protein transport;endocytosis;vitamin transport;phosphate metabolic process;carbohydrate metabolic process;lipid metabolic process	cation transmembrane transporter activity
1602	DACH1	dachshund homolog 1 (Drosophila)		502	II	A+&AB+	11																			Nucleus	transcription factor	ectoderm development;nervous system development	DNA binding;transcription factor activity				Cellular Development,Cellular Growth and Proliferation	DNA Replication, Recombination, and Repair				growth of eukaryotic cells,growth of cell lines,growth of tumor cell lines,growth of cells,synthesis of DNA,growth of prostate cancer cell lines		growth			developmental process,growth
57158	JPH2	junctophilin 2		503	II	A+&AB+	11																			Cytoplasm	unclassified
2354	FOSB	FBJ murine osteosarcoma viral oncogene homolog B		504	II	A+&AB+	11																			Nucleus	CREB transcription factor	immune system process;cell cycle;nucleobase, nucleoside, nucleotide and nucleic acid metabolic process;cell motion;cell cycle;mesoderm development;skeletal system development;response to stress;cellular defense response	DNA binding;transcription factor activity					Gene Expression				transcription											transcription
55366	LGR4	leucine-rich repeat-containing G protein-coupled receptor 4		505	II	A+&AB+	11																			Plasma Membrane	receptor	immune system process;visual perception;sensory perception;cell surface receptor linked signal transduction;cell-cell adhesion;signal transduction;cell-cell adhesion	receptor activity	extracellular matrix			Cell-To-Cell Signaling and Interaction,Cellular Movement					invasion of tumor cell lines,invasion of cells,invasion of eukaryotic cells,activation of cells,activation of eukaryotic cells,activation of cell lines				invasion			activation
10560	SLC19A2	solute carrier family 19 (thiamine transporter), member 2		506	II	A+&AB+	11																			Plasma Membrane	transporter	vitamin transport	transmembrane transporter activity
4242	MFNG	MFNG O-fucosylpeptide 3-beta-N-acetylglucosaminyltransferase		507	II	A+&AB+	11																			Cytoplasm	glycosyltransferase	cell surface receptor linked signal transduction;signal transduction;segment specification	transferase activity, transferring glycosyl groups;receptor binding		Notch signaling pathway->Fringe;;
7474	WNT5A	wingless-type MMTV integration site family, member 5A		508	II	A+&AB+	11																			Extracellular Space	signaling molecule	cell surface receptor linked signal transduction;cell-cell signaling;signal transduction;cell-cell signaling	receptor binding		Cadherin signaling pathway->Wingless-type MMTV integration site family member;;Angiogenesis->Wingless-Type MMTV Integration Site Family;;Alzheimer disease-presenilin pathway->Wingless-type protein;;Wnt signaling pathway->Wingless-type MMTV integration site family member;;;;;		Cell-To-Cell Signaling and Interaction,Cellular Growth and Proliferation,Cellular Movement					proliferation of eukaryotic cells,proliferation of cells,proliferation of cell lines,migration of cells,migration of eukaryotic cells,proliferation of tumor cell lines,movement of cell lines,migration of cell lines,invasion of tumor cell lines,invasion of cells,movement of tumor cell lines,invasion of eukaryotic cells,migration of tumor cell lines,signaling of cells,cell movement of tumor cell li…		proliferation		cell movement,invasion,migration			signaling
6446	SGK1	serum/glucocorticoid regulated kinase 1		509	II	A+&AB+	11																			Cytoplasm	protein kinase	negative regulation of apoptosis;mitosis;intracellular signaling cascade;protein metabolic process;mitosis;signal transduction	kinase activity				Cell Death					cell death of eukaryotic cells,apoptosis of eukaryotic cells,cell death of cell lines,apoptosis of cell lines,apoptosis of tumor cell lines,cell death of tumor cell lines,survival of eukaryotic cells,survival of cells,survival of cell lines,survival of tumor cell lines			apoptosis,cell death,survival
23462	HEY1	hairy/enhancer-of-split related with YRPW motif 1		510	II	A+&AB+	11																			Nucleus	basic helix-loop-helix transcription factor	nucleobase, nucleoside, nucleotide and nucleic acid metabolic process;segment specification;ectoderm development;nervous system development	DNA binding;transcription factor activity		Notch signaling pathway->Enhancer of Split complex genes;;		Cell Death,Cellular Development,Cellular Growth and Proliferation,Cellular Movement		Cardiovascular System Development and Function,Embryonic Development,Skeletal and Muscular System Development and Function,Tissue Development			proliferation of eukaryotic cells,proliferation of cells,migration of cells,migration of eukaryotic cells,cell death,proliferation of normal cells,apoptosis,migration of normal cells,migration of endothelial cells,proliferation of endothelial cells		proliferation	apoptosis,cell death	migration	development,developmental process,myogenesis
10847	SRCAP	Snf2-related CREBBP activator protein		511	II	A+&AB+	11																			Cytoplasm	DNA helicase	nucleobase, nucleoside, nucleotide and nucleic acid metabolic process;organelle organization;establishment or maintenance of chromatin architecture	DNA helicase activity;nucleic acid binding		Wnt signaling pathway->Switched/Sucrose Non Fermentation;;			Gene Expression				transcription											transcription
9050	PSTPIP2	proline-serine-threonine phosphatase interacting protein 2		512	II	A+&AB+	11																			Cytoplasm	membrane trafficking regulatory protein	intracellular signaling cascade;cell-cell adhesion;protein metabolic process;signal transduction;cell-cell adhesion;ectoderm development;nervous system development	structural constituent of cytoskeleton	actin cytoskeleton
283537	SLC46A3	solute carrier family 46, member 3		513	II	A+&AB+	11																			Extracellular Space	unclassified	transport
139716	GAB3	GRB2-associated binding protein 3		514	II	A+&AB+	11																				transmembrane receptor regulatory/adaptor protein	B cell mediated immunity;macrophage activation;cell surface receptor linked signal transduction;intracellular signaling cascade;signal transduction;mesoderm development;hemopoiesis;cellular defense response			EGF receptor signaling pathway->GRB2-associated binding protein;;
78986	DUSP26	dual specificity phosphatase 26 (putative)		515	II	A+&AB+	11																				protein phosphatase	immune system process;cell cycle;intracellular signaling cascade;carbohydrate metabolic process;nucleobase, nucleoside, nucleotide and nucleic acid metabolic process;lipid metabolic process;protein metabolic process;cell cycle;signal transduction;response to stress	hydrolase activity, acting on ester bonds;phosphatase activity;protein binding;kinase inhibitor activity;kinase regulator activity		Oxidative stress response->MAP Kinase Phosphatases;;			Gene Expression				binding of heat shock element											binding of heat shock element
7855	FZD5	frizzled homolog 5 (Drosophila)		516	II	A+&AB+	11																			Plasma Membrane	signaling molecule	cell surface receptor linked signal transduction;cell-cell signaling;signal transduction;cell-cell signaling	G-protein coupled receptor activity;receptor binding		Angiogenesis->Frizzled;;Alzheimer disease-presenilin pathway->Frizzled;;Cadherin signaling pathway->Frizzled;;Wnt signaling pathway->Frizzled;;;;;			Gene Expression	Tissue Development														activation of synthetic promoter
23710	GABARAPL1	GABA(A) receptor-associated protein like 1		517	II	A+&AB+	11																			Cytoplasm	non-motor microtubule binding protein		structural constituent of cytoskeleton;cytoskeletal protein binding	microtubule
1848	DUSP6	dual specificity phosphatase 6		518	II	A+&AB+	11																			Cytoplasm	protein phosphatase	intracellular signaling cascade;carbohydrate metabolic process;lipid metabolic process;protein metabolic process;signal transduction	hydrolase activity, acting on ester bonds;phosphatase activity;protein binding;kinase inhibitor activity;kinase regulator activity		Oxidative stress response->MAP Kinase Phosphatases;;		Cell Death,Cellular Growth and Proliferation					growth of cells,survival of eukaryotic cells,survival of cells,survival of cell lines,survival of tumor cell lines		growth	survival
8792	TNFRSF11A	tumor necrosis factor receptor superfamily, member 11a, NFKB activator (receptor of RANKL)		519	II	A+&AB+	11																			Plasma Membrane	tumor necrosis factor receptor	B cell mediated immunity;macrophage activation;induction of apoptosis;negative regulation of apoptosis;cell surface receptor linked signal transduction;intracellular signaling cascade;cell-cell signaling;signal transduction;cell-cell signaling;ectoderm development;nervous system development;cellular defense response	cytokine receptor activity;tumor necrosis factor receptor activity				Cell-To-Cell Signaling and Interaction,Cellular Growth and Proliferation					proliferation of cells,signaling of cells		proliferation					signaling
4070	TACSTD2	tumor-associated calcium signal transducer 2		520	II	A+&AB+	11																			Plasma Membrane	receptor	cell surface receptor linked signal transduction;signal transduction	receptor activity				Cell Signaling,Cellular Growth and Proliferation			cell surface receptor linked signal transduction		proliferation of cells,cell surface receptor linked signal transduction		proliferation							cell surface receptor linked signal transduction
3038	HAS3	hyaluronan synthase 3		521	II	A+&AB+	11																			Plasma Membrane	glycosyltransferase	carbohydrate metabolic process	transferase activity, transferring glycosyl groups				Cell Morphology,Cell-To-Cell Signaling and Interaction,Cellular Development,Cellular Growth and Proliferation,Cellular Movement	Carbohydrate Metabolism,Drug Metabolism,Small Molecule Biochemistry	Cardiovascular System Development and Function,			proliferation of eukaryotic cells,proliferation of cells,growth of eukaryotic cells,growth of cell lines,proliferation of cell lines,migration of cells,migration of eukaryotic cells,proliferation of normal cells,growth of tumor cell lines,growth of cells,proliferation of tumor cell lines,movement of cell lines,migration of cell lines,invasion of tumor cell lines,invasion of cells,migration of nor…		growth,proliferation		invasion,migration,movement	developmental process,growth		binding	morphology
1474	CST6	cystatin E/M		522	II	A+&AB+	11																			Extracellular Space	cysteine protease inhibitor	protein metabolic process	protein binding;peptidase inhibitor activity				Cell-To-Cell Signaling and Interaction,Cellular Growth and Proliferation,Cellular Movement		Tissue Development			proliferation of eukaryotic cells,proliferation of cells,proliferation of cell lines,migration of cells,migration of eukaryotic cells,proliferation of tumor cell lines,movement of cell lines,migration of cell lines,invasion of tumor cell lines,invasion of cells,movement of tumor cell lines,invasion of eukaryotic cells,migration of tumor cell lines,adhesion of eukaryotic cells,adhesion of cells,mi…		proliferation		invasion,migration,movement			adhesion
55897	MESP1	mesoderm posterior 1 homolog (mouse)		523	II	A+&AB+	11																				unclassified
7980	TFPI2	tissue factor pathway inhibitor 2		524	II	A+&AB+	11																			Extracellular Space	serine protease inhibitor	immune system process;protein metabolic process;blood coagulation	protein binding;peptidase inhibitor activity				Cell-To-Cell Signaling and Interaction,Cellular Growth and Proliferation,Cellular Movement	DNA Replication, Recombination, and Repair				proliferation of eukaryotic cells,proliferation of cells,proliferation of cell lines,proliferation of tumor cell lines,invasion of tumor cell lines,invasion of cells,invasion of eukaryotic cells,synthesis of DNA,attachment of cells		proliferation		invasion			attachment
220441	RNF152	ring finger protein 152		525	II	A+&AB+	11																				transcription cofactor	immune system process;neurotransmitter secretion;intracellular protein transport;exocytosis;cell cycle;signal transduction;synaptic transmission;nucleobase, nucleoside, nucleotide and nucleic acid metabolic process;protein metabolic process;cell cycle;signal transduction;cell-cell signaling;organelle organization;establishment or maintenance of chromatin architecture;mesoderm development;mammary …	ubiquitin-protein ligase activity;receptor activity;DNA binding;receptor binding;transcription factor activity;transcription cofactor activity
1299	COL9A3	collagen, type IX, alpha 3		526	II	A+&AB+	11																			Extracellular Space	peptide hormone	complement activation;macrophage activation;carbohydrate transport;signal transduction;cell-cell signaling;cell-cell adhesion;carbohydrate metabolic process;lipid metabolic process;signal transduction;cell-cell signaling;cell-cell adhesion;cellular component morphogenesis;cellular component morphogenesis;ectoderm development;mesoderm development;cellular component morphogenesis;skeletal system de…	receptor activity;extracellular matrix structural constituent;receptor binding	extracellular matrix	Integrin signalling pathway->Collagen;;
9871	SEC24D	SEC24 family, member D (S. cerevisiae)		527	II	A+&AB+	11																			Cytoplasm	vesicle coat protein	intracellular protein transport;vesicle-mediated transport		vesicle coat
55793	FAM63A	family with sequence similarity 63, member A		528	II	A+&AB+	11																				unclassified
1907	EDN2	endothelin 2		529	II	A+&AB+	11																			Extracellular Space	peptide hormone	blood circulation;cell surface receptor linked signal transduction;cell-cell signaling;signal transduction;cell-cell signaling;regulation of vasoconstriction	receptor binding		Endothelin signaling pathway->Big endothelin 1, 2, 3, and 4;;Endothelin signaling pathway->Pre-pro endothelin 1, 2, 3, and 4;;Endothelin signaling pathway->Pro endothelin 1, 2, 3, and 4;;Endothelin signaling pathway->Endothelin 1, 2, 3, and 4;;;;;		Cell Signaling,Cell-To-Cell Signaling and Interaction,Cellular Growth and Proliferation,Cellular Movement	Lipid Metabolism,Small Molecule Biochemistry	Antigen Presentation,Hematological System Development and Function,Immune Cell Trafficking,Inflammatory Response,Lymphoid Tissue Structure and Development	cell surface receptor linked signal transduction,cytokine and chemokine mediated signaling pathway,quantity of Ca2+		proliferation of cells,migration of cells,migration of eukaryotic cells,migration of normal cells,activation of cells,activation of eukaryotic cells,activation of normal cells,chemotaxis,inflammatory response,cell movement of eukaryotic cells,chemotaxis of cells,chemotaxis of eukaryotic cells,synthesis of eicosanoid,synthesis of prostaglandin,synthesis of fatty acid,cytokine and chemokine mediate…		proliferation		cell movement,chemotaxis,migration			activation,cytokine and chemokine mediated signaling pathway		cell surface receptor linked signal transduction,cytokine and chemokine mediated signaling pathway,quantity of Ca2+
219699	UNC5B	unc-5 homolog B (C. elegans)		530	II	A+&AB+	11																			Plasma Membrane	receptor	apoptosis;cell surface receptor linked signal transduction;signal transduction;ectoderm development;nervous system development	receptor activity		Axon guidance mediated by netrin->UNC-5;;		Cell Death					cell death of eukaryotic cells,apoptosis of eukaryotic cells,cell death of cell lines,apoptosis of cell lines,apoptosis of tumor cell lines,cell death of tumor cell lines,cell death of brain cancer cell lines			apoptosis,cell death
254439	C11ORF86	chromosome 11 open reading frame 86		531	II	A+&AB+	11																				unclassified
90853	SPOCD1	SPOC domain containing 1		532	II	B+&AB+	12																				unclassified
650293	LOC650293	seven transmembrane helix receptor		533	II	B+&AB+	12																				unclassified
2250	FGF5	fibroblast growth factor 5		534	II	B+&AB+	12																			Extracellular Space	growth factor	cell cycle;cell surface receptor linked signal transduction;intracellular signaling cascade;cell-cell signaling;cell motion;cell cycle;signal transduction;cell-cell signaling;ectoderm development;nervous system development	receptor binding		FGF signaling pathway->fibroblast growth factor;;		Cell-To-Cell Signaling and Interaction,Cellular Development,Cellular Growth and Proliferation					proliferation of cells,growth of eukaryotic cells,growth of cell lines,growth of tumor cell lines,growth of cells,signaling of cells		growth,proliferation			developmental process,differentiation,growth		signaling
135398	C6orf141	chromosome 6 open reading frame 141		535	II	B+&AB+	12																				unclassified
201799	TMEM154	transmembrane protein 154		536	II	B+&AB+	12																				unclassified
27145	FILIP1	filamin A interacting protein 1		537	II	B+&AB+	12																				unclassified
1021	CDK6	cyclin-dependent kinase 6		538	II	B+&AB+	12																			Nucleus	protein kinase	immune system process;mitosis;intracellular signaling cascade;protein metabolic process;cell motion;mitosis;signal transduction;response to stress	kinase activity				Cell Cycle,Cell Death,Cellular Development,Cellular Growth and Proliferation	DNA Replication, Recombination, and Repair	,Connective Tissue Development and Function,Skeletal and Muscular System Development and Function			proliferation of eukaryotic cells,proliferation of cells,cell death of eukaryotic cells,apoptosis of eukaryotic cells,proliferation of normal cells,cell death of cell lines,apoptosis of cell lines,cell division process of eukaryotic cells,apoptosis of tumor cell lines,cell death of tumor cell lines,proliferation of connective tissue cells,cell stage,cell cycle progression,cell cycle progression o…		proliferation	apoptosis,cell death,survival		developmental process,differentiation,lifespan	cell cycle progression,cell division process,cell stage,G1 phase,interphase
56256	SERTAD4	SERTA domain containing 4		539	II	B+&AB+	12																				unclassified
56648	EIF5A2	eukaryotic translation initiation factor 5A2		540	II	B+&AB+	12																			Cytoplasm	translation factor	protein metabolic process	translation factor activity, nucleic acid binding;translation initiation factor activity				Cellular Growth and Proliferation					proliferation of cells		proliferation
25819	CCRN4L	CCR4 carbon catabolite repression 4-like (S. cerevisiae)		541	II	B+&AB+	12																			Nucleus	nucleic acid binding	metabolic process	nucleic acid binding					Gene Expression				transcription											transcription
196	AHR	aryl hydrocarbon receptor		542	II	B+&AB+	12																			Nucleus	basic helix-loop-helix transcription factor	immune system process;signal transduction;cell-cell signaling;signal transduction;cell-cell signaling;response to toxin	receptor activity;DNA binding;transcription factor activity				Cell Cycle,Cell Death,Cell Signaling	Gene Expression,Lipid Metabolism,Molecular Transport,Nucleic Acid Metabolism,Small Molecule Biochemistry		quantity of cyclic AMP		cell death,apoptosis,cell division process of eukaryotic cells,quantity of cyclic AMP,interphase of eukaryotic cells,cell stage of eukaryotic cells,cell cycle progression,cell cycle progression of eukaryotic cells,G1 phase,G1 phase of eukaryotic cells,quantity of lipid,interphase of tumor cell lines,G1 phase of tumor cell lines,arrest in cell division process,interphase of cell lines,G1/S phase t…			apoptosis,cell death			cell cycle progression,cell division process,cell stage,G1 phase,G1/S phase transition,interphase			quantity of cyclic AMP		activation of synthetic promoter,transcription
118429	ANTXR2	anthrax toxin receptor 2		543	II	B+&AB+	12																			Plasma Membrane	receptor	immune system process	receptor activity				Cell Death					cell death of eukaryotic cells,cell death of cell lines,cell death of gonadal cell lines			cell death
448831	FRG2	FSHD region gene 2		544	II	B+&AB+	12																				unclassified
115908	CTHRC1	collagen triple helix repeat containing 1		545	II	B+&AB+	12																				transporter	complement activation;macrophage activation;blood circulation;intracellular protein transport;endocytosis;signal transduction;cell-cell adhesion;signal transduction;cell-cell adhesion;cellular component morphogenesis;cellular component morphogenesis;ectoderm development;mesoderm development;cellular component morphogenesis;skeletal system development;angiogenesis;regulation of liquid surface tens…	receptor activity;extracellular matrix structural constituent;transmembrane transporter activity	extracellular matrix
10892	MALT1	mucosa associated lymphoid tissue lymphoma translocation gene 1		546	II	B+&AB+	12																			Cytoplasm	hydrolase	immune system process;negative regulation of apoptosis;protein metabolic process	hydrolase activity				Cell Death,Cellular Growth and Proliferation	Gene Expression	Hematological System Development and Function			proliferation of eukaryotic cells,proliferation of cells,cell death,proliferation of normal cells,apoptosis,transcription of synthetic promoter		proliferation	apoptosis,cell death								expression of synthetic promoter,transcription,transcription of synthetic promoter
10769	PLK2	polo-like kinase 2 (Drosophila)		547	II	B+&AB+	12																			Nucleus	protein kinase	immune system process;cell cycle;intracellular signaling cascade;carbohydrate metabolic process;protein metabolic process;cell cycle;signal transduction;embryonic development;response to stress	kinase activity				Cell Death	Gene Expression				cell death of eukaryotic cells,apoptosis of eukaryotic cells,cell death of cell lines,apoptosis of cell lines,apoptosis of tumor cell lines,cell death of tumor cell lines,survival of cell lines,survival of tumor cell lines,survival of cells,survival of eukaryotic cells,transcription of synthetic promoter,cell death of breast cancer cell lines			apoptosis,cell death,survival								expression of synthetic promoter,transcription,transcription of synthetic promoter
90102	PHLDB2	pleckstrin homology-like domain, family B, member 2; phosphatidylinositol-specific phospholipase C, X domain containing 2		548	II	B+&AB+	12																			Cytoplasm	transmembrane receptor regulatory/adaptor protein	B cell mediated immunity;macrophage activation;cell surface receptor linked signal transduction;intracellular signaling cascade;signal transduction;mesoderm development;hemopoiesis;cellular defense response			EGF receptor signaling pathway->GRB2-associated binding protein;;
342184	FMN1	formin 1		549	II	B+&AB+	12																				unclassified
162655	ZNF519	zinc finger protein 519		550	II	B+&AB+	12																			0	KRAB box transcription factor	nucleobase, nucleoside, nucleotide and nucleic acid metabolic process	DNA binding;transcription factor activity
4071	TM4SF1	transmembrane 4 L six family member 1		551	II	B+&AB+	12																			Plasma Membrane	unclassified						Cell Cycle					cell division process of eukaryotic cells,cell stage of eukaryotic cells,cell cycle progression,senescence of cell lines,cell stage of cell lines						cell cycle progression,cell division process,cell stage,senescence
7099	TLR4	toll-like receptor 4		552	II	B+&AB+	12																			Plasma Membrane	receptor	immune system process;sensory perception;cell surface receptor linked signal transduction;cell adhesion;signal transduction;cell adhesion	receptor activity	extracellular matrix	Toll receptor signaling pathway->Toll-like receptor 1, 2, 3, 4, 5, 6, 7, 8, 9, 1, 11, 12;;Toll receptor signaling pathway->Toll-like receptor 2, 4, 7;;Toll receptor signaling pathway->Toll-like receptor 4;;;;		Cell Death,Cell Signaling,Cell-To-Cell Signaling and Interaction,Cellular Development,Cellular Growth and Proliferation,Cellular Movement	Gene Expression,Lipid Metabolism,Small Molecule Biochemistry	Antigen Presentation,Embryonic Development,Hair and Skin Development and Function,Hematological System Development and Function,Hematopoiesis,Immune Cell Trafficking,Inflammatory Response,Renal and Urological System Development and Function,Skeletal and Muscular System Development and Function,Tissue Development	production of nitric oxide		proliferation of eukaryotic cells,proliferation of cells,cell death of eukaryotic cells,migration of cells,migration of eukaryotic cells,apoptosis of eukaryotic cells,proliferation of normal cells,cell death of cell lines,apoptosis of cell lines,apoptosis of tumor cell lines,migration of normal cells,cell death of tumor cell lines,activation of cells,proliferation of muscle cells,activation of eu…		proliferation,stimulation	apoptosis,cell death	migration	developmental process,differentiation,maturation		activation,adhesion,binding,stimulation		production of nitric oxide		activation of gene,activation of synthetic promoter,transcription
92797	HELB	helicase (DNA) B		553	II	B+&AB+	12																			Nucleus	RNA helicase	nucleobase, nucleoside, nucleotide and nucleic acid metabolic process	RNA helicase activity;nucleic acid binding					DNA Replication, Recombination, and Repair,Gene Expression				transcription,metabolism of DNA											transcription
7296	TXNRD1	thioredoxin reductase 1		554	II	B+&AB+	12																			Cytoplasm	dehydrogenase	immune system process;respiratory electron transport chain;apoptosis;ferredoxin metabolic process;oxygen and reactive oxygen species metabolic process	oxidoreductase activity				Cell Death	Gene Expression				cell death,activation of gene			cell death								activation of gene
1612	DAPK1	death-associated protein kinase 1		555	II	B+&AB+	12																			Cytoplasm	protein kinase	induction of apoptosis;cell adhesion;protein metabolic process;cell adhesion;cellular component morphogenesis;cellular component morphogenesis;mesoderm development;cellular component morphogenesis;heart development	kinase activity				Cell Death	DNA Replication, Recombination, and Repair				cell death of eukaryotic cells,apoptosis of eukaryotic cells,cell death of cell lines,apoptosis of cell lines,apoptosis of tumor cell lines,cell death of tumor cell lines,cell death of normal cells,apoptosis of normal cells,fragmentation of DNA,metabolism of DNA			apoptosis,cell death
85027	C5orf62	MSTP150		556	II	B+&AB+	12																				unclassified
9531	BAG3	BCL2-associated athanogene 3		557	II	B+&AB+	12																			Cytoplasm	chaperone	negative regulation of apoptosis;cell surface receptor linked signal transduction;protein metabolic process;signal transduction			Apoptosis signaling pathway->Bcl-2 associated anthogene-1;;		Cell Death					cell death of eukaryotic cells,apoptosis of eukaryotic cells,cell death of cell lines,apoptosis of cell lines,apoptosis of tumor cell lines,cell death of tumor cell lines			apoptosis,cell death
201176	ARHGAP27	Rho GTPase activating protein 27		558	II	B+&AB+	12																				G-protein modulator	intracellular signaling cascade;signal transduction	protein binding;small GTPase regulator activity		PDGF signaling pathway->GTPase-activating protein Rho;;
147837	ZNF563	zinc finger protein 563		559	II	B+&AB+	12																			0	KRAB box transcription factor	spermatogenesis;nucleobase, nucleoside, nucleotide and nucleic acid metabolic process	DNA binding;transcription factor activity
79660	PPP1R3B	protein phosphatase 1, regulatory (inhibitor) subunit 3B		560	II	B+&AB+	12																				phosphatase modulator	carbohydrate metabolic process	protein binding;phosphatase regulator activity
1809	DPYSL3	dihydropyrimidinase-like 3		561	II	B+&AB+	12																			Cytoplasm	hydrolase	nucleobase, nucleoside, nucleotide and nucleic acid metabolic process	hydrolase activity		Axon guidance mediated by semaphorins->Collapsin response mediator protein;;Axon guidance mediated by semaphorins->CRMP 3-associated molecule;;Pyrimidine Metabolism->Dihydropyrimidinase;;;;
51088	KLHL5	kelch-like 5 (Drosophila)		562	II	B+&AB+	12																				transcription cofactor	neurological system process;nucleobase, nucleoside, nucleotide and nucleic acid metabolic process;protein metabolic process;cellular component morphogenesis;cellular component morphogenesis;cellular component morphogenesis	peptidase activity;structural constituent of cytoskeleton;DNA binding;cytoskeletal protein binding;transcription factor activity;transcription cofactor activity	actin cytoskeleton
50848	F11R	F11 receptor		563	II	B+&AB+	12																			Plasma Membrane	receptor	immune system process;cell adhesion;cell adhesion	receptor activity				Cell Morphology,Cell-To-Cell Signaling and Interaction,Cellular Growth and Proliferation,Cellular Movement		Cardiovascular System Development and Function,Hematological System Development and Function,Immune Cell Trafficking,Infection Mechanism,Inflammatory Response,Tissue Development			proliferation of eukaryotic cells,proliferation of cells,migration of cells,migration of eukaryotic cells,proliferation of normal cells,migration of normal cells,adhesion of eukaryotic cells,inflammatory response,adhesion of cells,morphology of cells,proliferation of endothelial cells,morphology of eukaryotic cells,morphology of cell lines,attachment of cells,adhesion of normal cells,morphology o…		proliferation		migration,mobilization			adhesion,attachment	morphology
9953	HS3ST3B1	heparan sulfate (glucosamine) 3-O-sulfotransferase 3B1		564	II	B+&AB+	12																			Cytoplasm	transferase	immune system process;signal transduction;sulfur metabolic process;carbohydrate metabolic process;protein metabolic process;signal transduction	transferase activity					Carbohydrate Metabolism,Small Molecule Biochemistry				biosynthesis of heparan sulfate proteoglycan,synthesis of proteoglycan
4038	LRP4	low density lipoprotein receptor-related protein 4		565	II	B+&AB+	12																			Extracellular Space	receptor	female gamete generation;cell adhesion;cell adhesion	receptor activity	extracellular matrix	Alzheimer disease-presenilin pathway->LRP C-terminal fragment;;Alzheimer disease-presenilin pathway->Low-density lipoprotein receptor-related protein;;Alzheimer disease-presenilin pathway->LRP N-terminal fragment;;Alzheimer disease-presenilin pathway->LRP intracellular fragment;;Alzheimer disease-presenilin pathway->LRP transmembrane fragment;;;;;;
83593	RASSF5	Ras association (RalGDS/AF-6) domain family member 5		566	II	B+&AB+	12																			Plasma Membrane	G-protein modulator	apoptosis;signal transduction;signal transduction	protein binding;small GTPase regulator activity				Cellular Development,Cellular Growth and Proliferation					growth of eukaryotic cells,growth of cell lines,growth of tumor cell lines,growth of cells,arrest in growth of tumor cell lines,arrest in growth of cell lines,arrest in growth of eukaryotic cells		growth			growth,developmental process
55640	FLVCR2	feline leukemia virus subgroup C cellular receptor family, member 2		567	II	B+&AB+	12																			Plasma Membrane	transporter		transmembrane transporter activity
79446	WDR25	WD repeat domain 25		568	II	B+&AB+	12																				mRNA processing factor	nucleobase, nucleoside, nucleotide and nucleic acid metabolic process	RNA splicing factor activity, transesterification mechanism;RNA binding
7849	PAX8	paired box 8		569	II	B+&AB+	12																			Nucleus	homeobox transcription factor	nucleobase, nucleoside, nucleotide and nucleic acid metabolic process;segment specification;ectoderm development;gut mesoderm development;embryonic development;skeletal system development;nervous system development;heart development;muscle organ development	DNA binding;transcription factor activity
6004	RGS16	regulator of G-protein signaling 16		570	II	B+&AB+	12																			Cytoplasm	G-protein modulator	cell surface receptor linked signal transduction;signal transduction;dorsal/ventral axis specification	protein binding;small GTPase regulator activity		Heterotrimeric G-protein signaling pathway-Gi alpha and Gs alpha mediated pathway->Regulator of G-protein signaling;;Heterotrimeric G-protein signaling pathway-Gq alpha and Go alpha mediated pathway->Regulator of G-protein signaling;;;		Cell Death,Cellular Development,Cellular Growth and Proliferation					growth of eukaryotic cells,growth of cell lines,cell death of eukaryotic cells,growth of tumor cell lines,growth of cells,cell death of cell lines,cell death of tumor cell lines,growth of breast cancer cell lines,cell death of breast cancer cell lines		growth	cell death		developmental process,growth
200942	KLHDC8B	kelch domain containing 8B		571	II	B+&AB+	12																				transcription cofactor	neurological system process;nucleobase, nucleoside, nucleotide and nucleic acid metabolic process;protein metabolic process;cellular component morphogenesis;cellular component morphogenesis;cellular component morphogenesis	peptidase activity;structural constituent of cytoskeleton;DNA binding;cytoskeletal protein binding;transcription factor activity;transcription cofactor activity	actin cytoskeleton
154810	AMOTL1	angiomotin like 1		572	II	B+&AB+	12																			Plasma Membrane	unclassified	cell motion;mesoderm development;angiogenesis
50615	IL21R	interleukin 21 receptor		573	II	B+&AB+	12																			Plasma Membrane	type I cytokine receptor	natural killer cell activation;cell surface receptor linked signal transduction;intracellular signaling cascade;cell-cell signaling;signal transduction;cell-cell signaling;mesoderm development;hemopoiesis;response to stimulus	cytokine receptor activity
8794	TNFRSF10C	tumor necrosis factor receptor superfamily, member 10c, decoy without an intracellular domain		574	II	B+&AB+	12																			Plasma Membrane	tumor necrosis factor receptor	B cell mediated immunity;macrophage activation;induction of apoptosis;negative regulation of apoptosis;cell surface receptor linked signal transduction;intracellular signaling cascade;cell-cell signaling;signal transduction;cell-cell signaling;ectoderm development;nervous system development;cellular defense response	cytokine receptor activity;tumor necrosis factor receptor activity		p53 pathway->KILLER/death receptor (DR)5;;Apoptosis signaling pathway->TRAIL-receptor;;;		Cell Death					cell death of eukaryotic cells,apoptosis of eukaryotic cells,cell death of cell lines,apoptosis of cell lines,apoptosis of tumor cell lines,cell death of tumor cell lines,cell death of breast cancer cell lines			apoptosis,cell death
146227	BEAN1	brain expressed, associated with Nedd4		575	II	B+&AB+	12																				unclassified
480	ATP1A4	ATPase, Na+/K+ transporting, alpha 4 polypeptide		576	II	B+&AB+	12																			Plasma Membrane	cation transporter	cation transport;lipid transport;lipid metabolic process;cellular calcium ion homeostasis	hydrolase activity;cation transmembrane transporter activity;ion channel activity				Cellular Movement					cell movement of eukaryotic cells,cell movement of normal cells				cell movement
64764	CREB3L2	cAMP responsive element binding protein 3-like 2		577	II	B+&AB+	12																				CREB transcription factor	immune system process;neurological system process;signal transduction;nucleobase, nucleoside, nucleotide and nucleic acid metabolic process;signal transduction;ectoderm development;nervous system development;response to stress	DNA binding;transcription factor activity		Transcription regulation by bZIP transcription factor->CREB;;		Cell Death	Gene Expression				cell death of eukaryotic cells,cell death of cell lines,cell death of tumor cell lines,transcription			cell death								transcription
9124	PDLIM1	PDZ and LIM domain 1		578	II	B+&AB+	12																			Cytoplasm	non-motor actin binding protein	muscle contraction;cell motion;cellular component morphogenesis;cellular component morphogenesis;mesoderm development;cellular component morphogenesis;heart development;muscle organ development	structural constituent of cytoskeleton;cytoskeletal protein binding	actin cytoskeleton
473	RERE	arginine-glutamic acid dipeptide (RE) repeats		579	II	B+&AB+	12																			Nucleus	unclassified	cell motion
478	ATP1A3	ATPase, Na+/K+ transporting, alpha 3 polypeptide		580	II	B+&AB+	12																			Plasma Membrane	cation transporter	cation transport;lipid transport;lipid metabolic process;cellular calcium ion homeostasis	hydrolase activity;cation transmembrane transporter activity;ion channel activity
476	ATP1A1	ATPase, Na+/K+ transporting, alpha 1 polypeptide		581	II	B+&AB+	12																			Plasma Membrane	cation transporter	cation transport;lipid transport;lipid metabolic process;cellular calcium ion homeostasis	hydrolase activity;cation transmembrane transporter activity;ion channel activity
23523	CABIN1	calcineurin binding protein 1		582	II	B+&AB+	12																			Nucleus	phosphatase inhibitor		protein binding;phosphatase inhibitor activity;phosphatase regulator activity				Cell Death					cell death of eukaryotic cells,apoptosis of eukaryotic cells,cell death of cell lines,apoptosis of cell lines			apoptosis,cell death
9394	HS6ST1	heparan sulfate 6-O-sulfotransferase 1		583	II	B+&AB+	12																			Plasma Membrane	transferase		transferase activity					Carbohydrate Metabolism,Small Molecule Biochemistry				biosynthesis of heparan sulfate proteoglycan,synthesis of proteoglycan
6322	SCML1	sex comb on midleg-like 1 (Drosophila)		584	II	B+&AB+	12																			Nucleus	transcription factor	cell cycle;nucleobase, nucleoside, nucleotide and nucleic acid metabolic process;cell cycle;organelle organization;establishment or maintenance of chromatin architecture;ectoderm development;mesoderm development;nervous system development	DNA binding;chromatin binding;transcription factor activity
152573	SHISA3	shisa homolog 3 (Xenopus laevis)		585	II	B+&AB+	12																				unclassified
23303	KIF13B	kinesin family member 13B		586	II	B+&AB+	12																			Cytoplasm	microtubule binding motor protein	intracellular protein transport;vesicle-mediated transport;mitosis;meiosis;cytokinesis;mitosis;meiosis;chromosome segregation;cellular component morphogenesis;cellular component morphogenesis;cellular component morphogenesis	microtubule motor activity;structural constituent of cytoskeleton	microtubule
26090	ABHD12	abhydrolase domain containing 12		587	II	B+&AB+	12																				unclassified
5265	SERPINA1	serpin peptidase inhibitor, clade A (alpha-1 antiproteinase, antitrypsin), member 1		588	II	B+&AB+	12																			Extracellular Space	serine protease inhibitor	protein metabolic process	protein binding;peptidase inhibitor activity		Blood coagulation->alpha1-antitrypsin;;		Cellular Growth and Proliferation,Cellular Movement	DNA Replication, Recombination, and Repair,Lipid Metabolism,Small Molecule Biochemistry	Antigen Presentation,Hematological System Development and Function,Immune Cell Trafficking,Inflammatory Response,Lymphoid Tissue Structure and Development			proliferation of eukaryotic cells,proliferation of cells,migration of cells,migration of eukaryotic cells,proliferation of normal cells,invasion of tumor cell lines,invasion of cells,migration of normal cells,invasion of eukaryotic cells,colony formation of cells,colony formation of eukaryotic cells,chemotaxis,inflammatory response,cell movement of tumor cell lines,colony formation of cell lines,…		colony formation,proliferation		cell movement,chemotaxis,invasion,migration
84448	ABLIM2	actin binding LIM protein family, member 2		589	II	B+&AB+	12																			Cytoplasm	structural protein	cell motion;cellular component morphogenesis;cellular component morphogenesis;ectoderm development;cellular component morphogenesis;nervous system development	structural constituent of cytoskeleton	actin cytoskeleton
8814	CDKL1	cyclin-dependent kinase-like 1 (CDC2-related kinase)		590	II	B+&AB+	12																				protein kinase	immune system process;mitosis;intracellular signaling cascade;protein metabolic process;cell motion;mitosis;signal transduction;response to stress	kinase activity
23102	TBC1D2B	TBC1 domain family, member 2B		591	II	B+&AB+	12																				hydrolase	intracellular protein transport;exocytosis;cellular component morphogenesis;cellular component morphogenesis;cellular component morphogenesis	hydrolase activity;protein binding;small GTPase regulator activity
222643	UNC5CL	unc-5 homolog C (C. elegans)-like		592	II	B+&AB+	12																			Cytoplasm	unclassified						Cell Death	Gene Expression				cell death,apoptosis,binding of NFkB binding site			apoptosis,cell death								binding of NFkB binding site
22936	ELL2	elongation factor, RNA polymerase II, 2		593	II	B+&AB+	12																			Nucleus	transcription cofactor	nucleobase, nucleoside, nucleotide and nucleic acid metabolic process	DNA binding;transcription factor activity;transcription cofactor activity
27031	NPHP3	nephronophthisis 3 (adolescent); acyl-Coenzyme A dehydrogenase family, member 11		594	II	B+&AB+	12																				microtubule family cytoskeletal protein	intracellular protein transport;vesicle-mediated transport	structural constituent of cytoskeleton	microtubule
4524	MTHFR	5,10-methylenetetrahydrofolate reductase (NADPH)		595	II	B+&AB+	12																			Cytoplasm	methyltransferase	porphyrin metabolic process;cellular amino acid and derivative metabolic process	oxidoreductase activity;methyltransferase activity;carboxy-lyase activity		Formyltetrahydroformate biosynthesis->5,1-Methylene tetrahydrofolate reductase;;
7743	ZNF189	zinc finger protein 189		596	II	B+&AB+	12																			Nucleus	KRAB box transcription factor	nucleobase, nucleoside, nucleotide and nucleic acid metabolic process	DNA binding;transcription factor activity					Gene Expression				transcription											transcription
128434	VSTM2L	V-set and transmembrane domain containing 2 like		597	II	B+&AB+	12																				transmembrane receptor regulatory/adaptor protein	cell surface receptor linked signal transduction;signal transduction		plasma membrane
8651	SOCS1	suppressor of cytokine signaling 1		598	II	B+&AB+	12																			Cytoplasm	cytokine	intracellular protein transport;negative regulation of apoptosis;cell surface receptor linked signal transduction;intracellular signaling cascade;cell-cell signaling;signal transduction;cell-cell signaling;mesoderm development;hemopoiesis;cellular glucose homeostasis	receptor binding;kinase inhibitor activity;kinase regulator activity		JAK/STAT signaling pathway->Suppressors of cytokine signaling;;		Cell Death,Cell Signaling,Cellular Development,Cellular Growth and Proliferation	Gene Expression,Small Molecule Biochemistry	,Hematological System Development and Function	production of nitric oxide		proliferation of eukaryotic cells,proliferation of cells,growth of eukaryotic cells,growth of cell lines,proliferation of cell lines,cell death of eukaryotic cells,apoptosis of eukaryotic cells,growth of cells,cell death of cell lines,apoptosis of cell lines,proliferation of tumor cell lines,apoptosis of tumor cell lines,cell death of tumor cell lines,production of nitric oxide,proliferation of p…		growth,proliferation	apoptosis,cell death,cell viability		developmental process,growth				production of nitric oxide		activation of gene,activation of synthetic promoter,binding of synthetic promoter
10217	CTDSPL	CTD (carboxy-terminal domain, RNA polymerase II, polypeptide A) small phosphatase-like		599	II	B+&AB+	12																			Nucleus	unclassified						Cellular Growth and Proliferation	Gene Expression				growth of cells,transcription		growth									transcription
80206	FHOD3	formin homology 2 domain containing 3		600	II	B+&AB+	12																				non-motor actin binding protein	cell motion	structural constituent of cytoskeleton;cytoskeletal protein binding	actin cytoskeleton
23396	PIP5K1C	phosphatidylinositol-4-phosphate 5-kinase, type I, gamma		601	II	B+&AB+	12																			Plasma Membrane	kinase	cell surface receptor linked signal transduction;lipid metabolic process;signal transduction	kinase activity					Carbohydrate Metabolism,Lipid Metabolism,Molecular Transport,Small Molecule Biochemistry				quantity of lipid,quantity of phosphatidylinositol 4,5-diphosphate
2308	FOXO1	forkhead box O1		602	II	B+&AB+	12																			Nucleus	transcription factor	visual perception;sensory perception;cell cycle;cell surface receptor linked signal transduction;carbohydrate metabolic process;nucleobase, nucleoside, nucleotide and nucleic acid metabolic process;cell cycle;signal transduction;cellular component morphogenesis;cellular component morphogenesis;segment specification;anterior/posterior axis specification;ectoderm development;mesoderm development;ce…	DNA binding;transcription factor activity		Insulin/IGF pathway-protein kinase B signaling cascade->Forkhead transcription factor;;TGF-beta signaling pathway->Co-activators or corepressors;;PI3 kinase pathway->FOXO;;Interleukin signaling pathway->Forkhead in Rhabdomyosarcoma-like 1;;;;;		Cell Death,Cell Morphology,Cellular Development,Cellular Growth and Proliferation,Cellular Movement	Gene Expression	Cardiovascular System Development and Function,Connective Tissue Development and Function,Reproductive System Development and Function			proliferation of eukaryotic cells,proliferation of cells,proliferation of cell lines,cell death of eukaryotic cells,migration of cells,migration of eukaryotic cells,apoptosis of eukaryotic cells,proliferation of normal cells,cell death of cell lines,movement of cell lines,migration of cell lines,proliferation of tumor cell lines,cell death of tumor cell lines,cell death of normal cells,apoptosis …		proliferation	apoptosis,cell death,inhibition	migration,movement	developmental process,tubulation			tubulation			activation of gene,activation of insulin response element,activation of synthetic promoter,expression of synthetic promoter,transcription,transcription of synthetic promoter
1831	TSC22D3	TSC22 domain family, member 3		603	II	B+&AB+	12																			Nucleus	transcription factor	nucleobase, nucleoside, nucleotide and nucleic acid metabolic process	DNA binding;transcription factor activity					Gene Expression				transcription											transcription
5166	PDK4	pyruvate dehydrogenase kinase, isozyme 4		604	II	B+&AB+	12																			Cytoplasm	protein kinase	signal transduction;cellular amino acid and derivative metabolic process;protein metabolic process;signal transduction	kinase activity		TCA cycle->Pyruvate Dehydrogenase;;			Carbohydrate Metabolism,Small Molecule Biochemistry				metabolism of D-glucose,metabolic process of D-glucose
51655	RASD1	RAS, dexamethasone-induced 1		605	II	B+&AB+	12																			Cytoplasm	small GTPase	neurological system process;intracellular protein transport;endocytosis;cell surface receptor linked signal transduction;intracellular signaling cascade;synaptic transmission;cell adhesion;signal transduction;cell-cell signaling;cell adhesion	GTPase activity;protein binding				Cellular Growth and Proliferation		Connective Tissue Development and Function			colony formation of cells,colony formation of eukaryotic cells,colony formation of cell lines,colony formation of fibroblast cell lines		colony formation
25976	TIPARP	TCDD-inducible poly(ADP-ribose) polymerase		606	II	B+&AB+	12																				nucleic acid binding	nucleobase, nucleoside, nucleotide and nucleic acid metabolic process	nucleic acid binding
5734	PTGER4	prostaglandin E receptor 4 (subtype EP4)		607	II	B+&AB+	12																			Plasma Membrane	G-protein coupled receptor	intracellular protein transport;exocytosis;cell surface receptor linked signal transduction;signal transduction	G-protein coupled receptor activity				Cell Signaling,Cellular Growth and Proliferation	Gene Expression,Molecular Transport,Nucleic Acid Metabolism,Small Molecule Biochemistry	Inflammatory Response	quantity of cyclic AMP		proliferation of eukaryotic cells,proliferation of cells,proliferation of cell lines,proliferation of tumor cell lines,quantity of cyclic AMP,transcription,expression of estrogen response element		proliferation							quantity of cyclic AMP		expression of estrogen response element,transcription
2444	FRK	fyn-related kinase		608	II	B+&AB+	12																			Nucleus	protein kinase	female gamete generation;immune system process;carbohydrate transport;apoptosis;cell cycle;cell surface receptor linked signal transduction;intracellular signaling cascade;cell-cell signaling;cell-cell adhesion;carbohydrate metabolic process;protein metabolic process;cell motion;cell cycle;signal transduction;cell-cell signaling;cell-cell adhesion;ectoderm development;mesoderm development;embryon…	kinase activity;transmembrane receptor protein tyrosine kinase activity;transmembrane receptor protein kinase activity		Integrin signalling pathway->Src;;Cadherin signaling pathway->Fyn tyrosine kinase protooncogene;;Parkinson disease->Fyn kinase;;Parkinson disease->Rous sarcoma protein tyrosine kinase;;B cell activation->Blk;;Axon guidance mediated by semaphorins->Fyn tyrosine kinase protooncogene;;;;;;;		Cellular Growth and Proliferation					proliferation of cells		proliferation
147	ADRA1B	adrenergic, alpha-1B-, receptor		609	II	B+&AB+	12																			Plasma Membrane	G-protein coupled receptor	muscle contraction;blood circulation;neurological system process;apoptosis;cell surface receptor linked signal transduction;cell motion;signal transduction	G-protein coupled receptor activity		Heterotrimeric G-protein signaling pathway-Gi alpha and Gs alpha mediated pathway->Gi protein coupled receptor;;Alpha adrenergic receptor signaling pathway->Alpha1A/1B/1C;;;		Cell Cycle,Cell-To-Cell Signaling and Interaction,Cellular Growth and Proliferation	Carbohydrate Metabolism,DNA Replication, Recombination, and Repair,Molecular Transport,Small Molecule Biochemistry	Connective Tissue Development and Function,Hair and Skin Development and Function			proliferation of eukaryotic cells,proliferation of cells,proliferation of cell lines,cell division process of eukaryotic cells,signaling of cells,cell cycle progression,cell cycle progression of eukaryotic cells,synthesis of DNA,cell cycle progression of cell lines,cell cycle progression of epithelial cell lines,cell division process of tumor cell lines,quantity of inositol phosphate,proliferatio…		proliferation				cell cycle progression,cell division process	signaling
151354	FAM84A	hypothetical LOC653602; family with sequence similarity 84, member A		610	II	B+&AB+	12																				unclassified
64333	ARHGAP9	Rho GTPase activating protein 9		611	II	B+&AB+	12																				G-protein modulator	intracellular signaling cascade;signal transduction	protein binding;small GTPase regulator activity		PDGF signaling pathway->GTPase-activating protein Rho;;
126695	C1ORF172	chromosome 1 open reading frame 172		612	II	B+&AB+	12																				unclassified
1420	CRYGC	crystallin, gamma C		613	II	B+&AB+	12																				structural protein	visual perception;sensory perception	structural molecule activity
339894	LOC339894	Hypothetical protein LOC339894		614	II	B+&AB+	12																				unclassified
9332	CD163	CD163 molecule		615	II	B+&AB+	12																			Plasma Membrane	receptor	macrophage activation;neurological system process;extracellular transport;intracellular protein transport;endocytosis;negative regulation of apoptosis;signal transduction;cell-cell adhesion;protein metabolic process;signal transduction;cell-cell adhesion;cellular defense response	oxidoreductase activity;peptidase activity;receptor activity				Cell-To-Cell Signaling and Interaction,Cellular Development,Cellular Growth and Proliferation		Antigen Presentation,Hematological System Development and Function,Immune Cell Trafficking,Inflammatory Response			growth of eukaryotic cells,growth of cells,activation of cells,activation of eukaryotic cells,activation of normal cells,growth of normal cells		expansion,growth			developmental process		activation
153218	SPINK13	serine PI Kazal type 5-like 3		616	II	B+&AB+	12																				serine protease inhibitor	protein metabolic process	protein binding;peptidase inhibitor activity
3576	IL8	interleukin 8		617	II	A+&B+&AB+	13																			Extracellular Space	chemokine	response to interferon-gamma;macrophage activation;cell surface receptor linked signal transduction;intracellular signaling cascade;cell-cell signaling;cell motion;signal transduction;cell-cell signaling;mesoderm development;angiogenesis;cellular defense response	receptor binding		Inflammation mediated by chemokine and cytokine signaling pathway->Chemokine;;Interleukin signaling pathway->Interleukin;;;		Cell Cycle,Cell Death,Cell Morphology,Cell Signaling,Cell-mediated Immune Response,Cell-To-Cell Signaling and Interaction,Cellular Assembly and Organization,Cellular Development,Cellular Growth and Proliferation,Cellular Movement	DNA Replication, Recombination, and Repair,Drug Metabolism,Lipid Metabolism,Molecular Transport,Small Molecule Biochemistry,Vitamin and Mineral Metabolism	Antigen Presentation,Cardiovascular System Development and Function,Connective Tissue Development and Function,Hematological System Development and Function,Hematopoiesis,Immune Cell Trafficking,Inflammatory Response,Lymphoid Tissue Structure and Development,Organismal Development,Organismal Functions,Reproductive System Development and Function,Skeletal and Muscular System Development and Functi…	flux of Ca2+,flux of calcium,quantity of Ca2+,quantity of calcium		proliferation of eukaryotic cells,proliferation of cells,growth of eukaryotic cells,growth of cell lines,proliferation of cell lines,cell death of eukaryotic cells,migration of cells,migration of eukaryotic cells,apoptosis of eukaryotic cells,proliferation of normal cells,growth of tumor cell lines,growth of cells,cell death of cell lines,proliferation of tumor cell lines,movement of cell lines,m…		formation,growth,proliferation	apoptosis,cell death,survival	cell movement,chemokinesis,chemotaxis,homing,infiltration,invasion,migration,transmigration	cell spreading,development,developmental process,differentiation,growth,shape change,tubulation	cell cycle progression,cell division process	activation,adhesion,binding,recruitment	cell spreading,permeability,shape change,tubulation	flux of Ca2+,flux of calcium,quantity of Ca2+,quantity of calcium
5801	PTPRR	protein tyrosine phosphatase, receptor type, R		618	II	A+&B+&AB+	13																			Plasma Membrane	receptor	immune system process;intracellular protein transport;mitosis;cell surface receptor linked signal transduction;intracellular signaling cascade;cell-matrix adhesion;cell-cell adhesion;protein metabolic process;cytokinesis;cell motion;mitosis;signal transduction;cell-matrix adhesion;cell-cell adhesion;nervous system development;cellular glucose homeostasis	hydrolase activity, acting on ester bonds;phosphatase activity;receptor activity				Cellular Growth and Proliferation	Gene Expression				proliferation of eukaryotic cells,proliferation of cells,proliferation of cell lines,proliferation of tumor cell lines,transcription		proliferation									transcription
22943	DKK1	dickkopf homolog 1 (Xenopus laevis)		619	II	A+&B+&AB+	13																			Extracellular Space	signaling molecule	cell surface receptor linked signal transduction;signal transduction		extracellular region	Wnt signaling pathway->Dickkopf;;		Cell Death,Cellular Development,Cellular Function and Maintenance,Cellular Growth and Proliferation,Cellular Movement	Post-Translational Modification	Cardiovascular System Development and Function,Connective Tissue Development and Function,Hematological System Development and Function,Hematopoiesis,Skeletal and Muscular System Development and Function			proliferation of eukaryotic cells,proliferation of cells,growth of eukaryotic cells,growth of cell lines,cell death of eukaryotic cells,migration of cells,migration of eukaryotic cells,apoptosis of eukaryotic cells,proliferation of normal cells,growth of tumor cell lines,growth of cells,cell death of cell lines,apoptosis of cell lines,invasion of tumor cell lines,invasion of cells,apoptosis of tu…		growth,proliferation	apoptosis,cell death	invasion,migration	developmental process,differentiation,growth
1902	LPAR1	lysophosphatidic acid receptor 1		620	II	A+&B+&AB+	13																			Plasma Membrane	G-protein coupled receptor	visual perception;sensory perception;cell surface receptor linked signal transduction;intracellular signaling cascade;cell-cell signaling;signal transduction;cell-cell signaling	G-protein coupled receptor activity				Cell Death,Cell Morphology,Cellular Development,Cellular Growth and Proliferation,Cellular Movement	Gene Expression	,Connective Tissue Development and Function	quantity of Ca2+		proliferation of eukaryotic cells,proliferation of cells,proliferation of cell lines,cell death of eukaryotic cells,migration of cells,migration of eukaryotic cells,apoptosis of eukaryotic cells,movement of cell lines,migration of cell lines,movement of tumor cell lines,migration of tumor cell lines,cell movement of tumor cell lines,apoptosis of tumor cells,cell movement of eukaryotic cells,trans…		proliferation	apoptosis,cell death	cell movement,migration	cell spreading,development,shape change			cell spreading,shape change	quantity of Ca2+		expression of synthetic promoter,transcription,transcription of synthetic promoter
22822	PHLDA1	pleckstrin homology-like domain, family A, member 1		621	II	A+&B+&AB+	13																			Cytoplasm	unclassified						Cell Death,Cell Morphology,Cell-To-Cell Signaling and Interaction,Cellular Growth and Proliferation		Tissue Development			cell death of eukaryotic cells,apoptosis of eukaryotic cells,growth of cells,colony formation of cells,morphology of cells,adhesion of cells,apoptosis of tumor cells,apoptosis of cancer cells		colony formation,growth	apoptosis,cell death				adhesion	morphology
54453	RIN2	Ras and Rab interactor 2		622	II	A+&B+&AB+	13																			Cytoplasm	membrane trafficking regulatory protein	intracellular protein transport;endocytosis	protein binding;small GTPase regulator activity;guanyl-nucleotide exchange factor activity
55183	RIF1	RAP1 interacting factor homolog (yeast)		623	II	A+&B+&AB+	13																			Nucleus	peptide hormone	spermatogenesis;negative regulation of apoptosis;cell surface receptor linked signal transduction;signal transduction	receptor binding
4907	NT5E	5'-nucleotidase, ecto (CD73)		624	II	A+&B+&AB+	13																			Plasma Membrane	nucleotide phosphatase	nucleobase, nucleoside, nucleotide and nucleic acid metabolic process	hydrolase activity, acting on ester bonds;phosphatase activity		Pyrimidine Metabolism->5'-Nucleotidase;;Purine metabolism->5'-Nucleotidase;;;		Cell Morphology,Cell-To-Cell Signaling and Interaction	DNA Replication, Recombination, and Repair				permeability of eukaryotic cells,binding of normal cells,metabolism of DNA,binding of cells,binding of eukaryotic cells,binding of cell lines							binding	permeability
636	BICD1	bicaudal D homolog 1 (Drosophila)		625	II	A+&B+&AB+	13																			Cytoplasm	unclassified
23645	PPP1R15A	protein phosphatase 1, regulatory (inhibitor) subunit 15A		626	II	A+&B+&AB+	13																			Cytoplasm	unclassified	apoptosis					Cell Cycle,Cell Death,Cellular Development,Cellular Growth and Proliferation		,Connective Tissue Development and Function,Embryonic Development			growth of eukaryotic cells,growth of cell lines,cell death of eukaryotic cells,apoptosis of eukaryotic cells,growth of cells,cell death of cell lines,apoptosis of cell lines,apoptosis of tumor cell lines,cell death of tumor cell lines,growth of fibroblast cell lines,cell division process,colony formation of cells,cell cycle progression,arrest in cell division process,cell death of embryonic cell …		colony formation,growth	apoptosis,cell death		developmental process,growth	cell cycle progression,cell division process	contact growth inhibition
1122	CHML	choroideremia-like (Rab escort protein 2)		627	II	A+&B+&AB+	13																				acyltransferase	neurotransmitter secretion;intracellular protein transport;vesicle-mediated transport;intracellular signaling cascade;synaptic transmission;signal transduction;cell-cell signaling	acyltransferase activity;protein binding;small GTPase regulator activity
4771	NF2	neurofibromin 2 (merlin)		628	II	A+&B+&AB+	13																			Plasma Membrane	actin family cytoskeletal protein	cellular component morphogenesis;cellular component morphogenesis;cellular component morphogenesis	structural constituent of cytoskeleton	actin cytoskeleton			Cell Cycle,Cell Signaling,Cell-To-Cell Signaling and Interaction,Cellular Assembly and Organization,Cellular Development,Cellular Growth and Proliferation,Cellular Movement	Carbohydrate Metabolism,DNA Replication, Recombination, and Repair,Lipid Metabolism,Post-Translational Modification,Small Molecule Biochemistry	,Connective Tissue Development and Function	tyrosine phosphorylation of protein		proliferation of eukaryotic cells,proliferation of cells,growth of eukaryotic cells,growth of cell lines,proliferation of cell lines,migration of cells,growth of tumor cell lines,growth of cells,cell division process of eukaryotic cells,growth of fibroblast cell lines,cell stage,cell cycle progression,adhesion of cells,mitogenesis of eukaryotic cells,metabolism of DNA,binding of phosphatidylinosi…		growth,proliferation		migration	developmental process,growth	cell cycle progression,cell division process,cell stage,mitogenesis,mitosis	adhesion		tyrosine phosphorylation of protein
22998	LIMCH1	LIM and calponin homology domains 1		629	II	A+&B+&AB+	13																				actin family cytoskeletal protein	muscle contraction	structural constituent of cytoskeleton	actin cytoskeleton
3269	HRH1	histamine receptor H1		630	II	A+&B+&AB+	13																			Plasma Membrane	G-protein coupled receptor	immune system process;muscle contraction;neurotransmitter secretion;cell surface receptor linked signal transduction;synaptic transmission;signal transduction;cell-cell signaling;response to stress	G-protein coupled receptor activity		Histamine H1 receptor mediated signaling pathway->H1;;Heterotrimeric G-protein signaling pathway-Gi alpha and Gs alpha mediated pathway->Gs-protein coupled receptor;;;		Cell-To-Cell Signaling and Interaction,Cellular Movement	Carbohydrate Metabolism,Drug Metabolism,Lipid Metabolism,Small Molecule Biochemistry	Antigen Presentation,Hematological System Development and Function,Immune Cell Trafficking,Inflammatory Response			activation of cells,activation of eukaryotic cells,activation of normal cells,production of lipid,chemotaxis,cell movement of tumor cell lines,inflammatory response,production of eicosanoid,cell movement of eukaryotic cells,chemotaxis of cells,chemotaxis of eukaryotic cells,cell movement of cell lines,homing of tumor cell lines,chemotaxis of tumor cell lines,homing of cell lines,production of pro…				cell movement,chemotaxis,homing			activation
91947	ARRDC4	arrestin domain containing 4		631	II	A+&B+&AB+	13																				unclassified
9592	IER2	immediate early response 2		632	II	A+&B+&AB+	13																			Cytoplasm	unclassified
7026	NR2F2	nuclear receptor subfamily 2, group F, member 2		633	II	A+&B+&AB+	13																			Nucleus	nuclear hormone receptor	visual perception;sensory perception;cell cycle;signal transduction;nucleobase, nucleoside, nucleotide and nucleic acid metabolic process;lipid metabolic process;cell cycle;signal transduction	ligand-dependent nuclear receptor activity;DNA binding;transcription factor activity					Gene Expression				transcription											transcription
3624	INHBA	inhibin, beta A		634	II	A+&B+&AB+	13																			Extracellular Space	growth factor	cell surface receptor linked signal transduction;signal transduction;ectoderm development;mesoderm development;skeletal system development;heart development;muscle organ development	receptor binding		TGF-beta signaling pathway->Transforming growth factor beta;;		Cell Cycle,Cell Death,Cell Morphology,Cell Signaling,Cell-To-Cell Signaling and Interaction,Cellular Development,Cellular Growth and Proliferation,Cellular Movement	DNA Replication, Recombination, and Repair,Gene Expression,Lipid Metabolism,Molecular Transport,Nucleic Acid Metabolism,Small Molecule Biochemistry	Antigen Presentation,Endocrine System Development and Function,Hematological System Development and Function,Hematopoiesis,Humoral Immune Response,Inflammatory Response,Reproductive System Development and Function,Respiratory System Development and Function,Tissue Morphology	cell surface receptor linked signal transduction,production of cyclic AMP		proliferation of eukaryotic cells,proliferation of cells,growth of eukaryotic cells,growth of cell lines,proliferation of cell lines,cell death of eukaryotic cells,apoptosis of eukaryotic cells,proliferation of normal cells,growth of tumor cell lines,growth of cells,cell death of cell lines,proliferation of tumor cell lines,apoptosis of cell lines,cell division process of eukaryotic cells,invasio…		growth,proliferation	apoptosis,cell death	invasion	development,developmental process,differentiation,growth	cell cycle progression,cell division process,cell stage,G1 phase,G1/S phase transition,interphase,mitosis	binding,signaling	morphology	cell surface receptor linked signal transduction,production of cyclic AMP		activation of activin response element,activation of gene,activation of synthetic promoter,expression of synthetic promoter,expression of TGF beta response element,transcription,transcription of synthetic promoter
3667	IRS1	insulin receptor substrate 1		635	II	A+&B+&AB+	13																			Cytoplasm	unclassified	cell surface receptor linked signal transduction;intracellular signaling cascade;signal transduction;cellular glucose homeostasis			Interleukin signaling pathway->Insulin receptor substrate family;;Insulin/IGF pathway-protein kinase B signaling cascade->Insulin receptor substrate family;;PI3 kinase pathway->Insulin Receptor Substrate;;Insulin/IGF pathway-mitogen activated protein kinase kinase/MAP kinase cascade->Insulin receptor substrate family;;;;;		Cell Cycle,Cell Signaling,Cellular Development,Cellular Growth and Proliferation	Carbohydrate Metabolism,Small Molecule Biochemistry	,Connective Tissue Development and Function,Hair and Skin Development and Function,Hematological System Development and Function,Skeletal and Muscular System Development and Function	production of nitric oxide		proliferation of eukaryotic cells,proliferation of cells,growth of eukaryotic cells,growth of cell lines,proliferation of cell lines,growth of tumor cell lines,growth of cells,cell division process of eukaryotic cells,growth of fibroblast cell lines,colony formation of cells,cell cycle progression,cell cycle progression of eukaryotic cells,production of nitric oxide,colony formation of eukaryotic…		colony formation,growth,proliferation			developmental process,growth	cell cycle progression,cell division process			production of nitric oxide
29114	TAGLN3	transgelin 3		636	II	A+&B+&AB+	13																				non-motor actin binding protein	muscle contraction	structural constituent of cytoskeleton;cytoskeletal protein binding	actin cytoskeleton
8507	ENC1	ectodermal-neural cortex (with BTB-like domain)		637	II	A+&B+&AB+	13																			Nucleus	non-motor actin binding protein	cell motion;ectoderm development;nervous system development	structural constituent of cytoskeleton;cytoskeletal protein binding	actin cytoskeleton			Cellular Development,Cellular Growth and Proliferation					growth of eukaryotic cells,growth of cell lines,growth of tumor cell lines,growth of cells		growth			developmental process,growth
4982	TNFRSF11B	tumor necrosis factor receptor superfamily, member 11b		638	II	A+&B+&AB+	13																			Plasma Membrane	tumor necrosis factor receptor	B cell mediated immunity;macrophage activation;induction of apoptosis;negative regulation of apoptosis;cell surface receptor linked signal transduction;intracellular signaling cascade;cell-cell signaling;signal transduction;cell-cell signaling;ectoderm development;mesoderm development;skeletal system development;nervous system development;cellular defense response	cytokine receptor activity;tumor necrosis factor receptor activity				Cell Death,Cell Signaling,Cell-To-Cell Signaling and Interaction,Cellular Development,Cellular Growth and Proliferation	Molecular Transport,Post-Translational Modification,Vitamin and Mineral Metabolism	,Connective Tissue Development and Function,Embryonic Development,Hematological System Development and Function,Hematopoiesis,Skeletal and Muscular System Development and Function,Tissue Morphology	quantity of calcium		proliferation of eukaryotic cells,proliferation of cells,cell death of eukaryotic cells,apoptosis of eukaryotic cells,proliferation of normal cells,cell death of cell lines,apoptosis of cell lines,apoptosis of tumor cell lines,cell death of tumor cell lines,cell death of normal cells,apoptosis of normal cells,proliferation of connective tissue cells,adhesion of eukaryotic cells,activation of prot…		proliferation	anoikis,apoptosis,cell death		development,developmental process,osteoclastogenesis		adhesion		quantity of calcium
144165	PRICKLE1	prickle homolog 1 (Drosophila)		639	II	A+&B+&AB+	13																			Nucleus	structural protein	cell motion;anterior/posterior axis specification;dorsal/ventral axis specification	structural constituent of cytoskeleton	actin cytoskeleton
26511	CHIC2	cysteine-rich hydrophobic domain 2		640	II	A+&B+&AB+	13																			Plasma Membrane	unclassified
10046	MAMLD1	mastermind-like domain containing 1		641	II	A+&B+&AB+	13																				unclassified
390	RND3	Rho family GTPase 3		642	II	A+&B+&AB+	13																			Cytoplasm	small GTPase	intracellular protein transport;endocytosis;cell surface receptor linked signal transduction;intracellular signaling cascade;signal transduction	GTPase activity;protein binding		Integrin signalling pathway->Rho;;		Cell Death,Cell-To-Cell Signaling and Interaction,Cellular Assembly and Organization,Cellular Movement		Tissue Development			cell death of eukaryotic cells,apoptosis of eukaryotic cells,invasion of tumor cell lines,invasion of cells,cell death of normal cells,apoptosis of normal cells,invasion of eukaryotic cells,adhesion of cells,apoptosis of epithelial cells,invasion of cell lines			apoptosis,cell death	invasion			adhesion
9021	SOCS3	suppressor of cytokine signaling 3		643	II	A+&B+&AB+	13																			Cytoplasm	cytokine	intracellular protein transport;negative regulation of apoptosis;cell surface receptor linked signal transduction;intracellular signaling cascade;cell-cell signaling;signal transduction;cell-cell signaling;mesoderm development;hemopoiesis;cellular glucose homeostasis	receptor binding;kinase inhibitor activity;kinase regulator activity		Inflammation mediated by chemokine and cytokine signaling pathway->Suppressor of cytokine siganling;;Interferon-gamma signaling pathway->Suppressor of cytokine signaling;;;		Cell Death,Cell-mediated Immune Response,Cellular Development,Cellular Growth and Proliferation,Cellular Movement	Gene Expression	,Hematological System Development and Function,Immune Cell Trafficking,Inflammatory Response			proliferation of eukaryotic cells,proliferation of cells,growth of eukaryotic cells,growth of cell lines,proliferation of cell lines,cell death of eukaryotic cells,migration of cells,migration of eukaryotic cells,apoptosis of eukaryotic cells,growth of tumor cell lines,growth of cells,cell death of cell lines,proliferation of tumor cell lines,movement of cell lines,migration of cell lines,apoptos…		growth,proliferation	apoptosis,cell death,cell viability,inhibition	cell movement,chemotaxis,migration	developmental process,growth						activation of gene,activation of synthetic promoter,binding of synthetic promoter
10135	NAMPT	nicotinamide phosphoribosyltransferase		644	II	A+&B+&AB+	13																			Extracellular Space	cytokine	immune system process;signal transduction;cell-cell signaling;signal transduction;cell-cell signaling	receptor binding				Cell Cycle,Cell Death,Cell-To-Cell Signaling and Interaction,Cellular Development,Cellular Growth and Proliferation		,Embryonic Development			proliferation of cells,cell death of eukaryotic cells,apoptosis of eukaryotic cells,cell death of cell lines,cell death of tumor cell lines,cell death of normal cells,apoptosis of normal cells,signaling of cells,cell division process,cell cycle progression,senescence of cell lines,cell death of embryonic cell lines,cell death of epithelial cell lines		proliferation	apoptosis,cell death		lifespan	cell cycle progression,cell division process,senescence	signaling
254778	C8orf46	chromosome 8 open reading frame 46 (C8orf46), mRNA		645	II	A+&B+&AB+	13																				unclassified
8829	NRP1	neuropilin 1		646	II	A+&B+&AB+	13																			Plasma Membrane	signaling molecule	immune system process;visual perception;sensory perception;intracellular protein transport;endocytosis;vitamin transport;cell surface receptor linked signal transduction;synaptic transmission;cell-cell adhesion;protein metabolic process;signal transduction;cell-cell signaling;cell-cell adhesion;ectoderm development;mesoderm development;skeletal system development;angiogenesis;nervous system devel…	peptidase activity;receptor activity;receptor binding;enzyme regulator activity	extracellular matrix	Axon guidance mediated by semaphorins->Neuropilin 1;;		Cell Death,Cell-To-Cell Signaling and Interaction,Cellular Growth and Proliferation,Cellular Movement		Cardiovascular System Development and Function,Embryonic Development			proliferation of eukaryotic cells,proliferation of cells,proliferation of cell lines,cell death of eukaryotic cells,migration of cells,migration of eukaryotic cells,apoptosis of eukaryotic cells,cell death of cell lines,apoptosis of cell lines,invasion of tumor cell lines,invasion of cells,apoptosis of tumor cell lines,migration of normal cells,cell death of tumor cell lines,cell death of normal …		proliferation	apoptosis,cell death	cell movement,chemorepulsion,chemotaxis,homing,invasion,migration			binding,signaling
54704	PDP1	pyruvate dehyrogenase phosphatase catalytic subunit 1		647	II	A+&B+&AB+	13																			Cytoplasm	protein phosphatase	cell surface receptor linked signal transduction;intracellular signaling cascade;carbohydrate metabolic process;protein metabolic process;signal transduction	hydrolase activity, acting on ester bonds;phosphatase activity;protein binding;kinase inhibitor activity;kinase activator activity;kinase regulator activity				Cell Death					survival of eukaryotic cells,survival of cells,survival of cell lines,survival of tumor cell lines			survival
2635	GBP3	guanylate binding protein 3		648	II	A+&B+&AB+	13																				heterotrimeric G-protein	response to interferon-gamma;macrophage activation;response to stimulus	GTPase activity;protein binding	heterotrimeric G-protein complex
64859	OBFC2A	oligonucleotide/oligosaccharide-binding fold containing 2A		649	II	A+&B+&AB+	13																				nucleic acid binding		nucleic acid binding				Cell Death					cell death of eukaryotic cells,cell death of cell lines,cell death of tumor cell lines			cell death
10365	KLF2	Kruppel-like factor 2 (lung)		650	II	A+&B+&AB+	13																			Nucleus	zinc finger transcription factor	B cell mediated immunity;nucleobase, nucleoside, nucleotide and nucleic acid metabolic process;anterior/posterior axis specification;mesoderm development;hemopoiesis;response to stimulus	DNA binding;transcription factor activity				Cell Death,Cell Morphology,Cellular Assembly and Organization,Cellular Development,Cellular Growth and Proliferation,Cellular Movement	Gene Expression,Molecular Transport				growth of eukaryotic cells,growth of cell lines,cell death of eukaryotic cells,migration of cells,migration of eukaryotic cells,apoptosis of eukaryotic cells,growth of tumor cell lines,growth of cells,cell death of cell lines,movement of cell lines,migration of cell lines,apoptosis of cell lines,apoptosis of tumor cell lines,cell death of tumor cell lines,morphology of cells,morphology of eukaryo…		growth	apoptosis,cell death	migration,movement	developmental process,growth			morphology			activation of synthetic promoter
10253	SPRY2	sprouty homolog 2 (Drosophila)		651	II	A+&B+&AB+	13																			Plasma Membrane	transcription factor	cell surface receptor linked signal transduction;intracellular signaling cascade;signal transduction;mesoderm development	DNA binding;receptor binding;transcription factor activity		FGF signaling pathway->sprouty;;EGF receptor signaling pathway->SPRY;;EGF receptor signaling pathway->sprouty;;;;		Cell Cycle,Cell Death,Cell Morphology,Cell-To-Cell Signaling and Interaction,Cellular Assembly and Organization,Cellular Development,Cellular Growth and Proliferation,Cellular Movement		,Connective Tissue Development and Function			proliferation of eukaryotic cells,proliferation of cells,growth of eukaryotic cells,growth of cell lines,proliferation of cell lines,cell death of eukaryotic cells,migration of cells,migration of eukaryotic cells,apoptosis of eukaryotic cells,proliferation of normal cells,growth of tumor cell lines,growth of cells,cell death of cell lines,proliferation of tumor cell lines,movement of cell lines,m…		colony formation,growth,proliferation	apoptosis,cell death	cell movement,migration	cell spreading,development,developmental process,differentiation,growth,shape change	cell cycle progression,cell division process,cell stage,G1 phase,G1/S phase transition,interphase,mitogenesis,mitosis	attachment,signaling	cell spreading,shape change
220929	ZNF438	zinc finger protein 438		652	II	A+&B+&AB+	13																				zinc finger transcription factor	nucleobase, nucleoside, nucleotide and nucleic acid metabolic process	DNA binding;transcription factor activity
137994	LETM2	leucine zipper-EF-hand containing transmembrane protein 2		653	II	A+&B+&AB+	13																				annexin		calcium ion binding;calmodulin binding;calcium-dependent phospholipid binding
8870	IER3	immediate early response 3		654	II	A+&B+&AB+	13																			Cytoplasm	unclassified	immune system process;response to stress					Cell Death,Cellular Development,Cellular Growth and Proliferation	Gene Expression	,Embryonic Development			growth of eukaryotic cells,growth of cell lines,cell death of eukaryotic cells,apoptosis of eukaryotic cells,growth of tumor cell lines,growth of cells,cell death of cell lines,apoptosis of cell lines,growth of breast cancer cell lines,inhibition of apoptosis,cell death of embryonic cell lines,binding of NFkB binding site,cell death of epithelial cell lines		growth	apoptosis,cell death,inhibition		developmental process,growth						binding of NFkB binding site
27	ABL2	v-abl Abelson murine leukemia viral oncogene homolog 2 (arg, Abelson-related gene)		655	II	A+&B+&AB+	13																			Cytoplasm	protein kinase	female gamete generation;immune system process;carbohydrate transport;induction of apoptosis;cell cycle;cell surface receptor linked signal transduction;intracellular signaling cascade;cell-cell signaling;cell-cell adhesion;carbohydrate metabolic process;protein metabolic process;cell motion;cell cycle;signal transduction;cell-cell signaling;cell-cell adhesion;ectoderm development;mesoderm develo…	kinase activity;transmembrane receptor protein tyrosine kinase activity;transmembrane receptor protein kinase activity		Axon guidance mediated by Slit/Robo->Abelson murine leukemia viral oncogene homolog 1;;Integrin signalling pathway->Abelson protein kinase;;;		Cell Death,Cell-To-Cell Signaling and Interaction,Cellular Assembly and Organization	Amino Acid Metabolism,Post-Translational Modification,Small Molecule Biochemistry				cell death,apoptosis,formation of adherens junctions,phosphorylation of L-tyrosine,formation of intercellular junctions			apoptosis,cell death				formation
26579	MYEOV	myeloma overexpressed (in a subset of t(11;14) positive multiple myelomas)		656	II	A+&B+&AB+	13																				unclassified
23327	NEDD4L	neural precursor cell expressed, developmentally down-regulated 4-like		657	II	A+&B+&AB+	13																			Cytoplasm	ubiquitin-protein ligase	protein metabolic process;ectoderm development;mesoderm development;skeletal system development;nervous system development	ubiquitin-protein ligase activity		Ubiquitin proteasome pathway->Ubiquitin protein ligase E3;;		Cell Cycle	Molecular Transport				cell division process of eukaryotic cells,cell stage of eukaryotic cells,cell division process of tumor cell lines,cell stage of tumor cell lines,cell stage of cell lines,absorption of sodium						cell division process,cell stage
6662	SOX9	SRY (sex determining region Y)-box 9		658	II	A+&B+&AB+	13																			Nucleus	HMG box transcription factor	nucleobase, nucleoside, nucleotide and nucleic acid metabolic process	DNA binding;transcription factor activity				Cell Cycle,Cell Death,Cell Morphology,Cell-To-Cell Signaling and Interaction,Cellular Development,Cellular Growth and Proliferation	Gene Expression	,Skeletal and Muscular System Development and Function,Tissue Development			proliferation of eukaryotic cells,proliferation of cells,proliferation of cell lines,cell death of eukaryotic cells,apoptosis of eukaryotic cells,cell death of cell lines,proliferation of tumor cell lines,apoptosis of cell lines,cell division process of eukaryotic cells,apoptosis of tumor cell lines,cell death of tumor cell lines,arrest in sub-G1 phase of eukaryotic cells,G0/G1 phase transition o…		proliferation	apoptosis,sub-G1 phase,cell death		developmental process,differentiation	cell division process,cell stage,interphase,sub-G1 phase,G0/G1 phase transition,S phase	adhesion	morphology			transcription
3772	KCNJ15	potassium inwardly-rectifying channel, subfamily J, member 15		659	II	A+&B+&AB+	13																			Plasma Membrane	potassium channel	muscle contraction;neuronal action potential propagation;cation transport	cation transmembrane transporter activity;voltage-gated potassium channel activity;cation channel activity
1545	CYP1B1	cytochrome P450, family 1, subfamily B, polypeptide 1		660	II	A+&B+&AB+	13																			Cytoplasm	oxygenase	respiratory electron transport chain;lipid metabolic process	oxidoreductase activity				Cell Cycle,Cell Death,Cellular Growth and Proliferation,Cellular Movement	Drug Metabolism,Gene Expression,Lipid Metabolism,Small Molecule Biochemistry,Vitamin and Mineral Metabolism	Endocrine System Development and Function			proliferation of eukaryotic cells,proliferation of cells,proliferation of cell lines,cell death of eukaryotic cells,apoptosis of eukaryotic cells,cell death of cell lines,proliferation of tumor cell lines,apoptosis of cell lines,cell division process of eukaryotic cells,invasion of tumor cell lines,invasion of cells,apoptosis of tumor cell lines,cell death of tumor cell lines,invasion of eukaryot…		proliferation	apoptosis,sub-G1 phase,cell death	invasion		cell division process,cell stage,interphase,sub-G1 phase					binding of DNA
2131	EXT1	exostoses (multiple) 1		661	II	A+&B+&AB+	13																			Cytoplasm	glycosyltransferase	carbohydrate metabolic process;protein metabolic process	transferase activity, transferring glycosyl groups					Carbohydrate Metabolism,Small Molecule Biochemistry				biosynthesis of heparan sulfate proteoglycan,synthesis of proteoglycan,synthesis of glycosaminoglycan
7022	TFAP2C	transcription factor AP-2 gamma (activating enhancer binding protein 2 gamma)		662	II	A+&B+&AB+	13																			Nucleus	transcription factor	nucleobase, nucleoside, nucleotide and nucleic acid metabolic process;ectoderm development	DNA binding;transcription factor activity				Cell-To-Cell Signaling and Interaction,Cellular Development,Cellular Growth and Proliferation,Cellular Movement	Gene Expression				growth of eukaryotic cells,growth of cell lines,growth of tumor cell lines,growth of cells,invasion of tumor cell lines,invasion of cells,invasion of eukaryotic cells,signaling of cells,growth of breast cancer cell lines,transcription,invasion of cell lines,growth of cervical cancer cell lines		growth		invasion	developmental process,growth		signaling				activation of synthetic promoter,transcription
10806	SDCCAG8	serologically defined colon cancer antigen 8		663	II	A+&B+&AB+	13																			Cytoplasm	unclassified
89795	NAV3	neuron navigator 3; similar to neuron navigator 3		664	II	A+&B+&AB+	13																				unclassified
5581	PRKCE	protein kinase C, epsilon		665	II	A+&B+&AB+	13																			Cytoplasm	protein kinase	intracellular signaling cascade;protein metabolic process;signal transduction	kinase activity;calcium ion binding;calmodulin binding;calcium-dependent phospholipid binding		B cell activation->PKC;;Wnt signaling pathway->Protein Kinase C;;Inflammation mediated by chemokine and cytokine signaling pathway->Protein kinase C;;Thyrotropin-releasing hormone receptor signaling pathway->PKC;;T cell activation->PKC theta;;Alpha adrenergic receptor signaling pathway->protein kinase C;;Alzheimer disease-amyloid secretase pathway->Protein kinase C;;EGF receptor signaling pathway…		Cell Cycle,Cell Death,Cell Morphology,Cell-To-Cell Signaling and Interaction,Cellular Development,Cellular Growth and Proliferation,Cellular Movement	Gene Expression	Cardiovascular System Development and Function,Hematological System Development and Function,Hematopoiesis,Skeletal and Muscular System Development and Function,Tissue Development,Tissue Morphology			proliferation of eukaryotic cells,proliferation of cells,growth of eukaryotic cells,proliferation of cell lines,cell death of eukaryotic cells,migration of cells,migration of eukaryotic cells,apoptosis of eukaryotic cells,growth of cells,cell death of cell lines,proliferation of tumor cell lines,movement of cell lines,apoptosis of cell lines,cell division process of eukaryotic cells,invasion of t…		growth,proliferation	apoptosis,cell death,survival	invasion,migration,movement	developmental process,growth	cell division process,cell stage,G1 phase,G1/S phase transition,interphase	adhesion	contraction,morphology			binding of DNA
57547	ZNF624	zinc finger protein 624		666	II	A+&B+&AB+	13																			0	KRAB box transcription factor	nucleobase, nucleoside, nucleotide and nucleic acid metabolic process	DNA binding;transcription factor activity
50486	G0S2	G0/G1switch 2		667	II	A+&B+&AB+	13																				unclassified						Cell Death					cell death of eukaryotic cells,apoptosis of eukaryotic cells,cell death of cell lines,apoptosis of cell lines,apoptosis of tumor cell lines,cell death of tumor cell lines			apoptosis,cell death
1591	CYP24A1	cytochrome P450, family 24, subfamily A, polypeptide 1		668	II	A+&B+&AB+	13																			Cytoplasm	oxygenase	respiratory electron transport chain;lipid metabolic process	oxidoreductase activity		Vitamin D metabolism and pathway->Vitamin D 24-Hydroxylase;;Vitamin D metabolism and pathway->24-Hydroxylase;;;			Lipid Metabolism,Small Molecule Biochemistry				synthesis of lipid
2151	F2RL2	coagulation factor II (thrombin) receptor-like 2		669	II	A+&B+&AB+	13																			Plasma Membrane	G-protein coupled receptor	immune system process;neurological system process;cell surface receptor linked signal transduction;signal transduction;blood coagulation	G-protein coupled receptor activity		Blood coagulation->mouse Protease-activated receptor 3;;		Cell Morphology	Carbohydrate Metabolism	Hematological System Development and Function,Inflammatory Response,Organismal Functions											electrical resistance
29126	CD274	CD274 molecule		670	II	A+&B+&AB+	13																			Plasma Membrane	transcription cofactor	immune system process;neurotransmitter secretion;intracellular protein transport;exocytosis;signal transduction;synaptic transmission;nucleobase, nucleoside, nucleotide and nucleic acid metabolic process;protein metabolic process;signal transduction;cell-cell signaling;organelle organization;establishment or maintenance of chromatin architecture;mesoderm development;mammary gland development;resp…	ubiquitin-protein ligase activity;receptor activity;DNA binding;receptor binding;transcription factor activity;transcription cofactor activity				Cell Death,Cell Signaling,Cell-mediated Immune Response,Cellular Development,Cellular Function and Maintenance,Cellular Growth and Proliferation		,Hematological System Development and Function,Hematopoiesis,Inflammatory Response	cell surface receptor linked signal transduction		proliferation of eukaryotic cells,proliferation of cells,cell death of eukaryotic cells,apoptosis of eukaryotic cells,proliferation of normal cells,cell death of normal cells,apoptosis of normal cells,cell surface receptor linked signal transduction		proliferation	apoptosis,cell death		apoptosis,cell death,development,developmental process				cell surface receptor linked signal transduction
4306	NR3C2	nuclear receptor subfamily 3, group C, member 2		671	II	A+&B+&AB+	13																			Nucleus	nuclear hormone receptor	neurological system process;signal transduction;nucleobase, nucleoside, nucleotide and nucleic acid metabolic process;signal transduction	ligand-dependent nuclear receptor activity;DNA binding;transcription factor activity
9734	HDAC9	histone deacetylase 9		672	II	A+&B+&AB+	13																			Nucleus	nucleic acid binding	negative regulation of apoptosis;cell cycle;nucleobase, nucleoside, nucleotide and nucleic acid metabolic process;cell cycle;organelle organization;establishment or maintenance of chromatin architecture	deacetylase activity;nucleic acid binding				Cell Death,Cellular Development	Gene Expression	,Hematological System Development and Function,Hematopoiesis,Humoral Immune Response,Inflammatory Response,Skeletal and Muscular System Development and Function,Tissue Development			cell death of eukaryotic cells,cell death of normal cells,inflammatory response,transcription,cell death of brain cells			cell death		developmental process,differentiation						transcription
11141	IL1RAPL1	interleukin 1 receptor accessory protein-like 1		673	II	A+&B+&AB+	13																			Plasma Membrane	type I cytokine receptor	immune system process;cell surface receptor linked signal transduction;signal transduction	cytokine receptor activity
3706	ITPKA	inositol 1,4,5-trisphosphate 3-kinase A		674	II	A+&B+&AB+	13																			Cytoplasm	kinase	signal transduction;signal transduction	kinase activity
5409	PNMT	phenylethanolamine N-methyltransferase		675	II	A+&B+&AB+	13																			Cytoplasm	unclassified
23541	SEC14L2	SEC14-like 2 (S. cerevisiae)		676	II	A+&B+&AB+	13																			Cytoplasm	transporter	intracellular protein transport;lipid metabolic process	transmembrane transporter activity				Cellular Development,Cellular Growth and Proliferation		,Hair and Skin Development and Function			growth of eukaryotic cells,growth of cell lines,growth of cells,growth of tumor cells,growth of epithelial cell lines,growth of cancer cells,growth of prostate cancer cells		growth			developmental process,growth
28984	C13orf15	chromosome 13 open reading frame 15 (C13orf15), mRNA		677	II	A+&B+&AB+	13																			Cytoplasm	unclassified						Cell Cycle		Skeletal and Muscular System Development and Function			cell division process of eukaryotic cells,cell division process of normal cells,interphase of eukaryotic cells,cell stage of eukaryotic cells,cell division process of smooth muscle cells,cell stage of normal cells,entry into interphase of normal cells,entry into S phase of smooth muscle cells,entry into S phase of normal cells						cell division process,cell stage,interphase,S phase
54626	HES2	hairy and enhancer of split 2 (Drosophila)		678	II	A+&B+&AB+	13																				basic helix-loop-helix transcription factor	nucleobase, nucleoside, nucleotide and nucleic acid metabolic process;segment specification;ectoderm development;nervous system development	DNA binding;transcription factor activity		Notch signaling pathway->Enhancer of Split complex genes;;
1026	CDKN1A	cyclin-dependent kinase inhibitor 1A (p21, Cip1)		679	II	A+&B+&AB+	13																			Nucleus	kinase inhibitor	cell cycle;cell cycle	protein binding;kinase inhibitor activity;kinase regulator activity		Interleukin signaling pathway->Cyclin-dependent kinase inhibitor 1A;;p53 pathway feedback loops 2->p21;;p53 pathway->Cyclin-dependent kinase inhibitor 1A;;p53 pathway feedback loops 2->P21;;p53 pathway->Cyclin-dependent kinase inhibitor 1A;;;;;;		Cell Cycle,Cell Death,Cell Morphology,Cellular Compromise,Cellular Development,Cellular Growth and Proliferation,Cellular Movement	DNA Replication, Recombination, and Repair,Gene Expression	Cardiovascular System Development and Function,Connective Tissue Development and Function,Embryonic Development,Hair and Skin Development and Function,Renal and Urological System Development and Function,Reproductive System Development and Function,Tissue Morphology			proliferation of eukaryotic cells,proliferation of cells,growth of eukaryotic cells,growth of cell lines,proliferation of cell lines,cell death of eukaryotic cells,migration of cells,migration of eukaryotic cells,apoptosis of eukaryotic cells,proliferation of normal cells,growth of tumor cell lines,growth of cells,cell death of cell lines,proliferation of tumor cell lines,movement of cell lines,m…		growth,colony formation,proliferation	apoptosis,sub-G1 phase,cell death,cell viability,survival	migration,movement	growth,developmental process,differentiation,lifespan,maturation,senescence	cell cycle progression,cell division process,cell stage,G0 phase,G0/G1 phase transition,G1/S phase transition,G2 phase,interphase,sub-G1 phase,mitosis,senescence		morphology			binding of DNA,expression of synthetic promoter,transcription,transcription of synthetic promoter
55083	KIF26B	kinesin family member 26B		680	II	A+&B+&AB+	13																				microtubule binding motor protein	intracellular protein transport;vesicle-mediated transport;mitosis;meiosis;cytokinesis;mitosis;meiosis;chromosome segregation;cellular component morphogenesis;cellular component morphogenesis;cellular component morphogenesis	microtubule motor activity;structural constituent of cytoskeleton	microtubule
687	KLF9	Kruppel-like factor 9		681	II	A+&B+&AB+	13																			Nucleus	zinc finger transcription factor	nucleobase, nucleoside, nucleotide and nucleic acid metabolic process;anterior/posterior axis specification;mesoderm development	DNA binding;transcription factor activity					Gene Expression				transcription											transcription
9770	RASSF2	Ras association (RalGDS/AF-6) domain family member 2		682	II	A+&B+&AB+	13																			Nucleus	G-protein modulator	apoptosis;signal transduction;signal transduction	protein binding;small GTPase regulator activity				Cell Cycle,Cell Death					cell death,apoptosis,cell division process,cell cycle progression,arrest in cell division process,arrest in cell cycle progression			apoptosis,cell death			cell cycle progression,cell division process
6482	ST3GAL1	ST3 beta-galactoside alpha-2,3-sialyltransferase 1		683	II	A+&B+&AB+	13																			Cytoplasm	glycosyltransferase	carbohydrate metabolic process;lipid metabolic process;protein metabolic process	transferase activity, transferring glycosyl groups
5187	PER1	period homolog 1 (Drosophila)		684	II	A+&B+&AB+	13																			Nucleus	transcription cofactor	signal transduction;nucleobase, nucleoside, nucleotide and nucleic acid metabolic process;signal transduction	DNA binding;transcription factor activity;transcription cofactor activity		Circadian clock system->per;;Circadian clock system->Per;;Circadian clock system->per;;;;		Cellular Growth and Proliferation					growth of cells		growth
604	BCL6	B-cell CLL/lymphoma 6		685	II	A+&B+&AB+	13																			Nucleus	zinc finger transcription factor	nucleobase, nucleoside, nucleotide and nucleic acid metabolic process	DNA binding;transcription factor activity				Cell Cycle,Cell Death,Cellular Development,Cellular Function and Maintenance,Cellular Growth and Proliferation	Gene Expression	,Hematological System Development and Function,Hematopoiesis,Humoral Immune Response			proliferation of eukaryotic cells,proliferation of cells,growth of eukaryotic cells,growth of cell lines,proliferation of cell lines,cell death of eukaryotic cells,apoptosis of eukaryotic cells,growth of tumor cell lines,growth of cells,cell death of cell lines,proliferation of tumor cell lines,apoptosis of cell lines,cell division process of eukaryotic cells,apoptosis of tumor cell lines,cell de…		growth,proliferation	apoptosis,cell death		developmental process,differentiation,growth,lifespan	cell cycle progression,cell division process					activation of gene,transcription
166336	PRICKLE2	prickle homolog 2 (Drosophila)		686	II	A+&B+&AB+	13																			Nucleus	structural protein	cell motion;anterior/posterior axis specification;dorsal/ventral axis specification	structural constituent of cytoskeleton	actin cytoskeleton
26468	LHX6	LIM homeobox 6		687	II	A+&B+&AB+	13																			Nucleus	homeobox transcription factor	immune system process;nucleobase, nucleoside, nucleotide and nucleic acid metabolic process;cell motion;cellular component morphogenesis;cellular component morphogenesis;ectoderm development;mesoderm development;cellular component morphogenesis;skeletal system development;nervous system development;muscle organ development;cellular defense response	structural constituent of cytoskeleton;DNA binding;transcription factor activity	actin cytoskeleton				DNA Replication, Recombination, and Repair				metabolism of DNA
203260	CCDC107	coiled-coil domain containing 107		688	II	A+&B+&AB+	13																				unclassified
1827	RCAN1	regulator of calcineurin 1		689	II	A+&B+&AB+	13																			Nucleus	signaling molecule	intracellular signaling cascade;signal transduction;ectoderm development	receptor binding				Cell Death,Cellular Growth and Proliferation	Gene Expression				cell death of eukaryotic cells,cell death of cell lines,survival of eukaryotic cells,survival of cells,colony formation of cells,survival of cell lines,colony formation of eukaryotic cells,survival of tumor cell lines,colony formation of cell lines,transcription,colony formation of tumor cell lines		colony formation	cell death,survival								transcription
23308	ICOSLG	inducible T-cell co-stimulator ligand		690	II	A+&B+&AB+	13																			Plasma Membrane	ubiquitin-protein ligase	immune system process;protein metabolic process;mesoderm development;mammary gland development;cellular defense response	ubiquitin-protein ligase activity				Cell-mediated Immune Response,Cell-To-Cell Signaling and Interaction,Cellular Development,Cellular Function and Maintenance,Cellular Growth and Proliferation		,Hematological System Development and Function,Hematopoiesis,Immune Cell Trafficking,Inflammatory Response,Tissue Development			proliferation of eukaryotic cells,proliferation of cells,proliferation of normal cells,adhesion of eukaryotic cells,adhesion of cells,adhesion of normal cells,co-stimulation of eukaryotic cells		proliferation			development,developmental process,differentiation		adhesion,co-stimulation
163071	ZNF114	zinc finger protein 114		691	II	A+&B+&AB+	13																				KRAB box transcription factor	nucleobase, nucleoside, nucleotide and nucleic acid metabolic process	DNA binding;transcription factor activity
10458	BAIAP2	BAI1-associated protein 2		692	II	A+&B+&AB+	13																			Plasma Membrane	receptor	signal transduction;signal transduction	receptor activity				Cellular Assembly and Organization
57530	CGN	cingulin		693	II	A+&B+&AB+	13																			Plasma Membrane	G-protein modulator	muscle contraction;sensory perception of sound;sensory perception;intracellular protein transport;vesicle-mediated transport;intracellular signaling cascade;cell motion;signal transduction;cellular component morphogenesis;cellular component morphogenesis;mesoderm development;cellular component morphogenesis;muscle organ development	motor activity;structural constituent of cytoskeleton;protein binding;small GTPase regulator activity	actin cytoskeleton
402415	XKRX	XK, Kell blood group complex subunit-related, X-linked		694	II	A+&B+&AB+	13																				unclassified
56999	ADAMTS9	ADAM metallopeptidase with thrombospondin type 1 motif, 9		695	II	A+&B+&AB+	13																			Extracellular Space	metalloprotease	fertilization;signal transduction;cell-matrix adhesion;cell-cell adhesion;protein metabolic process;signal transduction;cell-matrix adhesion;cell-cell adhesion;ectoderm development;mesoderm development;skeletal system development;angiogenesis;nervous system development;muscle organ development	peptidase activity;protein binding;peptidase inhibitor activity	extracellular matrix
6157	RPL27A	ribosomal protein L27a		696	II	A+&B+&AB+	13																			Nucleus	ribosomal protein	protein metabolic process	structural constituent of ribosome;nucleic acid binding
7097	TLR2	toll-like receptor 2		697	II	A+&B+&AB+	13																			Plasma Membrane	receptor	immune system process;sensory perception;cell surface receptor linked signal transduction;cell adhesion;signal transduction;cell adhesion	receptor activity	extracellular matrix	Toll receptor signaling pathway->Toll-like receptor 1, 2, 3, 4, 5, 6, 7, 8, 9, 1, 11, 12;;Toll receptor signaling pathway->Toll-like receptor 2, 4, 7;;Toll receptor signaling pathway->Toll-like receptor 1, 2, 6;;;;		Cell Death,Cell Morphology,Cell Signaling,Cell-mediated Immune Response,Cell-To-Cell Signaling and Interaction,Cellular Development,Cellular Function and Maintenance,Cellular Growth and Proliferation,Cellular Movement	Gene Expression,Lipid Metabolism,Molecular Transport,Small Molecule Biochemistry,Vitamin and Mineral Metabolism	Antigen Presentation,Cardiovascular System Development and Function,Embryonic Development,Hair and Skin Development and Function,Hematological System Development and Function,Hematopoiesis,Inflammatory Response,Renal and Urological System Development and Function,Respiratory System Development and Function,Skeletal and Muscular System Development and Function,Tissue Development	exocytosis of Weibel-Palade bodies,flux of Ca2+,flux of calcium,secretory pathway		proliferation of eukaryotic cells,proliferation of cells,proliferation of cell lines,cell death of eukaryotic cells,migration of cells,migration of eukaryotic cells,apoptosis of eukaryotic cells,proliferation of normal cells,cell death of cell lines,proliferation of tumor cell lines,movement of cell lines,migration of cell lines,apoptosis of cell lines,apoptosis of tumor cell lines,cell death of …		proliferation,stimulation	apoptosis,cell death,survival	migration,movement	development,developmental process,differentiation,polarization		activation,adhesion,binding,stimulation	polarization	exocytosis of Weibel-Palade bodies,flux of Ca2+,flux of calcium,secretory pathway		activation of synthetic promoter,transcription
92370	ACPL2	acid phosphatase-like 2		698	II	A+&B+&AB+	13																				phosphatase	phosphate metabolic process;lipid metabolic process
5795	PTPRJ	protein tyrosine phosphatase, receptor type, J		699	II	A+&B+&AB+	13																			Plasma Membrane	receptor	immune system process;intracellular protein transport;mitosis;cell surface receptor linked signal transduction;intracellular signaling cascade;cell-matrix adhesion;cell-cell adhesion;protein metabolic process;cytokinesis;cell motion;mitosis;signal transduction;cell-matrix adhesion;cell-cell adhesion;cellular component morphogenesis;cellular component morphogenesis;ectoderm development;cellular co…	hydrolase activity, acting on ester bonds;phosphatase activity;receptor activity				Cell Signaling,Cell-To-Cell Signaling and Interaction,Cellular Growth and Proliferation	Molecular Transport,Vitamin and Mineral Metabolism	Inflammatory Response	cell surface receptor linked signal transduction,quantity of calcium		proliferation of eukaryotic cells,proliferation of cells,proliferation of normal cells,activation of cells,signaling of cells,activation of eukaryotic cells,activation of normal cells,quantity of calcium,cell surface receptor linked signal transduction		proliferation					activation,signaling		cell surface receptor linked signal transduction,quantity of calcium
388610	TRNP1	TMF1-regulated nuclear protein 1		700	II	A+&B+&AB+	13																				unclassified
8572	PDLIM4	PDZ and LIM domain 4		701	II	A+&B+&AB+	13																			Cytoplasm	non-motor actin binding protein	muscle contraction;cell motion;cellular component morphogenesis;cellular component morphogenesis;mesoderm development;cellular component morphogenesis;heart development;muscle organ development	structural constituent of cytoskeleton;cytoskeletal protein binding	actin cytoskeleton
22885	ABLIM3	actin binding LIM protein family, member 3		702	II	A+&B+&AB+	13																			Cytoplasm	structural protein	cell motion;cellular component morphogenesis;cellular component morphogenesis;ectoderm development;cellular component morphogenesis;nervous system development	structural constituent of cytoskeleton	actin cytoskeleton
84815	MGC12916	hypothetical protein MGC12916 (MGC12916), non-coding RNA		703	II	A+&B+&AB+	13																				unclassified
8660	IRS2	insulin receptor substrate 2		704	II	A+&B+&AB+	13																			Cytoplasm	unclassified	cell surface receptor linked signal transduction;intracellular signaling cascade;signal transduction;cellular glucose homeostasis			Interleukin signaling pathway->Insulin receptor substrate family;;Insulin/IGF pathway-protein kinase B signaling cascade->Insulin receptor substrate family;;PI3 kinase pathway->Insulin Receptor Substrate;;Insulin/IGF pathway-mitogen activated protein kinase kinase/MAP kinase cascade->Insulin receptor substrate family;;;;;		Cell Death,Cellular Movement	Carbohydrate Metabolism,Small Molecule Biochemistry				invasion of tumor cell lines,invasion of cells,invasion of eukaryotic cells,survival of eukaryotic cells,survival of cells,survival of cell lines,survival of breast cancer cell lines,survival of tumor cell lines,invasion of cell lines,metabolism of D-glucose,metabolic process of D-glucose			survival	invasion
10634	GAS2L1	growth arrest-specific 2 like 1		705	II	A+&B+&AB+	13																			Cytoplasm	unclassified
3398	ID2	inhibitor of DNA binding 2, dominant negative helix-loop-helix protein		706	II	A+&B+&AB+	13																			Nucleus	transcription factor	nucleobase, nucleoside, nucleotide and nucleic acid metabolic process	DNA binding;transcription factor activity				Cell Cycle,Cell Death,Cellular Development,Cellular Growth and Proliferation,Cellular Movement	Gene Expression	,Hair and Skin Development and Function			proliferation of eukaryotic cells,proliferation of cells,growth of eukaryotic cells,proliferation of cell lines,cell death of eukaryotic cells,migration of cells,apoptosis of eukaryotic cells,growth of cells,cell death of cell lines,proliferation of tumor cell lines,apoptosis of cell lines,cell division process of eukaryotic cells,invasion of cells,cell division process of normal cells,survival o…		growth,proliferation	apoptosis,cell death,survival	invasion,migration	development,developmental process,differentiation,growth	cell division process,cell stage,G1 phase,G1/S phase transition,interphase					activation of synthetic promoter,transcription
55824	PAG1	phosphoprotein associated with glycosphingolipid microdomains 1		707	II	A+&B+&AB+	13																			Plasma Membrane	unclassified						Cell Signaling	Post-Translational Modification		tyrosine phosphorylation of protein		phosphorylation of protein,tyrosine phosphorylation of protein									tyrosine phosphorylation of protein
53947	A4GALT	alpha 1,4-galactosyltransferase		708	II	A+&B+&AB+	13																			Cytoplasm	glycosyltransferase	carbohydrate metabolic process;lipid metabolic process;protein metabolic process	transferase activity, transferring glycosyl groups				Cell Death,Cell Signaling	Lipid Metabolism,Molecular Transport,Nucleic Acid Metabolism,Small Molecule Biochemistry,Vitamin and Mineral Metabolism		flux of Ca2+,quantity of calcium,quantity of cyclic AMP		cell death of eukaryotic cells,apoptosis of eukaryotic cells,cell death of cell lines,apoptosis of cell lines,quantity of cyclic AMP,production of lipid,quantity of lipid,flux of Ca2+,quantity of sphingolipid,quantity of globotriaosylceramide,quantity of calcium,quantity of glycosphingolipid			apoptosis,cell death						flux of Ca2+,quantity of calcium,quantity of cyclic AMP
27345	KCNMB4	potassium large conductance calcium-activated channel, subfamily M, beta member 4		709	II	A+&B+&AB+	13																			Plasma Membrane	potassium channel	neurological system process;cation transport;synaptic transmission;cell-cell signaling	cation transmembrane transporter activity;voltage-gated potassium channel activity;cation channel activity					Molecular Transport,Small Molecule Biochemistry				secretion of neurotransmitter
139221	MUM1L1	melanoma associated antigen (mutated) 1-like 1		710	II	A+&B+&AB+	13																				unclassified
8395	PIP5K1B	phosphatidylinositol-4-phosphate 5-kinase, type I, beta		711	II	A+&B+&AB+	13																			Cytoplasm	kinase	cell surface receptor linked signal transduction;lipid metabolic process;signal transduction	kinase activity					Carbohydrate Metabolism,Lipid Metabolism,Molecular Transport,Small Molecule Biochemistry				quantity of lipid,quantity of phosphatidylinositol 4,5-diphosphate
7005	TEAD3	TEA domain family member 3		712	II	A+&B+&AB+	13																			Nucleus	transcription factor	nucleobase, nucleoside, nucleotide and nucleic acid metabolic process	DNA binding;transcription factor activity					Gene Expression	Reproductive System Development and Function			transcription											transcription
27239	GPR162	G protein-coupled receptor 162		713	II	A+&B+&AB+	13																			Plasma Membrane	unclassified
55603	FAM46A	family with sequence similarity 46, member A		714	II	A+&B+&AB+	13																				unclassified
65989	DLK2	delta-like 2 homolog (Drosophila)		715	II	A+&B+&AB+	13																				transcription factor	immune system process;visual perception;sensory perception;intracellular protein transport;endocytosis;cell surface receptor linked signal transduction;cell-cell signaling;cell-matrix adhesion;cell-cell adhesion;nucleobase, nucleoside, nucleotide and nucleic acid metabolic process;cell motion;signal transduction;cell-cell signaling;cell-matrix adhesion;cell-cell adhesion;ectoderm development;meso…	receptor activity;extracellular matrix structural constituent;DNA binding;calcium ion binding;receptor binding;calmodulin binding;calcium-dependent phospholipid binding;transcription factor activity	extracellular matrix
10318	TNIP1	TNFAIP3 interacting protein 1		716	II	A+&B+&AB+	13																			Nucleus	unclassified								Inflammatory Response
1945	EFNA4	ephrin-A4		717	II	A+&B+&AB+	13																			Plasma Membrane	membrane-bound signaling molecule	cell surface receptor linked signal transduction;cell-cell signaling;signal transduction;cell-cell signaling;ectoderm development;nervous system development	receptor binding				Cell-To-Cell Signaling and Interaction					signaling of cells							signaling
339122	RAB43	RAB43, member RAS oncogene family		718	II	A+&B+&AB+	13																				small GTPase	neurotransmitter secretion;intracellular protein transport;exocytosis;endocytosis;cell cycle;cell surface receptor linked signal transduction;intracellular signaling cascade;cell cycle;signal transduction	GTPase activity;protein binding
90693	CCDC126	coiled-coil domain containing 126		719	II	A+&B+&AB+	13																				glycosyltransferase	protein metabolic process	transferase activity, transferring glycosyl groups
6584	SLC22A5	solute carrier family 22 (organic cation/carnitine transporter), member 5		720	II	A+&B+&AB+	13																			Plasma Membrane	ATP-binding cassette (ABC) transporter	cation transport;anion transport;extracellular transport;carbohydrate transport;carbohydrate metabolic process	ATPase activity, coupled to transmembrane movement of substances;ligase activity;carbohydrate transmembrane transporter activity;cation transmembrane transporter activity
283991	FAM100B	family with sequence similarity 100, member B		721	II	A+&B+&AB+	13																				unclassified
4502	MT2A	metallothionein 2A		722	II	A+&B+&AB+	13																			Cytoplasm	unclassified						Cell Death,Cellular Growth and Proliferation					proliferation of cells,cell death,apoptosis		proliferation	apoptosis,cell death
868	CBLB	Cas-Br-M (murine) ecotropic retroviral transforming sequence b		723	II	A+&B+&AB+	13																			Nucleus	ligase	cell surface receptor linked signal transduction;signal transduction	ligase activity		EGF receptor signaling pathway->Cas-Br-M (murine) ecotropic retroviral transforming oncogene;;		Cell Death,Cellular Development,Cellular Growth and Proliferation		,Hematological System Development and Function			growth of eukaryotic cells,growth of cell lines,cell death of eukaryotic cells,apoptosis of eukaryotic cells,growth of cells,cell death of cell lines,apoptosis of cell lines		growth	apoptosis,cell death		developmental process,growth
261729	STEAP2	six transmembrane epithelial antigen of the prostate 2		724	II	A+&B+&AB+	13																			Plasma Membrane	unclassified						Cell Signaling,Cellular Development,Cellular Function and Maintenance,Cellular Growth and Proliferation	Molecular Transport	,Connective Tissue Development and Function,Renal and Urological System Development and Function	secretory pathway		growth of eukaryotic cells,growth of cell lines,growth of tumor cell lines,growth of cells,growth of fibroblast cell lines,colony formation of cells,colony formation of eukaryotic cells,colony formation of cell lines,growth of prostate cancer cell lines,colony formation of tumor cell lines,secretory pathway		colony formation,growth			developmental process,growth				secretory pathway
4489	MT1A	metallothionein 1A		725	II	A+&B+&AB+	13																			Cytoplasm	unclassified						Cell Cycle,Cellular Growth and Proliferation					proliferation of eukaryotic cells,proliferation of cells,proliferation of cell lines,proliferation of tumor cell lines,cell division process of eukaryotic cells,interphase of eukaryotic cells,cell stage of eukaryotic cells,G1 phase,interphase of tumor cell lines,G1 phase of eukaryotic cells,G1 phase of tumor cell lines,interphase of cell lines,G1/S phase transition of eukaryotic cells,G1/S phase …		proliferation				cell division process,cell stage,G1 phase,G1/S phase transition,interphase
55057	AIM1L	absent in melanoma 1-like		726	II	A+&B+&AB+	13																				structural protein	visual perception;sensory perception	structural molecule activity
56935	C11orf75	hypothetical LOC728675; chromosome 11 open reading frame 75		727	II	A+&B+&AB+	13																				unclassified
10924	SMPDL3A	sphingomyelin phosphodiesterase, acid-like 3A		728	II	A+&B+&AB+	13																				phosphodiesterase	metabolic process;ectoderm development;nervous system development	hydrolase activity, acting on ester bonds
10140	TOB1	transducer of ERBB2, 1		729	II	A+&B+&AB+	13																			Nucleus	unclassified	cell cycle;cell surface receptor linked signal transduction;intracellular signaling cascade;cell cycle;signal transduction					Cellular Growth and Proliferation					proliferation of cells		proliferation
51114	ZDHHC9	zinc finger, DHHC-type containing 9		730	II	A+&B+&AB+	13																				unclassified
115572	FAM46B	family with sequence similarity 46, member B		731	II	A+&B+&AB+	13																				unclassified
131601	TPRA1	G protein-coupled receptor 175		732	II	A+&B+&AB+	13																				unclassified
90362	FAM110B	family with sequence similarity 110, member B		733	II	A+&B+&AB+	13																				unclassified
10579	TACC2	transforming, acidic coiled-coil containing protein 2		734	II	A+&B+&AB+	13																			Nucleus	unclassified						Cell Morphology					morphology of cells,morphology of eukaryotic cells,morphology of cell lines								morphology
124976	SPNS2	spinster homolog 2 (Drosophila)		735	II	A+&B+&AB+	13																				transporter	transport	transmembrane transporter activity
4501	MT1X	metallothionein 1X		736	II	A+&B+&AB+	13																				unclassified
4495	MT1G	metallothionein 1G		737	II	A+&B+&AB+	13																			Cytoplasm	unclassified
4490	MT1B	metallothionein 1B		738	II	A+&B+&AB+	13																			Cytoplasm	unclassified
4496	MT1H	metallothionein 1H		739	II	A+&B+&AB+	13																			Cytoplasm	unclassified
284996	RNF149	ring finger protein 149		740	II	A+&B+&AB+	13																				ubiquitin-protein ligase	protein metabolic process	ubiquitin-protein ligase activity
80271	ITPKC	inositol 1,4,5-trisphosphate 3-kinase C		741	II	A+&B+&AB+	13																			Cytoplasm	kinase	signal transduction;signal transduction	kinase activity				Cellular Growth and Proliferation					growth of cells		growth
2296	FOXC1	forkhead box C1		742	II	A+&B+&AB+	13																			Nucleus	transcription factor	visual perception;sensory perception;cell cycle;cell surface receptor linked signal transduction;carbohydrate metabolic process;nucleobase, nucleoside, nucleotide and nucleic acid metabolic process;cell cycle;signal transduction;cellular component morphogenesis;cellular component morphogenesis;segment specification;anterior/posterior axis specification;ectoderm development;mesoderm development;ce…	DNA binding;transcription factor activity		Insulin/IGF pathway-protein kinase B signaling cascade->Forkhead transcription factor;;TGF-beta signaling pathway->Co-activators or corepressors;;PI3 kinase pathway->FOXO;;Interleukin signaling pathway->Forkhead in Rhabdomyosarcoma-like 1;;;;;		Cell Cycle,Cellular Development,Cellular Growth and Proliferation	Gene Expression				growth of eukaryotic cells,growth of cell lines,growth of tumor cell lines,growth of cells,cell division process,cell stage,cell cycle progression,arrest in growth of tumor cell lines,transcription,arrest in growth of cell lines,arrest in growth of eukaryotic cells,mitosis,growth of cervical cancer cell lines		growth			growth,developmental process	cell cycle progression,cell division process,cell stage,mitosis					transcription
4493	MT1E	metallothionein 1E		743	II	A+&B+&AB+	13																			Cytoplasm	unclassified
22898	DENND3	DENN/MADD domain containing 3		744	II	A+&B+&AB+	13																				unclassified	nucleobase, nucleoside, nucleotide and nucleic acid metabolic process
116039	OSR2	odd-skipped related 2 (Drosophila)		745	II	A+&B+&AB+	13																				zinc finger transcription factor	nucleobase, nucleoside, nucleotide and nucleic acid metabolic process;segment specification	DNA binding;transcription factor activity
1843	DUSP1	dual specificity phosphatase 1		746	II	A+&B+&AB+	13																			Nucleus	protein phosphatase	immune system process;cell cycle;intracellular signaling cascade;carbohydrate metabolic process;nucleobase, nucleoside, nucleotide and nucleic acid metabolic process;lipid metabolic process;protein metabolic process;cell cycle;signal transduction;mesoderm development;muscle organ development;response to stress	hydrolase activity, acting on ester bonds;phosphatase activity;protein binding;kinase inhibitor activity;kinase regulator activity		Oxidative stress response->MAP Kinase Phosphatases;;		Cell Cycle,Cell Death,Cellular Development	DNA Replication, Recombination, and Repair	,Connective Tissue Development and Function,Reproductive System Development and Function,Skeletal and Muscular System Development and Function			cell death of eukaryotic cells,apoptosis of eukaryotic cells,cell death of cell lines,apoptosis of cell lines,cell division process of eukaryotic cells,apoptosis of tumor cell lines,cell death of tumor cell lines,cell death of normal cells,apoptosis of normal cells,survival of eukaryotic cells,survival of cells,interphase of eukaryotic cells,survival of cell lines,arrest in interphase of tumor ce…			apoptosis,cell death,survival		development,myogenesis,senescence	cell division process,cell stage,interphase,cell cycle progression,G1 phase,senescence
64762	FAM59A	hypothetical protein LOC100130616; family with sequence similarity 59, member A		747	II	A+&B+&AB+	13																				unclassified
5327	PLAT	plasminogen activator, tissue		748	II	A+&B+&AB+	13																			Extracellular Space	serine protease	female gamete generation;fertilization;complement activation;protein metabolic process;response to stimulus	peptidase activity		Blood coagulation->Tissue plasminogen activator;;Plasminogen activating cascade->tissue type plasminogen activator;;Plasminogen activating cascade->pro-tissue type plasminogen activator;;;;		Cell Death,Cell-To-Cell Signaling and Interaction,Cellular Growth and Proliferation,Cellular Movement		Hematological System Development and Function,Nervous System Development and Function,Organismal Development,Organismal Functions			cell death of eukaryotic cells,apoptosis of eukaryotic cells,growth of cells,invasion of tumor cell lines,invasion of cells,cell death of normal cells,apoptosis of normal cells,invasion of eukaryotic cells,activation of cells,activation of eukaryotic cells,activation of normal cells,invasion of cell lines,cell death of brain cells,apoptosis of endothelial cells		growth	apoptosis,cell death	invasion			activation
23239	PHLPP1	PH domain and leucine rich repeat protein phosphatase 1		749	II	A+&B+&AB+	13																			Cytoplasm	growth factor	immune system process;cell surface receptor linked signal transduction;intracellular signaling cascade;nucleobase, nucleoside, nucleotide and nucleic acid metabolic process;signal transduction	adenylate cyclase activity;receptor binding;kinase regulator activity
9026	HIP1R	huntingtin interacting protein 1 related		750	II	A+&B+&AB+	13																			Cytoplasm	non-motor actin binding protein	apoptosis;cellular component morphogenesis;cellular component morphogenesis;cellular component morphogenesis	structural constituent of cytoskeleton;cytoskeletal protein binding	actin cytoskeleton			Cellular Assembly and Organization	Carbohydrate Metabolism,Lipid Metabolism,Small Molecule Biochemistry				binding of phosphatidylinositol 3,4-diphosphate,binding of phosphatidylinositol-3,4,5-triphosphate,binding of lipid
1028	CDKN1C	cyclin-dependent kinase inhibitor 1C (p57, Kip2)		751	II	A+&B+&AB+	13																			Nucleus	kinase inhibitor	cell cycle;cell cycle	protein binding;kinase inhibitor activity;kinase regulator activity				Cell Cycle,Cell Death,Cell Morphology,Cellular Growth and Proliferation		Tissue Development			proliferation of eukaryotic cells,proliferation of cells,cell death of eukaryotic cells,apoptosis of eukaryotic cells,proliferation of normal cells,growth of cells,cell death of cell lines,apoptosis of cell lines,cell division process of eukaryotic cells,apoptosis of tumor cell lines,cell death of tumor cell lines,cell death of brain cancer cell lines,cell division process of normal cells,morphol…		growth,proliferation	apoptosis,cell death,cell viability			cell cycle progression,cell division process,cell stage,interphase,G1 phase,senescence		morphology
23504	RIMBP2	RIMS binding protein 2		752	II	A+&B+&AB+	13																			Plasma Membrane	unclassified	neurological system process;signal transduction;synaptic transmission;signal transduction;cell-cell signaling
8817	FGF18	fibroblast growth factor 18		753	II	A+&B+&AB+	13																			Extracellular Space	growth factor	cell surface receptor linked signal transduction;intracellular signaling cascade;cell-cell signaling;cell motion;signal transduction;cell-cell signaling;ectoderm development;nervous system development	receptor binding		FGF signaling pathway->fibroblast growth factor;;		Cell-To-Cell Signaling and Interaction,Cellular Development,Cellular Growth and Proliferation		,Connective Tissue Development and Function			proliferation of eukaryotic cells,proliferation of cells,growth of eukaryotic cells,growth of cell lines,proliferation of cell lines,growth of cells,growth of fibroblast cell lines,signaling of cells,growth of tumor cells,growth of cancer cells,proliferation of fibroblast cell lines		growth,proliferation			developmental process,growth		signaling
121512	FGD4	FYVE, RhoGEF and PH domain containing 4		754	II	A+&B+&AB+	13																			Cytoplasm	guanyl-nucleotide exchange factor	mesoderm development;skeletal system development	protein binding;small GTPase regulator activity;guanyl-nucleotide exchange factor activity
54566	EPB41L4B	erythrocyte membrane protein band 4.1 like 4B		755	II	A+&B+&AB+	13																				unclassified
8436	SDPR	serum deprivation response (phosphatidylserine binding protein)		756	II	A+&B+&AB+	13																			Plasma Membrane	transcription factor	nucleobase, nucleoside, nucleotide and nucleic acid metabolic process	DNA binding;transcription factor activity		General transcription by RNA polymerase I->PTRF;;
23767	FLRT3	fibronectin leucine rich transmembrane protein 3		757	II	A+&B+&AB+	13																				receptor	immune system process;cell surface receptor linked signal transduction;cell-cell adhesion;signal transduction;cell-cell adhesion;mesoderm development;skeletal system development	receptor activity	extracellular matrix
1052	CEBPD	CCAAT/enhancer binding protein (C/EBP), delta		758	II	A+&B+&AB+	13																			Nucleus	transcription factor	natural killer cell activation;induction of apoptosis;negative regulation of apoptosis;nucleobase, nucleoside, nucleotide and nucleic acid metabolic process;mesoderm development;hemopoiesis;response to stress	DNA binding;transcription factor activity				Cell Cycle,Cell Death,Cellular Development,Cellular Growth and Proliferation	Gene Expression	,Hematological System Development and Function,Hematopoiesis			growth of eukaryotic cells,growth of cell lines,cell death of eukaryotic cells,apoptosis of eukaryotic cells,growth of tumor cell lines,growth of cells,cell death of cell lines,apoptosis of cell lines,cell division process of eukaryotic cells,apoptosis of tumor cell lines,cell death of tumor cell lines,cell division process of normal cells,growth of normal cells,interphase of eukaryotic cells,arr…		growth	apoptosis,cell death		developmental process,differentiation,growth	cell division process,cell stage,G0/G1 phase transition,interphase					transcription
25891	PAMR1	peptidase domain containing associated with muscle regeneration 1		759	II	A+&B+&AB+	13																			Extracellular Space	serine protease	immune system process;protein metabolic process;blood coagulation	peptidase activity
5744	PTHLH	parathyroid hormone-like hormone		760	II	A+&B+&AB+	13																			Extracellular Space	peptide hormone	mesoderm development;skeletal system development;mammary gland development	receptor binding				Cell Cycle,Cell Signaling,Cell-To-Cell Signaling and Interaction,Cellular Development,Cellular Growth and Proliferation,Cellular Movement	Carbohydrate Metabolism,DNA Replication, Recombination, and Repair,Lipid Metabolism,Molecular Transport,Nucleic Acid Metabolism,Post-Translational Modification,Small Molecule Biochemistry,Vitamin and Mineral Metabolism	,Connective Tissue Development and Function,Embryonic Development,Hair and Skin Development and Function,Organ Development,Reproductive System Development and Function,Skeletal and Muscular System Development and Function,Tissue Morphology	production of cyclic AMP,quantity of calcium,quantity of cyclic AMP		proliferation of eukaryotic cells,proliferation of cells,growth of eukaryotic cells,growth of cell lines,proliferation of cell lines,migration of cells,migration of eukaryotic cells,proliferation of normal cells,growth of tumor cell lines,growth of cells,proliferation of tumor cell lines,movement of cell lines,migration of cell lines,cell division process of eukaryotic cells,formation of osteocla…		formation,growth,proliferation		migration,movement	developmental process,growth	cell cycle progression,cell division process,cell stage,mitogenesis,mitosis	signaling		production of cyclic AMP,quantity of calcium,quantity of cyclic AMP
22996	TTC39A	tetratricopeptide repeat domain 39A		761	II	A+&B+&AB+	13																				unclassified
7538	ZFP36	zinc finger protein 36, C3H type, homolog (mouse)		762	II	A+&B+&AB+	13																			Nucleus	RNA binding protein	mitosis;intracellular signaling cascade;nucleobase, nucleoside, nucleotide and nucleic acid metabolic process;mitosis;signal transduction	RNA binding																				stabilization of mRNA
1901	S1PR1	sphingosine-1-phosphate receptor 1		763	II	A+&B+&AB+	13																			Plasma Membrane	G-protein coupled receptor	visual perception;sensory perception;cell surface receptor linked signal transduction;intracellular signaling cascade;cell-cell signaling;signal transduction;cell-cell signaling	G-protein coupled receptor activity				Cell Death,Cell Morphology,Cell Signaling,Cell-mediated Immune Response,Cell-To-Cell Signaling and Interaction,Cellular Assembly and Organization,Cellular Development,Cellular Function and Maintenance,Cellular Growth and Proliferation,Cellular Movement	Drug Metabolism,Lipid Metabolism,Small Molecule Biochemistry	Cardiovascular System Development and Function,Hematological System Development and Function,Immune Cell Trafficking,Inflammatory Response,Reproductive System Development and Function,Tissue Morphology	production of nitric oxide		proliferation of eukaryotic cells,proliferation of cells,growth of eukaryotic cells,growth of cell lines,proliferation of cell lines,cell death of eukaryotic cells,migration of cells,migration of eukaryotic cells,apoptosis of eukaryotic cells,growth of cells,migration of normal cells,cell death of normal cells,apoptosis of normal cells,tubulation of eukaryotic cells,tubulation of endothelial cell…		growth,proliferation	apoptosis,cell death,survival	cell movement,chemotaxis,homing,migration	developmental process,tubulation		assembly,formation	electrical resistance,permeability,tubulation	production of nitric oxide
799	CALCR	calcitonin receptor		764	II	A+&B+&AB+	13																			Plasma Membrane	G-protein coupled receptor	neurological system process;cell surface receptor linked signal transduction;signal transduction;mesoderm development;angiogenesis;heart development	G-protein coupled receptor activity				Cell Cycle,Cell Signaling,Cell-To-Cell Signaling and Interaction,Cellular Development,Cellular Growth and Proliferation	Molecular Transport,Nucleic Acid Metabolism,Small Molecule Biochemistry,Vitamin and Mineral Metabolism	,Embryonic Development,Hair and Skin Development and Function,Renal and Urological System Development and Function	production of cyclic AMP,quantity of calcium		growth of eukaryotic cells,growth of cell lines,growth of cells,cell division process of eukaryotic cells,interphase of eukaryotic cells,cell stage of eukaryotic cells,arrest in interphase of cell lines,arrest in cell division process,growth of epithelial cell lines,binding of cells,production of cyclic AMP,cell stage of cell lines,binding of eukaryotic cells,quantity of calcium,binding of cell l…		growth			developmental process,growth	cell division process,cell stage,interphase	binding		production of cyclic AMP,quantity of calcium
118932	ANKRD22	ankyrin repeat domain 22		765	II	A+&B+&AB+	13																				unclassified
79618	HMBOX1	homeobox containing 1		766	III	A±	14																			Nucleus	unclassified
2802	GOLGA3	golgi autoantigen, golgin subfamily a, 3		767	III	A±	14																			Cytoplasm	unclassified
2070	EYA4	eyes absent homolog 4 (Drosophila)		768	III	A±	14																			Cytoplasm	protein phosphatase	visual perception;sensory perception	hydrolase activity, acting on ester bonds;phosphatase activity
51400	PPME1	protein phosphatase methylesterase 1		769	III	A±	14																				esterase	lipid metabolic process;protein metabolic process	hydrolase activity, acting on ester bonds					Amino Acid Metabolism,Post-Translational Modification,Small Molecule Biochemistry				demethylation of amino acids
6599	SMARCC1	SWI/SNF related, matrix associated, actin dependent regulator of chromatin, subfamily c, member 1		770	III	A±	14																			Nucleus	transcription cofactor	nucleobase, nucleoside, nucleotide and nucleic acid metabolic process	DNA binding;chromatin binding;transcription factor activity;transcription cofactor activity		Wnt signaling pathway->Switched/Sucrose Non Fermentation;;		Cellular Assembly and Organization,Cellular Compromise	Gene Expression				transcription											transcription
1743	DLST	dihydrolipoamide S-succinyltransferase (E2 component of 2-oxo-glutarate complex)		771	III	A±	14																			Cytoplasm	acetyltransferase	coenzyme metabolic process;carbohydrate metabolic process	acyltransferase activity				Cell Death,Cellular Development,Cellular Growth and Proliferation		,Embryonic Development,Hair and Skin Development and Function,Renal and Urological System Development and Function			growth of cell lines,growth of eukaryotic cells,cell death of eukaryotic cells,growth of cells,cell death of cell lines,cell death of epithelial cell lines,growth of epithelial cell lines,cell death of embryonic cell lines,growth of embryonic cell lines		growth	cell death		developmental process,growth
659	BMPR2	bone morphogenetic protein receptor, type II (serine/threonine kinase)		772	III	A±	14																			Plasma Membrane	protein kinase	cell surface receptor linked signal transduction;protein metabolic process;signal transduction;mesoderm development;skeletal system development	kinase activity;transforming growth factor beta receptor activity;cytokine receptor activity;transmembrane receptor protein kinase activity		TGF-beta signaling pathway->TGFbetareceptor II;;TGF-beta signaling pathway->TGFbetareceptors;;;		Cell Signaling,Cellular Development,Cellular Growth and Proliferation,Cellular Movement	Gene Expression	,Connective Tissue Development and Function,Skeletal and Muscular System Development and Function	cell surface receptor linked signal transduction		proliferation of eukaryotic cells,proliferation of cells,proliferation of cell lines,migration of cells,migration of eukaryotic cells,proliferation of tumor cell lines,migration of normal cells,proliferation of ovarian cancer cell lines,migration of vascular smooth muscle cells,cell surface receptor linked signal transduction,transcription		proliferation		migration	adipogenesis,developmental process,differentiation				cell surface receptor linked signal transduction		activation of synthetic promoter,expression of synthetic promoter,transcription
60681	FKBP10	FK506 binding protein 10, 65 kDa		773	III	A±	14																				isomerase	immune system process;neurological system process;negative regulation of apoptosis;cell cycle;intracellular signaling cascade;protein metabolic process;cell cycle;signal transduction;cellular defense response	isomerase activity;calcium ion binding
8543	LMO4	LIM domain only 4		774	III	A±	14																			Nucleus	homeobox transcription factor	immune system process;nucleobase, nucleoside, nucleotide and nucleic acid metabolic process;cell motion;cellular component morphogenesis;cellular component morphogenesis;ectoderm development;mesoderm development;cellular component morphogenesis;skeletal system development;nervous system development;muscle organ development;cellular defense response	structural constituent of cytoskeleton;DNA binding;transcription factor activity;transcription cofactor activity	actin cytoskeleton
79026	AHNAK	AHNAK nucleoprotein		775	III	A±	14																			Nucleus	unclassified
11228	RASSF8	Ras association (RalGDS/AF-6) domain family (N-terminal) member 8		776	III	A±	14																				unclassified
54877	ZCCHC2	zinc finger, CCHC domain containing 2		777	III	A±	14																			Cytoplasm	unclassified
220988	HNRNPA3	heterogeneous nuclear ribonucleoprotein A3		778	III	A±	14																			Nucleus	replication origin binding protein	spermatogenesis;neurological system process;cell cycle;nucleobase, nucleoside, nucleotide and nucleic acid metabolic process;protein metabolic process;cell cycle;ectoderm development;nervous system development	RNA splicing factor activity, transesterification mechanism;DNA binding;RNA binding	ribonucleoprotein complex
10640	EXOC5	exocyst complex component 5		779	III	A±	14																			Cytoplasm	membrane trafficking regulatory protein	intracellular protein transport
79184	BRCC3	BRCA1/BRCA2-containing complex, subunit 3		780	III	A±	14																				transcription factor		DNA binding;transcription factor activity				Cell Cycle,Cell Death					cell death,interphase,cell division process,cell stage			cell death			cell division process,cell stage,interphase
10606	PAICS	phosphoribosylaminoimidazole carboxylase, phosphoribosylaminoimidazole succinocarboxamide synthetase		781	III	B±	15																				ligase	nucleobase, nucleoside, nucleotide and nucleic acid metabolic process	ligase activity					Nucleic Acid Metabolism,Small Molecule Biochemistry				synthesis of purine base,biosynthesis of purine base
30851	TAX1BP3	Tax1 (human T-cell leukemia virus type I) binding protein 3		782	III	B±	15																			Nucleus	unclassified
339512	C1ORF110	chromosome 1 open reading frame 110		783	III	AB±	16																				unclassified
3603	IL16	interleukin 16 (lymphocyte chemoattractant factor)		784	III	AB±	16																			Extracellular Space	interleukin superfamily	immune response;visual perception;sensory perception;ectoderm development;nervous system development;response to stimulus	receptor binding		Interleukin signaling pathway->Interleukin;;		Cell Cycle,Cell-mediated Immune Response,Cell-To-Cell Signaling and Interaction,Cellular Assembly and Organization,Cellular Movement	Lipid Metabolism,Small Molecule Biochemistry	Antigen Presentation,Connective Tissue Development and Function,Hematological System Development and Function,Hematopoiesis,Hypersensitivity Response,Immune Cell Trafficking,Inflammatory Response,Organismal Development,Renal and Urological System Development and Function			migration of cells,migration of eukaryotic cells,cell division process of eukaryotic cells,migration of normal cells,inflammatory response,migration of bone marrow cells,interphase of eukaryotic cells,chemotaxis of fibroblasts,cell movement of normal cells,chemotaxis of normal cells,cell movement of eukaryotic cells,chemotaxis of cells,chemotaxis of eukaryotic cells,arrest in cell division proces…				cell movement,chemoattraction,chemotaxis,migration		cell division process,cell stage,G0/G1 phase transition,interphase,G0 phase	chemoattraction
84951	TNS4	tensin 4		785	III	AB±	16																			Cytoplasm	ribosomal protein	intracellular signaling cascade;protein metabolic process;cell motion;signal transduction;mesoderm development	structural constituent of ribosome;structural constituent of cytoskeleton;nucleic acid binding;cytoskeletal protein binding	actin cytoskeleton			Cellular Development,Cellular Growth and Proliferation,Cellular Movement					growth of eukaryotic cells,growth of cell lines,growth of tumor cell lines,growth of cells,invasion of tumor cell lines,invasion of cells,invasion of eukaryotic cells,colony formation of cells,invasion of cell lines,colony formation of eukaryotic cells,colony formation of cell lines,colony formation of tumor cell lines,growth of colon cancer cell lines		colony formation,growth		invasion	developmental process,growth
116372	LYPD1	LY6/PLAUR domain containing 1		786	III	AB±	16																				unclassified
9249	DHRS3	dehydrogenase/reductase (SDR family) member 3		787	III	AB±	16																			Cytoplasm	dehydrogenase	visual perception;sensory perception;lipid metabolic process	oxidoreductase activity					Lipid Metabolism,Molecular Transport,Small Molecule Biochemistry,Vitamin and Mineral Metabolism				metabolism of retinol,accumulation of all-trans-retinyl esters
252995	FNDC5	fibronectin type III domain containing 5		788	III	AB±	16																				unclassified
6752	SSTR2	somatostatin receptor 2		789	III	AB±	16																			Plasma Membrane	G-protein coupled receptor	sensory perception;cell surface receptor linked signal transduction;synaptic transmission;cell motion;signal transduction;cell-cell signaling	G-protein coupled receptor activity		Heterotrimeric G-protein signaling pathway-Gi alpha and Gs alpha mediated pathway->Gi protein coupled receptor;;Heterotrimeric G-protein signaling pathway-Gi alpha and Gs alpha mediated pathway->Gs-protein coupled receptor;;Heterotrimeric G-protein signaling pathway-Gq alpha and Go alpha mediated pathway->Go-protein coupled receptor;;;;		Cell Cycle,Cell Death,Cell-To-Cell Signaling and Interaction,Cellular Development,Cellular Growth and Proliferation,Cellular Movement					proliferation of eukaryotic cells,proliferation of cells,growth of eukaryotic cells,proliferation of cell lines,cell death of eukaryotic cells,apoptosis of eukaryotic cells,growth of cells,cell death of cell lines,apoptosis of cell lines,proliferation of tumor cell lines,cell division process of eukaryotic cells,invasion of tumor cell lines,invasion of cells,apoptosis of tumor cell lines,cell dea…		growth,proliferation	apoptosis,cell death	invasion	growth	cell division process,interphase,cell stage,G1 phase	signaling
127544	RNF19B	ring finger protein 19B		790	III	AB±	16																				transcription cofactor	intracellular signaling cascade;nucleobase, nucleoside, nucleotide and nucleic acid metabolic process;protein metabolic process;signal transduction;ectoderm development;nervous system development	ubiquitin-protein ligase activity;DNA binding;transcription factor activity;transcription cofactor activity
3625	INHBB	inhibin, beta B		791	III	AB±	16																			Extracellular Space	growth factor	cell surface receptor linked signal transduction;signal transduction;ectoderm development;mesoderm development;skeletal system development;heart development;muscle organ development	receptor binding		TGF-beta signaling pathway->Transforming growth factor beta;;		Cell Morphology,Cell-To-Cell Signaling and Interaction,Cellular Development,Cellular Growth and Proliferation,Cellular Movement	Gene Expression,Lipid Metabolism,Molecular Transport,Small Molecule Biochemistry	,Inflammatory Response,Tissue Development			growth of eukaryotic cells,growth of cells,invasion of tumor cell lines,invasion of cells,invasion of eukaryotic cells,adhesion of eukaryotic cells,invasion of cell lines,adhesion of cells,growth of tumor cells,adhesion of cell lines,shape change of eukaryotic cells,morphogenesis of cells,growth of cancer cells,transcription,binding of cells,binding of eukaryotic cells,binding of cell lines,shape…		growth		invasion	cell flattening,development,developmental process,growth,morphogenesis,shape change		adhesion,binding	cell flattening,morphogenesis,shape change			activation of activin response element,transcription
84553	C6orf168	chromosome 6 open reading frame 168 (C6orf168), mRNA		792	III	AB±	16																				unclassified	ectoderm development;nervous system development
151473	SLC16A14	solute carrier family 16, member 14 (monocarboxylic acid transporter 14)		793	III	AB±	16																				transporter	cation transport	transmembrane transporter activity
57381	RHOJ	ras homolog gene family, member J		794	III	AB±	16																			Cytoplasm	small GTPase	intracellular protein transport;endocytosis;cell surface receptor linked signal transduction;intracellular signaling cascade;signal transduction	GTPase activity;protein binding		Axon guidance mediated by Slit/Robo->Ras homologue gene family, member A;;Huntington disease->Rac;;EGF receptor signaling pathway->Rac;;Cytoskeletal regulation by Rho GTPase->Ras homologue gene family;;;;;		Cellular Assembly and Organization
84777	MGC11082	hypothetical LOC84777		795	III	AB±	16																				unclassified
5159	PDGFRB	platelet-derived growth factor receptor, beta polypeptide		796	III	AB±	16																			Plasma Membrane	protein kinase	female gamete generation;immune system process;negative regulation of apoptosis;cell cycle;cell surface receptor linked signal transduction;intracellular signaling cascade;cell-cell signaling;cell-cell adhesion;protein metabolic process;cell motion;cell cycle;signal transduction;cell-cell signaling;cell-cell adhesion;ectoderm development;mesoderm development;embryonic development;angiogenesis;ner…	kinase activity;transmembrane receptor protein tyrosine kinase activity;transmembrane receptor protein kinase activity;receptor binding		Angiogenesis->Platelet-Derived Growth Factor Receptor;;		Cell Cycle,Cell Death,Cell Signaling,Cell-To-Cell Signaling and Interaction,Cellular Development,Cellular Growth and Proliferation,Cellular Movement	Gene Expression,Post-Translational Modification	,Embryonic Development,Hematological System Development and Function,Hematopoiesis,Immune Cell Trafficking,Skeletal and Muscular System Development and Function,Tissue Development	tyrosine phosphorylation of protein		proliferation of eukaryotic cells,proliferation of cells,growth of eukaryotic cells,growth of cell lines,proliferation of cell lines,cell death of eukaryotic cells,migration of cells,migration of eukaryotic cells,apoptosis of eukaryotic cells,proliferation of normal cells,growth of cells,cell death of cell lines,movement of cell lines,migration of cell lines,apoptosis of cell lines,proliferation …		growth,proliferation	apoptosis,cell death,survival	migration,movement	development,developmental process,differentiation,growth,myogenesis	cell cycle progression,cell division process,cell stage,mitogenesis,mitosis	binding		tyrosine phosphorylation of protein		binding of CarG box
112597	LINC00152	long intergenic non-protein coding RNA 152		797	III	AB±	16																				unclassified
144453	BEST3	bestrophin 3		798	III	AB±	16																			Nucleus	anion channel	anion transport	anion channel activity
152816	C4orf26	chromosome 4 open reading frame 26 (C4orf26), mRNA dbj|AK074237.1| cDNA FLJ23657 fis, clone COLF1189		799	III	AB±	16																				unclassified
9564	BCAR1	breast cancer anti-estrogen resistance 1		800	III	AB±	16																			Plasma Membrane	cytoskeletal protein	cell adhesion;cell adhesion	structural constituent of cytoskeleton	cytoskeleton	Integrin signalling pathway->p13 Crk-associated substrate;;		Cell Death,Cell-To-Cell Signaling and Interaction,Cellular Assembly and Organization,Cellular Compromise,Cellular Development,Cellular Function and Maintenance,Cellular Growth and Proliferation,Cellular Movement		,Hematopoiesis,Immune Cell Trafficking			proliferation of eukaryotic cells,proliferation of cells,growth of eukaryotic cells,growth of cell lines,proliferation of cell lines,migration of cells,migration of eukaryotic cells,cell death,apoptosis,growth of tumor cell lines,growth of cells,movement of cell lines,migration of cell lines,proliferation of tumor cell lines,invasion of tumor cell lines,invasion of cells,migration of normal cells…		growth,proliferation	apoptosis,cell death	invasion,migration,movement	developmental process,growth		disruption
2170	FABP3	fatty acid binding protein 3, muscle and heart (mammary-derived growth inhibitor)		801	III	AB±	16																			Cytoplasm	transfer/carrier protein	lipid transport;vitamin transport;signal transduction;lipid metabolic process;signal transduction;ectoderm development	lipid binding				Cellular Growth and Proliferation					proliferation of cells		proliferation
841	CASP8	caspase 8, apoptosis-related cysteine peptidase		802	III	A±&B±	17																			Nucleus	cysteine protease	apoptosis;protein metabolic process	peptidase activity;protein binding;peptidase inhibitor activity		FAS signaling pathway->Pro-Caspase8;;Huntington disease->Pro-caspase 8;;Apoptosis signaling pathway->Caspase 8;;Huntington disease->Caspase 8;;FAS signaling pathway->Caspase 8;;;;;;		Cell Death,Cell-mediated Immune Response,Cell-To-Cell Signaling and Interaction,Cellular Development,Cellular Function and Maintenance,Cellular Growth and Proliferation	Gene Expression,Lipid Metabolism,Molecular Transport,Post-Translational Modification,Protein Degradation,Protein Synthesis,Small Molecule Biochemistry	,Embryonic Development,Hematological System Development and Function,Hematopoiesis			proliferation of eukaryotic cells,proliferation of cells,cell death of eukaryotic cells,apoptosis of eukaryotic cells,proliferation of cell lines,cell death of cell lines,proliferation of normal cells,apoptosis of normal cells,cell death of normal cells,cell death of tumor cell lines,proliferation of tumor cell lines,signaling of cells,apoptosis of cell lines,apoptosis of tumor cell lines,quantit…		proliferation	activation-induced cell death,anoikis,apoptosis		activation-induced cell death,apoptosis,development,developmental process		signaling				activation of NF-IL-2B AP-1 site,activation of synthetic promoter,expression of synthetic promoter,transcription,transcription of synthetic promoter
399664	MEX3D	mex-3 homolog D (C. elegans)		803	III	A±&B±	17																				RNA binding protein	protein metabolic process	ubiquitin-protein ligase activity;RNA binding
2760	GM2A	GM2 ganglioside activator		804	III	A±&B±	17																			Cytoplasm	transfer/carrier protein	immune system process;protein metabolic process						Lipid Metabolism,Small Molecule Biochemistry				degradation of ganglioside GM1
2909	ARHGAP35	Rho GTPase activating protein 35		805	III	A±&B±	17																			Nucleus	G-protein modulator	intracellular signaling cascade;nucleobase, nucleoside, nucleotide and nucleic acid metabolic process;signal transduction	protein binding;small GTPase regulator activity									permeability of eukaryotic cells,cell movement of tumor cell lines,cell movement of cell lines,cell movement of eukaryotic cells,formation of intercellular junctions,transcription				cell movement			formation	permeability			transcription
1174	AP1S1	adaptor-related protein complex 1, sigma 1 subunit		806	III	A±&B±	17																			Cytoplasm	vesicle coat protein	intracellular protein transport;endocytosis		vesicle coat
7430	EZR	ezrin		807	III	A±&B±	17																			Plasma Membrane	actin family cytoskeletal protein	cellular component morphogenesis;cellular component morphogenesis;cellular component morphogenesis	structural constituent of cytoskeleton	actin cytoskeleton			Cell Death,Cell Morphology,Cell-mediated Immune Response,Cellular Development,Cellular Function and Maintenance,Cellular Growth and Proliferation,Cellular Movement		,Hematological System Development and Function,Hematopoiesis			cell death of eukaryotic cells,apoptosis of eukaryotic cells,migration of cells,migration of eukaryotic cells,growth of cells,movement of cell lines,migration of cell lines,invasion of tumor cell lines,invasion of cells,apoptosis of normal cells,invasion of eukaryotic cells,cell death of normal cells,morphology of cells,morphology of eukaryotic cells,morphology of cell lines,invasion of cell line…		growth	apoptosis,cell death	invasion,migration,movement	apoptosis,development,developmental process			morphology
3716	JAK1	Janus kinase 1		808	III	A±&B±	17																			Cytoplasm	protein kinase	female gamete generation;immune system process;carbohydrate transport;induction of apoptosis;cell cycle;cell surface receptor linked signal transduction;intracellular signaling cascade;cell-cell signaling;cell-cell adhesion;carbohydrate metabolic process;protein metabolic process;cell motion;cell cycle;signal transduction;cell-cell signaling;cell-cell adhesion;ectoderm development;mesoderm develo…	kinase activity;transmembrane receptor protein tyrosine kinase activity;transmembrane receptor protein kinase activity		PI3 kinase pathway->JAK;;JAK/STAT signaling pathway->Jak;;Interferon-gamma signaling pathway->Janus kinase 1;;Inflammation mediated by chemokine and cytokine signaling pathway->Janus kinase;;Angiogenesis->Janus Kinase 1;;PDGF signaling pathway->Jak;;;;;;;		Cell Death,Cell-To-Cell Signaling and Interaction,Cellular Growth and Proliferation,Cellular Movement		Immune Cell Trafficking,Infection Mechanism,Inflammatory Response			proliferation of eukaryotic cells,proliferation of cells,proliferation of cell lines,cell death of eukaryotic cells,apoptosis of eukaryotic cells,migration of cells,migration of eukaryotic cells,proliferation of tumor cell lines,migration of normal cells,cell death of cell lines,apoptosis of cell lines,cell death of tumor cell lines,survival of eukaryotic cells,survival of cells,apoptosis of tumo…		proliferation	apoptosis,cell death,survival	migration			response
26043	UBXN7	UBX domain protein 7		809	III	A±&B±	17																				unclassified	induction of apoptosis;intracellular signaling cascade;signal transduction
11333	PDAP1	PDGFA associated protein 1		810	III	A±&B±	17																			Cytoplasm	unclassified						Cellular Growth and Proliferation					proliferation of cells		proliferation
5631	PRPS1	phosphoribosyl pyrophosphate synthetase 1; phosphoribosyl pyrophosphate synthetase 1-like 1		811	III	A±&B±	17																				carbohydrate kinase	nucleobase, nucleoside, nucleotide and nucleic acid metabolic process	kinase activity;ligase activity					Nucleic Acid Metabolism,Small Molecule Biochemistry				metabolism of purine base,biosynthesis of purine nucleotide
10471	PFDN6	prefoldin subunit 6		812	III	A±&B±	17																			Cytoplasm	unclassified
4001	LMNB1	lamin B1		813	III	A±&B±	17																			Nucleus	structural protein	cellular component morphogenesis;cellular component morphogenesis;cellular component morphogenesis	structural constituent of cytoskeleton	intermediate filament cytoskeleton	FAS signaling pathway->Nuclear Lamin;;		Cell Death					cell death of eukaryotic cells,apoptosis of eukaryotic cells,cell death of cell lines,apoptosis of cell lines,apoptosis of tumor cell lines,cell death of tumor cell lines			apoptosis,cell death
91768	CABLES1	Cdk5 and Abl enzyme substrate 1		814	III	A±&AB±	18																			Nucleus	unclassified						Cellular Development,Cellular Growth and Proliferation		,Reproductive System Development and Function			proliferation of eukaryotic cells,proliferation of cells,growth of eukaryotic cells,growth of cell lines,proliferation of normal cells,growth of tumor cell lines,growth of cells,colony formation of cells,colony formation of eukaryotic cells,colony formation of cell lines,proliferation of endometrial cells,colony formation of tumor cell lines,growth of cervical cancer cell lines		colony formation,growth,proliferation			developmental process,growth
5308	PITX2	paired-like homeodomain 2		815	III	A±&AB±	18																			Nucleus	homeobox transcription factor	nucleobase, nucleoside, nucleotide and nucleic acid metabolic process;segment specification;ectoderm development;gut mesoderm development;embryonic development;skeletal system development;nervous system development;heart development;muscle organ development	DNA binding;transcription factor activity					Gene Expression				transcription											transcription
7481	WNT11	wingless-type MMTV integration site family, member 11		816	III	A±&AB±	18																			Extracellular Space	signaling molecule	cell surface receptor linked signal transduction;cell-cell signaling;signal transduction;cell-cell signaling	receptor binding		Cadherin signaling pathway->Wingless-type MMTV integration site family member;;Alzheimer disease-presenilin pathway->Wingless-type protein;;Wnt signaling pathway->Wingless-type MMTV integration site family member;;;;		Cell Death					cell death of eukaryotic cells,apoptosis of eukaryotic cells,cell death of cell lines,apoptosis of cell lines,apoptosis of tumor cell lines,cell death of tumor cell lines,survival of eukaryotic cells,survival of cells,survival of cell lines,survival of breast cancer cell lines,survival of tumor cell lines,cell death of breast cancer cell lines			apoptosis,cell death,survival
2706	GJB2	gap junction protein, beta 2, 26kDa		817	III	A±&AB±	18																			Plasma Membrane	gap junction	signal transduction;signal transduction	gap junction channel activity	gap junction			Cell-To-Cell Signaling and Interaction,Cellular Growth and Proliferation					growth of cells,signaling of cells		growth					signaling
91683	SYT12	synaptotagmin XII		818	III	A±&AB±	18																			Plasma Membrane	membrane trafficking regulatory protein	neurotransmitter secretion;intracellular protein transport;exocytosis;signal transduction;synaptic transmission;signal transduction;cell-cell signaling			Synaptic_vesicle_trafficking->Synaptotagmin;;
7851	MALL	mal, T-cell differentiation protein-like		819	III	A±&AB±	18																			Plasma Membrane	myelin protein	neurological system process;intracellular protein transport;vesicle-mediated transport	structural constituent of myelin sheath
7042	TGFB2	transforming growth factor, beta 2		820	III	A±&AB±	18																			Extracellular Space	growth factor	cell surface receptor linked signal transduction;signal transduction;ectoderm development;mesoderm development;skeletal system development;heart development;muscle organ development	receptor binding		TGF-beta signaling pathway->Transforming growth factor beta;;		Cell Cycle,Cell Death,Cell Morphology,Cell-mediated Immune Response,Cell-To-Cell Signaling and Interaction,Cellular Assembly and Organization,Cellular Development,Cellular Function and Maintenance,Cellular Growth and Proliferation,Cellular Movement	Carbohydrate Metabolism,DNA Replication, Recombination, and Repair,Gene Expression,Molecular Transport,Post-Translational Modification,Protein Trafficking,Small Molecule Biochemistry	Antigen Presentation,Cardiovascular System Development and Function,Connective Tissue Development and Function,Hair and Skin Development and Function,Hematological System Development and Function,Hematopoiesis,Immune Cell Trafficking,Inflammatory Response,Lymphoid Tissue Structure and Development,Organ Development,Organ Morphology,Organismal Development,Skeletal and Muscular System Development an…			proliferation of eukaryotic cells,proliferation of cells,growth of eukaryotic cells,cell death of eukaryotic cells,migration of cells,migration of eukaryotic cells,apoptosis of eukaryotic cells,proliferation of normal cells,growth of cells,cell death of cell lines,apoptosis of cell lines,apoptosis of tumor cell lines,migration of normal cells,cell death of tumor cell lines,cell death of normal ce…		colony formation,growth,proliferation	apoptosis,cell death	cell movement,chemotaxis,migration	angiogenesis,apoptosis,cell death,development,developmental process,differentiation,growth,morphogenesis	cell cycle progression,cell division process	activation,formation,signaling	morphogenesis			expression of mRNA,expression of synthetic promoter
1767	DNAH5	dynein, axonemal, heavy chain 5		821	III	A±&AB±	18																				hydrolase	spermatogenesis;fertilization;intracellular protein transport;vesicle-mediated transport;mitosis;cell motion;mitosis;chromosome segregation;cellular component morphogenesis;cellular component morphogenesis;cellular component morphogenesis	microtubule motor activity;hydrolase activity;structural constituent of cytoskeleton	microtubule	Huntington disease->Dynein complex;;
3575	IL7R	interleukin 7 receptor		822	III	A±&AB±	18																			Plasma Membrane	unclassified						Cell Death,Cell Signaling,Cell-mediated Immune Response,Cellular Development,Cellular Function and Maintenance,Cellular Growth and Proliferation		,Connective Tissue Development and Function,Hematological System Development and Function,Hematopoiesis,Inflammatory Response,Skeletal and Muscular System Development and Function	cell surface receptor linked signal transduction		proliferation of eukaryotic cells,proliferation of cells,cell death of eukaryotic cells,apoptosis of eukaryotic cells,proliferation of normal cells,formation of osteoclasts,formation of cells,cell death of normal cells,formation of normal cells,apoptosis of normal cells,formation of eukaryotic cells,cell surface receptor linked signal transduction		formation,proliferation	apoptosis,cell death		apoptosis,cell death,development,developmental process				cell surface receptor linked signal transduction
3725	JUN	jun oncogene		823	III	A±&AB±	18																			Nucleus	transcription factor	cell cycle;intracellular signaling cascade;nucleobase, nucleoside, nucleotide and nucleic acid metabolic process;cell cycle;signal transduction	DNA binding;transcription factor activity		Toll receptor signaling pathway->activator protein-1;;Huntington disease->c-Jun;;Inflammation mediated by chemokine and cytokine signaling pathway->Activator protein-1;;Apoptosis signaling pathway->c-Jun;;Oxidative stress response->jun sarcoma virus 17 oncogene homolog;;Angiogenesis->c-Jun Transcription Factor;;TGF-beta signaling pathway->Co-activators or corepressors;;T cell activation->jun;;B c…		Cell Death,Cellular Development,Cellular Growth and Proliferation,Cellular Movement	DNA Replication, Recombination, and Repair,Gene Expression,Molecular Transport,Protein Trafficking	,Hematological System Development and Function,Hematopoiesis,Infection Mechanism			proliferation of eukaryotic cells,proliferation of cells,growth of eukaryotic cells,growth of cell lines,proliferation of cell lines,cell death of eukaryotic cells,migration of cells,migration of eukaryotic cells,apoptosis of eukaryotic cells,growth of tumor cell lines,growth of cells,cell death of cell lines,proliferation of tumor cell lines,movement of cell lines,migration of cell lines,apoptos…		growth,proliferation	apoptosis,cell death	cell movement,chemotaxis,homing,migration	developmental process,differentiation,growth						activation of AP1 response element,activation of ATF binding site,activation of Ets element,activation of serum response element,activation of synthetic promoter,activation of TATA box,activation of TPA response element,binding of androgen-responsive element,binding of DNA,binding of NFkB binding site,expression of AP1 consensus site,expression of synthetic promoter,repression of minimal viral pr…
84419	C15orf48	chromosome 15 open reading frame 48 (C15orf48), transcript variant 2, mRNA		824	III	A±&AB±	18																			Nucleus	oxidoreductase	metabolic process	oxidoreductase activity
59284	CACNG7	calcium channel, voltage-dependent, gamma subunit 7		825	III	A±&AB±	18																			Plasma Membrane	calcium channel	cation transport	cation transmembrane transporter activity;voltage-gated calcium channel activity;cation channel activity		Ionotropic glutamate receptor pathway->stargazin;;
80144	FRAS1	Fraser syndrome 1		826	III	A±&AB±	18																			Extracellular Space	signaling molecule	fertilization;immune system process;sensory perception;cell adhesion;cell adhesion;cellular component morphogenesis;cellular component morphogenesis;dorsal/ventral axis specification;cellular component morphogenesis;blood coagulation	receptor binding	extracellular matrix
64759	TNS3	tensin 3		827	III	A±&AB±	18																				protein phosphatase	immune system process;induction of apoptosis;cell cycle;signal transduction;cell adhesion;lipid metabolic process;protein metabolic process;cell cycle;signal transduction;cell adhesion	hydrolase activity, acting on ester bonds;phosphatase activity
11078	TRIOBP	TRIO and F-actin binding protein		828	III	A±&AB±	18																			Nucleus	G-protein modulator	cell surface receptor linked signal transduction;signal transduction;cellular component morphogenesis;cellular component morphogenesis;cellular component morphogenesis	structural constituent of cytoskeleton;protein binding;small GTPase regulator activity	actin cytoskeleton
79365	BHLHE41	basic helix-loop-helix family, member e41		829	III	A±&AB±	18																			Nucleus	basic helix-loop-helix transcription factor	nucleobase, nucleoside, nucleotide and nucleic acid metabolic process;segment specification;ectoderm development;nervous system development	DNA binding;transcription factor activity					Gene Expression				transcription											transcription
5376	PMP22	peripheral myelin protein 22		830	III	A±&AB±	18																			Plasma Membrane	cytoskeletal protein	neurological system process;apoptosis;cell cycle;cell cycle;cellular component morphogenesis;cellular component morphogenesis;cellular component morphogenesis	structural constituent of cytoskeleton	cytoskeleton			Cell Death,Cell Morphology,Cellular Development,Cellular Growth and Proliferation,Cellular Movement		,Embryonic Development,Nervous System Development and Function,Renal and Urological System Development and Function			growth of eukaryotic cells,growth of cell lines,cell death of eukaryotic cells,migration of cells,migration of eukaryotic cells,growth of cells,cell death of cell lines,migration of normal cells,morphology of cells,morphology of eukaryotic cells,migration of epithelial cells,morphology of cell lines,cell death of epithelial cell lines,cell spreading,cell death of embryonic cell lines		growth	cell death	migration	developmental process,growth			cell spreading,electrical resistance,morphology
91107	TRIM47	tripartite motif-containing 47		831	III	A±&AB±	18																				ribonucleoprotein	spermatogenesis;neurotransmitter secretion;intracellular protein transport;exocytosis;cell cycle;signal transduction;synaptic transmission;carbohydrate metabolic process;protein metabolic process;cell cycle;signal transduction;cell-cell signaling;dorsal/ventral axis specification;mesoderm development;mammary gland development	ubiquitin-protein ligase activity;structural constituent of cytoskeleton;RNA binding;cytoskeletal protein binding	microtubule;ribonucleoprotein complex
399726	C10orf114	chromosome 10 open reading frame 114 (C10orf114), mRNA		832	III	A±&AB±	18																				unclassified
360	AQP3	aquaporin 3 (Gill blood group)		833	III	A±&AB±	18																			Plasma Membrane	transporter	transport;lipid metabolic process	transmembrane transporter activity				Cell Death,Cell Morphology		Embryonic Development,Renal and Urological System Development and Function,Reproductive System Development and Function			survival of eukaryotic cells,survival of cells,survival of cell lines,permeability of eukaryotic cells,survival of tumor cell lines,permeability of normal cells,survival of embryonic cell lines,osmotic water permeability of oocytes,permeability of lung cells			survival					osmotic water permeability
3685	ITGAV	integrin, alpha V (vitronectin receptor, alpha polypeptide, antigen CD51)		834	III	A±&AB±	18																			Plasma Membrane	cell adhesion molecule	cell adhesion;cell adhesion			Integrin signalling pathway->Integrin alpha;;		Cell Death,Cell Morphology,Cell-To-Cell Signaling and Interaction,Cellular Compromise,Cellular Development,Cellular Function and Maintenance,Cellular Growth and Proliferation,Cellular Movement	Gene Expression	Cardiovascular System Development and Function,Connective Tissue Development and Function,Embryonic Development,Hair and Skin Development and Function,Hematological System Development and Function,Hematopoiesis,Hypersensitivity Response,Immune Cell Trafficking,Inflammatory Response,Renal and Urological System Development and Function,Tumor Morphology			proliferation of eukaryotic cells,proliferation of cells,growth of eukaryotic cells,proliferation of cell lines,cell death of eukaryotic cells,migration of cells,migration of eukaryotic cells,apoptosis of eukaryotic cells,growth of cells,cell death of cell lines,proliferation of tumor cell lines,movement of cell lines,migration of cell lines,apoptosis of cell lines,invasion of tumor cell lines,in…		colony formation,growth,proliferation	anoikis,apoptosis,cell death	cell movement,chemotaxis,homing,invasion,migration,transmigration	cell spreading,development,developmental process,growth,morphogenesis,shape change		activation,adhesion,attachment,binding	cell spreading,morphogenesis,shape change			transcription
3164	NR4A1	nuclear receptor subfamily 4, group A, member 1		835	III	A±&AB±	18																			Nucleus	nuclear hormone receptor	immune system process;signal transduction;nucleobase, nucleoside, nucleotide and nucleic acid metabolic process;signal transduction;ectoderm development;response to stress	ligand-dependent nuclear receptor activity;DNA binding;transcription factor activity				Cell Cycle,Cell Death,Cell Morphology,Cellular Development,Cellular Growth and Proliferation	DNA Replication, Recombination, and Repair	Cardiovascular System Development and Function,			proliferation of eukaryotic cells,proliferation of cells,proliferation of cell lines,cell death of eukaryotic cells,apoptosis of eukaryotic cells,cell death of cell lines,proliferation of tumor cell lines,apoptosis of cell lines,cell division process of eukaryotic cells,apoptosis of tumor cell lines,cell death of tumor cell lines,tubulation of eukaryotic cells,tubulation of endothelial cell lines…		proliferation	apoptosis,cell death,killing,survival		developmental process,tubulation	cell cycle progression,cell division process		tubulation
23336	SYNM	synemin, intermediate filament protein		836	III	A±&AB±	18																			Cytoplasm	structural protein	cellular component morphogenesis;cellular component morphogenesis;ectoderm development;cellular component morphogenesis	structural constituent of cytoskeleton	intermediate filament cytoskeleton			Cell Morphology,Cellular Assembly and Organization,Cellular Development,Cellular Growth and Proliferation,Cellular Movement					proliferation of eukaryotic cells,proliferation of cells,proliferation of cell lines,migration of cells,migration of eukaryotic cells,proliferation of tumor cell lines,movement of cell lines,migration of cell lines,movement of tumor cell lines,migration of tumor cell lines,shape change of eukaryotic cells,morphogenesis of cells,cell spreading,shape change of tumor cell lines,cell spreading of euk…		proliferation		migration,movement	cell spreading,development,morphogenesis,shape change			cell spreading,morphogenesis,shape change
182	JAG1	jagged 1 (Alagille syndrome)		837	III	A±&AB±	18																			Extracellular Space	transcription factor	immune system process;intracellular protein transport;endocytosis;signal transduction;cell-cell signaling;cell-matrix adhesion;cell-cell adhesion;nucleobase, nucleoside, nucleotide and nucleic acid metabolic process;cell motion;signal transduction;cell-cell signaling;cell-matrix adhesion;cell-cell adhesion;ectoderm development;nervous system development	receptor activity;extracellular matrix structural constituent;DNA binding;receptor binding;transcription factor activity	extracellular matrix	Angiogenesis->Delta;;Notch signaling pathway->Serrate;;Notch signaling pathway->Serrate and Notch extracellular fragment;;;;		Cell Death,Cellular Development,Cellular Growth and Proliferation	Gene Expression,Post-Translational Modification	,Tumor Morphology			proliferation of eukaryotic cells,proliferation of cells,proliferation of cell lines,cell death of eukaryotic cells,apoptosis of eukaryotic cells,proliferation of normal cells,cell death of cell lines,proliferation of tumor cell lines,apoptosis of cell lines,apoptosis of tumor cell lines,cell death of tumor cell lines,cell death of brain cancer cell lines,proliferation of stem cells,activation of…		proliferation	apoptosis,cell death		developmental process,epithelial-mesenchymal transition						expression of mRNA
597	BCL2A1	BCL2-related protein A1		838	III	A±&AB±	18																			Cytoplasm	signaling molecule	gamete generation;induction of apoptosis;negative regulation of apoptosis;cell cycle;cell cycle;mesoderm development;hemopoiesis	receptor binding		Apoptosis signaling pathway->Bcl2-related protein A1;;		Cell Death,Cell-To-Cell Signaling and Interaction,Cellular Growth and Proliferation		Cardiovascular System Development and Function,Embryonic Development			proliferation of eukaryotic cells,proliferation of cells,cell death of eukaryotic cells,apoptosis of eukaryotic cells,proliferation of normal cells,cell death of cell lines,apoptosis of cell lines,apoptosis of tumor cell lines,cell death of tumor cell lines,cell death of normal cells,apoptosis of normal cells,activation of cells,activation of eukaryotic cells,activation of normal cells,survival o…		proliferation	apoptosis,cell death,cell viability,inhibition,survival				activation
85449	KIAA1755	KIAA1755		839	III	A±&AB±	18																				unclassified
6000	RGS7	regulator of G-protein signaling 7		840	III	A±&AB±	18																			Cytoplasm	G-protein modulator	cell surface receptor linked signal transduction;signal transduction;dorsal/ventral axis specification	protein binding;small GTPase regulator activity		Heterotrimeric G-protein signaling pathway-Gi alpha and Gs alpha mediated pathway->Regulator of G-protein signaling;;Heterotrimeric G-protein signaling pathway-Gq alpha and Go alpha mediated pathway->Regulator of G-protein signaling;;;
728224	KRTAP4-8	keratin associated protein 4-6; keratin associated protein 4-7; keratin associated protein 4-8; keratin associated protein 4-11		841	III	A±&AB±	18																				structural protein	cellular component morphogenesis;cellular component morphogenesis;cellular component morphogenesis	structural constituent of cytoskeleton	intermediate filament cytoskeleton
129446	XIRP2	xin actin-binding repeat containing 2		842	III	A±&AB±	18																				actin family cytoskeletal protein	cellular component morphogenesis;cellular component morphogenesis;cellular component morphogenesis	structural constituent of cytoskeleton	actin cytoskeleton
3885	KRT34	keratin 34		843	III	A±&AB±	18																			Cytoplasm	structural protein	cellular component morphogenesis;cellular component morphogenesis;ectoderm development;cellular component morphogenesis	structural constituent of cytoskeleton	intermediate filament cytoskeleton					Hair and Skin Development and Function,Organ Development
284217	LAMA1	laminin, alpha 1		844	III	A±&AB±	18																			Extracellular Space	unclassified						Cellular Growth and Proliferation					proliferation of eukaryotic cells,proliferation of cells,proliferation of normal cells,proliferation of epithelial cells		proliferation
55894	DEFB103B	defensin, beta 103A		845	III	A±&AB±	18																			Extracellular Space	unclassified						Cell Death,Cell Signaling,Cell-mediated Immune Response,Cellular Movement	Molecular Transport,Vitamin and Mineral Metabolism	Antigen Presentation,Hematological System Development and Function,Hematopoiesis,Immune Cell Trafficking,Inflammatory Response,Lymphoid Tissue Structure and Development	flux of Ca2+		migration of cells,migration of eukaryotic cells,movement of cell lines,migration of cell lines,migration of normal cells,inflammatory response,chemotaxis,cell movement of normal cells,cell movement of tumor cell lines,chemotaxis of normal cells,cell movement of eukaryotic cells,chemotaxis of cells,survival of cells,chemotaxis of eukaryotic cells,flux of Ca2+,homing of tumor cell lines,cell movem…			survival	cell movement,chemotaxis,homing,migration					flux of Ca2+
79974	C7orf58	chromosome 7 open reading frame 58 (C7orf58), transcript variant 1, mRNA		846	III	A±&AB±	18																			Cytoplasm	unclassified
164781	WDR69	WD repeat domain 69		847	III	A±&AB±	18																				mRNA processing factor	nucleobase, nucleoside, nucleotide and nucleic acid metabolic process;protein metabolic process;ectoderm development;nervous system development;RNA localization	hydrolase activity, acting on ester bonds;ubiquitin-protein ligase activity;RNA splicing factor activity, transesterification mechanism;RNA binding;protein binding;kinase inhibitor activity;kinase regulator activity
58538	MPP4	membrane protein, palmitoylated 4 (MAGUK p55 subfamily member 4)		848	III	A±&AB±	18																			Cytoplasm	nucleotide kinase	asymmetric protein localization	kinase activity	cell junction
57458	TMCC3	transmembrane and coiled-coil domain family 3		849	III	A±&AB±	18																				unclassified
440068	CARD17	caspase recruitment domain family, member 17		850	III	A±&AB±	18																				unclassified
1075	CTSC	cathepsin C		851	III	A±&AB±	18																			Cytoplasm	cysteine protease	immune system process;cell adhesion;protein metabolic process;cell adhesion;cellular defense response	peptidase activity				Cellular Growth and Proliferation		Inflammatory Response			growth of cells		growth
26191	PTPN22	protein tyrosine phosphatase, non-receptor type 22 (lymphoid)		852	III	A±&AB±	18																			Cytoplasm	receptor	immune system process;intracellular protein transport;mitosis;cell surface receptor linked signal transduction;intracellular signaling cascade;cell-matrix adhesion;cell-cell adhesion;protein metabolic process;cytokinesis;cell motion;mitosis;signal transduction;cell-matrix adhesion;cell-cell adhesion;cellular component morphogenesis;cellular component morphogenesis;ectoderm development;cellular co…	hydrolase activity, acting on ester bonds;phosphatase activity;receptor activity				Cell Death,Cell Signaling,Cellular Development,Cellular Growth and Proliferation	Gene Expression,Post-Translational Modification		tyrosine phosphorylation of protein		growth of eukaryotic cells,growth of cell lines,growth of tumor cell lines,growth of cells,survival of cell lines,survival of tumor cell lines,survival of cells,survival of eukaryotic cells,tyrosine phosphorylation of protein		growth	survival		developmental process,growth				tyrosine phosphorylation of protein		activation of synthetic promoter
4286	MITF	microphthalmia-associated transcription factor		853	III	A±&AB±	18																			Nucleus	basic helix-loop-helix transcription factor	nucleobase, nucleoside, nucleotide and nucleic acid metabolic process	DNA binding;transcription factor activity					Gene Expression				transcription											transcription
3872	KRT17	keratin 17		854	III	A±&AB±	18																			Cytoplasm	structural protein	cellular component morphogenesis;cellular component morphogenesis;ectoderm development;cellular component morphogenesis	structural constituent of cytoskeleton	intermediate filament cytoskeleton					Hair and Skin Development and Function,Organ Development
168667	BMPER	BMP binding endothelial regulator		855	III	A±&AB±	18																			Extracellular Space	signaling molecule	fertilization;immune system process;sensory perception;cell adhesion;cell adhesion;cellular component morphogenesis;cellular component morphogenesis;dorsal/ventral axis specification;cellular component morphogenesis;blood coagulation	receptor binding	extracellular matrix
3884	KRT33B	keratin 33B		856	III	A±&AB±	18																				structural protein	cellular component morphogenesis;cellular component morphogenesis;ectoderm development;cellular component morphogenesis	structural constituent of cytoskeleton	intermediate filament cytoskeleton
5618	PRLR	prolactin receptor		857	III	A±&AB±	18																			Plasma Membrane	signaling molecule	B cell mediated immunity;cell surface receptor linked signal transduction;intracellular signaling cascade;cell-cell signaling;signal transduction;cell-cell signaling;ectoderm development;mesoderm development;nervous system development;hemopoiesis;mammary gland development;response to stimulus	cytokine receptor activity;receptor binding				Cell Death,Cellular Development,Cellular Growth and Proliferation		,Connective Tissue Development and Function,Hematological System Development and Function			proliferation of eukaryotic cells,proliferation of cells,growth of eukaryotic cells,growth of cell lines,proliferation of cell lines,cell death of eukaryotic cells,apoptosis of eukaryotic cells,growth of cells,cell death of cell lines,apoptosis of cell lines,growth of fibroblast cell lines		growth,proliferation	apoptosis,cell death		developmental process,growth
8038	ADAM12	ADAM metallopeptidase domain 12		858	III	A±&AB±	18																			Plasma Membrane	metalloprotease	fertilization;neurological system process;apoptosis;signal transduction;cell-cell adhesion;protein metabolic process;signal transduction;cell-cell adhesion;mesoderm development;heart development	peptidase activity				Cell Death,Cell-To-Cell Signaling and Interaction,Cellular Growth and Proliferation	Protein Degradation	Skeletal and Muscular System Development and Function,Tissue Development			cell death of eukaryotic cells,apoptosis of eukaryotic cells,growth of cells,formation of cells,formation of normal cells,formation of eukaryotic cells,adhesion of eukaryotic cells,adhesion of cells,apoptosis of tumor cells,adhesion of carcinoma cell lines,adhesion of cell lines,adhesion of tumor cell lines,adhesion of normal cells		formation,growth	apoptosis,cell death				adhesion
116071	BATF2	basic leucine zipper transcription factor, ATF-like 2		859	III	A±&AB±	18																				CREB transcription factor	immune system process;neurological system process;induction of apoptosis;nucleobase, nucleoside, nucleotide and nucleic acid metabolic process	DNA binding;transcription factor activity
6695	SPOCK1	sparc/osteonectin, cwcv and kazal-like domains proteoglycan (testican) 1		860	III	A±&AB±	18																			Extracellular Space	cysteine protease inhibitor		calcium ion binding;protein binding;peptidase inhibitor activity				Cell-To-Cell Signaling and Interaction,Cellular Growth and Proliferation,Cellular Movement		Tissue Development			proliferation of cells,adhesion of cells,cell movement		proliferation		cell movement			adhesion
55222	LRRC20	leucine rich repeat containing 20		861	III	A±&AB±	18																				unclassified
8738	CRADD	CASP2 and RIPK1 domain containing adaptor with death domain		862	III	A±&AB±	18																			Cytoplasm	unclassified				Apoptosis signaling pathway->RIP associated ICH-1/CED homologous protein with death domain;;		Cell Death					cell death,apoptosis			apoptosis,cell death
50617	ATP6V0A4	ATPase, H+ transporting, lysosomal V0 subunit a4		863	III	A±&AB±	18																			Cytoplasm	ATP synthase	immune system process;cation transport;cellular defense response	hydrolase activity;cation transmembrane transporter activity;hydrogen ion transmembrane transporter activity				Cellular Movement					invasion of tumor cell lines,invasion of cells,invasion of eukaryotic cells,invasion of cell lines,invasion of breast cancer cell lines				invasion
154	ADRB2	adrenergic, beta-2-, receptor, surface		864	III	A±&AB±	18																			Plasma Membrane	G-protein coupled receptor	muscle contraction;blood circulation;neurological system process;lysosomal transport;intracellular protein transport;endocytosis;apoptosis;cell surface receptor linked signal transduction;intracellular signaling cascade;cell-cell signaling;cell motion;signal transduction;cell-cell signaling	G-protein coupled receptor activity		Beta2 adrenergic receptor signaling pathway->Beta2;;Heterotrimeric G-protein signaling pathway-Gi alpha and Gs alpha mediated pathway->Gs-protein coupled receptor;;;		Cell Morphology,Cell Signaling,Cell-To-Cell Signaling and Interaction,Cellular Movement	Carbohydrate Metabolism,Lipid Metabolism,Molecular Transport,Nucleic Acid Metabolism,Small Molecule Biochemistry	Hematological System Development and Function,Hematopoiesis,Tissue Development	activation of MAP kinase,generation of cyclic AMP,production of cyclic AMP,quantity of cyclic AMP		migration of cells,migration of eukaryotic cells,migration of normal cells,quantity of cyclic AMP,adhesion of eukaryotic cells,adhesion of cells,migration of epithelial cells,contraction of cells,production of cyclic AMP,adhesion of normal cells,lipolysis,lipolysis of lipid,hydrolysis of lipid,activation of MAP kinase,generation of cyclic AMP,volume of fat,metabolic process of fatty acid				migration			adhesion	contraction	activation of MAP kinase,generation of cyclic AMP,production of cyclic AMP,quantity of cyclic AMP
116328	C8orf34	chromosome 8 open reading frame 34 (C8orf34), mRNA dbj|AB056652.1| vest-1 mRNA, complete cds		865	III	A±&AB±	18																				unclassified
5576	PRKAR2A	protein kinase, cAMP-dependent, regulatory, type II, alpha		866	III	A±&AB±	18																			Cytoplasm	kinase modulator	signal transduction;protein metabolic process;signal transduction	protein binding;kinase regulator activity		Heterotrimeric G-protein signaling pathway-Gi alpha and Gs alpha mediated pathway->Protein kinase A, regulatory subunit;;Transcription regulation by bZIP transcription factor->Protein Kinase A;;Beta1 adrenergic receptor signaling pathway->PKA;;GABA-B_receptor_II_signaling->cAMP-dependent protein kinase;;Metabotropic glutamate receptor group II pathway->Protein Kinase A;;Endothelin signaling pathw…			Gene Expression															activation of synthetic promoter
23092	ARHGAP26	Rho GTPase activating protein 26		867	III	A±&AB±	18																			Cytoplasm	G-protein modulator	signal transduction;cell-cell adhesion;signal transduction;cell-cell adhesion	protein binding;small GTPase regulator activity		PDGF signaling pathway->GTPase-activating protein Rho;;Integrin signalling pathway->GTPase regulator associated with FAK;;;
114826	SMYD4	SET and MYND domain containing 4		868	III	A±&AB±	18																				transcription cofactor	nucleobase, nucleoside, nucleotide and nucleic acid metabolic process	DNA binding;transcription factor activity;transcription cofactor activity				Cellular Development,Cellular Growth and Proliferation		,Reproductive System Development and Function			growth of cell lines,growth of eukaryotic cells,growth of cells,growth of breast cell lines		growth			growth
55344	PLCXD1	phosphatidylinositol-specific phospholipase C, X domain containing 1		869	III	A±&AB±	18																				unclassified
58472	SQRDL	sulfide quinone reductase-like (yeast)		870	III	A±&AB±	18																			Cytoplasm	reductase	sulfur metabolic process	oxidoreductase activity
5138	PDE2A	phosphodiesterase 2A, cGMP-stimulated		871	III	A±&AB±	18																			Cytoplasm	phosphodiesterase	visual perception;sensory perception;signal transduction;nucleobase, nucleoside, nucleotide and nucleic acid metabolic process;signal transduction	hydrolase activity, acting on ester bonds				Cellular Growth and Proliferation,Cellular Movement		Cardiovascular System Development and Function,Organismal Development			proliferation of eukaryotic cells,proliferation of cells,proliferation of cell lines,migration of cells,migration of eukaryotic cells,migration of normal cells,migration of endothelial cells,proliferation of endothelial cell lines		proliferation		migration
26207	PITPNC1	phosphatidylinositol transfer protein, cytoplasmic 1		872	III	A±&AB±	18																			Cytoplasm	transporter	visual perception;sensory perception;lipid transport;lipid metabolic process	transmembrane transporter activity					Carbohydrate Metabolism,Lipid Metabolism,Molecular Transport,Small Molecule Biochemistry				translocation of phosphatidylinositol
91624	NEXN	nexilin (F actin binding protein)		873	III	B±&AB±	19																			Plasma Membrane	protein kinase	induction of apoptosis;cell adhesion;protein metabolic process;cell adhesion;cellular component morphogenesis;cellular component morphogenesis;mesoderm development;cellular component morphogenesis;heart development	kinase activity				Cellular Movement					migration of cells				migration
51575	ESF1	similar to ABT1-associated protein; ESF1, nucleolar pre-rRNA processing protein, homolog (S. cerevisiae)		874	III	B±&AB±	19																			Nucleus	unclassified
5209	PFKFB3	6-phosphofructo-2-kinase/fructose-2,6-biphosphatase 3		875	III	B±&AB±	19																			Cytoplasm	carbohydrate phosphatase	carbohydrate metabolic process	hydrolase activity, acting on ester bonds;phosphatase activity				Cellular Growth and Proliferation					proliferation of eukaryotic cells,proliferation of cells,proliferation of cell lines,proliferation of tumor cell lines,proliferation of cervical cancer cell lines		proliferation
80184	CEP290	centrosomal protein 290kDa		876	III	B±&AB±	19																			Cytoplasm	unclassified
2673	GFPT1	glutamine-fructose-6-phosphate transaminase 1		877	III	B±&AB±	19																			Cytoplasm	transaminase	carbohydrate metabolic process	transaminase activity		O-antigen biosynthesis->Fructose-6-phosphate aminotransferase;;N-acetylglucosamine metabolism->Fructose-6-phosphate aminotransferase;;;			Carbohydrate Metabolism,Gene Expression,Small Molecule Biochemistry				binding of glucose response element,metabolism of fructose-6-phosphate											binding of glucose response element
389432	SAMD5	sterile alpha motif domain containing 5		878	III	B±&AB±	19																				unclassified
58480	RHOU	ras homolog gene family, member U		879	III	B±&AB±	19																			Cytoplasm	small GTPase	intracellular protein transport;endocytosis;cell surface receptor linked signal transduction;intracellular signaling cascade;signal transduction	GTPase activity;protein binding		Cytoskeletal regulation by Rho GTPase->Cell division cycle 42;;Axon guidance mediated by netrin->Cell division cycle 42;;;
8303	SNN	stannin		880	III	B±&AB±	19																			Plasma Membrane	unclassified
81786	TRIM7	tripartite motif-containing 7		881	III	B±&AB±	19																			Cytoplasm	nucleic acid binding	neurotransmitter secretion;intracellular protein transport;exocytosis;cell cycle;signal transduction;synaptic transmission;carbohydrate metabolic process;protein metabolic process;cell cycle;signal transduction;cell-cell signaling;dorsal/ventral axis specification;mesoderm development;mammary gland development	ubiquitin-protein ligase activity;structural constituent of cytoskeleton;nucleic acid binding;cytoskeletal protein binding	microtubule
344558	SH3RF3	SH3 domain containing ring finger 3		882	III	B±&AB±	19																				cytoskeletal protein	neurological system process;synaptic transmission;cell-cell signaling	structural constituent of cytoskeleton	cytoskeleton
10529	NEBL	nebulette		883	III	B±&AB±	19																			Cytoplasm	non-motor actin binding protein	muscle contraction	structural constituent of cytoskeleton;cytoskeletal protein binding	actin cytoskeleton
123920	CMTM3	CKLF-like MARVEL transmembrane domain containing 3		884	III	B±&AB±	19																				myelin protein	neurological system process	structural constituent of myelin sheath
25960	GPR124	G protein-coupled receptor 124		885	III	B±&AB±	19																			Plasma Membrane	G-protein coupled receptor	immune system process;neurotransmitter secretion;intracellular protein transport;exocytosis;cell surface receptor linked signal transduction;synaptic transmission;cell adhesion;signal transduction;cell-cell signaling;cell adhesion;mesoderm development;angiogenesis;heart development	G-protein coupled receptor activity
54797	MED18	mediator complex subunit 18		886	III	B±&AB±	19																			Nucleus	DNA polymerase processivity factor	nucleobase, nucleoside, nucleotide and nucleic acid metabolic process	nucleic acid binding;DNA polymerase processivity factor activity
80025	PANK2	pantothenate kinase 2		887	III	B±&AB±	19																			Cytoplasm	kinase	coenzyme metabolic process	kinase activity		Coenzyme A biosynthesis->Pantothenate kinase;;
56339	METTL3	methyltransferase like 3		888	III	B±&AB±	19																			Nucleus	RNA methyltransferase	nucleobase, nucleoside, nucleotide and nucleic acid metabolic process	methyltransferase activity;nucleic acid binding				Cellular Growth and Proliferation					growth of cells		growth
5930	RBBP6	retinoblastoma binding protein 6		889	III	B±&AB±	19																			Nucleus	nuclease	nucleobase, nucleoside, nucleotide and nucleic acid metabolic process	hydrolase activity, acting on ester bonds;nucleic acid binding				Cell Death,Cellular Development,Cellular Growth and Proliferation					growth of eukaryotic cells,growth of cell lines,cell death of eukaryotic cells,apoptosis of eukaryotic cells,growth of cells,growth of tumor cell lines,cell death of cell lines,cell death of tumor cell lines,apoptosis of cell lines,apoptosis of tumor cell lines		growth	apoptosis,cell death		developmental process,growth
23037	PDZD2	PDZ domain containing 2		890	III	B±&AB±	19																			Plasma Membrane	interleukin superfamily	immune response;visual perception;sensory perception;ectoderm development;nervous system development;response to stimulus	receptor binding
375449	MAST4	microtubule associated serine/threonine kinase family member 4		891	III	B±&AB±	19																				protein kinase	cell cycle;intracellular signaling cascade;protein metabolic process;cell cycle;signal transduction	kinase activity
253143	PRR14L	proline rich 14-like		892	III	B±&AB±	19																				unclassified
55832	CAND1	cullin-associated and neddylation-dissociated 1		893	III	B±&AB±	19																			Cytoplasm	transcription factor	nucleobase, nucleoside, nucleotide and nucleic acid metabolic process	DNA binding;transcription factor activity				Cellular Development										differentiation
3589	IL11	interleukin 11		894	III	A±&B±&AB±	20																			Extracellular Space	unclassified				Interleukin signaling pathway->Interleukin;;		Cell Cycle,Cell-To-Cell Signaling and Interaction,Cellular Development,Cellular Growth and Proliferation,Cellular Movement	Amino Acid Metabolism,Gene Expression,Molecular Transport,Post-Translational Modification,Small Molecule Biochemistry	,Connective Tissue Development and Function,Endocrine System Development and Function,Hematological System Development and Function,Hematopoiesis,Lymphoid Tissue Structure and Development,Organismal Development,Skeletal and Muscular System Development and Function,Tissue Morphology			proliferation of eukaryotic cells,proliferation of cells,growth of eukaryotic cells,proliferation of cell lines,migration of cells,migration of eukaryotic cells,proliferation of normal cells,growth of cells,proliferation of tumor cell lines,movement of cell lines,migration of cell lines,cell division process of eukaryotic cells,formation of osteoclasts,formation of cells,migration of normal cells…		colony formation,growth,proliferation		migration,movement	adipogenesis,development,developmental process,differentiation,growth	cell cycle progression,cell division process,cell stage,mitogenesis,mitosis	activation				binding of serum inducible element,expression of synthetic promoter,transcription,transcription of synthetic promoter
[truncated: 105 more rows]
[truncated: 61 more columns]
