# Supplementary material for: Differential Regulation of Breast Cancer-Associated Genes by Progesterone Receptor Isoforms PRA and PRB in a New Bi-Inducible Breast Cancer Cell Line
Source: PLoS One. 2012 Sep 24;7(9):e45993. doi: 10.1371/journal.pone.0045993 (PMC3454371; doi:10.1371/journal.pone.0045993)
Supplement: Table S5 — Functional analyses of microarray data. The MS Excel workbook includes statistical results for the impacted biological processes (categories), functions and canonical pathways and the corresponding lists of PR isoform-regulated genes obtained through IPA knowledge database as compared to the whole human genome. In addition, PANTHER system was used to analyze the differential contribution of PR isoforms in the functions regulated by the whole PR target genes population. (XLS) [file pone.0045993.s012.xls]

## Sheet: IPA categories
Supplementary Table S5 (sheet 1)			legend:	A= induced expression of PRA (+RSL1)
Functional analyses of PR-regulated genes (Khan et al, 2012)				B= induced expression of PRB (+Dox)
IPA* system analysis : categories				AB= induced coexpression of PRA and PRB (+RSL1, +Dox)
				O= no induction of PR (-RSL1, -Dox)
				-=in the absence of progesterone (+vehicle)
				+=in the presence of progesterone (10 nM)
*Ingenuity systems Pathway Analysis				p-value range						-LOG(lowest p-value)						Genes						% of total PR-regulated genes in the category
N° sorting	Classes	Categories	max -log(p-value)	A- vs O-	B- vs O-	AB- vs O-	A+ vs A-	B+ vs B-	AB+ vs AB-	A- vs O-	B- vs O-	AB- vs O-	A+ vs A-	B+ vs B-	AB+ vs AB-	A- vs O-	B- vs O-	AB- vs O-	A+ vs A-	B+ vs B-	AB+ vs AB-	A- vs O-	B- vs O-	AB- vs O-	A+ vs A-	B+ vs B-	AB+ vs AB-
1	Cellular functions	Cellular Growth and Proliferation	15.6498	1.42E-05-3.12E-02	7.58E-04-4.97E-02	1.41E-05-2.43E-02	8.26E-14-1.3E-02	4.7E-10-2.4E-02	2.24E-16-9.78E-03	4.84771	3.12033	4.85078	13.083	9.3279	15.6498	JAK1, GLI2, CXCL1, HES1, POLM, CD63, ODC1, SERPINB2, IL7R, TBRG1, EZR, DLST, ITGAV, LAMA1, SAA1, ATM, PTX3, PDE2A, ADAMTS1, THBS1, RGS4, HBEGF, ANXA2, NFKB2, ATP8A2, MLL, AREG, MYL9 (includes EG:10398), CAPN1, BCL2A1, JAG1, LOX, IL1A, ICAM1, BMPR2, GPC4, SYNM, TRA2A, COL6A1, JUN, ARNTL2, EDN1, VIPR1, FASN, TGFB2, CASP1, HEXB, CASP8, OXTR, TPMT, LAMA5, RELB, BCL3, PDAP1, EMP1, GPR56, PMP22, ARF1, …	TRA2A, PFKFB3, ARNTL2, KIF20B, BRCA2, MCTS1, CTNNB1, MLL, ATM	DBF4B, GLI2, CXCL1, CD63, POLM, SERPINB2, TBRG1, EGR2, ITGAV, LAMA1, SMYD4, FOSL1, PRLR, SPOCK1, SAA1, PDGFRB, ATM, PTX3, PDE2A, PTPRG, METTL3, ADAMTS1, THBS1, CABLES1, HBEGF, RGS4, ANXA2, NFKB2, INHBB, ATP8A2, MLL, AREG, MYL9 (includes EG:10398), TNS4, ANKRD1, ADAM12, CAPN1, HAS2, RBBP6 (includes EG:5930), JAG1, BCL2A1, VHL, S100P, BUB3, LOX, ICAM1, MCTS1, BCAR1, SYNM, TRA2A, COL6A1, ARNTL2, EDN…	NF2, IL6, SERPINB2, LAMC1, MT2A, EZR, FOSL1, CD274, IGFBP1, SPOCK1, ICOSLG, PDE2A, PTCH1, HBEGF, IER3, TFPI2, IRS1, ITPKC, DACH1, HAS2, RPS6KA1, BCL2A1, ENC1, NRP1, DUSP6, BMPR2, GPC4, SYNM, TGM2, JUN, PTPRJ, F2RL1, MYBL1, FGF18, HNRNPA0, PRKCE, GJB2, PLAT, TACSTD2, OXTR, HEY1, CYP1A1, PPP1R15A, TOB1, F3, CYP1B1, SPRY2, CDKN1A, SEC14L2, S1PR1, NR4A1, CSF2, PHLDA1, SOCS3, PER1, JAK1, LIF, PTHLH, C…	SOCS1, NF2, HES1, SERPINB2, MT2A, EZR, CD274, FOSL1, ICOSLG, METTL3, HBEGF, IER3, AREG, IRS1, ITPKC, HAS2, CTDSPL, ENC1, NRP1, GPC4, PTPRJ, FGF18, MYBL1, PRKCE, SERPINA1, RASSF5, CASP8, FKBP5, OXTR, BMP1, PLAT, RGS16, PPP1R15A, TOB1, FRK, CYP1B1, F11R, SPRY2, CDKN1A, SEC14L2, S1PR1, CSF2, PHLDA1, SOCS3, PER1, JAK1, PTHLH, CXCL1, BCL6, CD163, CDKN1C, KLF2, ADRA1B, TNFRSF11B, EIF5A2, PTX3, IL8, ADA…	SOCS1, NF2, HES1, SERPINB2, LAMC1, MT2A, CD274, FOSL1, IGFBP1, SPOCK1, AFAP1, ICOSLG, ATM, PDGFRB, ETS1, PDE2A, TNFRSF10B, HBEGF, IER3, TFPI2, TNS4, IRS1, ITPKC, DACH1, HAS2, CTDSPL, RPS6KA1, CDC14A, BCL2A1, ENC1, NRP1, DUSP6, SOCS2, GPC4, SYNM, TGM2, JUN, PTPRJ, MYBL1, FGF18, PRKCE, SERPINA1, RASSF5, FABP3, GJB2, PLAT, HEY1, TACSTD2, OXTR, CYP1A1, ITGA2, RGS16, PPP1R15A, TOB1, F3, FRK, CYP1B1, F…	31.9048	4.28571	39.0476	55.2381	47.1429	70.4762
2	Cellular functions	Cell Death	10.6021	5.67E-06-3.3E-02	1.45E-02-4.27E-02	8.03E-04-2.96E-02	5.81E-10-1.34E-02	2.83E-09-2.4E-02	2.5E-11-9.61E-03	5.24642	1.83863	3.09528	9.23582	8.54821	10.6021	JAK1, CXCL1, LTB, HES1, BRCC3, LMNB1, ODC1, SERPINB2, IL7R, STK4, CRADD, EZR, DLST, ITGAV, SAA1, BIRC3, ATM, THBS1, HBEGF, NFKB2, ROR1, MLL, AREG, ANKRD1, HSP90AA1, BCL2A1, JAG1, CASP5, CNN2, CA2, IL1A, ICAM1, CASP4, AQP3, JUN, EDN1, FASN, CASP1, TGFB2, CASP8, TRAF1, NLRP3, LUC7L3, RELB, BCL3, EMP1, NOC2L, PMP22, RNF34, CAT, NR4A1, IL1B, MST1R, ABCC3, SNCAIP, PTPN22, MMP9	AKAP8L, BLID, PTPRG, BRCA2, CTNNB1, ATM	AKAP8L, CXCL1, LTB, SERPINB2, STK4, ITGAV, PRLR, BIRC3, SAA1, PDGFRB, ATM, PTPRG, THBS1, HBEGF, NFKB2, ROR1, MLL, AREG, ANKRD1, ADAM12, HAS2, HSP90AA1, RBBP6 (includes EG:5930), BCL2A1, JAG1, CASP5, S100P, CNN2, CA2, BLID, ICAM1, PDE7A, CASP4, MCTS1, BCAR1, DEFB103B, AQP3, EDN1, MYBL1, FASN, TGFB2, CASP1, EGLN3, CTNNB1, TRAF1, PPP2R5C, LUC7L3, PDE4C, RELB, BCL3, EMP1, NOC2L, SSTR2, RNF34, CAT, NR…	SOCS3, PHLDA1, LIF, JAK1, SGK1, UNC5B, CXCL1, GCLC, IL6, BRCC3, BCL6, LMNB1, SERPINB2, IL7R, G0S2, CRADD, MT2A, A4GALT, EZR, DLST, SIM2, ITGAV, IRS2, CD274, PRLR, CDKN1C, KLF2, TNFRSF11B, IL8, CASP3, IL6R, HBEGF, PDE4B, IER3, INHBA, RCAN1, TLR2, CBLB, BCL2L1, ADAM12, RND3, DUSP1, CALB2, CEBPD, IGFBP3, HAS2, RPS6KA1, JAG1, BCL2A1, NRP1, MAP2K6, ERCC4, BLID, ID2, IL1A, GTF2F2, UBQLN1, DUSP6, HDAC9 …	SOCS1, PHLDA1, SOCS3, JAK1, CXCL1, BAG3, LTB, HES1, BCL6, CABIN1, SERPINB2, G0S2, A4GALT, MT2A, EZR, IRS2, TNFRSF10C, CD274, CDKN1C, KLF2, AHR, TNFRSF11B, IL8, DAPK1, IL6R, CDK6, HBEGF, MALT1, IER3, TXNRD1, INHBA, RCAN1, AREG, CREB3L2, CBLB, TLR2, BCL2L1, RND3, DUSP1, CEBPD, HAS2, RBBP6 (includes EG:5930), NRP1, CA2, ID2, IL1A, HDAC9 (includes EG:9734), SOX9, EDN1, MYBL1, TNIP2, PLK2, ANTXR2, PRK…	SOCS1, SGK1, GCLC, LTB, HES1, CABIN1, SERPINB2, CRADD, MT2A, A4GALT, IRS2, TNFRSF10C, CD274, AHR, ATM, KLRC1, PDGFRB, ETS1, DAPK1, TNFRSF10B, HBEGF, IER3, HAS2, RPS6KA1, BCL2A1, NRP1, ERCC4, DUSP6, SOCS2, TGM2, AQP3, JUN, MYBL1, ANTXR2, PRKCE, HEY1, PLAT, UNC5CL, ITGA2, OBFC2A, RGS16, PPP1R15A, F3, CYP1B1, SEMA3A, ABL2, SPRY2, CDKN1A, S1PR1, NR4A1, CSF2, PTPN22, SOCS3, PHLDA1, LIF, UNC5B, BAG3, C…	33.7278	3.5503	37.2781	54.4379	46.7456	69.2308
3	Cellular functions	Cellular Movement	10.2449	6.71E-08-3E-02	7.25E-03-3.57E-02	1.28E-07-2.88E-02	4.95E-09-1.32E-02	3.21E-05-2.4E-02	5.69E-11-9.42E-03	7.17328	2.13966	6.89279	8.30539	4.49349	10.2449	ATP6V0A4, CNN2, DPYSL2, LOX, IL1A, ICAM1, JAK1, MMP3, CXCL1, NPPB, BMPR2, SYNM, DEFB103B, JUN, CCRL2, EDN1, VIPR1, BCAN, EZR, TGFB2, ITGAV, SAA1, MMP1 (includes EG:4312), ADRB2, PDE2A, ADAMTS1, THBS1, ST6GALNAC5, RGS4, HBEGF, ANXA2, MLL, AREG, GNAS, PMP22, CAPN1, CAT, TAGLN, GRLF1, IL1B, MST1R, MMP9, IL11	KIF20B, CTNNB1, AKAP9	DPYSL2, CCR3, MMP3, CXCL1, NPPB, ORM1, L3MBTL1, ITGAV, FOSL1, SPOCK1, SAA1, PDGFRB, PDE2A, ADAMTS1, THBS1, HBEGF, RGS4, ANXA2, MLL, INHBB, AREG, TNS4, CAPN1, HAS2, VHL, S100P, CNN2, ATP6V0A4, LOX, ICAM1, BCAR1, SYNM, DEFB103B, CCRL2, EDN1, VIPR1, TGFB2, CTNNB1, MMP1 (includes EG:4312), ADRB2, PXN, ST6GALNAC5, IL16, GNAS, SSTR2, CAT, TAGLN, SP100, IL1B, MST1R, CSF2, MMP9, IL11	SOCS3, JAK1, MMP3, PTHLH, CXCL1, NF2, IL6, HRH1, BCAN, EZR, ITGAV, IRS2, FOSL1, IGFBP1, SPOCK1, KLF2, IL8, PDE2A, CASP3, ADAMTS1, EPOR, HBEGF, TFPI2, INHBA, HAS3, TLR2, PIP5K1A, RND3, IGFBP3, GRLF1, HAS2, CST6, TNS1, EREG, LGR4, NRP1, ATP6V0A4, IL1A, ID2, MMP14, BMPR2, SYNM, TGM2, JUN, CCRL2, F2RL1, DKK3, EDN2, EFNB1, PRKCE, MMP1 (includes EG:4312), PLAT, ADRB2, HEY1, TFAP2C, CXCR4, ST6GALNAC5, F…	SOCS3, LOX, IL1A, ID2, JAK1, MMP3, PTHLH, CXCL1, NF2, NEXN, HRH1, EDN1, BCAN, EZR, PRKCE, IRS2, SERPINA1, FOSL1, KLF2, MMP1 (includes EG:4312), PLAT, IL8, TFAP2C, ADAMTS1, ST6GALNAC5, HBEGF, CYP1B1, INHBA, AREG, TLR2, TLR4, F11R, RND3, FOXO1, LPAR1, RASGRP1, SPRY2, CDKN1A, S1PR1, HAS2, GRLF1, IL1B, MAP2K3, DKK1, CSF2, IL11, NRP1	SOCS3, ATP1A4, MMP3, PTHLH, NF2, CXCL1, NEXN, HRH1, CXCL3, BCAN, ITGAV, IRS2, FOSL1, IGFBP1, SPOCK1, AFAP1, KLF2, PDGFRB, ETS1, IL8, PDE2A, CASP3, ADAMTS1, EPOR, HBEGF, TFPI2, INHBB, INHBA, HAS3, TNS4, TLR2, RND3, IGFBP3, HAS2, CST6, EREG, TNS1, LGR4, NRP1, ATP6V0A4, DCBLD2, LOX, ID2, IL1A, BCAR1, SYNM, TGM2, DEFB103B, CCRL2, JUN, EDN1, DKK3, EDN2, EFNB1, TGFB2, PRKCE, SERPINA1, MMP1 (includes EG…	34.6774	2.41935	42.7419	56.4516	37.9032	69.3548
4	Cellular functions	Cellular Development	8.284	3.09E-04-3.39E-02	7.58E-04-4.97E-02	2.12E-04-2.81E-02	5.2E-09-1.21E-02	2.37E-07-2.4E-02	7.81E-09-9.42E-03	3.51004	3.12033	3.67366	8.284	6.62525	8.10735	DPYSL2, IL1A, ICAM1, CXCL1, BMPR2, HES1, SYNM, IL7R, STK4, EDN1, ARNTL2, EZR, DLST, ITGAV, TGFB2, CASP8, SAA1, DMBT1, OXTR, THBS1, RELB, RGS4, HBEGF, NFKB2, MLL, AREG, PMP22, CAPN1, NR4A1, IL1B, MST1R, CCDC80, MMP9, IL11	TRA2A, CCDC88A, CAPN1, CTNNB1, MLL	DPYSL2, CCR3, CXCL1, STK4, EGR2, ITGAV, FOSL1, SMYD4, FRS2, PDGFRB, ATM, DMBT1, PTPRG, THBS1, CABLES1, HBEGF, RGS4, SNRK, NFKB2, MLL, INHBB, AREG, CAND1, TNS4, MYL9 (includes EG:10398), CAPN1, HAS2, RBBP6 (includes EG:5930), JAG1, CCDC80, VHL, ICAM1, BCAR1, SYNM, TRA2A, EDN1, MYBL1, FASN, TGFB2, CTNNB1, PXN, IL3RA, RELB, IL1B, MST1R, CSF2, MMP9, PTPN22, IL11	SOCS3, LIF, PTHLH, CXCL1, NF2, IL6, BCL6, IL7R, ST8SIA4, EZR, DLST, ITGAV, CD274, FOSL1, IGFBP1, PRLR, KLF2, ICOSLG, TNFRSF11B, IL8, CASP3, EPOR, CABLES1, IL6R, HBEGF, IER3, FOXC1, HAS3, INHBA, CBLB, TLR2, BCL2L1, DUSP1, IRS1, CEBPD, DACH1, IGFBP3, HAS2, RPS6KA1, JAG1, ENC1, EREG, IL1A, ID2, MMP14, BMPR2, HDAC9 (includes EG:9734), SYNM, SOX9, JUN, F2RL1, DKK3, MYBL1, FGF18, STEAP2, EFNB1, PRKCE, …	SOCS3, PTHLH, CXCL1, NF2, HES1, BCL6, CD163, EZR, CD274, FOSL1, KLF2, ICOSLG, TNFRSF11B, IL8, IL6R, CDK6, HBEGF, IER3, FOXC1, INHBA, AREG, TLR2, CAND1, CBLB, BCL2L1, DUSP1, CEBPD, IRS1, HAS2, RBBP6 (includes EG:5930), CCDC80, ENC1, FGF5, IL1A, ID2, HDAC9 (includes EG:9734), SOX9, EDN1, ARNTL2, MYBL1, FGF18, STEAP2, PRKCE, NAMPT, RASSF5, FKBP5, CASP8, OXTR, TFAP2C, RGS16, PPP1R15A, TLR4, LPAR1, FO…	SOCS1, NF2, HES1, CD274, FOSL1, IGFBP1, ICOSLG, ATM, KLRC1, PDGFRB, ETS1, TNFRSF10B, HBEGF, IER3, TNS4, IRS1, DACH1, HAS2, RPS6KA1, ENC1, SYNM, JUN, MYBL1, FGF18, PRKCE, RASSF5, HEY1, OXTR, CYP1A1, ITGA2, RGS16, PPP1R15A, SEMA3A, SPRY2, CDKN1A, NR4A1, S1PR1, SEC14L2, CSF2, PTPN22, SOCS3, LIF, PTHLH, CXCL1, BCL6, CD163, IL7R, ITGAV, PRLR, KLF2, TNFRSF11B, IL8, CASP3, EPOR, CABLES1, IL6R, CDK6, FOX…	24.6377	3.62319	35.5072	55.7971	45.6522	70.2899
5	Cellular functions	Cell Cycle	6.30364	6.62E-04-3.39E-02	1.06E-03-4.97E-02	1.49E-03-2.79E-02	1.88E-05-1.08E-02	1.24E-06-2.4E-02	4.97E-07-9.78E-03	3.17914	2.97469	2.82681	4.72584	5.90658	6.30364	TBRG1, EDN1, THBS1, FASN, TGFB2, HBEGF, IL1B, FRS2, MLL, MMP9, ATM, IL11	CENPF, BLID, ARNTL2, CENPE, KIF20B, BRCA2, AKAP9, MLL, RAD50, BUB3, ATM	BLID, DBF4B, SMC4, TBRG1, EDN1, ARNTL2, MYBL1, L3MBTL1, FASN, TGFB2, FOSL1, FRS2, PDGFRB, ATM, PPP2R5C, THBS1, HBEGF, RPL23, BCL3, MLL, IL16, SSTR2, CAT, NR4A1, HAS2, IL1B, CSF2, MMP9, VHL, IL11, BUB3	MAP2K6, BLID, IL1A, ID2, LIF, PTHLH, NF2, C13ORF15, IL6, BRCC3, BCL6, SOX9, MYBL1, CARD10, PRKCE, FOSL1, NAMPT, CDKN1C, NEDD4L, MAP9, IL8, PPP1R15A, HBEGF, MT1A, FOXC1, CYP1B1, INHBA, COL1A1, NEK11, DUSP1, CEBPD, IRS1, RASSF2, SPRY2, CDKN1A, CALCR, NR4A1, IGFBP3, HAS2, IL1B, CSF2, EREG, IL11	ID2, IL1A, PTHLH, NF2, C13ORF15, HES1, BCL6, SOX9, EDN1, ARNTL2, MYBL1, PRKCE, NAMPT, FOSL1, CDKN1C, NEDD4L, ADRA1B, AHR, IL8, CDK6, PPP1R15A, HBEGF, MT1A, FOXC1, CYP1B1, INHBA, DUSP1, CEBPD, RASSF2, IRS1, SPRY2, CDKN1A, CALCR, HAS2, IL1B, CSF2, TM4SF1, PIM2 (includes EG:11040), IL11	LIF, PTHLH, C13ORF15, NF2, HES1, BCL6, FOSL1, CDKN1C, NEDD4L, AHR, ADRA1B, ATM, PDGFRB, IL8, CDK6, HBEGF, FOXC1, INHBA, DUSP1, IRS1, CEBPD, IGFBP3, HAS2, CDC14A, EREG, BLID, IL1A, ID2, SOX9, EDN1, ARNTL2, MYBL1, CARD10, TGFB2, PRKCE, NAMPT, ITGA2, PPP1R15A, MT1A, CYP1B1, IL16, COL1A1, NEK11, SSTR2, SPRY2, RASSF2, CDKN1A, BIK, CALCR, NR4A1, IL1B, CSF2, TM4SF1, IL11	15	13.75	38.75	53.75	48.75	67.5
6	Cellular functions	Cell-To-Cell Signaling and Interaction	5.20135	2.92E-04-3.39E-02	2.16E-02-4.97E-02	1.47E-04-2.86E-02	1.39E-04-1.11E-02	2.79E-05-2.4E-02	6.29E-06-9.78E-03	3.53462	1.66555	3.83268	3.85699	4.5544	5.20135	IL1A, ICAM1, JAK1, DOCK4, NPPB, LTB, VIPR1, BCAN, FASN, ITGAV, TGFB2, SAA1, MMP1 (includes EG:4312), OXTR, DMBT1, ADRB2, LAMA5, THBS1, ST6GALNAC5, HBEGF, ANXA2, AREG, LY96, CD68, GRLF1, IL1B, BCL2A1, IL11	BRCA2, CTNNB1	CCR3, ICAM1, DOCK4, LTB, NPPB, BCAR1, ORM1, VIPR1, FASN, TGFB2, ITGAV, CTNNB1, SAA1, MMP1 (includes EG:4312), DMBT1, ADRB2, OXTR, PDGFRB, PXN, THBS1, ST6GALNAC5, HBEGF, ANXA2, INHBB, AREG, IL16, LY96, CD68, ADAM12, IL1B, HAS2, BCL2A1, CSF2, VHL, IL11	PHLDA1, C1ORF38, PTHLH, NF2, DOCK4, IL6, LAMC1, HRH1, BCAN, ITGAV, SPOCK1, ICOSLG, TNFRSF11B, IL8, PCSK5, LAMA2, IL6R, HBEGF, HAS3, INHBA, TLR2, ADAM12, RND3, IGFBP3, HAS2, BCL2A1, CST6, EREG, LGR4, NRP1, IL1A, MMP14, TGM2, SOX9, PCDHA11, PTPRJ, EDN2, FGF18, DKK3, EFNB1, PRKCE, NAMPT, MMP1 (includes EG:4312), GJB2, PLAT, OXTR, ADRB2, TFAP2C, CXCR4, ST6GALNAC5, TNFRSF11A, F3, EFNA4, ABL2, NT5E, SP…	IL1A, PTHLH, DOCK4, LTB, CD163, HRH1, SOX9, PTPRJ, EDN1, BCAN, FGF18, PRKCE, NAMPT, CASP8, MMP1 (includes EG:4312), ICOSLG, ADRA1B, PLAT, TNFRSF11B, IL8, TFAP2C, PCSK5, IL6R, ST6GALNAC5, HBEGF, EFNA4, INHBA, AREG, TLR2, F11R, TLR4, ABL2, RASGRP1, SPRY2, S1PR1, GRLF1, IL1B, CSF2, IL11, NRP1, FGF5	PHLDA1, C1ORF38, PTHLH, NF2, DOCK4, LTB, CD163, LAMC1, HRH1, BCAN, ITGAV, SPOCK1, AFAP1, ICOSLG, ADRA1B, KLRC1, TNFRSF11B, PDGFRB, ETS1, IL8, PCSK5, TNFRSF10B, IL6R, LAMA2, HBEGF, TFPI2, INHBA, INHBB, HAS3, TLR2, RND3, ADAM12, IGFBP3, HAS2, BCL2A1, CST6, EREG, LGR4, FGF5, NRP1, IL1A, SOCS2, TGM2, SOX9, PCDHA11, EDN1, PTPRJ, DKK3, FGF18, EDN2, EFNB1, TGFB2, PRKCE, NAMPT, MMP1 (includes EG:4312), G…	25.9259	1.85185	32.4074	57.4074	37.963	75
7	Cellular functions	Cell Morphology	5.1296	2.57E-04-3.35E-02	2.16E-02-4.97E-02	3.96E-04-2.42E-02	6.53E-05-5.2E-03	7.04E-04-2.4E-02	7.42E-06-7.89E-03	3.59007	1.66555	3.4023	4.18509	3.15243	5.1296	DPYSL2, IL1A, ICAM1, CXCL1, ODC1, SYNM, AQP3, STK4, EDN1, EZR, FASN, ITGAV, TGFB2, SAA1, ADRB2, PTX3, THBS1, DST, RGS4, ANXA2, MLL, PMP22, NR4A1, IL1B, MST1R, MMP9	CCDC88A, VAC14, BRCA2, MLL	DPYSL2, CCR3, ICAM1, CXCL1, SYNM, STK4, AQP3, EDN1, FASN, ITGAV, TGFB2, SAA1, ADRB2, PTX3, PXN, THBS1, DST, RGS4, ANXA2, INHBB, MLL, NR4A1, CSF2, VHL, MMP9	PHLDA1, IL1A, F2RL2, LIF, CXCL1, AQP3, SOX9, DKK3, EZR, PRKCE, CDKN1C, KLF2, ADRB2, PTX3, IL8, CASP3, CXCR4, INHBA, HAS3, TLR2, PMP22, TACC2, NT5E, CDKN1A, S1PR1, NR4A1, IGFBP3, RASGRF1, GRLF1, IL1B	PTX3, IL8, PHLDA1, IL1A, CXCL1, INHBA, TLR2, F11R, SOX9, EDN1, FOXO1, TACC2, NT5E, SPRY2, EZR, CDKN1A, S1PR1, GRLF1, IL1B, PRKCE, CDKN1C, KLF2	PHLDA1, IL1A, LIF, CXCL1, SYNM, AQP3, SOX9, EDN1, DKK3, EFNB1, ITGAV, PRKCE, CDKN1C, KLF2, ADRB2, KLRC1, PTX3, IL8, CASP3, CXCR4, TNFRSF10B, ITGA2, INHBB, HAS3, INHBA, TLR2, SEMA3A, F11R, PMP22, LPAR1, FOXO1, TACC2, NT5E, SPRY2, CDKN1A, S1PR1, NR4A1, IGFBP3, RASGRF1, IL1B, CSF2	40.625	6.25	39.0625	46.875	34.375	64.0625
8	Cellular functions	Cell Signaling	4.45223	6.48E-04-2.28E-02		1.03E-02-2.96E-02	1.4E-03-9.33E-03	1.04E-04-2.09E-02	3.53E-05-7.73E-03	3.18842		1.98716	2.85387	3.98297	4.45223	IL1A, GLI2, THBS1, BMPR2, HBEGF, ROR1, IL7R, GNAS, LY96, EDN1, VIPR1, IL1B, BIRC3, FRS2, ADRB2		GNAS, CCR3, EDN1, VIPR1, THBS1, CAT, IL1B, HBEGF, CSF2, PTPN22, ADRB2, PDGFRB	IL1A, LIF, PTHLH, CXCL1, NF2, BMPR2, IL6, IL7R, PTPRJ, F2RL1, EDN2, A4GALT, STEAP2, CD274, GPR39, OXTR, TNFRSF11B, ADRB2, TACSTD2, IL8, CXCR4, IL6R, CLCF1, F3, STXBP6, INHBA, TLR2, BCL2L1, IRS1, PAG1, S1PR1, CALCR, IL1B, CSF2, EREG	SOCS1, IL8, IL1A, PTHLH, CXCL1, TLR2, TLR4, BCL2L1, EDN1, PTPRJ, A4GALT, IRS1, S1PR1, CALCR, IL1B, CSF2, AHR, PTGER4, TNFRSF11B, OXTR	SOCS1, IL1A, PTHLH, CXCL1, DEFB103B, EDN1, EDN2, A4GALT, GPR39, PTGER4, AHR, ADRB2, IL8, CXCR4, ITGA2, IL6R, F3, INHBA, TLR2, TLR4, IRS1, CALCR, S1PR1, IL1B, CSF2, EREG	25.4237		20.339	59.322	33.8983	44.0678
9	Cellular functions	Cellular Compromise	3.66756	8.7E-03-1.83E-02	7.25E-03-2.87E-02	1.73E-03-2.43E-02	2.15E-04-1.11E-02	8.1E-03-1.85E-02		2.06048	2.13966	2.76195	3.66756	2.09151		ICAM1, THBS1, CAT, ITGAV, IL1B, SMARCC1, MLL	CENPE, BRCA2, ATM	PXN, ICAM1, THBS1, CAT, ITGAV, IL1B, CSF2, BCAR1, VHL	TGM2, CDKN1A, IL1B, IL6	CDKN1A, IL1B, CSF2		41.1765	17.6471	52.9412	23.5294	17.6471
10	Cellular functions	Cellular Assembly and Organization	3.58336	9.9E-04-1.83E-02	1.07E-03-4.97E-02	1.38E-03-2.42E-02	4.21E-04-4.49E-03	2.61E-04-2.4E-02	8.43E-04-9.78E-03	3.00436	2.97062	2.86012	3.37572	3.58336	3.07417	CNN2, FLNB, ICAM1, THBS1, DST, CXCL1, DOCK4, HBEGF, ANXA2, MLL, SYNM, COL5A1, ARF1, TGFB2, GRLF1, SMARCC1	FLNB, CCDC88A, ARF1, CENPE, GOLGB1, VAC14, BRCA2, COG2, CTNNB1, AKAP9, ATM	CNN2, CCR3, FLNB, PXN, CYTH2, ICAM1, THBS1, DST, CXCL1, DOCK4, HBEGF, ANXA2, RHOJ, BCAR1, SYNM, IL16, COL5A1, ARF1, TGFB2, VHL	IL8, IL1A, ABL2, RND3, SPRY2, S1PR1, NF2, DOCK4, IL1B, KLF2	IL8, IL1A, NF2, DOCK4, HBEGF, EDN1, RND3, ABL2, SPRY2, BAIAP2, S1PR1, IL1B, GRLF1, KLF2, HIP1R	IL8, IL1A, NF2, DOCK4, BCAR1, ABL2, RND3, CLDN1, SPRY2, TGFB2, S1PR1, IL1B, KLF2	32.6531	22.449	40.8163	20.4082	30.6122	26.5306
11	Cellular functions	Cellular Function and Maintenance	3.05799	1.96E-03-3.35E-02	7.25E-03-4.97E-02	3.41E-03-2.88E-02	8.75E-04-5.72E-03	3.35E-03-2.4E-02	2.1E-03-7.76E-03	2.70774	2.13966	2.46725	3.05799	2.47496	2.67778	IL7R, COL5A1, IL1A, ICAM1, THBS1, EZR, ITGAV, TGFB2, HBEGF, IL1B, CASP8	ARF1, CTNNB1	COL5A1, PXN, ICAM1, THBS1, ITGAV, TGFB2, HBEGF, DOCK4, IL1B, CTNNB1, BCAR1, VHL	IL1A, LIF, CASP3, CXCR4, IL6R, IL6, STXBP6, TLR2, IL7R, BCL2L1, F2RL1, STEAP2, EZR, ITGAV, IL1B, CD274, DKK1, CSF2, ICOSLG	TLR2, BCL2L1, EZR, IL6R, S1PR1, HBEGF, IL1B, CD274, DKK1, CASP8, ICOSLG	ETS1, IL1A, LIF, CASP3, CXCR4, IL6R, BCL6, IL7R, TLR2, BCL2L1, TGFB2, ITGAV, IL1B, CD274, DKK1, ICOSLG, KLRC1	30.5556	5.55556	33.3333	52.7778	30.5556	47.2222
12	Diseases and disorders	Cancer	14.2958	5.47E-05-3.28E-02	7.25E-03-4.97E-02	1.86E-04-2.9E-02	5.44E-14-1.18E-02	1.87E-08-2.34E-02	5.06E-15-9.78E-03	4.26201	2.13966	3.73049	13.2644	7.72816	14.2958	DPYSL2, LOXL4, JAK1, HNRPDL, MMP3, KRT7, PFDN6, CXCL1, LTB, HES1, ODC1, SERPINB2, IL7R, STK4, BCAN, EZR, ITGAV, ZBTB20, SAA1, BIRC3, DMBT1, ATM, PTX3, LMO4, ADAMTS1, THBS1, MITF, RGS4, SC4MOL, HBEGF, ANXA2, NFKB2, MLL, AREG, MYL9 (includes EG:10398), CD68, SEC31B, HSP90AA1, JAG1, BCL2A1, CARD16, CA2, LOX, IL1A, ICAM1, COL4A6, BMPR2, CASP4, TRA2A, AQP3, SLC16A3, COL6A1, JUN, EDN1, VIPR1, FASN, DGC…	BRCA2, MCTS1, CTNNB1, MLL, ATM	MALAT1, DPYSL2, AKAP8L, LTB, SERPINB2, ZBTB20, FOSL1, ATM, PDGFRB, DMBT1, MITF, HBEGF, SC4MOL, ANXA2, NFKB2, PITX2, AREG, MYL9 (includes EG:10398), TNS4, CD68, KIDINS220, HAS2, BCL2A1, CA2, CARD16, ICAM1, PDE7A, CASP4, MCTS1, AQP3, SLC16A3, MYBL1, VIPR1, FASN, DGCR8, MAP1LC3B, AMY2B (includes EG:280), TFDP2, CTNNB1, GJB2, MMP1 (includes EG:4312), TMSB4X, KRT17, DST, TAGLN, NR4A1, LIMD2, CSF2, SYT…	SGK1, PFDN6, NF2, NPEPPS, IL6, SERPINB2, ATP8B1, HRH1, ZNF367, LHX6, BCAN, MT2A, SCG5, EZR, ZBTB20, CD274, FOSL1, IGFBP1, DDIT4, MT1X, PTCH1, HBEGF, IER3, PITX2, TFPI2, TBC1D4, SLC46A3, IRS1, SLC16A5, DACH1, HAS2, NR3C2, RPS6KA1, BCL2A1, ENC1, NRP1, MAP2K6, ERCC4, ZFP36, FOXA1, DUSP6, BMPR2, STYK1, AQP3, MUM1L1, JUN, PTPRJ, MT1E, FGF18, MYBL1, FGD4, NAV3, PRKCE, LETM2, GJB2, MMP1 (includes EG:431…	SOCS1, NF2, LTB, HES1, SERPINB2, HRH1, ATP1A1, LHX6, BCAN, MT2A, EZR, CD274, FOSL1, AHR, VSTM2L, DAPK1, MT1X, HBEGF, IER3, AREG, ST5, IRS1, HAS2, CTDSPL, NR3C2, HELB, ENC1, NRP1, CA2, ZFP36, PAX8, MUM1L1, PTPRJ, MT1E, MYBL1, FGF18, FGD4, ANTXR2, NAV3, PRKCE, SERPINA1, LETM2, RASSF5, CASP8, TFDP2, MMP1 (includes EG:4312), PLAT, BMP1, ATP1A3, MREG, EPB41L4B, PAICS, CYP1B1, ABL2, IMPDH1, CDKN1A, S1P…	SOCS1, SGK1, NF2, LTB, HES1, SERPINB2, ATP8B1, HRH1, ATP1A1, ZNF367, LHX6, MT2A, BCAN, SCG5, CD274, FOSL1, IGFBP1, AFAP1, AHR, VSTM2L, ATM, PDGFRB, ETS1, DAPK1, DDIT4, MITF, MT1X, TNFRSF10B, HBEGF, IER3, PITX2, TFPI2, TBC1D4, CMIP, TNS4, SLC46A3, IRS1, SLC16A5, DACH1, HAS2, NR3C2, CTDSPL, RPS6KA1, RNF160, HELB, BCL2A1, ENC1, NRP1, ERCC4, ZFP36, FOXA1, DUSP6, PAX8, SOCS2, SDK1, STYK1, AQP3, MUM1L1…	29.932	1.70068	37.415	53.7415	41.1565	65.3061
13	Diseases and disorders	Reproductive System Disease	9.22695	2.02E-05-1.83E-02	1E-02-1.45E-02	5.64E-04-2.75E-02	1.69E-08-9.89E-03	3.88E-09-7.93E-03	5.93E-10-4.92E-03	4.69465	2	3.24872	7.77211	8.41117	9.22695	JAK1, MMP3, KRT7, PFDN6, CXCL1, MT1M, ODC1, STK4, EZR, ITGAV, ZBTB20, ATM, THBS1, HBEGF, ANXA2, AREG, MYL9 (includes EG:10398), CD68, HSP90AA1, SEC31B, BCL2A1, IL1A, ICAM1, BMPR2, JUN, COL6A1, EDN1, FASN, DGCR8, TGFB2, CASP1, MAP1LC3B, CASP8, MMP1 (includes EG:4312), OXTR, ADRB2, EBLN2, LAMA5, KRT17, RELB, DST, FRMD4A, GNAS, ARF1, NR4A1, MST1R, KIAA1199, MMP9, PTPN22, IL11	BRCA2, CTNNB1, ATM	HOXB5, MALAT1, MMP3, KRT7, CXCL1, SMC4, ORM1, STK4, ITGAV, ZBTB20, SMYD4, PRLR, PDGFRB, ATM, THBS1, HBEGF, ANXA2, PITX2, INHBB, AREG, MYL9 (includes EG:10398), CD68, HSP90AA1, SEC31B, RBBP6 (includes EG:5930), BCL2A1, BUB3, BLID, CARD16, ICAM1, EPM2AIP1, BCAR1, TRA2A, COL6A1, EDN1, FASN, DGCR8, CASP1, RHOU, TGFB2, MAP1LC3B, AMY2B (includes EG:280), CTNNB1, MMP1 (includes EG:4312), KIAA1211, ADRB2…	SGK1, PFDN6, IL6, ATP8B1, HRH1, ZNF367, MT2A, SCG5, EZR, ZBTB20, FOSL1, IRS2, IGFBP1, DDIT4, MT1X, HBEGF, IER3, PITX2, TFPI2, SLC16A5, DACH1, NR3C2, BCL2A1, ZFP36, FOXA1, BMPR2, MUM1L1, JUN, MT1E, FGF18, PRKCE, LETM2, MMP1 (includes EG:4312), TACSTD2, OXTR, CYP1A1, STXBP6, CYP1B1, SPRY2, CDKN1A, NR4A1, RASGRF1, CSF2, PER1, SOCS3, CYP24A1, JAK1, MMP3, CXCL1, C13ORF15, MT1M, PIP5K1B, BCL6, IL7R, G0…	SOCS1, PER1, SOCS3, ATP1A4, CYP24A1, JAK1, MMP3, CXCL1, C13ORF15, MT1M, PIP5K1B, BCL6, CD163, HRH1, ATP1A1, G0S2, MT2A, EZR, IRS2, CDKN1C, VSTM2L, AHR, ADRA1B, TNFRSF11B, IL8, MT1G, IER2, MT1X, CDK6, HBEGF, IER3, FOXC1, INHBA, AREG, PDLIM4, DUSP1, CEBPD, RBBP6 (includes EG:5930), CTDSPL, NR3C2, HELB, ELL2, IL1A, ZFP36, MAMLD1, HDAC9 (includes EG:9734), COL6A1, MT1E, EDN1, PLK2, ANTXR2, RHOU, PRKC…	SOCS1, SGK1, ATP8B1, HRH1, ATP1A1, ZNF367, MT2A, SCG5, FOSL1, IRS2, IGFBP1, AFAP1, AHR, VSTM2L, ATM, PDGFRB, DDIT4, MT1X, TNFRSF10B, HBEGF, IER3, PITX2, TFPI2, SLC16A5, DACH1, NR3C2, CTDSPL, HELB, BCL2A1, ZFP36, FOXA1, PAX8, SDK1, MUM1L1, JUN, MT1E, FGF18, RHOU, ANTXR2, PRKCE, SERPINA1, LETM2, MMP1 (includes EG:4312), TACSTD2, OXTR, ATP1A3, CYP1A1, KRT17, STXBP6, CYP1B1, SPRY2, CDKN1A, RASGRF1, N…	26.8817	1.6129	34.9462	53.2258	39.7849	66.6667
14	Diseases and disorders	Skeletal and Muscular Disorders	7.73518	2.11E-05-1.83E-02	3.57E-02-3.57E-02	3.68E-04-2.42E-02	5.29E-07-7.53E-03	6.98E-07-2.4E-02	1.84E-08-3.14E-03	4.67572	1.44733	3.43415	6.27654	6.15614	7.73518	DPYSL2, SERPINI1, HNRPDL, MMP3, CXCL1, LTB, MT1M, DOCK4, NPPB, NTN1, IL7R, ILDR1, RCSD1, HNRNPA3, PRPS1, BCAN, ITGAV, ZBTB20, CAV3, SAA1, RASSF8, ATM, ADAMTS1, THBS1, RGS4, ANXA2, C16ORF74, ROR1, ATP8A2, AREG, AP1S1, ADAMTS6, CD68, COL13A1, HSP90AA1, CASP5, MCTP2, CA2, LOX, FLNB, IL1A, ICAM1, COL4A6, ZMYND8, DYNC1I1, ZNF429, GPC4, EFR3B, KRTAP2-4, RAP1GDS1, C11ORF96, COL5A1, COL6A1, CCRL2, JUN, A…	CEP290	DPYSL2, LTB, DOCK4, BEST3, NGLY1, NTN1, ILDR1, RCSD1, ZBTB20, SPOCK1, PDGFRB, ATM, ANXA2, PITX2, ROR1, C16ORF74, ATP8A2, AREG, ANKFY1, TNS4, ADAMTS6, CD68, CASP5, NEBL, CA2, FLNB, ICAM1, PDE7A, ZMYND8, BTNL2, VAMP1, KRTAP2-4, C11ORF96, COL5A1, VIPR1, DNAH5, TINAGL1, FABP3, CTNNB1, MMP1 (includes EG:4312), TRAF1, PDE4DIP, DST, SLC16A9, SPPL3, IL16, PDZD2, LY96, ARF1, CARD17, SAMD5, NR4A1, PTPN22, …	SGK1, DOCK4, IL6, FAM69A, ATP8B1, HRH1, PRPS1, LPIN1, MT2A, BCAN, BAIAP2, JPH2, ZBTB20, CD274, IGFBP1, SPOCK1, COL9A3, ICOSLG, MT1X, IER3, PITX2, TFPI2, TBC1D4, AP1S1, ADAMTS6, ZNF438, IRS1, DACH1, RPS6KA1, PRICKLE1, MAP2K6, ERCC4, ZFP36, ZMYND8, RIMBP2, GPC4, KRTAP2-4, C11ORF96, TGM2, JUN, MT1E, F2RL1, DNAH5, FGD4, PRKCE, NAV3, MMP1 (includes EG:4312), PLAT, PDE4DIP, SDCCAG8, F3, STXBP6, CARD17,…	SOCS1, SCML1 (includes EG:6322), DOCK4, LTB, HRH1, ATP1A1, BCAN, MT2A, BAIAP2, TNFRSF10C, CCBE1, CD274, ICOSLG, DAPK1, MT1X, IER3, AREG, AP1S1, ADAMTS6, ZNF438, IRS1, PRICKLE1, KIAA1217, CA2, NEBL, ZFP36, FAM63B, RIMBP2, GPC4, KRTAP2-4, C11ORF96, MT1E, FGD4, NAV3, PRKCE, RERE, SERPINA1, CASP8, FKBP5, MMP1 (includes EG:4312), PLAT, TRAF1, ATP1A3, PDE4DIP, SDCCAG8, F11R, PDZD2, B4GALT6, IMPDH1, SAM…	SOCS1, SCML1 (includes EG:6322), SGK1, DOCK4, LTB, BEST3, FAM69A, ATP8B1, HRH1, ATP1A1, LPIN1, BCAN, MT2A, BAIAP2, JPH2, TNFRSF10C, CD274, IGFBP1, SPOCK1, COL9A3, ICOSLG, PDGFRB, ATM, DAPK1, MT1X, TNFRSF10B, IER3, PITX2, TFPI2, CMIP, TBC1D4, TNS4, ADAMTS6, DNAH11, ZNF438, IRS1, PPM1H, DACH1, RPS6KA1, PRICKLE1, ERCC4, NEBL, ZFP36, RIMBP2, GPC4, KRTAP2-4, C11ORF96, TGM2, MACF1, JUN, MT1E, DNAH5, FG…	35.0394	0.393701	41.7323	51.9685	45.2756	65.748
15	Diseases and disorders	Genetic Disorder	7.24109	1.1E-07-3.39E-02	7.25E-03-4.97E-02	5.16E-05-2.58E-02	2.11E-06-1.11E-02	5.08E-05-2.4E-02	5.74E-08-9.42E-03	6.95861	2.13966	4.28735	5.67572	4.29414	7.24109	DPYSL2, GLI2, PFDN6, DOCK4, KCNQ1OT1, HES1, BRCC3, ODC1, NTN1, SERPINB2, ILDR1, PRPS1, CRADD, BCAN, FRAS1, EXOC5, ZBTB20, WDR69 (includes EG:164781), FRS2, DMBT1, ATM, MALL, PDE2A, MITF, PCSK5, SC4MOL, HBEGF, ANXA2, VLDLR, C16ORF74, ROR1, KRT86, ATP8A2, AP1S1, UBD, MYL9 (includes EG:10398), ADAMTS6, CD68, CAPN1, SMURF2, CASP5, FAM40B, CARD16, FLNB, CA2, ICAM1, ZMYND8, BMPR2, GPC4, XIRP2, CASP4, P…	FLNB, PANK2, GM2A, KCNQ1OT1, SATB2, CEP290, PRPS1, MMACHC, BRCA2, CTNNB1, SAMD9, HFE, ATM, TPMT	DPYSL2, AKAP8L, GLI2, DOCK4, BEST3, NTN1, EGR2, FRAS1, ARSG, SC4MOL, ANXA2, PITX2, C16ORF74, ATP8A2, MYL9 (includes EG:10398), ANKFY1, TNS4, HAS2, FAM40B, CASP5, FLNB, CARD16, ICAM1, PLXNA2, ZFYVE28, AQP3, DNAH5, TINAGL1, ENTPD3, HEXB, MMP1 (includes EG:4312), TRAF1, TMSB4X, KRT17, DST, COL17A1, SLCO2A1, SLC16A9, PDZD2, TNS3, LY96, SAMD5, NR4A1, TAGLN, BMPER, NAV2 (includes EG:89797), MMP3, SMC4,…	GCLC, DOCK4, COL8A1, NPEPPS, FAM59A, FAM69A, IL6, PRPS1, CRADD, BCAN, MT2A, SCG5, BAIAP2, ABLIM3, JPH2, EXOC5, IGFBP1, COL9A3, PITX2, TFPI2, TBC1D4, SYNJ2, ZNF438, ST3GAL1, SLC16A5, RGNEF, HAS2, RPS6KA1, ERCC4, RIMBP2, ZFYVE28, CHMP4B, LRRC20, STYK1, TGM2, AQP3, PTPRJ, DNAH5, MMP1 (includes EG:4312), CYP1A1, STON1, TOB1, PAMR1, FAM107B, LAMB3, CDKN1A, NR4A1, BMPER, ZCCHC2, SOCS3, JAK1, MMP3, ZFP3…	KIF13B, DOCK4, FAM59A, FRMD6, CABIN1, BCAN, MT2A, ABLIM3, BAIAP2, VSTM2L, DAPK1, VLDLR, ZNF438, ST3GAL1, HAS2, NPHP3, KIAA1217, IL21R, RIMBP2, PLXNA2, ZFYVE28, PTPRJ, ANTXR2, RERE, SERPINA1, CASP8, MMP1 (includes EG:4312), TRAF1, ATP1A3, RGS16, TOB1, PAMR1, PDZD2, IMPDH1, CDKN1A, SAMD5, SOCS3, JAK1, MMP3, ZFP36L1, C13ORF15, MT1M, RIMS2, PIP5K1B, LOC346887, CD163, HS6ST1, CDKN1C, NEDD4L, TNFRSF11B…	KIF13B, DOCK4, GCLC, FAM59A, BEST3, FAM69A, CABIN1, CRADD, MT2A, BCAN, SCG5, FRAS1, ABLIM3, BAIAP2, JPH2, IGFBP1, COL9A3, VSTM2L, DAPK1, PITX2, VLDLR, TFPI2, TBC1D4, SYNJ2, TNS4, ZNF438, ST3GAL1, SLC16A5, HAS2, RGNEF, RPS6KA1, RNF160, NPHP3, ERCC4, RIMBP2, IL21R, ZFYVE28, SDK1, LRRC20, STYK1, TGM2, WDR66, AQP3, PTPRJ, DNAH5, ANTXR2, SERPINA1, RERE, RPS6KA2, MMP1 (includes EG:4312), ATP1A3, CYP1A1…	33.1395	2.71318	40.6977	49.4186	39.9225	62.7907
16	Diseases and disorders	Connective Tissue Disorders	7.12843	5.56E-06-1.83E-02	2.87E-02-2.87E-02	5.16E-05-2.42E-02	1.39E-06-7.53E-03	4.71E-05-1.68E-02	7.44E-08-3.76E-03	5.25493	1.54212	4.28735	5.85699	4.32698	7.12843	DPYSL2, MMP3, CXCL1, LTB, NTN1, SERPINB2, IL7R, HNRNPA3, RCSD1, PRPS1, ZBTB20, SAA1, ATM, RASSF8, ADAMTS1, THBS1, ROR1, ATP8A2, AREG, ADAMTS6, COL13A1, CD68, CASP5, MCTP2, FLNB, LOX, IL1A, ICAM1, COL4A6, ZMYND8, ZNF429, GPC4, KRTAP2-4, RAP1GDS1, C11ORF96, COL5A1, COL6A1, CCRL2, OLFML2A, VIPR1, PLD5, TGFB2, CASP1, CASP8, MMP1 (includes EG:4312), TRAF1, ADRB2, NLRP3, COL17A1, C7ORF58, FRMD4A, GNAS,…	SAMD9	DPYSL2, NAV2 (includes EG:89797), MMP3, CXCL1, LTB, NGLY1, NTN1, SERPINB2, RCSD1, ZBTB20, SMYD4, SPOCK1, SAA1, PDGFRB, ATM, ADAMTS1, THBS1, PITX2, ROR1, ATP8A2, AREG, ANKFY1, TNS4, GSR, ADAMTS6, COL13A1, CD68, CASP5, MCTP2, FLNB, NEBL, LOX, GLIS3, ICAM1, COL4A6, ZMYND8, ZNF429, BTNL2, KRTAP2-4, C11ORF96, RAP1GDS1, COL5A1, COL6A1, CCRL2, OLFML2A, VIPR1, DNAH5, PLD5, TGFB2, CASP1, MMP1 (includes EG…	SOCS3, MMP3, C13ORF15, CXCL1, COL8A1, IL6, BCL6, SERPINB2, ATP8B1, IL7R, CPPED1, HNRNPA3, LPIN1, PRPS1, G0S2, CGN, JPH2, ZBTB20, SMYD4, CD274, IGFBP1, SPOCK1, COL9A3, ICOSLG, RASSF8, TNFRSF11B, IL8, ADAMTS1, CASP3, EPOR, IL6R, PDE4B, ADAMTS9, PITX2, TFPI2, TBC1D4, FOSB, PIK3R3, GSR, TLR2, ADAMTS6, DUSP1, ZNF438, IRS1, DACH1, FZD5, RNF149, TNS1, PRICKLE1, MAP2K6, IL1A, GLIS3, ZFP36, MMP14, ZMYND8,…	SOCS3, SOCS1, SCML1 (includes EG:6322), MMP3, C13ORF15, CXCL1, LTB, BCL6, SERPINB2, G0S2, CGN, CCBE1, TNFRSF10C, CD274, ADRA1B, ICOSLG, TNFRSF11B, IL8, DAPK1, ADAMTS1, IL6R, CDK6, ADAMTS9, LOC339894, AREG, CREB3L2, TLR2, ADAMTS6, ZNF438, DUSP1, IRS1, RNF149, PRICKLE1, KIAA1217, LOX, NEBL, IL1A, GLIS3, ZFP36, FAM63B, RIMBP2, ZNF429, GPC4, KRTAP2-4, PHLDB2, ACPL2, C11ORF96, COL6A1, CCRL2, OLFML2A, …	SOCS1, SCML1 (includes EG:6322), LTB, SERPINB2, ATP8B1, LPIN1, JPH2, TNFRSF10C, CD274, IGFBP1, SPOCK1, COL9A3, ICOSLG, PDGFRB, ATM, DAPK1, TNFRSF10B, PITX2, TFPI2, CMIP, TBC1D4, TNS4, ADAMTS6, DNAH11, ZNF438, IRS1, PPM1H, DACH1, PRICKLE1, NEBL, ZFP36, RIMBP2, GPC4, KRTAP2-4, C11ORF96, DNAH5, ANTXR2, PRKCE, NAV3, MMP1 (includes EG:4312), SDCCAG8, STXBP6, IL16, F11R, S1PR1, RASGRF1, NR4A1, ADAMTSL1…	34.8837	0.581395	42.4419	53.4884	43.0233	67.4419
17	Diseases and disorders	Organismal Injury and Abnormalities	4.93554	7.72E-04-1.83E-02	7.25E-03-7.25E-03	3.72E-04-2.42E-02	4.61E-03-7.54E-03	1.16E-05-1.52E-02	6.86E-05-9.78E-03	3.11238	2.13966	3.42946	2.3363	4.93554	4.16368	KLF15, ICAM1, NLRP3, MMP3, ITGAV, IL1B, SMURF2, MMP1 (includes EG:4312), MMP9	CTNNB1	KLF15, ICAM1, MMP3, PDE4C, PDE7A, RCSD1, ITGAV, IL1B, SMURF2, CTNNB1, MMP9, VHL, MMP1 (includes EG:4312), ADRB2	COL1A1, IL8, NLRP3, EPAS1, EPOR, CD274, F3, PLAT	KLF15, IL8, CA2, ATP1A3, ATP1A4, NLRP3, MMP3, HRH1, ATP1A1, SOX9, CD274, NR3C2, MMP1 (includes EG:4312), ADRA1B, PLAT	ATP1A3, IL8, NLRP3, EPAS1, ATP1A4, EPOR, ITGA2, PDE4B, F3, COL1A1, HRH1, ATP1A1, IL1B, NR3C2, ADRA1B, ADRB2, PDGFRB, PLAT	26.4706	2.94118	41.1765	23.5294	44.1176	52.9412
18	Diseases and disorders	Developmental Disorder	2.92812	1.18E-03-1.83E-02	7.25E-03-3.57E-02	2.64E-03-2.42E-02	1.63E-03-2.35E-03	2.4E-02-2.4E-02	1.52E-03-4.54E-03	2.92812	2.13966	2.5784	2.78781	1.61979	2.81816	FLNB, CA2, GLI2, KRT17, HBEGF, KCNQ1OT1, GPC4, HES1, GNAS, GPR56, FRAS1, CAT, TAGLN, ADRB2, OXTR, IL11	SATB2, FLNB, CEP290, KCNQ1OT1	FLNB, GNAS, KRT17, CAT, HBEGF, PITX2, IL11	COL1A1, EPOR, HBEGF, TNFRSF11B, IL11	SOX9	ATP1A4, MAMLD1, GPC4, HES1, TGIF1, CEP290, HRH1, SOX9, ATP1A1, EFNB1, FRAS1, CDKN1C, COL9A3, ADRA1B, TNFRSF11B, ADRB2, OXTR, ATP1A3, EPOR, KRT17, ZIC2, HBEGF, PITX2, COL1A1, GHR, SSTR2, NR3C2, LFNG, IL1RAPL1, NPHP3, IL11	40	10	17.5	12.5	2.5	77.5
19	Diseases and disorders	Endocrine System Disorders	2.82681	1.83E-02-2.29E-02		2.42E-02-2.58E-02	4.65E-03-1.13E-02	1.46E-02-1.46E-02	1.49E-03-5.99E-03	1.73755		1.61618	2.33255	1.83565	2.82681	DPYSL2, CA2, FLNB, ICAM1, DYNC1I1, HEG1, XIRP2, ZFYVE28, LRRC20, SRGAP1, FRAS1, PLD5, DLST, LAMA1, EYA4, VEPH1, ADRB2, SEMA3E, PCSK5, SAMSN1, DST, ST6GALNAC5, C7ORF58, HIVEP3, FRMD4A, ROR1, ATP8A2, GNAS, GPR56, HMBOX1, COL13A1, LOC400931, RNF34, IL1B, SEC31B, MST1R, JAG1, KIAA1919, MCTP2		DPYSL2, ARHGAP26, RIMS2, ESF1, FRAS1, LAMA1, SPOCK1, PTPRG, MAST4, SAMSN1, ARSG, ROR1, ATP8A2, ANKFY1, COL13A1, SEC31B, JAG1, MCTP2, NEBL, FLNB, CA2, GLIS3, ICAM1, DYNC1I1, HEG1, XIRP2, ZFYVE28, SRGAP1, PLD5, C7ORF44, AMY2B (includes EG:280), CTNNB1, VEPH1, KIAA1211, ADRB2, SEMA3E, PDE4C, DST, RGS7, C7ORF58, ST6GALNAC5, HIVEP3, FRMD4A, GNAS, GPR56, LOC400931, RNF34, IL1B, MST1R, KIAA1919	CYP24A1, ARHGAP26, PTHLH, COL8A1, RIMS2, IL6, PIP5K1B, LOC346887, BCL6, ATP8B1, IL7R, HRH1, CPPED1, USP53, TMEM120B, DLST, CGN, JPH2, LAMA1, ZBTB20, IRS2, SPOCK1, TNFRSF11B, RASSF8, FBXL17, IL8, PTPRE, KALRN, PRICKLE2, CASP3, EPOR, PCSK5, SAMSN1, GM2A, LAMA2, PDE4B, PITX2, RCAN1, TBC1D4, PIK3R3, SYNJ2, CBLB, BCL2L1, TMCC3, ADAM12, ST3GAL1, IRS1, SLC22A5, RGNEF, SMURF2, NR3C2, JAG1, TNS1, PRICKLE1…	PTHLH, CALCR	EEF1D, ATP8B1, HRH1, FRAS1, JPH2, IRS2, SPOCK1, AHR, PDGFRB, ETS1, DAPK1, ARHGAP27, KALRN, PCSK5, PITX2, TBC1D4, SYNJ2, DNAH11, ST3GAL1, IRS1, PPM1H, RGNEF, SMURF2, NR3C2, PRICKLE1, NRP1, PHLPP1, NEBL, PAX8, IL21R, XIRP2, ZFYVE28, SDK1, PLCH1, LRRC20, TGM2, MACF1, RIF1, PTPRJ, DNAH5, FGD4, PRKCE, SERPINA1, RPS6KA2, LIMCH1, KIF26B, ST6GALNAC5, SEMA3A, YPEL2, LBH, ADAMTSL1, PTPN22, CYP24A1, PTHLH, …	23.7805		30.4878	56.0976	1.21951	72.561
20	Molecular functions	Gene Expression	4.98716	1.05E-05-3.39E-02	6.6E-03-4.97E-02	1.73E-03-2.79E-02	4.33E-04-1.22E-02	2.18E-03-2.4E-02	1.03E-05-9.78E-03	4.97881	2.18046	2.76195	3.36351	2.66154	4.98716	IL1A, MMP3, NFKBIE, BMPR2, BCL3, NFKB2, EEF1D, APOL3 (includes EG:80833), LY96, JUN, TGFB2, CASP1, TAGLN, IL1B, SMURF2, JAG1, CASP8, MMP1 (includes EG:4312), ATM, RPAIN, IL11	GFPT1, MTERF, SP100, TFDP2, CTNNB1, MLL, ATM	MMP3, NFKBIE, RGS4, BCL3, NFKB2, EEF1D, APOL3 (includes EG:80833), LY96, MTERF, SP100, CASP1, TAGLN, TGFB2, IL1B, SMURF2, CTNNB1, MMP1 (includes EG:4312), PDGFRB, RPAIN, IL11	SOCS3, LIF, MMP3, ZFP36L1, NR2F2, GCLC, IL6, BCL6, ATP8B1, ZNF367, ITGAV, FOSL1, KLF2, GPR39, IL6R, HBEGF, IER3, PITX2, FOXC1, RCAN1, INHBA, FOSB, TLR2, BCL2L1, BHLHE41, CEBPD, GRLF1, SMURF2, FZD5, EREG, ID2, IL1A, GTF2F2, BMPR2, HDAC9 (includes EG:9734), AFF4, HIC1, TGM2, KLF9, SOX9, JUN, F2RL1, DUSP26, CARD10, PRKCE, MMP1 (includes EG:4312), CYP1A1, TFAP2C, EPAS1, APBB1IP, CXCR4, TAF5L, PRKAR2A…	SOCS3, SOCS1, GFPT1, ZFP36L1, NR2F2, BCL6, FOSL1, KLF2, AHR, IL6R, HBEGF, IER3, MALT1, FOXC1, INHBA, TXNRD1, CCRN4L, RCAN1, TLR2, CREB3L2, BCL2L1, CEBPD, GRLF1, MAP2K3, CTDSPL, SMURF2, HELB, ID2, IL1A, HDAC9 (includes EG:9734), TSC22D3, KLF9, SOX9, PLK2, ZNF189, CASP8, FKBP5, TFDP2, TFCP2L1, PTGER4, UNC5CL, ARID5B, TFAP2C, APBB1IP, RELB, TLR4, KLF7, FOXO1, LPAR1, CDKN1A, IL1B, TEAD3, CSF2, PTPRR,…	SOCS3, SOCS1, LIF, MMP3, NR2F2, GCLC, BCL6, EEF1D, ATP8B1, ZNF367, ITGAV, FOSL1, KLF2, GPR39, AHR, ATM, PDGFRB, ETS1, MITF, TNFRSF10B, IL6R, HBEGF, MALT1, IER3, PITX2, FOXC1, CCRN4L, RCAN1, INHBA, INHBB, CREB3L2, FOSB, TLR2, BCL2L1, BHLHE41, CEBPD, CTDSPL, SMURF2, FZD5, HELB, EREG, IL1A, ID2, GTF2F2, SOCS2, HDAC9 (includes EG:9734), HIC1, TGIF1, TGM2, SPSB1, TSC22D3, KLF9, SOX9, JUN, DUSP26, CARD…	17.3554	5.78512	16.5289	54.5455	45.4545	69.4215
21	Molecular functions	Molecular Transport	4.45223	6.48E-04-2.63E-02	7.12E-03-4.97E-02	5.59E-03-2.79E-02	8.75E-04-9.65E-03	2.38E-04-2.4E-02	3.53E-05-9.78E-03	3.18842	2.14752	2.25259	3.05799	3.62342	4.45223	IL1A, THBS1, ST6GALNAC5, NPPB, BCL3, FIG4, VLDLR, GNAS, ARF1, JUN, EDN1, VIPR1, CAT, TGFB2, IL1B, ABCC3, CASP8, TPMT, ADRB2, IL11	CENPF, ARF1, SYNRG, COG2, HFE, TPMT, RPAIN	DHRS3, THBS1, ST6GALNAC5, NPPB, FIG4, GNAS, ARF1, EDN1, VIPR1, CAT, IL1B, PITPNC1, IL11, ADRB2, TPMT	IL1A, LIF, PTHLH, CXCL1, UGCG, PIP5K1B, IL6, F2RL1, PTPRJ, A4GALT, STEAP2, KLF2, ADRB2, TNFRSF11B, OXTR, IL8, CXCR4, IL6R, ST6GALNAC5, F3, STXBP6, INHBA, TLR2, BCL2L1, PIP5K1A, CALCR, IL1B, CSF2, IL11	IL1A, PTHLH, CXCL1, PIP5K1B, EDN1, PTPRJ, A4GALT, NEDD4L, CASP8, KLF2, AHR, PTGER4, ADRA1B, OXTR, TNFRSF11B, IL8, ST6GALNAC5, VLDLR, INHBA, TLR2, BCL2L1, PIP5K1C, CALCR, IL1B, KCNMB4, SNCAIP, CSF2, IL11	IL1A, LIF, GRPR, PTHLH, CXCL1, UGCG, PIP5K1B, DEFB103B, EDN1, A4GALT, PTGER4, ADRA1B, AHR, ADRB2, IL8, CXCR4, ITGA2, ST6GALNAC5, F3, INHBA, INHBB, TLR2, PIP5K1C, IL1B, CSF2, IL11	30.7692	10.7692	23.0769	44.6154	43.0769	40
22	Molecular functions	Post-Translational Modification	4.0278	3.68E-03-1.83E-02		1.03E-02-1.92E-02	9.38E-05-6.95E-03	1.71E-02-2.1E-02	2.37E-03-8.38E-03	2.43415		1.98716	4.0278	1.767	2.62525	PPME1, MMP3, TGFB2, CASP1, IL1B, CASP4, JAG1, CASP8, ODC1, CASP5, MMP9, IL11		CCR3, MMP3, THBS1, CAT, IL1B, CSF2, PTPN22, MMP9, ATM, PDGFRB	MAP2K6, LIF, IL6R, PTHLH, NF2, IL6, CLCF1, ABL2, PAG1, SIM2, IGFBP3, IL1B, DKK1, JAG1, CSF2, TNFRSF11B, IL11	ABL2, PTHLH, IL6R, IL1B, DKK1, TNFRSF11B, IL11	LIF, ABL2, PTHLH, IL6R, TGFB2, IGFBP3, IL1B, DKK1, JAG1, TNFRSF11B, IL11	37.5		31.25	53.125	21.875	34.375
23	Molecular functions	Protein Degradation	3.80967	4.43E-03-1.1E-02	1.55E-04-1.55E-04	1.73E-03-1.89E-02	1.11E-02-1.11E-02			2.3536	3.80967	2.76195	1.95468			MMP3, PCSK5, CASP1, SMURF2, CASP4, SIAH2, CASP8, MMP1 (includes EG:4312), CASP5, MMP9	MGEA5, NGLY1	MGEA5, MMP3, NGLY1, MMP9	ADAM12, MMP14			71.4286	14.2857	28.5714	14.2857
24	Molecular functions	Protein Synthesis	3.80967	4.43E-03-5.38E-03	1.55E-04-1.55E-04	1.73E-03-1.73E-03				2.3536	3.80967	2.76195				IL1A, MMP3, PCSK5, THBS1, KRT7, BCL3, CASP4, CASP1, IL1B, SIAH2, SMURF2, CASP8, MMP9, CASP5, MMP1 (includes EG:4312)	MGEA5, NGLY1	MGEA5, NGLY1				55.5556	7.40741	7.40741
25	Molecular functions	DNA Replication, Recombination, and Repair	3.77728	3.83E-03-2.28E-02	3.97E-04-4.97E-02	8.84E-03-2.42E-02	1.67E-04-4.56E-03	3.3E-03-1.46E-02	2.67E-04-6.38E-03	2.4168	3.40121	2.05355	3.77728	2.48149	3.57349	IL1A, GLI2, KRT7, HBEGF, RGS4, POLM, AREG, TBRG1, EDN1, NR4A1, TGFB2, IL1B, ZBTB20, ATM, RPAIN	CENPE, POLQ, BRCA2, AKAP9, RAD50, RPAIN, ATM, BUB3	AKAP8L, GLI2, KRT7, HBEGF, RGS4, POLM, AREG, TBRG1, EDN1, NR4A1, TGFB2, IL1B, ZBTB20, CTNNB1, CSF2, ATM, RPAIN	BLID, IL1A, LIF, UBQLN1, PTHLH, NF2, IL6, LHX6, JUN, ZBTB20, IL8, CASP3, HBEGF, TFPI2, INHBA, BCL2L1, PUS7L, DUSP1, NT5E, CDKN1A, IGFBP3, NR4A1, DACH1, IL1B, CSF2, EREG	IL8, IL1A, DAPK1, PTHLH, CDK6, NF2, HBEGF, INHBA, AREG, BCL2L1, LHX6, EDN1, DUSP1, NT5E, CDKN1A, IL1B, SERPINA1, HELB, CSF2, ADRA1B, TPMT	BLID, IL1A, LIF, PTHLH, NF2, LHX6, JUN, EDN1, TGFB2, SERPINA1, ADRA1B, ATM, IL8, DAPK1, CASP3, CDK6, HBEGF, TFPI2, INHBA, BCL2L1, DUSP1, PUS7L, NT5E, CDKN1A, DACH1, NR4A1, IGFBP3, BIK, IL1B, HELB, CSF2, EREG	28.8462	15.3846	32.6923	50	40.3846	61.5385
26	Molecular functions	Free Radical Scavenging	3.47625	3.34E-04-1.42E-02		5.86E-04-5.86E-04				3.47625		3.2321				EDN1, CAT, IL1B		CAT, IL1B				100		66.6667
27	Molecular functions	Protein Trafficking	2.46725	3.41E-03-3.41E-03	7.12E-03-7.12E-03					2.46725	2.14752					JUN, TGFB2, BCL3	CENPF, SYNRG, COG2, RPAIN					42.8571	57.1429
28	Molecular functions	RNA Damage and Repair	2.26043				7.54E-03-7.54E-03	5.49E-03-5.49E-03					2.12263	2.26043					IL1A, ZFP36L1	IL1A, ZFP36L1					100	100
29	Molecular functions	RNA Post-Transcriptional Modification	2.26043				7.54E-03-7.54E-03	5.49E-03-5.49E-03					2.12263	2.26043					IL1A, ZFP36L1	IL1A, ZFP36L1					100	100
30	Molecular functions:metabolism	Carbohydrate Metabolism	5.74958	1.62E-03-3.28E-02	2.16E-02-4.97E-02	5.42E-03-2.79E-02	9.63E-05-1.11E-02	2.29E-04-2.28E-02	1.78E-06-9.88E-03	2.79048	1.66555	2.266	4.01637	3.64016	5.74958	PTX3, IL1A, THBS1, NPPB, RGS4, FIG4, ANXA2, NTN1, LY96, ARF1, VIPR1, FASN, CAT, TGFB2, IL1B, ABCC3	ARF1, GFPT1	ARF1, THBS1, FASN, CAT, PITPNC1, IL1B, FIG4	PTX3, IL1A, NF2, EXT1, HAS3, HRH1, XYLT2, IRS1, IGFBP3, HAS2, IL1B, IRS2, IGFBP1, ADRB2, HIP1R	PTX3, F2RL2, IL1A, GFPT1, PTHLH, NF2, EXT1, HBEGF, POFUT1, PIP5K1B, HS6ST1, HS3ST3B1, PIP5K1C, IRS1, IL1B, IRS2, ADRA1B, PDK4, HIP1R	PTX3, IL1A, GRPR, PTHLH, NF2, EXT1, HAS3, HS6ST1, HS3ST3B1, XYLT2, IRS1, IGFBP3, TGFB2, IL1B, HAS2, IRS2, UAP1, IGFBP1, ADRA1B, HIP1R	36.3636	4.54545	15.9091	34.0909	43.1818	45.4545
31	Molecular functions:metabolism	Nucleic Acid Metabolism	4.45223	6.48E-04-2.28E-02	3.09E-04-2.38E-02	8.24E-03-2.79E-02	2.13E-03-5.76E-03	4.56E-04-1.85E-02	3.53E-05-7.73E-03	3.18842	3.51004	2.08407	2.67162	3.34104	4.45223	DPYSL2, IL1A, THBS1, NPPB, VLDLR, GNAS, EDN1, VIPR1, FASN, BPNT1, IL1B, TPMT, ADRB2	PRPS1, BPNT1, PAICS, TPMT	GNAS, EDN1, THBS1, VIPR1, FASN, IL1B, NPPB, ADRB2, TPMT	IL1A, A4GALT, CXCR4, PTHLH, CALCR, IL1B, INHBA, GPR39, ADRB2	IL1A, EDN1, A4GALT, PTHLH, PAICS, IL1B, VLDLR, AHR, PTGER4, TPMT	IL1A, CXCR4, ITGA2, PTHLH, INHBA, EDN1, A4GALT, CALCR, IL1B, PTGER4, AHR, GPR39, ADRB2	41.9355	12.9032	29.0323	29.0323	32.2581	41.9355
32	Molecular functions:metabolism	Small Molecule Biochemistry	4.45223	6.48E-04-3E-02	3.09E-04-4.97E-02	1.73E-03-2.79E-02	1.07E-04-1.11E-02	1.04E-04-2.4E-02	3.53E-05-9.78E-03	3.18842	3.51004	2.76195	3.97062	3.98297	4.45223	IL1A, PPME1, THBS1, ST6GALNAC5, NPPB, FIG4, VLDLR, NTN1, GNAS, ARF1, EDN1, VIPR1, FASN, CAT, IL1B, CASP8, ABCC3, IL11, ADRB2, TPMT	ARF1, GFPT1, PRPS1, GM2A, PAICS, TPMT	CCR3, DHRS3, THBS1, ST6GALNAC5, NPPB, SC4MOL, SLCO2A1, FIG4, IL16, GNAS, ARF1, EDN1, VIPR1, FASN, PECI, CAT, PITPNC1, IL1B, CSF2, IL11, ADRB2, TPMT	IL1A, CYP24A1, LIF, PTHLH, NF2, CXCL1, UGCG, PIP5K1B, IL6, HRH1, EDN2, A4GALT, HSD11B2, AGPAT9, GPR39, ADRB2, PTX3, IL8, CYP1A1, CXCR4, IL6R, ST6GALNAC5, CYP1B1, INHBA, HAS3, TLR2, PIP5K1A, XYLT2, ABL2, IRS1, S1PR1, CALCR, IL1B, HAS2, CSF2, HIP1R, IL11	SOCS1, IL1A, CYP24A1, PTHLH, CXCL1, NF2, EXT1, PIP5K1B, HS6ST1, HRH1, EDN1, A4GALT, HSD11B2, SERPINA1, IRS2, CASP8, FKBP5, TFCP2L1, AHR, ADRA1B, PTGER4, TPMT, PDK4, PTX3, IL8, IL6R, ST6GALNAC5, PAICS, HBEGF, VLDLR, CYP1B1, INHBA, TLR2, BCL2L1, HS3ST3B1, TLR4, ABL2, PIP5K1C, IRS1, S1PR1, IL1B, KCNMB4, B3GNT5, CSF2, SNCAIP, HIP1R, IL11	SOCS1, IL1A, GRPR, LIF, PTHLH, NF2, CXCL1, EXT1, UGCG, PIP5K1B, HS6ST1, HRH1, EDN1, EDN2, A4GALT, TGFB2, AHR, ADRA1B, PTGER4, GPR39, ADRB2, IL8, CYP1A1, DHRS3, CXCR4, IL6R, ITGA2, ST6GALNAC5, CYP1B1, INHBA, INHBB, HAS3, TLR2, HS3ST3B1, TLR4, XYLT2, ABL2, PIP5K1C, IRS1, CALCR, S1PR1, HAS2, IL1B, CSF2, HIP1R, IL11	22.7273	6.81818	25	42.0455	53.4091	52.2727
33	Molecular functions:metabolism	Lipid Metabolism	3.97062	9.9E-04-3E-02	2.16E-02-4.97E-02	1.73E-03-2.79E-02	1.07E-04-1.11E-02	2.38E-04-2.4E-02	5.85E-04-9.78E-03	3.00436	1.66555	2.76195	3.97062	3.62342	3.23284	IL1A, ARF1, EDN1, VIPR1, FASN, CAT, ST6GALNAC5, IL1B, FIG4, CASP8, NTN1, ADRB2	ARF1, GM2A	CCR3, DHRS3, ST6GALNAC5, SC4MOL, SLCO2A1, FIG4, IL16, ARF1, EDN1, FASN, PECI, CAT, IL1B, PITPNC1, CSF2, ADRB2	IL1A, LIF, CYP24A1, PTHLH, CXCL1, NF2, UGCG, PIP5K1B, IL6, HRH1, EDN2, A4GALT, HSD11B2, AGPAT9, ADRB2, PTX3, IL8, CYP1A1, ST6GALNAC5, CYP1B1, INHBA, TLR2, PIP5K1A, S1PR1, IL1B, CSF2, HIP1R	IL1A, CYP24A1, PTHLH, CXCL1, NF2, PIP5K1B, HRH1, EDN1, A4GALT, HSD11B2, SERPINA1, FKBP5, CASP8, TFCP2L1, AHR, PTX3, IL8, ST6GALNAC5, CYP1B1, INHBA, TLR2, BCL2L1, TLR4, PIP5K1C, S1PR1, IL1B, B3GNT5, CSF2, HIP1R	IL1A, LIF, PTHLH, NF2, CXCL1, UGCG, PIP5K1B, HRH1, EDN1, EDN2, A4GALT, AHR, IL8, CYP1A1, DHRS3, ST6GALNAC5, CYP1B1, INHBA, INHBB, TLR2, PIP5K1C, S1PR1, IL1B, CSF2, HIP1R	23.0769	3.84615	30.7692	51.9231	55.7692	48.0769
34	Molecular functions:metabolism	Amino Acid Metabolism	3.41005	1.83E-02-1.83E-02			3.89E-04-1.11E-02	1.71E-02-1.71E-02	8.38E-03-8.38E-03	1.73755			3.41005	1.767	2.07676	PPME1			LIF, ABL2, CXCR4, IL6R, IL1B, IL6, IL11	ABL2, IL6R, IL11	LIF, ABL2, IL6R, IL11	12.5			87.5	37.5	50
35	Molecular functions:metabolism	Vitamin and Mineral Metabolism	3.05552	1.83E-02-1.83E-02		2.42E-02-2.42E-02	1.4E-03-2.45E-03	5.36E-03-2.09E-02	8.8E-04-7.89E-03	1.73755		1.61618	2.85387	2.27084	3.05552	IL1B, HBEGF		DHRS3, IL1B, HBEGF	IL8, CXCR4, PTHLH, CXCL1, IL6, F3, TLR2, BCL2L1, F2RL1, PTPRJ, A4GALT, CALCR, IL1B, CSF2, OXTR, TNFRSF11B	IL8, PTHLH, CXCL1, TLR2, BCL2L1, PTPRJ, EDN1, A4GALT, CALCR, IL1B, CSF2, TNFRSF11B, OXTR	DEFB103B, TLR2, IL8, CYP1A1, DHRS3, A4GALT, CXCR4, CXCL1, F3, CYP1B1	7.69231		11.5385	61.5385	50	38.4615
36	Physiological development and functions	Connective Tissue Development and Function	6.28819	3.34E-04-3.39E-02	2.16E-02-2.87E-02	1.36E-04-2.42E-02	5.15E-07-7.54E-03	5.15E-05-2.4E-02	3.74E-05-8.38E-03	3.47625	1.66555	3.86646	6.28819	4.28819	4.42713	IL7R, IL1A, EDN1, ITGAV, TGFB2, HBEGF, IL1B, BMPR2, CCDC80, AREG, IL11	ATM	IL16, EDN1, ITGAV, TGFB2, HBEGF, IL1B, CSF2, IL11, AREG	IL1A, LIF, PTHLH, CXCL1, NF2, BMPR2, IL6, TGM2, IL7R, F2RL1, FGF18, STEAP2, ITGAV, PRLR, IGFBP1, TNFRSF11B, IL8, IL6R, PPP1R15A, HBEGF, LPAR1, IRS1, CDKN1A, IGFBP3, HAS2, IL1B, DKK1, CSF2, EREG, IL11	IL1A, PTHLH, CXCL1, NF2, FGF18, STEAP2, ADRA1B, TNFRSF11B, IL8, IL6R, CDK6, HBEGF, PPP1R15A, RASD1, AREG, FOXO1, LPAR1, SPRY2, IRS1, CDKN1A, HAS2, IL1B, DKK1, CSF2, IL11	IL1A, LIF, PTHLH, CXCL1, NF2, IL7R, TGM2, FGF18, STEAP2, ITGAV, TGFB2, PRLR, IGFBP1, ADRA1B, TNFRSF11B, ATM, IL8, IL6R, CDK6, HBEGF, PPP1R15A, RASD1, IL16, FOXO1, LPAR1, DUSP1, SPRY2, IRS1, CDKN1A, IGFBP3, IL1B, DKK1, CSF2, EREG, IL11	25	2.27273	20.4545	68.1818	56.8182	79.5455
37	Physiological development and functions	Skeletal and Muscular System Development and Function	6.28819	1.23E-04-1.92E-02	2.87E-02-2.87E-02	5.56E-04-2.43E-02	5.15E-07-1.21E-02	5.15E-05-2.4E-02	3.12E-06-7.72E-03	3.91009	1.54212	3.25493	6.28819	4.28819	5.50585	IL7R, IL1A, EDN1, THBS1, CAPN1, TGFB2, IL1B, BMPR2, HBEGF, MMP9, IL11, AREG	CAPN1	EDN1, THBS1, CAPN1, TGFB2, IL1B, HBEGF, CSF2, MMP9, AREG, PDGFRB	IL1A, LIF, PTHLH, C13ORF15, BMPR2, HDAC9 (includes EG:9734), IL6, IL7R, SOX9, MYBL1, PRKCE, TNFRSF11B, HEY1, IL8, EPOR, IL6R, HBEGF, TLR2, ADAM12, DUSP1, IRS1, IGFBP3, IL1B, DKK1, CSF2, IL11	IL8, IL1A, PTHLH, IL6R, CDK6, C13ORF15, HBEGF, AREG, TLR2, TLR4, SOX9, EDN1, DUSP1, MYBL1, IRS1, IL1B, PRKCE, DKK1, CSF2, TNFRSF11B, IL11	IL1A, LIF, PTHLH, C13ORF15, HDAC9 (includes EG:9734), IL7R, EDN1, MYBL1, TGFB2, PRKCE, TNFRSF11B, HEY1, PDGFRB, IL8, EPOR, ITGA2, IL6R, CDK6, HBEGF, TLR2, TLR4, GHR, ADAM12, DUSP1, IRS1, IGFBP3, IL1B, DKK1, CSF2, IL11	30.7692	2.5641	25.641	66.6667	53.8462	76.9231
38	Physiological development and functions	Inflammatory Response	4.87615	1.33E-05-2.82E-02	7.25E-03-7.25E-03	4.45E-05-2.42E-02	2.15E-04-1.21E-02	1.33E-04-1.75E-02	1.72E-05-7.93E-03	4.87615	2.13966	4.35164	3.66756	3.87615	4.76447	PTX3, IL1A, NLRP3, ICAM1, JAK1, THBS1, CXCL1, ANXA2, APOL3 (includes EG:80833), DEFB103B, GNAS, EDN1, VIPR1, ITGAV, TGFB2, IL1B, AOX1, GPR68, SAA1, MMP9, ATM	ATM	PTX3, CCR3, ICAM1, THBS1, CXCL1, LTB, ANXA2, ORM1, APOL3 (includes EG:80833), DEFB103B, IL16, GNAS, LY96, EDN1, VIPR1, ITGAV, TGFB2, IL1B, AOX1, GPR68, CSF2, SAA1, MMP9, ATM	PTX3, IL8, SOCS3, IL1A, NLRP3, CXCR4, MMP14, IL6R, CXCL1, HDAC9 (includes EG:9734), IL6, TLR2, HRH1, EDN2, ITGAV, S1PR1, IL1B, CSF2	PTX3, IL8, SOCS3, IL1A, NLRP3, IL6R, CXCL1, LTB, HDAC9 (includes EG:9734), CD163, TLR2, F11R, TLR4, HRH1, EDN1, S1PR1, IL1B, SERPINA1, CSF2, ICOSLG	SOCS3, IL1A, F2RL2, SOCS2, CXCL1, HDAC9 (includes EG:9734), LTB, CD163, DEFB103B, IL7R, HRH1, CXCL3, TNIP1, PTPRJ, EDN1, EDN2, EFNB1, ITGAV, TGFB2, CD274, SERPINA1, PTGER4, KLRC1, PTX3, ETS1, IL8, NLRP3, CXCR4, TNFRSF10B, IL6R, ITGA2, INHBB, INHBA, IL16, TLR2, F11R, TLR4, SEMA3A, S1PR1, IL1B, CTSC, CSF2, CXCL2	33.871	1.6129	38.7097	29.0323	32.2581	69.3548
39	Physiological development and functions	Immune Cell Trafficking	4.76447	3.04E-04-2.82E-02		6.45E-05-2.88E-02	2.15E-04-8.55E-03	1.33E-04-2.29E-02	1.72E-05-9.42E-03	3.51713		4.19044	3.66756	3.87615	4.76447	DPYSL2, IL1A, JAK1, ICAM1, THBS1, CXCL1, DEFB103B, GNAS, EDN1, VIPR1, TGFB2, ITGAV, IL1B, SAA1, MMP9		DPYSL2, CCR3, ICAM1, THBS1, CXCL1, LTB, ANXA2, BCAR1, IL16, DEFB103B, GNAS, LY96, EDN1, VIPR1, TGFB2, ITGAV, IL1B, CSF2, SAA1, MMP9, PDGFRB	IL8, SOCS3, IL1A, JAK1, CXCR4, MMP14, IL6R, TGM2, EFNB1, ITGAV, S1PR1, IL1B, CSF2	IL8, SOCS3, IL1A, JAK1, IL6R, CXCL1, LTB, CD163, HRH1, TLR4, F11R, EDN1, RASGRP1, S1PR1, IL1B, SERPINA1, CSF2, ICOSLG	SOCS3, IL1A, CXCL1, LTB, CD163, BCAR1, TGM2, DEFB103B, HRH1, CXCL3, EDN1, EDN2, EFNB1, TGFB2, ITGAV, SERPINA1, PDGFRB, IL8, CXCR4, TNFRSF10B, IL6R, ITGA2, IL16, SEMA3A, TLR4, F11R, S1PR1, IL1B, CXCL2, CSF2	33.3333		46.6667	28.8889	40	66.6667
40	Physiological development and functions	Tissue Development	4.54975	3.34E-04-3.39E-02	1.45E-02-2.16E-02	2.68E-04-2.86E-02	2.82E-05-1.21E-02	5.15E-05-2.4E-02	5.75E-05-6.96E-03	3.47625	1.83863	3.57187	4.54975	4.28819	4.24033	PTX3, LAMA5, IL1A, ICAM1, ADAMTS1, THBS1, ST6GALNAC5, HBEGF, BCAN, FASN, TAGLN, ITGAV, IL1B, MST1R, CAV3, SAA1, MMP9, ADRB2, DMBT1	CTNNB1	PTX3, PXN, ICAM1, ADAMTS1, THBS1, ST6GALNAC5, HBEGF, INHBB, ADAM12, FASN, TAGLN, ITGAV, IL1B, MST1R, CSF2, CTNNB1, CAV3, SAA1, VHL, MMP9, PDGFRB, ADRB2, DMBT1	PHLDA1, IL1A, C1ORF38, LIF, MMP14, PTHLH, NF2, HDAC9 (includes EG:9734), IL6, LAMC1, TGM2, SOX9, PCDHA11, DKK3, BCAN, EFNB1, ITGAV, PRKCE, CDKN1C, SPOCK1, FZD2, ICOSLG, ADRB2, TNFRSF11B, HEY1, PTX3, IL8, ADAMTS1, CXCR4, IL6R, LAMA2, ST6GALNAC5, EMD, HBEGF, F3, TLR2, RND3, ADAM12, DUSP1, CDKN1A, IL1B, FZD5, CSF2, CST6	PTX3, IL8, IL1A, ADAMTS1, PTHLH, IL6R, ST6GALNAC5, HDAC9 (includes EG:9734), HBEGF, TLR2, F11R, TLR4, SOX9, DUSP1, BCAN, RASGRP1, CDKN1A, PRKCE, IL1B, CDKN1C, CSF2, ICOSLG, TNFRSF11B	PHLDA1, IL1A, C1ORF38, PTHLH, NF2, HDAC9 (includes EG:9734), LAMC1, TGM2, SOX9, PCDHA11, BCAN, DKK3, EFNB1, ITGAV, PRKCE, AFAP1, SPOCK1, FZD2, ICOSLG, HEY1, PDGFRB, ADRB2, TNFRSF11B, PTX3, ETS1, IL8, ADAMTS1, CXCR4, LAMA2, ITGA2, IL6R, ST6GALNAC5, HBEGF, F3, INHBB, TLR2, F11R, TLR4, RND3, ADAM12, CLDN1, DUSP1, IL1B, FZD5, CST6, CSF2	27.5362	1.44928	33.3333	63.7681	33.3333	66.6667
41	Physiological development and functions	Embryonic Development	4.28819	3.34E-04-3.39E-02	7.25E-03-4.97E-02	6.26E-03-2.79E-02	1.11E-04-1.21E-02	5.15E-05-2.4E-02	1.78E-04-3.81E-03	3.47625	2.13966	2.20343	3.95468	4.28819	3.74958	PTX3, IL1A, ICAM1, ADAMTS1, HBEGF, MLL, EMP1, AQP3, PMP22, DLST, ITGAV, IL1B, CASP8, BCL2A1, ABCC3, BIRC3	ARNTL2, MLL	PTX3, AQP3, ICAM1, ADAMTS1, HBEGF, MLL, PDGFRB	IL1A, CASP3, PTHLH, IL6R, PPP1R15A, IER3, TLR2, TGM2, PMP22, DLST, CDKN1A, IGFBP3, CALCR, IL1B, NAMPT, BCL2A1, TNFRSF11B, HEY1	TLR2, TLR4, IL1A, ARNTL2, CDKN1A, PTHLH, IL6R, CALCR, IL1B, TNFRSF11B, NRP1	IL1A, CASP3, PTHLH, IL6R, TNFRSF10B, PPP1R15A, IER3, TLR2, EMP1, TGM2, TLR4, PMP22, IGFBP3, IL1B, NAMPT, BCL2A1, TNFRSF11B	47.0588	5.88235	20.5882	52.9412	32.3529	50
42	Physiological development and functions	Tissue Morphology	4.28819	3.34E-04-2.82E-02	2.16E-02-4.97E-02	2.42E-02-2.64E-02	1.11E-04-1.11E-02	5.15E-05-1.75E-02	3.36E-04-7.89E-03	3.47625	1.66555	1.61618	3.95468	4.28819	3.47366	IL1A, ICAM1, FASN, CAT, IL1B, MMP9, IL11	ARNTL2, KIF20B, MCTS1	DBF4B, ICAM1, ARNTL2, FASN, CAT, IL1B, MCTS1, CSF2, MMP9, VHL, IL11	IL8, IL1A, LIF, CASP3, IL6R, PTHLH, IL6, INHBA, CDKN1A, S1PR1, IGFBP3, PRKCE, IL1B, IGFBP1, CSF2, TNFRSF11B, IL11	IL8, IL1A, PTHLH, IL6R, INHBA, ARNTL2, CDKN1A, S1PR1, PRKCE, IL1B, CSF2, IL11, TNFRSF11B	IL8, IL1A, LIF, CASP3, IL6R, PTHLH, INHBA, ARNTL2, CDKN1A, S1PR1, IGFBP3, PRKCE, IL1B, IGFBP1, CSF2, TNFRSF11B, IL11	26.9231	11.5385	42.3077	65.3846	50	65.3846
43	Physiological development and functions	Organismal Development	4.05601	1.96E-03-2.63E-02	7.25E-03-7.25E-03	1.73E-03-2.42E-02	8.79E-05-6.63E-03		3.75E-03-7.32E-03	2.70774	2.13966	2.76195	4.05601		2.42597	PTX3, PDE2A, ADAMTS1, THBS1, TGFB2, NPPB, MLL, IL11	MLL	IL16, PTX3, ADAMTS1, THBS1, TGFB2, IL1B, ORM1, MLL, IL11	PTX3, IL8, COL1A1, PDE2A, LIF, ADAMTS1, CASP3, MMP14, IL6, F3, IL11		IL16, LIF, IL11, PLAT	42.1053	5.26316	47.3684	57.8947		21.0526
44	Physiological development and functions	Reproductive System Development and Function	4.05601	1.56E-02-1.83E-02	2.16E-02-2.16E-02	5E-03-2.42E-02	8.79E-05-7.54E-03	3.35E-03-1.05E-02	1.44E-03-7.32E-03	1.80688	1.66555	2.30103	4.05601	2.47496	2.84164	AQP3, RELB, CAT, IL1B, NFKB2, AREG	CTNNB1	AQP3, RELB, CAT, IL1B, SMYD4, NFKB2, AREG	DUSP1, IL6R, CDKN1A, IL1B, IL6, INHBA	IL8, FOXO1, DUSP1, IL6R, CDKN1A, PTHLH, IL1B, TEAD3, TFCP2L1, INHBA, OXTR	LOX, IL8, FOXO1, CABLES1, ITGA2, S1PR1, IGFBP3, IL1B, INHBA	25	4.16667	29.1667	25	45.8333	37.5
45	Physiological development and functions	Hair and Skin Development and Function	3.74958	4.76E-03-3.39E-02	2.26E-03-4.27E-02	1.5E-02-1.5E-02	2.18E-03-1.14E-02	1.06E-03-2.4E-02	1.78E-04-7.89E-03	2.32239	2.64589	1.82391	2.66154	2.97469	3.74958	EMP1, KRT34, ICAM1, KRT17, ITGAV, COL17A1, KRT15	ARNTL2, AKAP9	EMP1, KRT34, KRT17, COL17A1, KRT15	TGM2, TLR2, DLST, CDKN1A, PTHLH, CALCR, SEC14L2, IL6, EREG	TLR2, TLR4, ID2, ARNTL2, IRS1, PTHLH, CDKN1A, CALCR, SEC14L2, ADRA1B	KRT34, ID2, KRT17, PTHLH, UGCG, EMP1, TLR2, TGM2, COL1A1, TLR4, ARNTL2, LAMB3, IRS1, CDKN1A, CALCR, SEC14L2, TGFB2, ADRA1B	26.9231	7.69231	19.2308	34.6154	38.4615	69.2308
46	Physiological development and functions	Endocrine System Development and Function	3.73993	3.34E-04-1.83E-02		6.26E-03-2.42E-02	7.98E-04-1.11E-02	4.74E-04-8.1E-03	1.82E-04-3.75E-03	3.47625		2.20343	3.098	3.32422	3.73993	IL1A, EDN1, IL1B, IL11		EDN1, IL1B, IL11	CYP1A1, IL1A, LIF, HSD11B2, IL1B, IL6, CYP1B1, INHBA, IL11	IL1A, EDN1, HSD11B2, IL1B, INHBA, IL11	IL1A, LIF, EDN1, IL1B, INHBA, IL11	40		30	90	60	60
47	Physiological development and functions	Tumor Morphology	2.80967	2.55E-03-1.83E-02		1.55E-03-2.69E-02				2.59346		2.80967				ICAM1, MMP3, THBS1, ITGAV, CASP1, MST1R, JAG1, MMP1 (includes EG:4312), MMP9		PXN, ICAM1, MMP3, THBS1, ITGAV, CASP1, MST1R, JAG1, CSF2, MMP1 (includes EG:4312), MMP9				75		91.6667

## Sheet: IPA functions
Supplementary Table S5 (sheet 2)					legend:	A= induced expression of PRA (+RSL1)
Functional analyses of PR-regulated genes (Khan et al, 2012)						B= induced expression of PRB (+Dox)
IPA* Functions and function annotations						AB= induced coexpression of PRA and PRB (+RSL1, +Dox)
						O= no induction of PR (-RSL1, -Dox)
						-=in the absence of progesterone (+vehicle)
						+=in the presence of progesterone (10 nM)
*Ingenuity systems Pathway Analysis						-LOG(p-value)						Genes						% of total PR-regulated genes in this category						% of total PR-regulated genes with this function
N° sorting	Classes	Category	Function	Function Annotation	max -log(p-value)	A- vs O-	B- vs O-	AB- vs O-	A+ vs A-	B+ vs B-	AB+ vs AB-	A- vs O-	B- vs O-	AB- vs O-	A+ vs A-	B+ vs B-	AB+ vs AB-	A- vs O-	B- vs O-	AB- vs O-	A+ vs A-	B+ vs B-	AB+ vs AB-	A- vs O-	B- vs O-	AB- vs O-	A+ vs A-	B+ vs B-	AB+ vs AB-
1	Cellular functions	Cellular Growth and Proliferation	proliferation	proliferation of eukaryotic cells	15.6498	4.84771		3.39041	13.083	8.9393	15.6498	ADAMTS1, AREG, ATM, BCL2A1, BMPR2, CASP1, CASP8, CXCL1, EDN1, ESM1, FASN, GLI2, HBEGF, HES1, ICAM1, IL11, IL1A, IL1B, IL7R, ITGAV, JAG1, JAK1, JUN, LAMA1, LOX, MLL, MMP9, MST1R, NR4A1, OXTR, PDE2A, PTX3, RGS4, SAA1, SERPINB2, SYNM, TGFB2, THBS1, TPMT		ADAMTS1, AREG, ATM, BCAR1, BCL2A1, CABLES1, CASP1, CSF2, CTNNB1, CXCL1, EDN1, ESM1, FASN, GLI2, HAS2, HBEGF, ICAM1, IL11, IL1B, ITGAV, JAG1, LAMA1, LOX, MLL, MMP9, MST1R, NR4A1, OXTR, PDE2A, PDGFRB, PRLR, PTPRG, PTX3, RGS4, S100P, SAA1, SERPINB2, SSTR2, SYNM, TGFB2, THBS1, TPMT, VHL	ADAMTS1, BCL6, BCL2A1, BCL2L1, BMPR2, CABLES1, CD274, CDKN1A, CDKN1C, COL1A1, CSF2, CST6, CXCL1, CXCR4, CYP1B1, DKK1, EPOR, EREG, ESM1, F3, F2RL1, FGF18, HAS2, HAS3, HBEGF, HEY1, HSD11B2, ICOSLG, ID2, IGFBP1, IGFBP3, IL6, IL8, IL11, IL1A, IL1B, IL6R, IL7R, INHBA, IRS1, ITGAV, JAG1, JAK1, JUN, LAMA1, LAMA2, LAMC1, LIF, LPAR1, MMP14, MT1A, NF2, NR4A1, NRP1, OXTR, PDE2A, PRKCE, PRLR, PTHLH, PTPRJ, P…	ADAMTS1, ADRA1B, AREG, BCL6, BCL2L1, CASP8, CD274, CDK6, CDKN1A, CDKN1C, CSF2, CXCL1, CYP1B1, DKK1, EDN1, ESM1, F11R, FGF18, FKBP5, FOXO1, HAS2, HBEGF, HES1, HSD11B2, ICOSLG, ID2, IL8, IL11, IL1A, IL1B, IL6R, INHBA, IRS1, JAK1, LOX, LPAR1, MALT1, MT1A, NF2, NRP1, OXTR, PRKCE, PTGER4, PTHLH, PTPRJ, PTPRR, PTX3, S1PR1, SERPINA1, SERPINB2, SOCS1, SOCS3, SOX9, SPRY2, TLR2, TLR4, TNFRSF11B, TPMT	ADAMTS1, ADRA1B, AFAP1, ATM, BCAR1, BCL6, BCL2A1, BCL2L1, CABLES1, CD274, CDK6, CDKN1A, CDKN1C, COL1A1, CSF2, CST6, CXCL1, CXCR4, CYP1B1, DKK1, EDN1, EPOR, EREG, ESM1, F3, F11R, FGF18, FOXO1, GHR, HAS2, HAS3, HBEGF, HES1, HEY1, ICOSLG, ID2, IGFBP1, IGFBP3, IL8, IL11, IL1A, IL1B, IL22RA1, IL6R, IL7R, INHBA, IRS1, ITGA2, ITGAV, JAG1, JUN, LAMA1, LAMA2, LAMC1, LIF, LOX, LPAR1, MALT1, MT1A, NF2, NR4A…	18.5714		20.4762	35.2381	27.619	43.8095	27.0833		29.8611	51.3889	40.2778	63.8889
2	Cellular functions	Cellular Growth and Proliferation	proliferation	proliferation of cells	14.767	4.70115		3.83863	11.6326	8.64782	14.767	ADAMTS1, AREG, ATM, ATP8A2, BCL3, BCL2A1, BMPR2, CAPN1, CASP1, CASP8, CXCL1, EDN1, EMP1, ESM1, FASN, GLI2, GPC4, HBEGF, HES1, ICAM1, IL11, IL1A, IL1B, IL7R, ITGAV, JAG1, JAK1, JUN, LAMA1, LOX, MLL, MMP9, MST1R, NR4A1, OXTR, PDAP1, PDE2A, PTX3, RGS4, SAA1, SERPINB2, SYNM, TBRG1, TGFB2, THBS1, TPMT, VIPR1		ADAMTS1, AREG, ATM, ATP8A2, BCAR1, BCL3, BCL2A1, BUB3, CABLES1, CAPN1, CASP1, CSF2, CTNNB1, CXCL1, EDN1, EMP1, ESM1, FABP3, FASN, FOSL1, GLI2, HAS2, HBEGF, ICAM1, IL11, IL1B, IL3RA, ITGAV, JAG1, LAMA1, LOX, MCTS1, MLL, MMP9, MST1R, NR4A1, OXTR, PDE2A, PDGFRB, PRLR, PTPRG, PTX3, RGS4, S100P, SAA1, SERPINB2, SPOCK1, SSTR2, SYNM, TBRG1, TGFB2, THBS1, TPMT, VHL, VIPR1	ADAMTS1, BCL6, BCL2A1, BCL2L1, BMPR2, CABLES1, CD274, CDKN1A, CDKN1C, COL1A1, CSF2, CST6, CXCL1, CXCR4, CYP1B1, DKK1, EDN2, EPOR, EREG, ESM1, F3, F2RL1, FGF18, FOSL1, GPC4, HAS2, HAS3, HBEGF, HEY1, HSD11B2, ICOSLG, ID2, IGFBP1, IGFBP3, IL6, IL8, IL11, IL1A, IL1B, IL6R, IL7R, INHBA, IRS1, ITGAV, JAG1, JAK1, JUN, LAMA1, LAMA2, LAMC1, LIF, LPAR1, MMP14, MT1A, MT2A, NAMPT, NF2, NR4A1, NRP1, OXTR, PDA…	ADAMTS1, ADRA1B, AREG, BCL6, BCL2L1, CASP8, CD274, CDK6, CDKN1A, CDKN1C, CSF2, CXCL1, CYP1B1, DKK1, EDN1, EIF5A2, ESM1, F11R, FGF5, FGF18, FKBP5, FOSL1, FOXO1, FRK, GPC4, HAS2, HBEGF, HES1, HSD11B2, ICOSLG, ID2, IL8, IL11, IL1A, IL1B, IL6R, INHBA, IRS1, JAK1, LOX, LPAR1, MALT1, MAPRE2, MT1A, MT2A, NAMPT, NF2, NRP1, OXTR, PDAP1, PIM2 (includes EG:11040), PRKCE, PTGER4, PTHLH, PTPRJ, PTPRR, PTX3, S…	ADAMTS1, ADRA1B, AFAP1, ATM, BCAR1, BCL6, BCL2A1, BCL2L1, CABLES1, CD274, CDC14A, CDK6, CDKN1A, CDKN1C, COL1A1, CSF2, CST6, CXCL1, CXCR4, CYP1B1, DKK1, EDN1, EDN2, EIF5A2, EMP1, EPOR, EREG, ESM1, ETS1, F3, F11R, FABP3, FGF5, FGF18, FOSL1, FOXO1, FRK, GHR, GPC4, HAS2, HAS3, HBEGF, HES1, HEY1, ICOSLG, ID2, IGFBP1, IGFBP3, IL8, IL11, IL1A, IL1B, IL22RA1, IL6R, IL7R, INHBA, IRS1, ITGA2, ITGAV, JAG1, …	22.381		26.1905	40.4762	32.8571	51.4286	32.6389		38.1944	59.0278	47.9167	75
3	Cellular functions	Cellular Growth and Proliferation	growth	growth of eukaryotic cells	12.4401	2.54061		4.85078	11.6556	9.3279	12.4401	AREG, ARNTL2, CAT, CXCL1, DLST, EDN1, FASN, HBEGF, IL11, IL1A, IL1B, ITGAV, JUN, MLL, MST1R, MYL9 (includes EG:10398), NFKB2, ODC1, OXTR, PMP22, PTPN22, RELB, TGFB2, THBS1, TRA2A		AREG, ARNTL2, BCAR1, CABLES1, CAT, CSF2, CTNNB1, CXCL1, EDN1, EGR2, FASN, FOSL1, HAS2, HBEGF, IL11, IL1B, INHBB, ITGAV, MCTS1, MLL, MST1R, MYBL1, MYL9 (includes EG:10398), NFKB2, OXTR, PDGFRB, PRLR, PTPN22, PTPRG, RBBP6 (includes EG:5930), RELB, SMYD4, SSTR2, TGFB2, THBS1, TNS4, TRA2A, VHL	BCL6, BCL2L1, CABLES1, CALCR, CBLB, CDKN1A, CEBPD, CSF2, CXCL1, CXCR4, CYP1A1, DACH1, DKK1, DKK3, DLST, ENC1, EREG, F2RL1, FGF18, FOSL1, FOXC1, HAS2, HAS3, HBEGF, ID2, IER3, IGFBP1, IGFBP3, IL6, IL8, IL11, IL1A, IL1B, IL6R, INHBA, IRS1, ITGAV, JUN, KLF2, LIF, MMP14, MYBL1, NF2, OXTR, PMP22, PPP1R15A, PRKCE, PRLR, PTHLH, PUS7L, RPS6KA1, S1PR1, SEC14L2, SMYD4, SOCS3, SPRY2, STEAP2, TFAP2C	AREG, ARNTL2, BCL6, BCL2L1, CALCR, CBLB, CD163, CDKN1A, CEBPD, CSF2, CXCL1, DKK1, EDN1, ENC1, FGF5, FGF18, FKBP5, FOSL1, FOXC1, HAS2, HBEGF, ID2, IER3, IL8, IL11, IL1A, IL1B, IL6R, INHBA, IRS1, KLF2, MYBL1, NF2, OXTR, PPP1R15A, PRKCE, PTHLH, RASSF5, RBBP6 (includes EG:5930), RELB, RGS16, S1PR1, SEC14L2, SOCS1, SOCS3, SPRY2, STEAP2, TFAP2C	ARNTL2, BCAR1, BCL6, BCL2L1, CABLES1, CALCR, CBLB, CD163, CDKN1A, CEBPD, CSF2, CXCL1, CXCR4, CYP1A1, DACH1, DKK1, DKK3, EDN1, ENC1, EREG, ETS1, FGF5, FGF18, FOSL1, FOXC1, GHR, HAS2, HAS3, HBEGF, ID2, IER3, IGFBP1, IGFBP3, IL8, IL11, IL1A, IL1B, IL6R, INHBA, INHBB, IRS1, ITGAV, JUN, KLF2, LIF, MYBL1, NF2, OXTR, PDGFRB, PMP22, PPP1R15A, PRKCE, PRLR, PTHLH, PTPN22, PUS7L, RASSF5, RGS16, RPS6KA1, S1P…	11.9048		18.0952	27.619	22.8571	32.8571	19.8413		30.1587	46.0317	38.0952	54.7619
4	Cellular functions	Cellular Growth and Proliferation	growth	growth of cell lines	11.9469	1.87943		4.49757	11.9469	9.1349	11.3288	AREG, ARNTL2, CAT, CXCL1, DLST, EDN1, FASN, HBEGF, IL1B, JUN, MLL, MST1R, MYL9 (includes EG:10398), NFKB2, OXTR, PMP22, PTPN22, RELB, THBS1, TRA2A		AREG, ARNTL2, BCAR1, CABLES1, CAT, CSF2, CTNNB1, CXCL1, EDN1, EGR2, FASN, FOSL1, HAS2, HBEGF, IL1B, MCTS1, MLL, MST1R, MYBL1, MYL9 (includes EG:10398), NFKB2, OXTR, PDGFRB, PRLR, PTPN22, PTPRG, RBBP6 (includes EG:5930), RELB, SMYD4, THBS1, TNS4, TRA2A, VHL	BCL6, BCL2L1, CABLES1, CALCR, CBLB, CDKN1A, CEBPD, CSF2, CXCL1, CXCR4, CYP1A1, DACH1, DKK1, DKK3, DLST, ENC1, EREG, F2RL1, FGF18, FOSL1, FOXC1, HAS2, HAS3, HBEGF, IER3, IGFBP1, IGFBP3, IL6, IL8, IL1B, IL6R, INHBA, IRS1, JUN, KLF2, LIF, MMP14, MYBL1, NF2, OXTR, PMP22, PPP1R15A, PRLR, PTHLH, PUS7L, RPS6KA1, S1PR1, SEC14L2, SMYD4, SOCS3, SPRY2, STEAP2, TFAP2C	AREG, ARNTL2, BCL6, BCL2L1, CALCR, CBLB, CDKN1A, CEBPD, CSF2, CXCL1, DKK1, EDN1, ENC1, FGF5, FGF18, FKBP5, FOSL1, FOXC1, HAS2, HBEGF, IER3, IL8, IL1B, IL6R, INHBA, IRS1, KLF2, MYBL1, NF2, OXTR, PPP1R15A, PTHLH, RASSF5, RBBP6 (includes EG:5930), RELB, RGS16, S1PR1, SEC14L2, SOCS1, SOCS3, SPRY2, STEAP2, TFAP2C	ARNTL2, BCAR1, BCL6, BCL2L1, CABLES1, CALCR, CBLB, CDKN1A, CEBPD, CSF2, CXCL1, CXCR4, CYP1A1, DACH1, DKK1, DKK3, EDN1, ENC1, EREG, ETS1, FGF5, FGF18, FOSL1, FOXC1, GHR, HAS2, HAS3, HBEGF, IER3, IGFBP1, IGFBP3, IL8, IL1B, IL6R, INHBA, IRS1, JUN, KLF2, LIF, MYBL1, NF2, OXTR, PDGFRB, PMP22, PPP1R15A, PRLR, PTHLH, PTPN22, PUS7L, RASSF5, RGS16, RPS6KA1, S1PR1, SEC14L2, SOCS1, SOCS3, SPRY2, STEAP2, TFA…	9.52381		15.7143	25.2381	20.4762	28.5714	15.873		26.1905	42.0635	34.127	47.619
5	Cellular functions	Cellular Growth and Proliferation	proliferation	proliferation of cell lines	11.1586	3.39577		3.06048	11.1586	6.90658	11.1355	AREG, ATM, BMPR2, CASP8, CXCL1, ESM1, FASN, GLI2, IL11, IL1A, IL1B, ITGAV, JAG1, JAK1, JUN, LOX, MMP9, MST1R, NR4A1, OXTR, PDE2A, PTX3, SAA1, SERPINB2, SYNM, THBS1, TPMT		AREG, ATM, BCAR1, CSF2, CTNNB1, CXCL1, ESM1, FASN, GLI2, HAS2, IL11, IL1B, ITGAV, JAG1, LOX, MMP9, MST1R, NR4A1, OXTR, PDE2A, PDGFRB, PRLR, PTPRG, PTX3, S100P, SAA1, SERPINB2, SSTR2, SYNM, THBS1, TPMT, VHL	BCL6, BCL2L1, BMPR2, CDKN1A, COL1A1, CSF2, CST6, CXCL1, CXCR4, CYP1B1, EPOR, ESM1, F2RL1, FGF18, HAS2, HAS3, HSD11B2, ID2, IGFBP1, IGFBP3, IL6, IL8, IL11, IL1A, IL1B, INHBA, IRS1, ITGAV, JAG1, JAK1, JUN, LIF, LPAR1, MMP14, MT1A, NF2, NR4A1, NRP1, OXTR, PDE2A, PRKCE, PRLR, PTHLH, PTPRR, PTX3, S1PR1, SERPINB2, SOCS3, SOX9, SPRY2, SYNM, TFPI2, TGM2, TLR2, TPMT, WNT5A	ADRA1B, AREG, BCL6, BCL2L1, CASP8, CDKN1A, CSF2, CXCL1, CYP1B1, ESM1, FGF18, FKBP5, FOXO1, HAS2, HSD11B2, ID2, IL8, IL11, IL1A, IL1B, INHBA, IRS1, JAK1, LOX, LPAR1, MT1A, NF2, NRP1, OXTR, PRKCE, PTGER4, PTHLH, PTPRR, PTX3, S1PR1, SERPINB2, SOCS1, SOCS3, SOX9, SPRY2, TLR2, TPMT	ADRA1B, AFAP1, ATM, BCAR1, BCL6, BCL2L1, CDKN1A, COL1A1, CSF2, CST6, CXCL1, CXCR4, CYP1B1, EPOR, ESM1, FGF18, FOXO1, GHR, HAS2, HAS3, ID2, IGFBP1, IGFBP3, IL8, IL11, IL1A, IL1B, IL22RA1, INHBA, IRS1, ITGA2, ITGAV, JAG1, JUN, LIF, LOX, LPAR1, MT1A, NF2, NR4A1, NRP1, OXTR, PDE2A, PDGFRB, PFKFB3, PRKCE, PRLR, PTGER4, PTHLH, PTPRR, PTX3, S1PR1, SERPINB2, SOCS1, SOCS2, SOCS3, SOX9, SPRY2, SSTR2, SYNM,…	12.8571		15.2381	26.6667	20	30.9524	18.75		22.2222	38.8889	29.1667	45.1389
6	Cellular functions	Cellular Growth and Proliferation	proliferation	proliferation of normal cells	8.80134	2.59517			6.79317	5.50169	8.80134	ADAMTS1, BCL2A1, CASP8, EDN1, HBEGF, HES1, ICAM1, IL11, IL1A, IL1B, IL7R, JAG1, LAMA1, MLL, RGS4, SAA1, TGFB2, THBS1			ADAMTS1, BCL2A1, BCL2L1, CABLES1, CD274, CDKN1A, CDKN1C, CSF2, CXCR4, DKK1, EREG, F3, HAS3, HBEGF, HEY1, ICOSLG, IGFBP3, IL6, IL8, IL11, IL1A, IL1B, IL6R, IL7R, INHBA, JAG1, LAMA1, LAMA2, LAMC1, LIF, PTHLH, PTPRJ, SPRY2, TLR2, TNFRSF11B	ADAMTS1, BCL2L1, CASP8, CD274, CDK6, CDKN1A, CDKN1C, CSF2, DKK1, EDN1, F11R, FOXO1, HBEGF, HES1, ICOSLG, IL8, IL11, IL1A, IL1B, IL6R, INHBA, MALT1, PTHLH, PTPRJ, SERPINA1, SPRY2, TLR2, TLR4, TNFRSF11B	ADAMTS1, BCL2A1, BCL2L1, CABLES1, CD274, CDK6, CDKN1A, CDKN1C, CSF2, CXCR4, DKK1, EDN1, EREG, F3, F11R, FOXO1, HAS3, HBEGF, HES1, HEY1, ICOSLG, IGFBP3, IL8, IL11, IL1A, IL1B, IL6R, IL7R, INHBA, JAG1, LAMA1, LAMA2, LAMC1, LIF, MALT1, PDGFRB, PTHLH, PTPRJ, SERPINA1, SPRY2, TGFB2, TLR2, TLR4, TNFRSF10B, TNFRSF11B	8.57143			16.6667	13.8095	21.4286	12.5			24.3056	20.1389	31.25
7	Cellular functions	Cellular Growth and Proliferation	growth	growth of tumor cell lines	8.284			2.80688	8.284	6.62525	8.10735			AREG, BCAR1, CABLES1, CSF2, CTNNB1, CXCL1, EDN1, EGR2, FASN, FOSL1, HAS2, HBEGF, IL1B, MLL, MST1R, MYBL1, MYL9 (includes EG:10398), PTPN22, PTPRG, RBBP6 (includes EG:5930), THBS1, TNS4, TRA2A, VHL	BCL6, BCL2L1, CABLES1, CDKN1A, CEBPD, CSF2, CXCL1, CXCR4, CYP1A1, DACH1, DKK1, DKK3, ENC1, FOSL1, FOXC1, HAS2, HAS3, HBEGF, IER3, IGFBP1, IGFBP3, IL6, IL8, IL1B, IL6R, INHBA, IRS1, JUN, KLF2, LIF, MMP14, MYBL1, NF2, PTHLH, PUS7L, RPS6KA1, SOCS3, SPRY2, STEAP2, TFAP2C	AREG, BCL6, BCL2L1, CDKN1A, CEBPD, CSF2, CXCL1, DKK1, EDN1, ENC1, FGF5, FKBP5, FOSL1, FOXC1, HAS2, HBEGF, IER3, IL8, IL1B, IL6R, INHBA, IRS1, KLF2, MYBL1, NF2, PTHLH, RASSF5, RBBP6 (includes EG:5930), RGS16, SOCS3, SPRY2, STEAP2, TFAP2C	BCAR1, BCL6, BCL2L1, CABLES1, CDKN1A, CEBPD, CSF2, CXCL1, CXCR4, CYP1A1, DACH1, DKK1, DKK3, EDN1, ENC1, ETS1, FGF5, FOSL1, FOXC1, HAS2, HAS3, HBEGF, IER3, IGFBP1, IGFBP3, IL8, IL1B, IL6R, INHBA, IRS1, JUN, KLF2, LIF, MYBL1, NF2, PTHLH, PTPN22, PUS7L, RASSF5, RGS16, RPS6KA1, SOCS3, SPRY2, STEAP2, TFAP2C, TNS4			11.4286	19.0476	15.7143	21.9048			19.0476	31.746	26.1905	36.5079
8	Cellular functions	Cellular Growth and Proliferation	growth	growth of cells	7.95861	2.86328		4.66154	7.68403	6.80688	7.95861	ANXA2, AREG, ARF1, ARNTL2, ATM, CAPN1, CAT, CD63, COL6A1, CTSC, CXCL1, DLST, EDN1, EZR, FASN, GPR56, HBEGF, HEXB, IL11, IL1A, IL1B, ITGAV, JUN, LAMA5, MLL, MMP9, MST1R, MYL9 (includes EG:10398), NFKB2, ODC1, OXTR, PMP22, POLM, PTPN22, RELB, TGFB2, THBS1, TRA2A		ADAM12, ANXA2, AREG, ARF1, ARNTL2, ATM, BCAR1, CABLES1, CAPN1, CAT, CD63, COL6A1, CSF2, CTNNB1, CTSC, CXCL1, DBF4B, EDN1, EGR2, FASN, FOSL1, GJB2, GPR56, HAS2, HBEGF, HEXB, IL11, IL1B, INHBB, ITGAV, MCTS1, METTL3, MLL, MMP9, MST1R, MYBL1, MYL9 (includes EG:10398), NFKB2, OXTR, PDGFRB, POLM, PPP2R5C, PRLR, PTPN22, PTPRG, RBBP6 (includes EG:5930), RELB, SMYD4, SSTR2, TGFB2, THBS1, TNS4, TRA2A, VHL	ADAM12, BCL6, BCL2L1, CABLES1, CALCR, CBLB, CDKN1A, CDKN1C, CEBPD, CSF2, CXCL1, CXCR4, CYP1A1, DACH1, DKK1, DKK3, DLST, DUSP6, ENC1, EREG, EZR, F2RL1, FGF18, FOSL1, FOXC1, GJB2, HAS2, HAS3, HBEGF, HNRNPA0, HSD11B2, ID2, IER3, IGFBP1, IGFBP3, IL6, IL8, IL11, IL1A, IL1B, IL6R, INHBA, IRS1, ITGAV, ITPKC, JUN, KLF2, LAMC1, LIF, MMP14, MYBL1, NF2, OXTR, PER1, PHLDA1, PLAT, PMP22, PPP1R15A, PRKCE, PRLR…	AREG, ARNTL2, BCL6, BCL2L1, BMP1, CALCR, CBLB, CD163, CDKN1A, CDKN1C, CEBPD, COL6A1, CSF2, CTDSPL, CXCL1, DKK1, EDN1, ENC1, EZR, FGF5, FGF18, FKBP5, FOSL1, FOXC1, HAS2, HBEGF, HSD11B2, ID2, IER3, IL8, IL11, IL1A, IL1B, IL6R, INHBA, IRS1, ITPKC, KLF2, METTL3, MYBL1, NF2, OXTR, PER1, PHLDA1, PLAT, PPP1R15A, PRKCE, PTHLH, RASSF5, RBBP6 (includes EG:5930), RELB, RGS16, S1PR1, SEC14L2, SLC7A7, SOCS1, …	ADAM12, ARNTL2, ATM, BCAR1, BCL6, BCL2L1, CABLES1, CALCR, CBLB, CD163, CDKN1A, CDKN1C, CEBPD, COL6A1, CSF2, CTDSPL, CTSC, CXCL1, CXCL2, CXCR4, CYP1A1, DACH1, DCBLD2, DKK1, DKK3, DUSP6, EDN1, ENC1, EREG, ETS1, FGF5, FGF18, FOSL1, FOXC1, GHR, GJB2, HAS2, HAS3, HBEGF, ID2, IER3, IGFBP1, IGFBP3, IL8, IL11, IL1A, IL1B, IL6R, INHBA, INHBB, IRS1, ITGAV, ITPKC, JUN, KLF2, LAMC1, LIF, MYBL1, NF2, OXTR, PD…	18.0952		25.7143	33.3333	28.5714	40	30.1587		42.8571	55.5556	47.619	66.6667
9	Cellular functions	Cellular Growth and Proliferation	proliferation	proliferation of tumor cell lines	7.35067	2.69037		2.16941	7.35067	4.65956	6.59176	AREG, ATM, BMPR2, CASP8, CXCL1, FASN, GLI2, IL11, IL1A, IL1B, ITGAV, JAG1, JAK1, JUN, MMP9, MST1R, NR4A1, SERPINB2, SYNM, THBS1, TPMT		AREG, ATM, BCAR1, CSF2, CTNNB1, CXCL1, FASN, GLI2, HAS2, IL11, IL1B, ITGAV, JAG1, MMP9, MST1R, NR4A1, PDGFRB, PTPRG, SERPINB2, SSTR2, SYNM, THBS1, TPMT, VHL	BCL6, BCL2L1, BMPR2, CDKN1A, COL1A1, CSF2, CST6, CXCL1, CXCR4, CYP1B1, HAS2, HAS3, HSD11B2, ID2, IGFBP1, IGFBP3, IL6, IL8, IL11, IL1A, IL1B, INHBA, ITGAV, JAG1, JAK1, JUN, MMP14, MT1A, NR4A1, PRKCE, PTHLH, PTPRR, SERPINB2, SOCS3, SOX9, SPRY2, SYNM, TFPI2, TLR2, TPMT, WNT5A	AREG, BCL6, BCL2L1, CASP8, CDKN1A, CSF2, CXCL1, CYP1B1, FKBP5, FOXO1, HAS2, HSD11B2, ID2, IL8, IL11, IL1A, IL1B, INHBA, JAK1, MT1A, PRKCE, PTGER4, PTHLH, PTPRR, SERPINB2, SOCS1, SOCS3, SOX9, SPRY2, TLR2, TPMT	AFAP1, ATM, BCAR1, BCL6, BCL2L1, CDKN1A, COL1A1, CSF2, CST6, CXCL1, CXCR4, CYP1B1, FOXO1, GHR, HAS2, HAS3, ID2, IGFBP1, IGFBP3, IL8, IL11, IL1A, IL1B, INHBA, ITGAV, JAG1, JUN, MT1A, NR4A1, PDGFRB, PFKFB3, PRKCE, PTGER4, PTHLH, PTPRR, SERPINB2, SOCS1, SOCS3, SOX9, SPRY2, SSTR2, SYNM, TFPI2, TLR2, TPMT, WNT5A	10		11.4286	19.5238	14.7619	21.9048	14.5833		16.6667	28.4722	21.5278	31.9444
10	Cellular functions	Cellular Growth and Proliferation	formation	formation of osteoclasts	6.28819	2.32514			6.28819	3.02091	4.42713	IL11, IL1A, IL7R			CSF2, IL6, IL11, IL1A, IL7R, LIF, PTHLH	CSF2, IL11, IL1A, PTHLH	CSF2, IL11, IL1A, IL7R, LIF, PTHLH	1.42857			3.33333	1.90476	2.85714	20			46.6667	26.6667	40
11	Cellular functions	Cellular Growth and Proliferation	formation	formation of cells	6.1512				6.1512	2.36552	4.32239				ADAM12, CDKN1A, CSF2, CXCR4, IL6, IL8, IL11, IL1A, IL7R, LIF, MMP14, PTHLH, SPRY2	CDKN1A, CSF2, IL8, IL11, IL1A, PTHLH, SPRY2	ADAM12, CDKN1A, CSF2, CXCR4, IL8, IL11, IL1A, IL7R, ITGA2, LIF, PTHLH, SPRY2				6.19048	3.33333	5.71429				86.6667	46.6667	80
12	Cellular functions	Cellular Growth and Proliferation	formation	formation of normal cells	5.73993	1.50585			5.73993	2.33536	3.31515	IL11, IL1A, IL7R, THBS1			ADAM12, CSF2, IL6, IL8, IL11, IL1A, IL7R, LIF, MMP14, PTHLH, SPRY2	CSF2, IL8, IL11, IL1A, PTHLH, SPRY2	ADAM12, CSF2, IL8, IL11, IL1A, IL7R, LIF, PTHLH, SPRY2	1.90476			5.2381	2.85714	4.28571	26.6667			73.3333	40	60
13	Cellular functions	Cellular Growth and Proliferation	formation	formation of eukaryotic cells	5.45717				5.45717		3.75696				ADAM12, CSF2, CXCR4, IL6, IL8, IL11, IL1A, IL7R, LIF, MMP14, PTHLH, SPRY2		ADAM12, CSF2, CXCR4, IL8, IL11, IL1A, IL7R, ITGA2, LIF, PTHLH, SPRY2				5.71429		5.2381				80		73.3333
14	Cellular functions	Cellular Growth and Proliferation	proliferation	proliferation of connective tissue cells	4.96257	1.68194			3.14935	3.66354	4.96257	EDN1, IL1A, IL1B, SAA1, TGFB2			CDKN1A, EREG, IGFBP3, IL6, IL8, IL1A, IL1B, SPRY2, TNFRSF11B	CDK6, CDKN1A, EDN1, FOXO1, IL8, IL1A, IL1B, SPRY2, TNFRSF11B	CDK6, CDKN1A, EDN1, EREG, FOXO1, IGFBP3, IL8, IL1A, IL1B, SPRY2, TGFB2, TNFRSF10B, TNFRSF11B	2.38095			4.28571	4.28571	6.19048	3.47222			6.25	6.25	9.02778
15	Cellular functions	Cellular Growth and Proliferation	growth	growth of fibroblast cell lines	4.83565				4.83565	3.18177	3.90309				CDKN1A, EREG, FGF18, HBEGF, IGFBP3, IL1B, IRS1, NF2, PPP1R15A, PRLR, STEAP2	CDKN1A, FGF18, HBEGF, IL1B, IRS1, NF2, PPP1R15A, STEAP2	CDKN1A, EREG, FGF18, HBEGF, IGFBP3, IL1B, IRS1, NF2, PPP1R15A, PRLR, STEAP2				5.2381	3.80952	5.2381				8.73016	6.34921	8.73016
16	Cellular functions	Cellular Growth and Proliferation	proliferation	proliferation of muscle cells	4.76195				4.08092		4.76195				HBEGF, IGFBP3, IL6, IL8, IL1A, IL1B, IL6R, LIF, TLR2		EDN1, HBEGF, IGFBP3, IL8, IL1A, IL1B, IL6R, LIF, PDGFRB, TLR2, TLR4				4.28571		5.2381				6.25		7.63889
17	Cellular functions	Cellular Growth and Proliferation	proliferation	proliferation of smooth muscle cells	4.59007	1.7167			3.78252	4.27491	4.59007	EDN1, HBEGF, IL1A, IL1B			HBEGF, IGFBP3, IL6, IL8, IL1A, IL1B, IL6R, TLR2	EDN1, HBEGF, IL8, IL1A, IL1B, IL6R, TLR2, TLR4	EDN1, HBEGF, IGFBP3, IL8, IL1A, IL1B, IL6R, PDGFRB, TLR2, TLR4	1.90476			3.80952	3.80952	4.7619	2.77778			5.55556	5.55556	6.94444
18	Cellular functions	Cellular Growth and Proliferation	proliferation	proliferation of stem cells	4.48149	2.08619		1.75696	4.48149	1.767	3.91009	HES1, IL11, JAG1		CTNNB1, IL11, JAG1	DKK1, IGFBP3, IL6, IL11, JAG1, LIF	DKK1, HES1, IL11	DKK1, HES1, IGFBP3, IL11, JAG1, LIF	1.42857		1.42857	2.85714	1.42857	2.85714	2.08333		2.08333	4.16667	2.08333	4.16667
19	Cellular functions	Cellular Growth and Proliferation	growth	growth of normal cells	4.39041	2.8962		2.59517	3.12552	4.39041	3.20971	AREG, EDN1, HBEGF, IL11, IL1A, IL1B, MST1R, TGFB2, THBS1		AREG, CSF2, CTNNB1, EDN1, HBEGF, IL11, IL1B, MST1R, TGFB2, THBS1	CDKN1A, CEBPD, CSF2, HBEGF, ID2, IL6, IL11, IL1A, IL1B, IL6R, INHBA, LIF	AREG, CD163, CDKN1A, CEBPD, CSF2, EDN1, HBEGF, ID2, IL11, IL1A, IL1B, IL6R, INHBA	CD163, CDKN1A, CEBPD, CSF2, EDN1, HBEGF, ID2, IL11, IL1A, IL1B, IL6R, INHBA, LIF, TGFB2	4.28571		4.7619	5.71429	6.19048	6.66667	7.14286		7.93651	9.52381	10.3175	11.1111
20	Cellular functions	Cellular Growth and Proliferation	proliferation	proliferation of ovarian cancer cell lines	4.36653				4.36653		2.00966				BMPR2, CSF2, CXCR4, IL6, INHBA, ITGAV		CSF2, CXCR4, INHBA, ITGAV				2.85714		1.90476				4.16667		2.77778
21	Cellular functions	Cellular Growth and Proliferation	colony formation	colony formation of cells	4.33255				3.82681	3.18842	4.33255				CABLES1, CDKN1A, CSF2, EPAS1, EREG, HAS2, IGFBP3, IL6, IL11, IL1A, IL6R, IRS1, ITGAV, PHLDA1, PPP1R15A, RCAN1, SPRY2, STEAP2	CDKN1A, CSF2, EDN1, HAS2, IL11, IL1A, IL6R, IRS1, PHLDA1, PPP1R15A, RASD1, RCAN1, SERPINA1, SPRY2, STEAP2	CABLES1, CDKN1A, CSF2, EDN1, EPAS1, EREG, HAS2, IGFBP3, IL11, IL1A, IL6R, IRS1, ITGAV, PHLDA1, PPP1R15A, RASD1, RCAN1, SERPINA1, SPRY2, STEAP2, TGFB2, TNS4				8.57143	7.14286	10.4762				66.6667	55.5556	81.4815
22	Cellular functions	Cellular Growth and Proliferation	colony formation	colony formation of eukaryotic cells	3.86646			2.11014	3.25493	2.57025	3.86646			ANKRD1, CABLES1, CAT, CSF2, CTNNB1, EDN1, HAS2, IL11, ITGAV, MST1R, TGFB2, TNS4	CABLES1, CDKN1A, CSF2, EPAS1, EREG, HAS2, IGFBP3, IL6, IL11, IL1A, IL6R, IRS1, ITGAV, RCAN1, SPRY2, STEAP2	CDKN1A, CSF2, EDN1, HAS2, IL11, IL1A, IL6R, IRS1, RASD1, RCAN1, SERPINA1, SPRY2, STEAP2	CABLES1, CDKN1A, CSF2, EDN1, EPAS1, EREG, HAS2, IGFBP3, IL11, IL1A, IL6R, IRS1, ITGAV, RASD1, RCAN1, SERPINA1, SPRY2, STEAP2, TGFB2, TNS4			5.71429	7.61905	6.19048	9.52381			44.4444	59.2593	48.1481	74.0741
23	Cellular functions	Cellular Growth and Proliferation	proliferation	proliferation of epithelial cells	3.75449	1.6925			3.72816		3.75449	BCL2A1, LAMA1, RGS4, TGFB2			BCL2A1, CDKN1C, EREG, IL6, LAMA1, LAMC1, PTHLH, TLR2		BCL2A1, CDK6, CDKN1C, EREG, LAMA1, LAMC1, PTHLH, TGFB2, TLR2	1.90476			3.80952		4.28571	2.77778			5.55556		6.25
24	Cellular functions	Cellular Growth and Proliferation	growth	growth of tumor cells	3.63078				2.68194	1.98716	3.63078				CDKN1A, FGF18, IGFBP1, IGFBP3, IL1B, INHBA, ITGAV, PRKCE, SEC14L2	CDKN1A, EDN1, FGF18, IL1B, INHBA, PRKCE, SEC14L2	CDKN1A, EDN1, FGF18, IGFBP1, IGFBP3, IL1B, INHBA, INHBB, ITGAV, PRKCE, SEC14L2, SSTR2				4.28571	3.33333	5.71429				7.14286	5.55556	9.52381
25	Cellular functions	Cellular Growth and Proliferation	growth	growth of breast cancer cell lines	3.62709				3.62709	1.95468	2.72584				CEBPD, CXCR4, HBEGF, IER3, IGFBP1, IGFBP3, IL6, IL1B, INHBA, IRS1, JUN, TFAP2C	CEBPD, HBEGF, IER3, IL1B, INHBA, IRS1, RGS16, TFAP2C	CEBPD, CXCR4, HBEGF, IER3, IGFBP1, IGFBP3, IL1B, INHBA, IRS1, JUN, RGS16, TFAP2C				5.71429	3.80952	5.71429				9.52381	6.34921	9.52381
26	Cellular functions	Cellular Growth and Proliferation	colony formation	colony formation of cell lines	3.53165				3.17263	2.34104	3.53165				CABLES1, CDKN1A, EPAS1, EREG, HAS2, IGFBP3, IL6, IL1A, IL6R, IRS1, ITGAV, RCAN1, SPRY2, STEAP2	CDKN1A, EDN1, HAS2, IL1A, IL6R, IRS1, RASD1, RCAN1, SERPINA1, SPRY2, STEAP2	CABLES1, CDKN1A, EDN1, EPAS1, EREG, HAS2, IGFBP3, IL1A, IL6R, IRS1, ITGAV, RASD1, RCAN1, SERPINA1, SPRY2, STEAP2, TNS4				6.66667	5.2381	8.09524				51.8519	40.7407	62.963
27	Cellular functions	Cellular Growth and Proliferation	growth	growth of epithelial cells	3.51004	3.51004		2.95861		2.97469	2.22257	AREG, HBEGF, IL11, MST1R, TGFB2		AREG, HBEGF, IL11, MST1R, TGFB2		AREG, CDKN1A, HBEGF, ID2, IL11	CDKN1A, HBEGF, ID2, IL11, TGFB2	2.38095		2.38095		2.38095	2.38095	3.96825		3.96825		3.96825	3.96825
28	Cellular functions	Cellular Growth and Proliferation	growth	growth of pituitary cells	3.47625	3.47625			3.098	3.23958	2.89279	IL1A, IL1B			IL1A, IL1B	IL1A, IL1B	IL1A, IL1B	0.952381			0.952381	0.952381	0.952381	1.5873			1.5873	1.5873	1.5873
29	Cellular functions	Cellular Growth and Proliferation	growth	growth of ovarian cancer cell lines	3.40012				3.40012		2.86328				CXCR4, CYP1A1, FOSL1, HAS2, HAS3, KLF2		CXCR4, CYP1A1, FOSL1, HAS2, HAS3, KLF2				2.85714		2.85714				4.7619		4.7619
30	Cellular functions	Cellular Growth and Proliferation	proliferation	proliferation of vascular smooth muscle cells	3.31695				2.06803	3.24109	3.31695				IL8, IL1A, IL1B, TLR2	IL8, IL1A, IL1B, TLR2, TLR4	IL8, IL1A, IL1B, PDGFRB, TLR2, TLR4				1.90476	2.38095	2.85714				2.77778	3.47222	4.16667
31	Cellular functions	Cellular Growth and Proliferation	stimulation	stimulation of gonadal cell lines	3.23958					3.23958	2.89279					TLR2, TLR4	TLR2, TLR4					0.952381	0.952381					66.6667	66.6667
32	Cellular functions	Cellular Growth and Proliferation	proliferation	proliferation of endothelial cell lines	3.20412	2.52143		2.01144	3.11295	2.74473	3.20412	NR4A1, PDE2A, PTX3, SAA1, THBS1		NR4A1, PDE2A, PTX3, SAA1, THBS1	CDKN1A, IL8, NR4A1, NRP1, PDE2A, PRKCE, PTX3	CDKN1A, FOXO1, IL8, NRP1, PRKCE, PTX3	CDKN1A, FOXO1, IL8, NR4A1, NRP1, PDE2A, PRKCE, PTX3	2.38095		2.38095	3.33333	2.85714	3.80952	3.47222		3.47222	4.86111	4.16667	5.55556
33	Cellular functions	Cellular Growth and Proliferation	proliferation	proliferation of stromal cells	3.19382						3.19382						FOXO1, IGFBP3, IL8, TGFB2						1.90476						2.77778
34	Cellular functions	Cellular Growth and Proliferation	proliferation	proliferation of prostate cancer cell lines	3.11014				3.11014	2.17783	3.0752				CSF2, HAS3, IGFBP3, IL6, IL8, INHBA, PRKCE, SOCS3	CSF2, IL8, INHBA, PRKCE, SOCS1, SOCS3	AFAP1, CSF2, HAS3, IGFBP3, IL8, INHBA, PRKCE, SOCS1, SOCS3				3.80952	2.85714	4.28571				5.55556	4.16667	6.25
35	Cellular functions	Cellular Growth and Proliferation	growth	arrest in growth of tumor cell lines	3.01909				3.01909	1.78252	2.49757				CDKN1A, FOXC1, IGFBP1, IL6, LIF, MYBL1	CDKN1A, FOXC1, MYBL1, RASSF5	CDKN1A, FOXC1, IGFBP1, LIF, MYBL1, RASSF5				2.85714	1.90476	2.85714				54.5455	36.3636	54.5455
36	Cellular functions	Cellular Growth and Proliferation	growth	growth of epithelial cell lines	2.97469				2.66154	2.97469	2.22257				CALCR, CDKN1A, DLST, PTHLH, SEC14L2	ARNTL2, CALCR, CDKN1A, PTHLH, SEC14L2	ARNTL2, CALCR, CDKN1A, PTHLH, SEC14L2				2.38095	2.38095	2.38095				3.96825	3.96825	3.96825
37	Cellular functions	Cellular Growth and Proliferation	proliferation	proliferation of bladder cancer cell lines	2.97062		2.97062	1.9431					ATM, CTNNB1	ATM, CTNNB1					0.952381	0.952381					1.38889	1.38889
38	Cellular functions	Cellular Growth and Proliferation	growth	growth of cancer cells	2.9431				2.34775	2.09044	2.9431				FGF18, IGFBP1, IL1B, INHBA, ITGAV, PRKCE, SEC14L2	EDN1, FGF18, IL1B, INHBA, PRKCE, SEC14L2	EDN1, FGF18, IGFBP1, IL1B, INHBA, INHBB, ITGAV, PRKCE, SEC14L2				3.33333	2.85714	4.28571				5.55556	4.7619	7.14286
39	Cellular functions	Cellular Growth and Proliferation	proliferation	proliferation of endothelial cells	2.89279				1.88606	2.25571	2.89279				ADAMTS1, DKK1, F3, HAS3, HEY1, IL8, IL1B	ADAMTS1, DKK1, EDN1, F11R, FOXO1, IL8, IL1B	ADAMTS1, DKK1, EDN1, F3, F11R, FOXO1, HAS3, HEY1, IL8, IL1B				3.33333	3.33333	4.7619				4.86111	4.86111	6.94444
40	Cellular functions	Cellular Growth and Proliferation	proliferation	proliferation of breast cancer cell lines	2.86012				2.86012		2.53018				CDKN1A, CSF2, CST6, CXCR4, HAS2, ID2, IGFBP1, IGFBP3, IL6, MMP14, PTHLH		ATM, BCAR1, CDKN1A, CSF2, CST6, CXCR4, FOXO1, HAS2, ID2, IGFBP1, IGFBP3, PTHLH				5.2381		5.71429				7.63889		8.33333
41	Cellular functions	Cellular Growth and Proliferation	proliferation	proliferation of endometrial cells	2.84164						2.84164						CABLES1, FOXO1, IL8						1.42857						2.08333
42	Cellular functions	Cellular Growth and Proliferation	growth	growth of osteocytes	2.76955			2.76195		2.76955				AREG, CSF2		AREG, CSF2				0.952381		0.952381				1.5873		1.5873
43	Cellular functions	Cellular Growth and Proliferation	proliferation	proliferation of microvascular endothelial cells	2.70553				2.50446	2.70553	2.2161				DKK1, IL8, IL1B	DKK1, IL8, IL1B	DKK1, IL8, IL1B				1.42857	1.42857	1.42857				2.08333	2.08333	2.08333
44	Cellular functions	Cellular Growth and Proliferation	growth	growth of connective tissue cells	2.69465			1.75696		2.69465				AREG, CSF2, EDN1		AREG, CDKN1A, CSF2, EDN1				1.42857		1.90476				2.38095		3.1746
45	Cellular functions	Cellular Growth and Proliferation	production	production of neutrophils	2.62893				2.62893						CSF2, IL6						0.952381						100
46	Cellular functions	Cellular Growth and Proliferation	quantity	quantity of endocrine cell lines	2.62893				2.62893						IL6, IL1B						0.952381						28.5714
47	Cellular functions	Cellular Growth and Proliferation	proliferation	proliferation of cancer cells	2.57349	2.2233		2.57349				CASP1, JAG1, MST1R, THBS1		CASP1, CSF2, JAG1, MST1R, THBS1				1.90476		2.38095				2.77778		3.47222
48	Cellular functions	Cellular Growth and Proliferation	growth	growth of prostate cancer cell lines	2.55752				2.55752	2.27084					CDKN1A, CEBPD, DACH1, IL6, IL8, INHBA, STEAP2	CDKN1A, CEBPD, FKBP5, IL8, INHBA, STEAP2					3.33333	2.85714					5.55556	4.7619
49	Cellular functions	Cellular Growth and Proliferation	growth	growth of prostate cancer cells	2.48545					1.73283	2.48545					INHBA, SEC14L2	INHBA, INHBB, SEC14L2					0.952381	1.42857					1.5873	2.38095
50	Cellular functions	Cellular Growth and Proliferation	growth	arrest in growth of cell lines	2.47886					1.99568	2.47886					CDKN1A, FOXC1, MYBL1, RASSF5, SOCS1	CDKN1A, FOXC1, IGFBP1, LIF, MYBL1, RASSF5, SOCS1					2.38095	3.33333					45.4545	63.6364
51	Cellular functions	Cellular Growth and Proliferation	proliferation	proliferation of fibroblast cell lines	2.46344				2.44977	2.17783	2.46344				CXCL1, F2RL1, FGF18, IGFBP1, LPAR1, NF2, TGM2	ADRA1B, CXCL1, FGF18, FOXO1, LPAR1, NF2	ADRA1B, CXCL1, FGF18, FOXO1, IGFBP1, LPAR1, NF2, TGM2				3.33333	2.85714	3.80952				4.86111	4.16667	5.55556
52	Cellular functions	Cellular Growth and Proliferation	growth	arrest in growth of eukaryotic cells	2.42481				2.41454	2.14813	2.42481				CDKN1A, FOXC1, IGFBP1, IL6, IL1B, LIF, MYBL1	CDKN1A, FOXC1, IL1B, MYBL1, RASSF5, SOCS1	CDKN1A, FOXC1, IGFBP1, IL1B, LIF, MYBL1, RASSF5, SOCS1				3.33333	2.85714	3.80952				63.6364	54.5455	72.7273
53	Cellular functions	Cellular Growth and Proliferation	growth	growth of sarcoma cells	2.38616	1.58004				2.38616		EDN1, IL1B				EDN1, IL1B, PRKCE		0.952381				1.42857		1.5873				2.38095
54	Cellular functions	Cellular Growth and Proliferation	proliferation	proliferation of breast cell lines	2.38616						2.38616						IGFBP3, ITGA2, LOX, S1PR1						1.90476						2.77778
55	Cellular functions	Cellular Growth and Proliferation	growth	growth of breast cell lines	2.30103	1.80688		2.30103				AREG, NFKB2, RELB		AREG, NFKB2, RELB, SMYD4				1.42857		1.90476				2.38095		3.1746
56	Cellular functions	Cellular Growth and Proliferation	proliferation	proliferation of endometrial stromal cells	2.26043					2.26043						FOXO1, IL8						0.952381						1.38889
57	Cellular functions	Cellular Growth and Proliferation	colony formation	colony formation of tumor cell lines	2.25104				2.10791	1.63827	2.25104				CABLES1, CDKN1A, EPAS1, HAS2, IGFBP3, IL6, IL1A, IL6R, RCAN1, STEAP2	CDKN1A, EDN1, HAS2, IL1A, IL6R, RCAN1, SERPINA1, STEAP2	CABLES1, CDKN1A, EDN1, EPAS1, HAS2, IGFBP3, IL1A, IL6R, RCAN1, SERPINA1, STEAP2, TNS4				4.7619	3.80952	5.71429				37.037	29.6296	44.4444
58	Cellular functions	Cellular Growth and Proliferation	growth	growth of embryonic cell lines	2.13787				1.9431	2.13787					CALCR, CDKN1A, DLST	ARNTL2, CALCR, CDKN1A					1.42857	1.42857					2.38095	2.38095
59	Cellular functions	Cellular Growth and Proliferation	growth	growth of mast cells	2.12263				2.12263						IL6, IL6R						0.952381						1.5873
60	Cellular functions	Cellular Growth and Proliferation	growth	growth of stem cells	2.12263				2.12263						CEBPD, LIF						0.952381						1.5873
61	Cellular functions	Cellular Growth and Proliferation	growth	growth of keratinocytes	2.10292						2.10292						CDKN1A, ID2, TGFB2						1.42857						2.38095
62	Cellular functions	Cellular Growth and Proliferation	colony formation	colony formation of fibroblast cell lines	2.07676					1.767	2.07676					IRS1, RASD1, SPRY2	EREG, IRS1, RASD1, SPRY2					1.42857	1.90476					11.1111	14.8148
63	Cellular functions	Cellular Growth and Proliferation	growth	growth of cervical cancer cell lines	1.9914				1.9914						CABLES1, DKK3, FOXC1, SPRY2, TFAP2C						2.38095						3.96825
64	Cellular functions	Cellular Growth and Proliferation	growth	growth of stomach cancer cell lines	1.95468				1.95468						HBEGF, MMP14						0.952381						1.5873
65	Cellular functions	Cellular Growth and Proliferation	proliferation	proliferation of keratinocytes	1.9431				1.9431						EREG, IL6, PTHLH						1.42857						2.08333
66	Cellular functions	Cellular Growth and Proliferation	quantity	quantity of breast cell lines	1.73755	1.73755		1.61618				CAT		CAT				0.47619		0.47619				14.2857		14.2857
67	Cellular functions	Cellular Growth and Proliferation	stimulation	stimulation of skin cancer cell lines	1.73755	1.73755		1.61618				THBS1		THBS1				0.47619		0.47619				33.3333		33.3333
68	Cellular functions	Cellular Growth and Proliferation	quantity	quantity of bladder cancer cell lines	1.66555		1.66555						KIF20B						0.47619						14.2857
69	Cellular functions	Cellular Growth and Proliferation	growth	growth of colon cancer cell lines	1.63639			1.63639						CTNNB1, EDN1, EGR2, MST1R, TNS4						2.38095						3.96825
70	Cellular functions	Cellular Growth and Proliferation	quantity	quantity of cell lines	1.62342		1.62342						ARNTL2, KIF20B, MCTS1						1.42857						42.8571
71	Cellular functions	Cellular Growth and Proliferation	growth	arrest in growth of brain cancer cell lines	1.61979					1.61979						CDKN1A						0.47619						9.09091
72	Cellular functions	Cellular Growth and Proliferation	production	production of eosinophils	1.61618			1.61618						CSF2						0.47619						50
73	Cellular functions	Cellular Growth and Proliferation	proliferation	proliferation of cervical cancer cell lines	1.55284		1.55284						BRCA2, PFKFB3						0.952381						1.38889
74	Cellular functions	Cellular Growth and Proliferation	quantity	quantity of embryonic cell lines	1.36957		1.36957						ARNTL2						0.47619						14.2857
75	Cellular functions	Cellular Growth and Proliferation	quantity	quantity of epithelial cell lines	1.36957		1.36957						ARNTL2						0.47619						14.2857
76	Cellular functions	Cell Death	cell death	cell death of eukaryotic cells	10.6021	4.45593		2.72354	9.23582	8.54821	10.6021	ANKRD1, AREG, ATM, BCL2A1, BIRC3, CASP1, CASP4, CASP8, CAT, CNN2, CXCL1, DLST, EDN1, EMP1, EZR, FASN, HBEGF, HSP90AA1, ICAM1, IL1A, IL1B, IL7R, ITGAV, JAG1, JAK1, JUN, LMNB1, LTB, MLL, MMP9, MST1R, NFKB2, NLRP3, NOC2L, NR4A1, PMP22, RELB, RNF34, SAA1, SERPINB2, SNCAIP, STK4, TGFB2, THBS1, TRAF1		ADAM12, ANKRD1, AREG, ATM, BCL2A1, BIRC3, BLID, CASP1, CASP4, CAT, CNN2, CSF2, CTNNB1, CXCL1, EDN1, EGLN3, EMP1, FASN, HAS2, HBEGF, HSP90AA1, ICAM1, IL1B, ITGAV, JAG1, LTB, MCTS1, MLL, MMP9, MST1R, MYBL1, NFKB2, NOC2L, NR4A1, PDGFRB, PRLR, RBBP6 (includes EG:5930), RELB, RNF34, S100P, SAA1, SERPINB2, SNCAIP, SSTR2, STK4, TGFB2, THBS1, TRAF1, WNT11	A4GALT, ADAM12, BCL6, BCL2A1, BCL2L1, BLID, CASP3, CBLB, CD274, CDKN1A, CDKN1C, CEBPD, CSF2, CXCL1, CXCR4, CYP1B1, DKK1, DKK3, DLST, DUSP1, EPAS1, EZR, F3, G0S2, GTF2F2, HAS2, HBEGF, HDAC9 (includes EG:9734), ID2, IER3, IGFBP3, IL6, IL8, IL1A, IL1B, IL6R, IL7R, INHBA, ITGAV, JAG1, JAK1, JUN, KLF2, LIF, LMNB1, LPAR1, MAP2K6, MYBL1, NAMPT, NLRP3, NR4A1, NRP1, OBFC2A, PHLDA1, PLAT, PMP22, PPP1R15A, …	A4GALT, ANTXR2, AREG, BAG3, BCL6, BCL2L1, CABIN1, CASP8, CBLB, CD274, CDK6, CDKN1A, CDKN1C, CEBPD, CREB3L2, CSF2, CXCL1, CYP1B1, DAPK1, DKK1, DUSP1, EDN1, EZR, FOXO1, G0S2, HAS2, HBEGF, HDAC9 (includes EG:9734), ID2, IER3, IL8, IL1A, IL1B, IL6R, INHBA, JAK1, KLF2, LPAR1, LTB, MYBL1, NAMPT, NLRP3, NRP1, OBFC2A, PHLDA1, PLAT, PLK2, PPP1R15A, PRKCE, RBBP6 (includes EG:5930), RCAN1, RELB, RGS16, RND3…	A4GALT, ADAM12, ANTXR2, ATM, BAG3, BCL6, BCL2A1, BCL2L1, BIK, BLID, CABIN1, CASP3, CBLB, CD274, CDK6, CDKN1A, CDKN1C, CEBPD, CREB3L2, CSF2, CXCL1, CXCR4, CYP1B1, DAPK1, DKK1, DKK3, DUSP1, EDN1, EMP1, EPAS1, ETS1, F3, FOXO1, G0S2, GTF2F2, HAS2, HBEGF, HDAC9 (includes EG:9734), ID2, IER3, IGFBP3, IL8, IL1A, IL1B, IL6R, IL7R, INHBA, ITGA2, ITGAV, JAG1, JUN, KLF2, KLRC1, LIF, LPAR1, LTB, MYBL1, NAMPT…	26.9461		29.3413	46.1078	40.1198	56.8862	29.8013		32.4503	50.9934	44.3709	62.9139
77	Cellular functions	Cell Death	cell death	cell death	9.66354	4.37263		2.14997	7.92445	7.78516	9.66354	ANKRD1, AREG, ATM, BCL3, BCL2A1, BIRC3, BRCC3, CASP1, CASP4, CASP5, CASP8, CAT, CNN2, CRADD, CXCL1, DLST, EDN1, EMP1, EZR, FASN, HBEGF, HES1, HSP90AA1, ICAM1, IL1A, IL1B, IL7R, ITGAV, JAG1, JAK1, JUN, LMNB1, LTB, LUC7L3, MLL, MMP9, MST1R, NFKB2, NLRP3, NOC2L, NR4A1, ODC1, PMP22, RELB, RNF34, SAA1, SERPINB2, SNCAIP, STK4, TGFB2, THBS1, TRAF1		ADAM12, ANKRD1, AREG, ATM, BCAR1, BCL3, BCL2A1, BIRC3, BLID, CASP1, CASP4, CASP5, CAT, CNN2, CSF2, CTNNB1, CXCL1, EDN1, EGLN3, EMP1, FASN, HAS2, HBEGF, HSP90AA1, ICAM1, IL1B, ITGAV, JAG1, LTB, LUC7L3, MCTS1, MLL, MMP9, MST1R, MYBL1, NFKB2, NOC2L, NR4A1, PDE4C, PDE7A, PDGFRB, PRLR, RBBP6 (includes EG:5930), RELB, RNF34, S100P, SAA1, SERPINB2, SNCAIP, SSTR2, STK4, TGFB2, THBS1, TRAF1, WNT11	A4GALT, ABL2, ADAM12, BCL6, BCL2A1, BCL2L1, BLID, BRCC3, CASP3, CBLB, CD274, CDKN1A, CDKN1C, CEBPD, CLCF1, CRADD, CSF2, CXCL1, CXCR4, CYP1B1, DKK1, DKK3, DLST, DUSP1, EPAS1, EZR, F3, G0S2, GTF2F2, HAS2, HBEGF, HDAC9 (includes EG:9734), HEY1, ID2, IER3, IGFBP3, IL6, IL8, IL1A, IL1B, IL6R, IL7R, INHBA, ITGAV, JAG1, JAK1, JUN, KLF2, LIF, LMNB1, LPAR1, MAP2K6, MT2A, MYBL1, NAMPT, NLRP3, NR4A1, NRP1, …	A4GALT, ABL2, AHR, ANTXR2, AREG, BAG3, BCL6, BCL2L1, CABIN1, CASP8, CBLB, CD274, CDK6, CDKN1A, CDKN1C, CEBPD, CREB3L2, CSF2, CXCL1, CYP1B1, DAPK1, DKK1, DUSP1, EDN1, EZR, FOXO1, G0S2, HAS2, HBEGF, HDAC9 (includes EG:9734), HES1, ID2, IER3, IL8, IL1A, IL1B, IL6R, INHBA, JAK1, KLF2, LPAR1, LTB, MALT1, MT2A, MYBL1, NAMPT, NLRP3, NRP1, OBFC2A, PHLDA1, PLAT, PLK2, PPP1R15A, PRKCE, RASSF2, RBBP6 (inclu…	A4GALT, ABL2, ADAM12, AHR, ANTXR2, ATM, BAG3, BCAR1, BCL6, BCL2A1, BCL2L1, BIK, BLID, CABIN1, CASP3, CBLB, CD274, CDK6, CDKN1A, CDKN1C, CEBPD, CRADD, CREB3L2, CSF2, CXCL1, CXCR4, CYP1B1, DAPK1, DKK1, DKK3, DUSP1, EDN1, EMP1, EPAS1, ETS1, F3, FOXO1, G0S2, GTF2F2, HAS2, HBEGF, HDAC9 (includes EG:9734), HES1, HEY1, ID2, IER3, IGFBP3, IL8, IL1A, IL1B, IL6R, IL7R, INHBA, ITGA2, ITGAV, JAG1, JUN, KLF2,…	31.1377		32.9341	50.8982	44.9102	64.0719	34.4371		36.4238	56.2914	49.6689	70.8609
78	Cellular functions	Cell Death	apoptosis	apoptosis of eukaryotic cells	9.54516	3.62893		2.64016	8.43771	7.2233	9.54516	ANKRD1, AREG, ATM, BCL2A1, BIRC3, CASP1, CASP4, CASP8, CAT, CNN2, CXCL1, EDN1, EZR, FASN, HBEGF, HSP90AA1, ICAM1, IL1A, IL1B, IL7R, ITGAV, JAG1, JAK1, JUN, LMNB1, MLL, MMP9, MST1R, NFKB2, NOC2L, NR4A1, RNF34, SAA1, STK4, TGFB2, THBS1, TRAF1		ADAM12, ANKRD1, AREG, ATM, BCL2A1, BIRC3, BLID, CASP1, CASP4, CAT, CNN2, CSF2, CTNNB1, CXCL1, EDN1, FASN, HAS2, HBEGF, HSP90AA1, ICAM1, IL1B, ITGAV, JAG1, MCTS1, MLL, MMP9, MST1R, MYBL1, NFKB2, NOC2L, NR4A1, PDGFRB, PRLR, RBBP6 (includes EG:5930), RNF34, SAA1, SSTR2, STK4, TGFB2, THBS1, TRAF1, WNT11	A4GALT, ADAM12, BCL6, BCL2A1, BCL2L1, BLID, CASP3, CBLB, CD274, CDKN1A, CDKN1C, CEBPD, CSF2, CXCL1, CXCR4, CYP1B1, DKK1, DKK3, DUSP1, EPAS1, EZR, F3, G0S2, HAS2, HBEGF, ID2, IER3, IGFBP3, IL6, IL8, IL1A, IL1B, IL6R, IL7R, INHBA, ITGAV, JAG1, JAK1, JUN, KLF2, LIF, LMNB1, LPAR1, MYBL1, NAMPT, NR4A1, NRP1, PHLDA1, PLAT, PPP1R15A, PRKCE, PRLR, RND3, RPS6KA1, S1PR1, SGK1, SIM2, SOCS3, SOX9, SPRY2, TGM…	A4GALT, AREG, BAG3, BCL6, BCL2L1, CABIN1, CASP8, CBLB, CD274, CDK6, CDKN1A, CDKN1C, CEBPD, CSF2, CXCL1, CYP1B1, DAPK1, DKK1, DUSP1, EDN1, EZR, FOXO1, G0S2, HAS2, HBEGF, ID2, IER3, IL8, IL1A, IL1B, IL6R, INHBA, JAK1, KLF2, LPAR1, MYBL1, NAMPT, NRP1, PHLDA1, PLAT, PLK2, PPP1R15A, PRKCE, RBBP6 (includes EG:5930), RND3, S1PR1, SOCS1, SOCS3, SOX9, SPRY2, TLR2, TLR4, TNFRSF10C, TNFRSF11B, TNIP2, TRAF1	A4GALT, ADAM12, ATM, BAG3, BCL6, BCL2A1, BCL2L1, BIK, BLID, CABIN1, CASP3, CBLB, CD274, CDK6, CDKN1A, CDKN1C, CEBPD, CSF2, CXCL1, CXCR4, CYP1B1, DAPK1, DKK1, DKK3, DUSP1, EDN1, EPAS1, ETS1, F3, FOXO1, G0S2, HAS2, HBEGF, ID2, IER3, IGFBP3, IL8, IL1A, IL1B, IL6R, IL7R, INHBA, ITGA2, ITGAV, JAG1, JUN, KLF2, LIF, LPAR1, MYBL1, NAMPT, NOC2L, NR4A1, NRP1, PDGFRB, PHLDA1, PLAT, PLK2, PPP1R15A, PRKCE, PR…	22.1557		25.1497	39.521	33.5329	48.503	29.1339		33.0709	51.9685	44.0945	63.7795
79	Cellular functions	Cell Death	apoptosis	apoptosis	8.67572	3.76447		1.8041	7.09205	6.7986	8.67572	ANKRD1, AREG, ATM, BCL3, BCL2A1, BIRC3, CASP1, CASP4, CASP5, CASP8, CAT, CNN2, CRADD, CXCL1, EDN1, EZR, FASN, HBEGF, HES1, HSP90AA1, ICAM1, IL1A, IL1B, IL7R, ITGAV, JAG1, JAK1, JUN, LMNB1, LUC7L3, MLL, MMP9, MST1R, NFKB2, NLRP3, NOC2L, NR4A1, ODC1, RNF34, SAA1, STK4, TGFB2, THBS1, TRAF1		ADAM12, ANKRD1, AREG, ATM, BCAR1, BCL3, BCL2A1, BIRC3, BLID, CASP1, CASP4, CASP5, CAT, CNN2, CSF2, CTNNB1, CXCL1, EDN1, FASN, HAS2, HBEGF, HSP90AA1, ICAM1, IL1B, ITGAV, JAG1, LUC7L3, MCTS1, MLL, MMP9, MST1R, MYBL1, NFKB2, NOC2L, NR4A1, PDGFRB, PRLR, RBBP6 (includes EG:5930), RNF34, SAA1, SSTR2, STK4, TGFB2, THBS1, TRAF1, WNT11	A4GALT, ABL2, ADAM12, BCL6, BCL2A1, BCL2L1, BLID, CASP3, CBLB, CD274, CDKN1A, CDKN1C, CEBPD, CLCF1, CRADD, CSF2, CXCL1, CXCR4, CYP1B1, DKK1, DKK3, DUSP1, EPAS1, EZR, F3, G0S2, HAS2, HBEGF, HEY1, ID2, IER3, IGFBP3, IL6, IL8, IL1A, IL1B, IL6R, IL7R, INHBA, ITGAV, JAG1, JAK1, JUN, KLF2, LIF, LMNB1, LPAR1, MT2A, MYBL1, NAMPT, NLRP3, NR4A1, NRP1, PHLDA1, PLAT, PPP1R15A, PRKCE, PRLR, RASSF2, RND3, RPS6…	A4GALT, ABL2, AHR, AREG, BAG3, BCL6, BCL2L1, CABIN1, CASP8, CBLB, CD274, CDK6, CDKN1A, CDKN1C, CEBPD, CSF2, CXCL1, CYP1B1, DAPK1, DKK1, DUSP1, EDN1, EZR, FOXO1, G0S2, HAS2, HBEGF, HES1, ID2, IER3, IL8, IL1A, IL1B, IL6R, INHBA, JAK1, KLF2, LPAR1, MALT1, MT2A, MYBL1, NAMPT, NLRP3, NRP1, PHLDA1, PLAT, PLK2, PPP1R15A, PRKCE, RASSF2, RBBP6 (includes EG:5930), RND3, S1PR1, SOCS1, SOCS3, SOX9, SPRY2, TL…	A4GALT, ABL2, ADAM12, AHR, ATM, BAG3, BCAR1, BCL6, BCL2A1, BCL2L1, BIK, BLID, CABIN1, CASP3, CBLB, CD274, CDK6, CDKN1A, CDKN1C, CEBPD, CRADD, CSF2, CXCL1, CXCR4, CYP1B1, DAPK1, DKK1, DKK3, DUSP1, EDN1, EPAS1, ETS1, F3, FOXO1, G0S2, HAS2, HBEGF, HES1, HEY1, ID2, IER3, IGFBP3, IL8, IL1A, IL1B, IL6R, IL7R, INHBA, ITGA2, ITGAV, JAG1, JUN, KLF2, LIF, LPAR1, MALT1, MT2A, MYBL1, NAMPT, NLRP3, NOC2L, NR4…	26.3473		27.5449	43.7126	38.3234	55.0898	34.6457		36.2205	57.4803	50.3937	72.4409
80	Cellular functions	Cell Death	cell death	cell death of cell lines	7.6925	3.1512		2.03198	5.59688	5.81816	7.6925	ANKRD1, AREG, ATM, BCL2A1, BIRC3, CASP1, CASP4, CASP8, CAT, CNN2, DLST, EDN1, EMP1, FASN, IL1A, IL1B, ITGAV, JAG1, JAK1, JUN, LMNB1, LTB, MLL, MMP9, MST1R, NFKB2, NLRP3, NOC2L, NR4A1, PMP22, RELB, RNF34, SERPINB2, STK4, TGFB2, TRAF1		ANKRD1, AREG, ATM, BCL2A1, BIRC3, BLID, CASP1, CASP4, CAT, CNN2, CSF2, CTNNB1, EDN1, EGLN3, EMP1, FASN, IL1B, ITGAV, JAG1, LTB, MCTS1, MLL, MMP9, MST1R, MYBL1, NFKB2, NOC2L, NR4A1, PDGFRB, PRLR, RBBP6 (includes EG:5930), RELB, RNF34, S100P, SERPINB2, SSTR2, STK4, TGFB2, TRAF1, WNT11	A4GALT, BCL6, BCL2A1, BCL2L1, BLID, CASP3, CBLB, CDKN1A, CDKN1C, CEBPD, CSF2, CYP1B1, DKK1, DKK3, DLST, DUSP1, EPAS1, F3, G0S2, ID2, IER3, IGFBP3, IL6, IL8, IL1A, IL1B, INHBA, ITGAV, JAG1, JAK1, JUN, KLF2, LMNB1, MAP2K6, MYBL1, NAMPT, NLRP3, NR4A1, NRP1, OBFC2A, PMP22, PPP1R15A, PRKCE, PRLR, RCAN1, RPS6KA1, SERPINB2, SGK1, SIM2, SOCS3, SOX9, SPRY2, TGM2, TLR2, TNFRSF11B, UBQLN1, UGCG, UNC5B, WNT11	A4GALT, ANTXR2, AREG, BAG3, BCL6, BCL2L1, CABIN1, CASP8, CBLB, CDK6, CDKN1A, CDKN1C, CEBPD, CREB3L2, CSF2, CYP1B1, DAPK1, DKK1, DUSP1, EDN1, FOXO1, G0S2, ID2, IER3, IL8, IL1A, IL1B, INHBA, JAK1, KLF2, LTB, MYBL1, NAMPT, NLRP3, NRP1, OBFC2A, PLK2, PPP1R15A, PRKCE, RBBP6 (includes EG:5930), RCAN1, RELB, RGS16, SERPINB2, SOCS1, SOCS3, SOX9, SPRY2, TLR2, TLR4, TNFRSF10C, TNFRSF11B, TRAF1	A4GALT, ANTXR2, ATM, BAG3, BCL6, BCL2A1, BCL2L1, BIK, BLID, CABIN1, CASP3, CBLB, CDK6, CDKN1A, CDKN1C, CEBPD, CREB3L2, CSF2, CYP1B1, DAPK1, DKK1, DKK3, DUSP1, EDN1, EMP1, EPAS1, ETS1, F3, FOXO1, G0S2, ID2, IER3, IGFBP3, IL8, IL1A, IL1B, INHBA, ITGA2, ITGAV, JAG1, JUN, KLF2, LTB, MYBL1, NAMPT, NLRP3, NOC2L, NR4A1, NRP1, OBFC2A, PDGFRB, PLK2, PMP22, PPP1R15A, PRKCE, PRLR, RCAN1, RGS16, RPS6KA1, SEM…	21.5569		23.9521	35.3293	31.7365	46.1078	23.8411		26.4901	39.0728	35.0993	50.9934
81	Cellular functions	Cell Death	apoptosis	apoptosis of cell lines	6.91721			1.98716	5.13018	4.28735	6.91721			ANKRD1, AREG, ATM, BCL2A1, BIRC3, BLID, CASP1, CASP4, CAT, CNN2, CSF2, CTNNB1, EDN1, FASN, IL1B, ITGAV, JAG1, MCTS1, MLL, MMP9, MST1R, MYBL1, NFKB2, NOC2L, NR4A1, PDGFRB, PRLR, RBBP6 (includes EG:5930), RNF34, SSTR2, STK4, TGFB2, TRAF1, WNT11	A4GALT, BCL6, BCL2A1, BCL2L1, BLID, CASP3, CBLB, CDKN1A, CDKN1C, CEBPD, CSF2, CYP1B1, DKK1, DKK3, DUSP1, EPAS1, F3, G0S2, ID2, IER3, IGFBP3, IL6, IL8, IL1A, IL1B, INHBA, ITGAV, JAG1, JAK1, JUN, KLF2, LMNB1, MYBL1, NR4A1, NRP1, PPP1R15A, PRKCE, PRLR, RPS6KA1, SGK1, SIM2, SOCS3, SOX9, SPRY2, TGM2, TLR2, TNFRSF11B, UGCG, UNC5B, WNT11	A4GALT, AREG, BAG3, BCL6, BCL2L1, CABIN1, CASP8, CBLB, CDK6, CDKN1A, CDKN1C, CEBPD, CSF2, CYP1B1, DAPK1, DKK1, DUSP1, EDN1, G0S2, ID2, IER3, IL8, IL1A, IL1B, INHBA, JAK1, KLF2, MYBL1, NRP1, PLK2, PPP1R15A, PRKCE, RBBP6 (includes EG:5930), SOCS1, SOCS3, SOX9, SPRY2, TLR2, TLR4, TNFRSF10C, TNFRSF11B, TRAF1	A4GALT, ATM, BAG3, BCL6, BCL2A1, BCL2L1, BIK, BLID, CABIN1, CASP3, CBLB, CDK6, CDKN1A, CDKN1C, CEBPD, CSF2, CYP1B1, DAPK1, DKK1, DKK3, DUSP1, EDN1, EPAS1, ETS1, F3, G0S2, ID2, IER3, IGFBP3, IL8, IL1A, IL1B, INHBA, ITGA2, ITGAV, JAG1, JUN, KLF2, MYBL1, NOC2L, NR4A1, NRP1, PDGFRB, PLK2, PPP1R15A, PRKCE, PRLR, RPS6KA1, SEMA3A, SGK1, SOCS1, SOCS3, SOX9, SPRY2, SSTR2, TGFB2, TGM2, TLR2, TLR4, TNFRSF10…			20.3593	29.9401	25.1497	38.9222			26.7717	39.3701	33.0709	51.1811
82	Cellular functions	Cell Death	apoptosis	apoptosis of tumor cell lines	6.11577	3.54061		2.23582	4.20551	3.76195	6.11577	ANKRD1, AREG, ATM, BCL2A1, BIRC3, CASP1, CASP4, CASP8, CAT, CNN2, EDN1, FASN, IL1A, IL1B, ITGAV, JAG1, JAK1, JUN, LMNB1, MLL, MMP9, MST1R, NFKB2, NOC2L, NR4A1, RNF34, STK4, TGFB2, TRAF1		ANKRD1, AREG, ATM, BCL2A1, BIRC3, CASP1, CASP4, CAT, CNN2, CSF2, CTNNB1, EDN1, FASN, IL1B, ITGAV, JAG1, MLL, MMP9, MST1R, MYBL1, NFKB2, NOC2L, NR4A1, PDGFRB, RBBP6 (includes EG:5930), RNF34, SSTR2, STK4, TGFB2, TRAF1, WNT11	BCL6, BCL2A1, BCL2L1, CASP3, CDKN1A, CDKN1C, CEBPD, CSF2, CYP1B1, DKK1, DKK3, DUSP1, EPAS1, G0S2, IGFBP3, IL6, IL1A, IL1B, INHBA, ITGAV, JAG1, JAK1, JUN, KLF2, LMNB1, MYBL1, NR4A1, NRP1, PPP1R15A, PRKCE, RPS6KA1, SGK1, SIM2, SOCS3, SOX9, SPRY2, TGM2, TLR2, TNFRSF11B, UGCG, UNC5B, WNT11	AREG, BAG3, BCL6, BCL2L1, CASP8, CDK6, CDKN1A, CDKN1C, CEBPD, CSF2, CYP1B1, DAPK1, DKK1, DUSP1, EDN1, G0S2, IL1A, IL1B, INHBA, JAK1, KLF2, MYBL1, NRP1, PLK2, PPP1R15A, PRKCE, RBBP6 (includes EG:5930), SOCS1, SOCS3, SOX9, SPRY2, TLR2, TLR4, TNFRSF10C, TNFRSF11B, TRAF1	ATM, BAG3, BCL6, BCL2A1, BCL2L1, BIK, CASP3, CDK6, CDKN1A, CDKN1C, CEBPD, CSF2, CYP1B1, DAPK1, DKK1, DKK3, DUSP1, EDN1, EPAS1, ETS1, G0S2, IGFBP3, IL1A, IL1B, INHBA, ITGA2, ITGAV, JAG1, JUN, KLF2, MYBL1, NOC2L, NR4A1, NRP1, PDGFRB, PLK2, PPP1R15A, PRKCE, RPS6KA1, SEMA3A, SGK1, SOCS1, SOCS3, SOX9, SPRY2, SSTR2, TGFB2, TGM2, TLR2, TLR4, TNFRSF10B, TNFRSF10C, TNFRSF11B, UGCG, UNC5B, WNT11	17.3653		18.5629	25.1497	21.5569	33.5329	22.8346		24.4094	33.0709	28.3465	44.0945
83	Cellular functions	Cell Death	cell death	cell death of tumor cell lines	5.88606	3.22988		1.84466	3.92812	4.7167	5.88606	ANKRD1, AREG, ATM, BCL2A1, BIRC3, CASP1, CASP4, CASP8, CAT, CNN2, EDN1, FASN, IL1A, IL1B, ITGAV, JAG1, JAK1, JUN, LMNB1, LTB, MLL, MMP9, MST1R, NFKB2, NLRP3, NOC2L, NR4A1, RELB, RNF34, STK4, TGFB2, TRAF1		ANKRD1, AREG, ATM, BCL2A1, BIRC3, CASP1, CASP4, CAT, CNN2, CSF2, CTNNB1, EDN1, EGLN3, FASN, IL1B, ITGAV, JAG1, LTB, MLL, MMP9, MST1R, MYBL1, NFKB2, NOC2L, NR4A1, PDGFRB, RBBP6 (includes EG:5930), RELB, RNF34, SSTR2, STK4, TGFB2, TRAF1, WNT11	BCL6, BCL2A1, BCL2L1, CASP3, CDKN1A, CDKN1C, CEBPD, CSF2, CYP1B1, DKK1, DKK3, DUSP1, EPAS1, G0S2, IGFBP3, IL6, IL1A, IL1B, INHBA, ITGAV, JAG1, JAK1, JUN, KLF2, LMNB1, MAP2K6, MYBL1, NAMPT, NLRP3, NR4A1, NRP1, OBFC2A, PPP1R15A, PRKCE, RPS6KA1, SGK1, SIM2, SOCS3, SOX9, SPRY2, TGM2, TLR2, TNFRSF11B, UBQLN1, UGCG, UNC5B, WNT11	AREG, BAG3, BCL6, BCL2L1, CASP8, CDK6, CDKN1A, CDKN1C, CEBPD, CREB3L2, CSF2, CYP1B1, DAPK1, DKK1, DUSP1, EDN1, FOXO1, G0S2, IL1A, IL1B, INHBA, JAK1, KLF2, LTB, MYBL1, NAMPT, NLRP3, NRP1, OBFC2A, PLK2, PPP1R15A, PRKCE, RBBP6 (includes EG:5930), RELB, RGS16, SOCS1, SOCS3, SOX9, SPRY2, TLR2, TLR4, TNFRSF10C, TNFRSF11B, TRAF1	ATM, BAG3, BCL6, BCL2A1, BCL2L1, BIK, CASP3, CDK6, CDKN1A, CDKN1C, CEBPD, CREB3L2, CSF2, CYP1B1, DAPK1, DKK1, DKK3, DUSP1, EDN1, EPAS1, ETS1, FOXO1, G0S2, IGFBP3, IL1A, IL1B, INHBA, ITGA2, ITGAV, JAG1, JUN, KLF2, LTB, MYBL1, NAMPT, NLRP3, NOC2L, NR4A1, NRP1, OBFC2A, PDGFRB, PLK2, PPP1R15A, PRKCE, RGS16, RPS6KA1, SEMA3A, SGK1, SOCS1, SOCS3, SOX9, SPRY2, SSTR2, TGFB2, TGM2, TLR2, TLR4, TNFRSF10B, T…	19.1617		20.3593	28.1437	26.3473	37.7246	21.1921		22.5166	31.1258	29.1391	41.7219
84	Cellular functions	Cell Death	cell death	cell death of normal cells	5.74715	5.17849		2.61083	4.80688	5.17849	5.74715	BCL2A1, BIRC3, CASP1, CASP4, CASP8, CAT, CXCL1, EDN1, EZR, HSP90AA1, ICAM1, IL1A, IL1B, IL7R, JUN, MMP9, SAA1, SNCAIP, STK4, TGFB2, THBS1, TRAF1		BCL2A1, BIRC3, CASP1, CASP4, CAT, CSF2, CTNNB1, CXCL1, EDN1, HSP90AA1, ICAM1, IL1B, MMP9, PDGFRB, SAA1, SNCAIP, STK4, TGFB2, THBS1, TRAF1	BCL2A1, BCL2L1, CASP3, CD274, CDKN1A, CSF2, CXCL1, CXCR4, DUSP1, EZR, GTF2F2, HDAC9 (includes EG:9734), IL6, IL8, IL1A, IL1B, IL6R, IL7R, JUN, LIF, NAMPT, NRP1, PLAT, RND3, S1PR1, SNCAIP, TLR2, TNFRSF11B	BCL2L1, CASP8, CD274, CDKN1A, CSF2, CXCL1, DAPK1, DUSP1, EDN1, EZR, FOXO1, HDAC9 (includes EG:9734), IL8, IL1A, IL1B, IL6R, NAMPT, NRP1, PLAT, RND3, S1PR1, SNCAIP, TLR2, TNFRSF11B, TNIP2, TRAF1	BCL2A1, BCL2L1, BIK, CASP3, CD274, CDKN1A, CSF2, CXCL1, CXCR4, DAPK1, DUSP1, EDN1, FOXO1, GTF2F2, HDAC9 (includes EG:9734), IL8, IL1A, IL1B, IL6R, IL7R, ITGA2, JUN, KLRC1, LIF, NAMPT, NRP1, PDGFRB, PLAT, RND3, S1PR1, SNCAIP, TGFB2, TLR2, TNFRSF10B, TNFRSF11B	13.1737		11.976	16.7665	15.5689	20.9581	14.5695		13.245	18.543	17.2185	23.1788
85	Cellular functions	Cell Death	apoptosis	apoptosis of normal cells	5.61083	5.24642		2.71444	4.77989	5.50031	5.61083	BCL2A1, BIRC3, CASP1, CASP4, CASP8, CXCL1, EDN1, EZR, HSP90AA1, ICAM1, IL1A, IL1B, IL7R, JUN, MMP9, SAA1, STK4, TGFB2, THBS1, TRAF1		BCL2A1, BIRC3, CASP1, CASP4, CSF2, CTNNB1, CXCL1, EDN1, HSP90AA1, ICAM1, IL1B, MMP9, PDGFRB, SAA1, STK4, TGFB2, THBS1, TRAF1	BCL2A1, BCL2L1, CASP3, CD274, CDKN1A, CSF2, CXCL1, CXCR4, DUSP1, EZR, IL6, IL8, IL1A, IL1B, IL6R, IL7R, JUN, LIF, NAMPT, NRP1, PLAT, RND3, S1PR1, TLR2, TNFRSF11B	BCL2L1, CASP8, CD274, CDKN1A, CSF2, CXCL1, DAPK1, DUSP1, EDN1, EZR, FOXO1, IL8, IL1A, IL1B, IL6R, NAMPT, NRP1, PLAT, RND3, S1PR1, TLR2, TNFRSF11B, TNIP2, TRAF1	BCL2A1, BCL2L1, BIK, CASP3, CD274, CDKN1A, CSF2, CXCL1, CXCR4, DAPK1, DUSP1, EDN1, FOXO1, IL8, IL1A, IL1B, IL6R, IL7R, ITGA2, JUN, LIF, NAMPT, NRP1, PDGFRB, PLAT, RND3, S1PR1, TGFB2, TLR2, TNFRSF10B, TNFRSF11B	11.976		10.7784	14.9701	14.3713	18.5629	15.748		14.1732	19.685	18.8976	24.4094
86	Cellular functions	Cell Death	cell death	cell death of brain cancer cell lines	5.20273	2.04048		1.56384	4.59517	2.17783	5.20273	BIRC3, CASP1, CASP8, JAG1, MMP9		BIRC3, CASP1, EGLN3, JAG1, MMP9	BCL2L1, CASP3, CDKN1C, DKK1, EPAS1, IGFBP3, JAG1, NRP1, PRKCE, UNC5B	BCL2L1, CASP8, CDKN1C, DKK1, NRP1, PRKCE	BCL2L1, CASP3, CDKN1C, DKK1, EPAS1, IGFBP3, JAG1, NRP1, PRKCE, SEMA3A, TNFRSF10B, UNC5B	2.99401		2.99401	5.98802	3.59281	7.18563	3.31126		3.31126	6.62252	3.97351	7.94702
87	Cellular functions	Cell Death	sub-G1 phase	arrest in sub-G1 phase of eukaryotic cells	4.72584				4.72584	3.70553	4.2321				BLID, CDKN1A, CYP1B1, HAS2, SOX9	CDKN1A, CYP1B1, HAS2, SOX9	BLID, CDKN1A, CYP1B1, HAS2, SOX9				2.99401	2.39521	2.99401				100	80	100
88	Cellular functions	Cell Death	survival	survival of eukaryotic cells	4.57187			1.57512	4.57187	2.47625	3.33348			AKAP8L, AQP3, ATM, BCL2A1, CA2, CSF2, CTNNB1, HBEGF, ICAM1, IL1B, NFKB2, NR4A1, PDGFRB, PPP2R5C, PTPN22, PTPRG, ROR1, S100P, SERPINB2, WNT11	AQP3, BCL2A1, BCL2L1, CALB2, CDKN1A, CLCF1, CSF2, DUSP1, DUSP6, HBEGF, ID2, IGFBP3, IL6, IL8, IL1A, IL1B, IL6R, IRS2, JAK1, LIF, NR4A1, PDP1, PRKCE, RCAN1, RPS6KA1, S1PR1, SERPINB2, SGK1, TGM2, TLR2, UGCG, WNT11	BCL2L1, CA2, CDK6, CDKN1A, CSF2, DUSP1, FKBP5, HBEGF, ID2, IL8, IL1A, IL1B, IL6R, IRS2, JAK1, PDP1, PLK2, PRKCE, RCAN1, S1PR1, SERPINB2, TLR2, TNIP2	AQP3, ATM, BCL2A1, BCL2L1, CALB2, CDK6, CDKN1A, CSF2, DUSP1, DUSP6, HBEGF, ID2, IGFBP3, IL8, IL1A, IL1B, IL6R, IRS2, LIF, NR4A1, PDGFRB, PDP1, PLK2, PRKCE, PTPN22, RCAN1, RPS6KA1, S1PR1, SERPINB2, SGK1, TGM2, TLR2, UGCG, WNT11			11.976	19.1617	13.7725	20.3593			38.4615	61.5385	44.2308	65.3846
89	Cellular functions	Cell Death	survival	survival of cells	4.41229			1.56703	4.41229		3.4437			AKAP8L, AQP3, ATM, BCL2A1, CA2, CSF2, CTNNB1, DEFB103B, HBEGF, ICAM1, IL1B, NFKB2, NR4A1, PDGFRB, PPP2R5C, PTPN22, PTPRG, ROR1, S100P, SERPINB2, WNT11	AQP3, BCL2A1, BCL2L1, CALB2, CDKN1A, CLCF1, CSF2, DUSP1, DUSP6, ERCC4, HBEGF, ID2, IGFBP3, IL6, IL8, IL1A, IL1B, IL6R, IRS2, JAK1, LIF, NR4A1, PDP1, PRKCE, RCAN1, RPS6KA1, S1PR1, SERPINB2, SGK1, TGM2, TLR2, UGCG, WNT11		AQP3, ATM, BCL2A1, BCL2L1, CALB2, CDK6, CDKN1A, CSF2, DEFB103B, DUSP1, DUSP6, ERCC4, HBEGF, ID2, IGFBP3, IL8, IL1A, IL1B, IL6R, IRS2, LIF, NR4A1, PDGFRB, PDP1, PLK2, PRKCE, PTPN22, RCAN1, RPS6KA1, S1PR1, SERPINB2, SGK1, TGM2, TLR2, UGCG, WNT11			12.5749	19.7605		21.5569			40.3846	63.4615		69.2308
90	Cellular functions	Cell Death	sub-G1 phase	arrest in sub-G1 phase of tumor cell lines	4.14935			1.72354	4.14935	2.98297	3.74958			BLID, HAS2	BLID, CYP1B1, HAS2, SOX9	CYP1B1, HAS2, SOX9	BLID, CYP1B1, HAS2, SOX9			1.1976	2.39521	1.79641	2.39521			40	80	60	80
91	Cellular functions	Cell Death	survival	survival of cell lines	4.11351	1.6038		2.10679	4.11351	2.83268	3.84466	ABCC3, AQP3, ATM, BCL2A1, CA2, HBEGF, IL1A, IL1B, JAK1, NFKB2, NR4A1, PTPN22, ROR1, SERPINB2		AKAP8L, AQP3, ATM, BCL2A1, CA2, CSF2, CTNNB1, HBEGF, IL1B, NFKB2, NR4A1, PDGFRB, PPP2R5C, PTPN22, PTPRG, ROR1, S100P, SERPINB2, WNT11	AQP3, BCL2A1, BCL2L1, CALB2, CDKN1A, CSF2, DUSP1, DUSP6, HBEGF, ID2, IGFBP3, IL8, IL1A, IL1B, IL6R, IRS2, JAK1, NR4A1, PDP1, PRKCE, RCAN1, S1PR1, SERPINB2, SGK1, TGM2, UGCG, WNT11	BCL2L1, CA2, CDK6, CDKN1A, CSF2, DUSP1, FKBP5, HBEGF, ID2, IL8, IL1A, IL1B, IL6R, IRS2, JAK1, PDP1, PLK2, PRKCE, RCAN1, S1PR1, SERPINB2	AQP3, ATM, BCL2A1, BCL2L1, CALB2, CDK6, CDKN1A, CSF2, DUSP1, DUSP6, HBEGF, ID2, IGFBP3, IL8, IL1A, IL1B, IL6R, IRS2, NR4A1, PDGFRB, PDP1, PLK2, PRKCE, PTPN22, RCAN1, S1PR1, SERPINB2, SGK1, TGM2, UGCG, WNT11	8.38323		11.3772	16.1677	12.5749	18.5629	26.9231		36.5385	51.9231	40.3846	59.6154
92	Cellular functions	Cell Death	survival	survival of breast cancer cell lines	3.8962				3.8962	3.53611	3.20412				BCL2L1, CDKN1A, DUSP1, ID2, IGFBP3, IRS2, UGCG, WNT11	BCL2L1, CA2, CDKN1A, DUSP1, FKBP5, ID2, IRS2	BCL2L1, CDKN1A, DUSP1, ID2, IGFBP3, IRS2, UGCG, WNT11				4.79042	4.19162	4.79042				15.3846	13.4615	15.3846
93	Cellular functions	Cell Death	apoptosis	apoptosis of tumor cells	3.70553	2.03527			3.56384	1.91721	3.70553	CASP1, CASP8, CAT, HBEGF, ITGAV, JAG1, NR4A1			ADAM12, BCL2L1, CASP3, CDKN1A, HBEGF, IL6, ITGAV, JAG1, LPAR1, NR4A1, PHLDA1, PRKCE	BCL2L1, CASP8, CDKN1A, FOXO1, HBEGF, LPAR1, PHLDA1, PRKCE	ADAM12, BCL2L1, BIK, CASP3, CDKN1A, FOXO1, HBEGF, ITGAV, JAG1, LPAR1, NR4A1, PHLDA1, PRKCE, TNFRSF10B	4.19162			7.18563	4.79042	8.38323	5.51181			9.44882	6.29921	11.0236
94	Cellular functions	Cell Death	cell death	cell death of prostate cancer cell lines	3.70115	2.32422				1.7167	3.70115	ATM, BIRC3, CASP8, CAT, FASN, NR4A1, TGFB2				BCL2L1, CASP8, FOXO1, INHBA, PRKCE, SOCS3, TNFRSF11B	ATM, BCL2L1, CASP3, DKK3, FOXO1, IGFBP3, INHBA, NR4A1, PRKCE, SOCS3, TGFB2, TNFRSF10B, TNFRSF11B	4.19162				4.19162	7.78443	4.63576				4.63576	8.60927
95	Cellular functions	Cell Death	survival	survival of tumor cell lines	3.63639	1.48149		1.84164	3.63639	2.95468	3.63264	ABCC3, AQP3, ATM, BCL2A1, CA2, IL1A, IL1B, JAK1, NFKB2, PTPN22, ROR1, SERPINB2		AKAP8L, AQP3, ATM, BCL2A1, CA2, CSF2, CTNNB1, IL1B, NFKB2, PDGFRB, PPP2R5C, PTPN22, PTPRG, ROR1, SERPINB2, WNT11	AQP3, BCL2A1, BCL2L1, CDKN1A, CSF2, DUSP1, DUSP6, ID2, IGFBP3, IL8, IL1A, IL1B, IL6R, IRS2, JAK1, PDP1, PRKCE, RCAN1, SERPINB2, SGK1, TGM2, UGCG, WNT11	BCL2L1, CA2, CDK6, CDKN1A, CSF2, DUSP1, FKBP5, ID2, IL8, IL1A, IL1B, IL6R, IRS2, JAK1, PDP1, PLK2, PRKCE, RCAN1, SERPINB2	AQP3, ATM, BCL2A1, BCL2L1, CDK6, CDKN1A, CSF2, DUSP1, DUSP6, ID2, IGFBP3, IL8, IL1A, IL1B, IL6R, IRS2, PDGFRB, PDP1, PLK2, PRKCE, PTPN22, RCAN1, SERPINB2, SGK1, TGM2, UGCG, WNT11	7.18563		9.58084	13.7725	11.3772	16.1677	23.0769		30.7692	44.2308	36.5385	51.9231
96	Cellular functions	Cell Death	apoptosis	apoptosis of prostate cancer cell lines	3.38722	1.48413			3.38722		3.16304	ATM, BIRC3, CASP8, FASN, NR4A1			BCL2L1, CASP3, DKK3, IGFBP3, IL6, INHBA, NR4A1, PRKCE, SOCS3, TNFRSF11B		ATM, BCL2L1, CASP3, DKK3, IGFBP3, INHBA, NR4A1, PRKCE, SOCS3, TNFRSF10B, TNFRSF11B	2.99401			5.98802		6.58683	3.93701			7.87402		8.66142
97	Cellular functions	Cell Death	inhibition	inhibition of apoptosis	3.13847	1.59176			3.13847	2.01547	2.81531	BCL2A1, BIRC3, IL1A, IL1B, SERPINB2, THBS1			BCL2A1, BCL2L1, F3, GCLC, IER3, IL6, IL1A, IL1B, IL6R, SERPINB2, SOCS3	BCL2L1, FOXO1, IER3, IL1A, IL1B, IL6R, SERPINB2, SOCS3	BCL2A1, BCL2L1, F3, FOXO1, GCLC, IER3, IL1A, IL1B, IL6R, SERPINB2, SOCS2, SOCS3	3.59281			6.58683	4.79042	7.18563	40			73.3333	53.3333	80
98	Cellular functions	Cell Death	cell death	cell death of smooth muscle cells	3.05799	3.05799		2.60906				CASP8, CAT, EDN1, STK4		CAT, EDN1, PDGFRB, STK4				2.39521		2.39521				2.64901		2.64901
99	Cellular functions	Cell Death	survival	survival of embryonic cell lines	3.04672	3.04672		1.5544				ABCC3, AQP3, HBEGF		AQP3, HBEGF				1.79641		1.1976				5.76923		3.84615
100	Cellular functions	Cell Death	cell death	cell death of epithelial cell lines	2.90658	2.90658			2.27491		2.08355	BCL2A1, BIRC3, CASP8, CAT, DLST, EMP1, PMP22, STK4			BCL2A1, CASP3, DLST, IER3, IGFBP3, NAMPT, PMP22, PPP1R15A, TNFRSF11B		BCL2A1, CASP3, EMP1, IER3, IGFBP3, NAMPT, PMP22, PPP1R15A, TNFRSF10B, TNFRSF11B	4.79042			5.38922		5.98802	5.29801			5.96026		6.62252
101	Cellular functions	Cell Death	apoptosis	apoptosis of epithelial cells	2.8962				2.16749		2.8962				BCL2A1, BCL2L1, CASP3, IL8, IL1B, RND3		BCL2A1, BCL2L1, BIK, CASP3, IL8, IL1B, RND3, TNFRSF10B				3.59281		4.79042				4.72441		6.29921
102	Cellular functions	Cell Death	cell death	cell death of embryonic cell lines	2.59346	1.93554			2.59346		2.41908	BCL2A1, BIRC3, CASP8, DLST, EMP1, PMP22			BCL2A1, CASP3, DLST, IER3, IGFBP3, NAMPT, PMP22, PPP1R15A, TLR2		BCL2A1, CASP3, EMP1, IER3, IGFBP3, NAMPT, PMP22, PPP1R15A, TLR2, TNFRSF10B	3.59281			5.38922		5.98802	3.97351			5.96026		6.62252
103	Cellular functions	Cell Death	apoptosis	apoptosis of cancer cells	2.56543				2.56543		2.38934				BCL2L1, CASP3, CDKN1A, IL6, ITGAV, LPAR1, NR4A1, PHLDA1, PRKCE		BCL2L1, BIK, CASP3, CDKN1A, ITGAV, LPAR1, NR4A1, PHLDA1, PRKCE, TNFRSF10B				5.38922		5.98802				7.08661		7.87402
104	Cellular functions	Cell Death	cell death	cell death of breast cancer cell lines	2.55129						2.55129						BCL2L1, BIK, CASP3, CDKN1A, DUSP1, IGFBP3, ITGA2, ITGAV, JUN, PLK2, PRKCE, RGS16, TGFB2, TNFRSF10B, TNFRSF10C, UGCG, WNT11						10.1796						11.2583
105	Cellular functions	Cell Death	apoptosis	delay in apoptosis of eukaryotic cells	2.29671				2.10073	2.29671					BCL2L1, IL8, PRKCE	BCL2L1, IL8, PRKCE					1.79641	1.79641					100	100
106	Cellular functions	Cell Death	apoptosis	apoptosis of carcinoma cell lines	2.25104				2.25104		2.24336				CASP3, DUSP1, IGFBP3, IL6, JAG1, KLF2, SPRY2		CASP3, DUSP1, IGFBP3, JAG1, KLF2, SPRY2, TLR4, TNFRSF10B				4.19162		4.79042				5.51181		6.29921
107	Cellular functions	Cell Death	cell viability	cell viability of eukaryotic cells	2.20343				2.06753		2.20343				BCL2A1, BCL2L1, CDKN1A, CDKN1C, CSF2, IGFBP3, IL1B, LIF, SOCS3, UGCG		ATM, BCL2A1, BCL2L1, CDKN1A, CDKN1C, CSF2, IGFBP3, IL1B, LIF, SOCS1, SOCS3, UGCG				5.98802		7.18563				76.9231		92.3077
108	Cellular functions	Cell Death	apoptosis	apoptosis of smooth muscle cells	2.1986	2.1986		1.86646				CASP8, EDN1, STK4		EDN1, PDGFRB, STK4				1.79641		1.79641				2.3622		2.3622
109	Cellular functions	Cell Death	cell death	cell death of stomach cancer cell lines	2.13787					2.13787						BCL2L1, CASP8, TLR4						1.79641						1.98675
110	Cellular functions	Cell Death	cell viability	cell viability of tumor cell lines	2.13253				2.13253	1.98716	2.01728				BCL2A1, BCL2L1, CDKN1A, CDKN1C, CSF2, IL1B, SOCS3, UGCG	BCL2L1, CDKN1A, CDKN1C, CSF2, IL1B, SOCS1, SOCS3	BCL2A1, BCL2L1, CDKN1A, CDKN1C, CSF2, IL1B, SOCS1, SOCS3, UGCG				4.79042	4.19162	5.38922				61.5385	53.8462	69.2308
111	Cellular functions	Cell Death	cell death	cell death of brain cells	2.06803				2.06803						CASP3, HDAC9 (includes EG:9734), PLAT, SNCAIP						2.39521						2.64901
112	Cellular functions	Cell Death	apoptosis	apoptosis of endothelial cells	1.93181					1.93181						CASP8, IL1B, PLAT, TNFRSF11B, TNIP2						2.99401						3.93701
113	Cellular functions	Cell Death	survival	survival of normal cells	1.8962				1.8962						BCL2L1, CLCF1, CSF2, IL6, IL8, IL1B, IL6R, LIF, TLR2						5.38922						17.3077
114	Cellular functions	Cell Death	killing	killing of prostate cancer cell lines	1.73755	1.73755		1.61618				NR4A1		NR4A1				0.598802		0.598802				100		100
115	Cellular functions	Cell Death	survival	survival of endocrine cell lines	1.73755	1.73755		1.61618				IL1B		IL1B				0.598802		0.598802				1.92308		1.92308
116	Cellular functions	Cell Death	apoptosis	delay in apoptosis of tumor cell lines	1.73283					1.73283						BCL2L1, PRKCE						1.1976						66.6667
117	Cellular functions	Cell Death	cell death	cell death of gonadal cell lines	1.71897					1.71897						ANTXR2, BCL2L1, TLR2						1.79641						1.98675
118	Cellular functions	Cell Death	cell viability	cell viability of cervical cancer cell lines	1.64207	1.64207						BCL2A1, CASP1						1.1976						15.3846
119	Cellular functions	Cell Death	apoptosis	apoptosis of vascular smooth muscle cells	1.5544			1.5544						PDGFRB, STK4						1.1976						1.5748
120	Cellular functions	Cell Death	apoptosis	apoptosis of cervical cancer cell lines	1.52724	1.52724						CASP4, CASP8, IL1B, JUN, NR4A1, RNF34, STK4						4.19162						5.51181
121	Cellular functions	Cell Death	survival	survival of cervical cancer cell lines	1.4389		1.4389						AKAP8L, ATM, BRCA2, PTPRG						2.39521						7.69231
122	Cellular functions	Cellular Movement	migration	migration of cells	10.2449	6.8041		6.37986	8.30539	4.49349	10.2449	ADAMTS1, ADRB2, ANXA2, AREG, BMPR2, CAT, CNN2, CXCL1, DEFB103B, DPYSL2, EDN1, EZR, GNAS, HBEGF, ICAM1, IL11, IL1A, IL1B, ITGAV, JAK1, JUN, LOX, MLL, MMP3, MMP9, MST1R, NPPB, PDE2A, PMP22, RGS4, SAA1, SYNM, TGFB2, THBS1, VIPR1		ADAMTS1, ADRB2, ANXA2, AREG, BCAR1, CAT, CCR3, CNN2, CSF2, CTNNB1, CXCL1, DEFB103B, DPYSL2, EDN1, FOSL1, GNAS, HAS2, HBEGF, ICAM1, IL11, IL16, IL1B, ITGAV, LOX, MLL, MMP3, MMP9, MST1R, NPPB, ORM1, PDE2A, PDGFRB, PXN, RGS4, S100P, SAA1, SP100, SYNM, TGFB2, THBS1, VIPR1	ADAMTS1, ADRB2, BMPR2, CDKN1A, CSF2, CST6, CXCL1, CXCR4, DKK1, EDN2, EFNB1, EPOR, EREG, EZR, F3, FOSL1, HAS2, HAS3, HBEGF, HEY1, ID2, IGFBP1, IGFBP3, IL6, IL8, IL11, IL1A, IL1B, ITGAV, JAK1, JUN, KLF2, LAMB3, LPAR1, MMP3, MMP14, NF2, NRP1, PDE2A, PMP22, PRKCE, PTHLH, S1PR1, SOCS3, SPRY2, SYNM, TGM2, TLR2, TNS1, WNT5A	ADAMTS1, AREG, CDKN1A, CSF2, CXCL1, DKK1, EDN1, EZR, F11R, FOSL1, FOXO1, HAS2, HBEGF, ID2, IL8, IL11, IL1A, IL1B, JAK1, KLF2, LOX, LPAR1, MAP2K3, MMP3, NEXN, NF2, NRP1, PRKCE, PTHLH, RASGRP1, S1PR1, SERPINA1, SOCS3, SPRY2, TLR2, TLR4	ADAMTS1, ADRB2, AFAP1, BCAR1, CDKN1A, CSF2, CST6, CXCL1, CXCL2, CXCL3, CXCR4, DCBLD2, DEFB103B, DKK1, EDN1, EDN2, EFNB1, EPOR, EREG, F3, F11R, FOSL1, FOXO1, HAS2, HAS3, HBEGF, HEY1, ID2, IGFBP1, IGFBP3, IL8, IL11, IL16, IL1A, IL1B, ITGA2, ITGAV, JUN, KLF2, LAMB3, LOX, LPAR1, MMP3, NEXN, NF2, NRP1, PDE2A, PDGFRB, PMP22, PRKCE, PTHLH, S1PR1, SEMA3A, SERPINA1, SOCS3, SPRY2, SYNM, TGFB2, TGM2, TLR2, …	28.2258		33.0645	40.3226	29.0323	50.8065	38.4615		45.0549	54.9451	39.5604	69.2308
123	Cellular functions	Cellular Movement	migration	migration of eukaryotic cells	9.90309	7.17328		6.89279	8.10791	3.767	9.90309	ADAMTS1, ADRB2, ANXA2, BMPR2, CAT, CNN2, CXCL1, DEFB103B, DPYSL2, EDN1, EZR, GNAS, HBEGF, ICAM1, IL11, IL1A, IL1B, ITGAV, JAK1, JUN, LOX, MLL, MMP3, MMP9, MST1R, NPPB, PDE2A, PMP22, RGS4, SAA1, SYNM, TGFB2, THBS1, VIPR1		ADAMTS1, ADRB2, ANXA2, BCAR1, CAT, CCR3, CNN2, CSF2, CTNNB1, CXCL1, DEFB103B, DPYSL2, EDN1, FOSL1, GNAS, HAS2, HBEGF, ICAM1, IL11, IL16, IL1B, ITGAV, LOX, MLL, MMP3, MMP9, MST1R, NPPB, ORM1, PDE2A, PDGFRB, PXN, RGS4, S100P, SAA1, SP100, SYNM, TGFB2, THBS1, VIPR1	ADAMTS1, ADRB2, BMPR2, CDKN1A, CSF2, CST6, CXCL1, CXCR4, DKK1, EDN2, EFNB1, EPOR, EREG, EZR, F3, FOSL1, HAS2, HAS3, HBEGF, HEY1, IGFBP1, IGFBP3, IL6, IL8, IL11, IL1A, IL1B, ITGAV, JAK1, JUN, KLF2, LAMB3, LPAR1, MMP3, MMP14, NRP1, PDE2A, PMP22, PRKCE, PTHLH, S1PR1, SOCS3, SPRY2, SYNM, TGM2, TLR2, WNT5A	ADAMTS1, CDKN1A, CSF2, CXCL1, DKK1, EDN1, EZR, F11R, FOSL1, FOXO1, HAS2, HBEGF, IL8, IL11, IL1A, IL1B, JAK1, KLF2, LOX, LPAR1, MAP2K3, MMP3, NRP1, PRKCE, PTHLH, RASGRP1, S1PR1, SERPINA1, SOCS3, SPRY2, TLR2, TLR4	ADAMTS1, ADRB2, AFAP1, BCAR1, CDKN1A, CSF2, CST6, CXCL1, CXCL2, CXCL3, CXCR4, DCBLD2, DEFB103B, DKK1, EDN1, EDN2, EFNB1, EPOR, EREG, F3, F11R, FOSL1, FOXO1, HAS2, HAS3, HBEGF, HEY1, IGFBP1, IGFBP3, IL8, IL11, IL16, IL1A, IL1B, ITGA2, ITGAV, JUN, KLF2, LAMB3, LOX, LPAR1, MMP3, NRP1, PDE2A, PDGFRB, PMP22, PRKCE, PTHLH, S1PR1, SEMA3A, SERPINA1, SOCS3, SPRY2, SYNM, TGFB2, TGM2, TLR2, TLR4, WNT5A	27.4194		32.2581	37.9032	25.8065	47.5806	37.3626		43.956	51.6484	35.1648	64.8352
124	Cellular functions	Cellular Movement	movement	movement of cell lines	7.27491				6.83268	2.73283	7.27491				ADAMTS1, CDKN1A, CSF2, CST6, CXCL1, CXCR4, EPOR, EREG, EZR, FOSL1, HAS2, HAS3, IGFBP1, IL6, IL8, IL11, IL1A, ITGAV, JUN, KLF2, LAMB3, LPAR1, MMP3, MMP14, PRKCE, PTHLH, SOCS3, SPRY2, SYNM, TGM2, TLR2, WNT5A	ADAMTS1, CDKN1A, CSF2, CXCL1, EZR, FOSL1, FOXO1, HAS2, IL8, IL11, IL1A, KLF2, LOX, LPAR1, MMP3, PRKCE, PTHLH, SOCS3, SPRY2, TLR2	ADAMTS1, AFAP1, BCAR1, CDKN1A, CSF2, CST6, CXCL1, CXCL2, CXCR4, DCBLD2, DEFB103B, EPOR, EREG, FOSL1, FOXO1, HAS2, HAS3, IGFBP1, IL8, IL11, IL1A, ITGA2, ITGAV, JUN, KLF2, LAMB3, LOX, LPAR1, MMP3, PDGFRB, PRKCE, PTHLH, SOCS3, SPRY2, SYNM, TGM2, TLR2, WNT5A				25.8065	16.129	30.6452				72.7273	45.4545	86.3636
125	Cellular functions	Cellular Movement	migration	migration of cell lines	7.02228	4.37882		4.8962	6.52143	2.47108	7.02228	ADAMTS1, ANXA2, CAT, CNN2, CXCL1, DEFB103B, DPYSL2, EZR, ICAM1, IL11, IL1A, ITGAV, JUN, LOX, MLL, MMP3, MMP9, SAA1, SYNM, THBS1		ADAMTS1, ANXA2, BCAR1, CAT, CNN2, CSF2, CTNNB1, CXCL1, DEFB103B, DPYSL2, FOSL1, HAS2, ICAM1, IL11, ITGAV, LOX, MLL, MMP3, MMP9, PDGFRB, PXN, SAA1, SP100, SYNM, THBS1	ADAMTS1, CDKN1A, CSF2, CST6, CXCL1, CXCR4, EPOR, EREG, EZR, FOSL1, HAS2, HAS3, IGFBP1, IL6, IL8, IL11, IL1A, ITGAV, JUN, KLF2, LAMB3, LPAR1, MMP3, MMP14, PTHLH, SOCS3, SPRY2, SYNM, TGM2, TLR2, WNT5A	ADAMTS1, CDKN1A, CSF2, CXCL1, EZR, FOSL1, FOXO1, HAS2, IL8, IL11, IL1A, KLF2, LOX, LPAR1, MMP3, PTHLH, SOCS3, SPRY2, TLR2	ADAMTS1, AFAP1, BCAR1, CDKN1A, CSF2, CST6, CXCL1, CXCL2, CXCR4, DCBLD2, DEFB103B, EPOR, EREG, FOSL1, FOXO1, HAS2, HAS3, IGFBP1, IL8, IL11, IL1A, ITGA2, ITGAV, JUN, KLF2, LAMB3, LOX, LPAR1, MMP3, PDGFRB, PTHLH, SOCS3, SPRY2, SYNM, TGM2, TLR2, WNT5A	16.129		20.1613	25	15.3226	29.8387	21.978		27.4725	34.0659	20.8791	40.6593
126	Cellular functions	Cellular Movement	invasion	invasion of tumor cell lines	6.16178			4.02365	6.06601	2.72125	6.16178			ATP6V0A4, BCAR1, CAT, CSF2, CTNNB1, HAS2, INHBB, ITGAV, LOX, MMP9, MMP1 (includes EG:4312), MST1R, PXN, SP100, SSTR2, ST6GALNAC5, TAGLN, TNS4, VHL	ATP6V0A4, CASP3, CSF2, CST6, CXCR4, CYP1B1, DKK1, DKK3, EZR, HAS2, HAS3, IL8, IRS2, ITGAV, LGR4, MMP14, MMP1 (includes EG:4312), NRP1, PLAT, PRKCE, RND3, ST6GALNAC5, TFAP2C, TFPI2, WNT5A	CSF2, CYP1B1, DKK1, EZR, HAS2, IL8, IRS2, LOX, MMP1 (includes EG:4312), NRP1, PLAT, PRKCE, RND3, SERPINA1, ST6GALNAC5, TFAP2C	ATP6V0A4, BCAR1, CASP3, CSF2, CST6, CXCR4, CYP1B1, DKK1, DKK3, HAS2, HAS3, IL8, INHBB, IRS2, ITGAV, LGR4, LOX, MMP1 (includes EG:4312), NRP1, PLAT, PRKCE, RND3, SERPINA1, SSTR2, ST6GALNAC5, TFAP2C, TFPI2, TNS4, WNT5A			15.3226	20.1613	12.9032	23.3871			40.4255	53.1915	34.0426	61.7021
127	Cellular functions	Cellular Movement	invasion	invasion of cells	6.13787				5.97881	3.09366	6.13787				ATP6V0A4, CASP3, CSF2, CST6, CXCR4, CYP1B1, DKK1, DKK3, EZR, HAS2, HAS3, ID2, IL8, INHBA, IRS2, ITGAV, LGR4, MMP3, MMP14, MMP1 (includes EG:4312), NRP1, PIP5K1A, PLAT, PRKCE, RND3, ST6GALNAC5, TFAP2C, TFPI2, WNT5A	AREG, CSF2, CYP1B1, DKK1, EZR, HAS2, ID2, IL8, INHBA, IRS2, LOX, MMP3, MMP1 (includes EG:4312), NRP1, PLAT, PRKCE, RND3, SERPINA1, ST6GALNAC5, TFAP2C	ATP6V0A4, BCAR1, CASP3, CSF2, CST6, CXCR4, CYP1B1, DKK1, DKK3, ETS1, HAS2, HAS3, ID2, IL8, INHBA, INHBB, IRS2, ITGAV, LGR4, LOX, LRRC15, MMP3, MMP1 (includes EG:4312), NRP1, PLAT, PRKCE, RND3, SERPINA1, SSTR2, ST6GALNAC5, TFAP2C, TFPI2, TNS4, WNT5A				23.3871	16.129	27.4194				61.7021	42.5532	72.3404
128	Cellular functions	Cellular Movement	migration	migration of normal cells	6.09637	5.97469		5.37882	4.21538	2.13136	6.09637	ADRB2, BMPR2, CXCL1, DEFB103B, DPYSL2, EDN1, GNAS, HBEGF, ICAM1, IL11, IL1A, IL1B, ITGAV, JAK1, MMP9, NPPB, PDE2A, PMP22, RGS4, SAA1, TGFB2, THBS1, VIPR1		ADRB2, BCAR1, CCR3, CSF2, CXCL1, DEFB103B, DPYSL2, EDN1, GNAS, HBEGF, ICAM1, IL11, IL16, IL1B, ITGAV, MMP9, NPPB, ORM1, PDE2A, PDGFRB, RGS4, S100P, SAA1, TGFB2, THBS1, VIPR1	ADRB2, BMPR2, CSF2, CXCL1, CXCR4, DKK1, EDN2, EFNB1, HAS3, HBEGF, HEY1, IGFBP3, IL6, IL8, IL11, IL1A, IL1B, ITGAV, JAK1, MMP14, NRP1, PDE2A, PMP22, S1PR1, SOCS3, TGM2	CSF2, CXCL1, DKK1, EDN1, F11R, HBEGF, IL8, IL11, IL1A, IL1B, JAK1, MAP2K3, NRP1, RASGRP1, S1PR1, SERPINA1, SOCS3, TLR4	ADRB2, BCAR1, CSF2, CXCL1, CXCL2, CXCL3, CXCR4, DEFB103B, DKK1, EDN1, EDN2, EFNB1, F11R, HAS3, HBEGF, HEY1, IGFBP3, IL8, IL11, IL16, IL1A, IL1B, ITGA2, ITGAV, NRP1, PDE2A, PDGFRB, PMP22, S1PR1, SEMA3A, SERPINA1, SOCS3, TGFB2, TGM2, TLR4	18.5484		20.9677	20.9677	14.5161	28.2258	25.2747		28.5714	28.5714	19.7802	38.4615
129	Cellular functions	Cellular Movement	movement	movement of tumor cell lines	5.74473				5.74473		5.32698				CSF2, CST6, CXCR4, EPOR, EREG, FOSL1, HAS2, HAS3, IGFBP1, IL6, IL8, IL1A, ITGAV, JUN, LAMB3, LPAR1, MMP3, MMP14, PRKCE, PTHLH, SOCS3, SPRY2, SYNM, TLR2, WNT5A		AFAP1, BCAR1, CSF2, CST6, CXCL2, CXCR4, DCBLD2, EPOR, EREG, FOSL1, HAS2, HAS3, IGFBP1, IL8, IL1A, ITGA2, ITGAV, JUN, LAMB3, LPAR1, MMP3, PRKCE, PTHLH, SOCS3, SPRY2, SYNM, TLR2, WNT5A				20.1613		22.5806				56.8182		63.6364
130	Cellular functions	Cellular Movement	invasion	invasion of eukaryotic cells	5.59688	1.78252		4.1107	5.3279	2.8962	5.59688	AREG, ATP6V0A4, CAT, EZR, ITGAV, LOX, MMP3, MMP9, MMP1 (includes EG:4312), MST1R, RGS4, ST6GALNAC5, TAGLN		AREG, ATP6V0A4, BCAR1, CAT, CSF2, CTNNB1, HAS2, INHBB, ITGAV, LOX, MMP3, MMP9, MMP1 (includes EG:4312), MST1R, PXN, RGS4, SP100, SSTR2, ST6GALNAC5, TAGLN, TNS4, VHL	ATP6V0A4, CASP3, CSF2, CST6, CXCR4, CYP1B1, DKK1, DKK3, EZR, HAS2, HAS3, IL8, INHBA, IRS2, ITGAV, LGR4, MMP3, MMP14, MMP1 (includes EG:4312), NRP1, PLAT, PRKCE, RND3, ST6GALNAC5, TFAP2C, TFPI2, WNT5A	AREG, CSF2, CYP1B1, DKK1, EZR, HAS2, IL8, INHBA, IRS2, LOX, MMP3, MMP1 (includes EG:4312), NRP1, PLAT, PRKCE, RND3, SERPINA1, ST6GALNAC5, TFAP2C	ATP6V0A4, BCAR1, CASP3, CSF2, CST6, CXCR4, CYP1B1, DKK1, DKK3, HAS2, HAS3, IL8, INHBA, INHBB, IRS2, ITGAV, LGR4, LOX, LRRC15, MMP3, MMP1 (includes EG:4312), NRP1, PLAT, PRKCE, RND3, SERPINA1, SSTR2, ST6GALNAC5, TFAP2C, TFPI2, TNS4, WNT5A	10.4839		17.7419	21.7742	15.3226	25.8065	27.6596		46.8085	57.4468	40.4255	68.0851
131	Cellular functions	Cellular Movement	migration	migration of tumor cell lines	5.37986			1.85078	5.37986		5.02595			ANXA2, BCAR1, CAT, CSF2, CTNNB1, DPYSL2, FOSL1, HAS2, ITGAV, MMP3, MMP9, PXN, SYNM, THBS1	CSF2, CST6, CXCR4, EPOR, EREG, FOSL1, HAS2, HAS3, IGFBP1, IL6, IL8, IL1A, ITGAV, JUN, LAMB3, LPAR1, MMP3, MMP14, PTHLH, SOCS3, SPRY2, SYNM, TLR2, WNT5A		AFAP1, BCAR1, CSF2, CST6, CXCL2, CXCR4, DCBLD2, EPOR, EREG, FOSL1, HAS2, HAS3, IGFBP1, IL8, IL1A, ITGA2, ITGAV, JUN, LAMB3, LPAR1, MMP3, PTHLH, SOCS3, SPRY2, SYNM, TLR2, WNT5A			11.2903	19.3548		21.7742			15.3846	26.3736		29.6703
132	Cellular functions	Cellular Movement	migration	migration of endothelial cells	4.65365			2.55596	4.65365	2.00877	3.08778			CSF2, CXCL1, ICAM1, ITGAV, ORM1, PDE2A, S100P, THBS1	CSF2, CXCL1, DKK1, HAS3, HEY1, IGFBP3, IL8, ITGAV, MMP14, NRP1, PDE2A, S1PR1	CSF2, CXCL1, DKK1, IL8, MAP2K3, NRP1, S1PR1	CSF2, CXCL1, DKK1, HAS3, HEY1, IGFBP3, IL8, ITGAV, NRP1, PDE2A, S1PR1			6.45161	9.67742	5.64516	8.87097			8.79121	13.1868	7.69231	12.0879
133	Cellular functions	Cellular Movement	migration	migration of bone marrow cells	4.19044	1.6925		4.19044			2.39041	ICAM1, IL1B, MMP9, SAA1		BCAR1, CCR3, ICAM1, IL16, IL1B, MMP9, PDGFRB, SAA1			BCAR1, CXCL3, IL8, IL16, IL1B, PDGFRB, TGM2	3.22581		6.45161			5.64516	4.3956		8.79121			7.69231
134	Cellular functions	Cellular Movement	invasion	invasion of cell lines	3.92812			3.92812		2.68613				AREG, ATP6V0A4, BCAR1, CAT, CSF2, CTNNB1, HAS2, INHBB, ITGAV, LOX, MMP9, MMP1 (includes EG:4312), MST1R, PXN, SP100, SSTR2, ST6GALNAC5, TAGLN, TNS4, VHL		AREG, CSF2, CYP1B1, DKK1, EZR, HAS2, IL8, IRS2, LOX, MMP1 (includes EG:4312), NRP1, PLAT, PRKCE, RND3, SERPINA1, ST6GALNAC5, TFAP2C				16.129		13.7097				42.5532		36.1702
135	Cellular functions	Cellular Movement	chemotaxis	chemotaxis of fibroblasts	3.86646	2.49214		3.86646	2.12263		3.36351	IL1B, ITGAV		IL16, IL1B, ITGAV	IL1B, ITGAV		IL16, IL1B, ITGAV	1.6129		2.41935	1.6129		2.41935	6.45161		9.67742	6.45161		9.67742
136	Cellular functions	Cellular Movement	chemotaxis	chemotaxis	3.86328	3.00174		3.10292	2.04431		3.86328	CCRL2, CXCL1, DEFB103B, EDN1, GNAS, HBEGF, IL1B, ITGAV, JUN, MMP9, SAA1, TGFB2, THBS1, VIPR1		CCR3, CCRL2, CSF2, CXCL1, DEFB103B, EDN1, FOSL1, GNAS, HBEGF, IL16, IL1B, ITGAV, MMP9, SAA1, TGFB2, THBS1, VIPR1	CCRL2, CSF2, CXCL1, CXCR4, EDN2, F2RL1, FOSL1, HBEGF, HRH1, IL8, IL1B, ITGAV, JUN, NRP1, S1PR1, SOCS3		CCRL2, CSF2, CXCL1, CXCL2, CXCL3, CXCR4, DEFB103B, EDN1, EDN2, FOSL1, HBEGF, HRH1, IL8, IL16, IL1B, ITGA2, ITGAV, JUN, NRP1, S1PR1, SEMA3A, SERPINA1, SOCS3, TGFB2	11.2903		13.7097	12.9032		19.3548	45.1613		54.8387	51.6129		77.4194
137	Cellular functions	Cellular Movement	cell movement	cell movement of tumor cell lines	3.81531				3.81531	1.97881	3.67572				BCAN, CXCR4, DKK3, FOSL1, GRLF1, HRH1, IL6, IL8, ITGAV, JUN, LPAR1, NRP1, S1PR1, SPRY2, WNT5A	BCAN, FOSL1, GRLF1, HRH1, IL8, LPAR1, NRP1, S1PR1, SERPINA1, SPRY2	BCAN, CXCR4, DEFB103B, DKK3, FOSL1, HRH1, IL8, ITGA2, ITGAV, JUN, LPAR1, NRP1, S1PR1, SEMA3A, SERPINA1, SPRY2, WNT5A				12.0968	8.06452	13.7097				31.25	20.8333	35.4167
138	Cellular functions	Cellular Movement	cell movement	cell movement of normal cells	3.8041	3.6038		3.8041			2.69465	CXCL1, DEFB103B, EDN1, GNAS, ICAM1, IL1A, IL1B, ITGAV, MMP9, MST1R, SAA1, TGFB2, THBS1, VIPR1		CCR3, CSF2, CXCL1, DEFB103B, EDN1, GNAS, ICAM1, IL16, IL1B, ITGAV, MMP9, MST1R, SAA1, TGFB2, THBS1, VHL, VIPR1			ATP1A4, CSF2, CXCL1, CXCL2, CXCL3, CXCR4, DEFB103B, EDN1, EDN2, IL8, IL16, IL1A, IL1B, ITGAV, S1PR1, SERPINA1, SOCS3, TGFB2, TGM2	11.2903		13.7097			15.3226	29.1667		35.4167			39.5833
139	Cellular functions	Cellular Movement	migration	migration of epithelial cells	3.78516	3.78516		2.30103				ADRB2, HBEGF, MMP9, PMP22, RGS4		ADRB2, HBEGF, MMP9, RGS4				4.03226		3.22581				5.49451		4.3956
140	Cellular functions	Cellular Movement	migration	migration of breast cancer cell lines	3.57512				3.57512		2.24949				CST6, EPOR, FOSL1, IGFBP1, IL6, IL8, ITGAV, JUN, MMP14, PTHLH		BCAR1, CST6, EPOR, FOSL1, IGFBP1, IL8, ITGAV, JUN, PTHLH				8.06452		7.25806				10.989		9.89011
141	Cellular functions	Cellular Movement	chemotaxis	chemotaxis of normal cells	3.53611	3.02595		3.53611			2.75449	CXCL1, DEFB103B, EDN1, GNAS, IL1B, ITGAV, MMP9, SAA1, TGFB2, THBS1, VIPR1		CCR3, CSF2, CXCL1, DEFB103B, EDN1, GNAS, IL16, IL1B, ITGAV, MMP9, SAA1, TGFB2, THBS1, VIPR1			CSF2, CXCL1, CXCL2, CXCL3, CXCR4, DEFB103B, EDN1, EDN2, IL8, IL16, IL1B, ITGAV, S1PR1, SERPINA1, SOCS3, TGFB2	8.87097		11.2903			12.9032	35.4839		45.1613			51.6129
142	Cellular functions	Cellular Movement	cell movement	cell movement of eukaryotic cells	3.51286	3.08197		2.44612	2.65561		3.51286	BCAN, CAPN1, CXCL1, DEFB103B, EDN1, GNAS, GRLF1, ICAM1, IL1A, IL1B, ITGAV, JUN, MMP9, MST1R, SAA1, TGFB2, THBS1, VIPR1		CAPN1, CCR3, CSF2, CXCL1, DEFB103B, EDN1, FOSL1, GNAS, ICAM1, IL16, IL1B, ITGAV, MMP9, MST1R, PXN, SAA1, TGFB2, THBS1, VHL, VIPR1	BCAN, CSF2, CXCL1, CXCR4, DKK3, EDN2, FOSL1, GRLF1, HRH1, IL6, IL8, IL1A, IL1B, ITGAV, JUN, LPAR1, MMP14, NRP1, S1PR1, SOCS3, SPRY2, TGM2, WNT5A		ATP1A4, BCAN, CSF2, CXCL1, CXCL2, CXCL3, CXCR4, DEFB103B, DKK3, EDN1, EDN2, FOSL1, HRH1, IL8, IL16, IL1A, IL1B, ITGA2, ITGAV, JUN, LPAR1, NRP1, S1PR1, SEMA3A, SERPINA1, SOCS3, SPRY2, TGFB2, TGM2, WNT5A	14.5161		16.129	18.5484		24.1935	37.5		41.6667	47.9167		62.5
143	Cellular functions	Cellular Movement	chemotaxis	chemotaxis of cells	3.4908	2.81248		2.57349			3.4908	CXCL1, DEFB103B, EDN1, GNAS, HBEGF, IL1B, ITGAV, JUN, MMP9, SAA1, TGFB2, THBS1, VIPR1		CCR3, CSF2, CXCL1, DEFB103B, EDN1, GNAS, HBEGF, IL16, IL1B, ITGAV, MMP9, SAA1, TGFB2, THBS1, VIPR1			CSF2, CXCL1, CXCL2, CXCL3, CXCR4, DEFB103B, EDN1, EDN2, HBEGF, HRH1, IL8, IL16, IL1B, ITGA2, ITGAV, JUN, NRP1, S1PR1, SEMA3A, SERPINA1, SOCS3, TGFB2	10.4839		12.0968			17.7419	41.9355		48.3871			70.9677
144	Cellular functions	Cellular Movement	chemotaxis	chemotaxis of eukaryotic cells	3.34969	2.51145					3.34969	CXCL1, DEFB103B, EDN1, GNAS, IL1B, ITGAV, JUN, MMP9, SAA1, TGFB2, THBS1, VIPR1					CSF2, CXCL1, CXCL2, CXCL3, CXCR4, DEFB103B, EDN1, EDN2, HRH1, IL8, IL16, IL1B, ITGA2, ITGAV, JUN, NRP1, S1PR1, SEMA3A, SERPINA1, SOCS3, TGFB2	9.67742					16.9355	38.7097					67.7419
145	Cellular functions	Cellular Movement	chemoattraction	chemoattraction of fibroblasts	3.2321			3.2321			2.89279			IL16, IL1B			IL16, IL1B			1.6129			1.6129			100			100
146	Cellular functions	Cellular Movement	cell movement	cell movement of cell lines	3.21254	1.82391			3.21254	1.80967	2.8729	BCAN, CAPN1, CXCL1, DEFB103B, GRLF1, ITGAV, JUN, MMP9, MST1R, THBS1			BCAN, CSF2, CXCL1, CXCR4, DKK3, FOSL1, GRLF1, HRH1, IL6, IL8, ITGAV, JUN, LPAR1, NRP1, S1PR1, SPRY2, WNT5A	BCAN, CSF2, CXCL1, FOSL1, GRLF1, HRH1, IL8, LPAR1, NRP1, S1PR1, SERPINA1, SPRY2	BCAN, CSF2, CXCL1, CXCR4, DEFB103B, DKK3, FOSL1, HRH1, IL8, ITGA2, ITGAV, JUN, LPAR1, NRP1, S1PR1, SEMA3A, SERPINA1, SPRY2, WNT5A	8.06452			13.7097	9.67742	15.3226	20.8333			35.4167	25	39.5833
147	Cellular functions	Cellular Movement	migration	migration of vascular smooth muscle cells	3.14874	1.93554		1.61439	3.14874	1.62342		BMPR2, IL1A, IL1B		CSF2, IL1B, PDGFRB	BMPR2, CSF2, IL6, IL1A, IL1B	CSF2, IL1A, IL1B		2.41935		2.41935	4.03226	2.41935		3.2967		3.2967	5.49451	3.2967
148	Cellular functions	Cellular Movement	chemotaxis	chemotaxis of carcinoma cell lines	3.098				3.098		2.89279				CXCR4, IL8		CXCR4, IL8				1.6129		1.6129				6.45161		6.45161
149	Cellular functions	Cellular Movement	homing	homing of tumor cell lines	3.04866				1.9914		3.04866				CXCR4, HRH1, IL8, ITGAV, JUN, NRP1, S1PR1		CXCR4, DEFB103B, HRH1, IL8, ITGA2, ITGAV, JUN, NRP1, S1PR1, SEMA3A				5.64516		8.06452				58.3333		83.3333
150	Cellular functions	Cellular Movement	cell movement	cell movement of carcinoma cell lines	2.94692				2.94692	1.83565	2.64975				CXCR4, FOSL1, IL8	FOSL1, IL8	CXCR4, FOSL1, IL8				2.41935	1.6129	2.41935				6.25	4.16667	6.25
151	Cellular functions	Cellular Movement	cell movement	cell movement	2.90309	2.79048		2.33724	2.69037		2.90309	BCAN, CAPN1, CCRL2, CXCL1, DEFB103B, EDN1, GNAS, GRLF1, HBEGF, ICAM1, IL1A, IL1B, ITGAV, JUN, MMP9, MST1R, SAA1, TGFB2, THBS1, VIPR1		CAPN1, CCR3, CCRL2, CSF2, CXCL1, DEFB103B, EDN1, FOSL1, GNAS, HBEGF, ICAM1, IL16, IL1B, ITGAV, MMP9, MST1R, PXN, SAA1, SPOCK1, TGFB2, THBS1, VHL, VIPR1	BCAN, CCRL2, CSF2, CXCL1, CXCR4, DKK3, EDN2, F2RL1, FOSL1, GRLF1, HBEGF, HRH1, IL6, IL8, IL1A, IL1B, ITGAV, JUN, LPAR1, MMP14, NRP1, S1PR1, SOCS3, SPOCK1, SPRY2, TGM2, WNT5A		ATP1A4, BCAN, CCRL2, CSF2, CXCL1, CXCL2, CXCL3, CXCR4, DEFB103B, DKK3, EDN1, EDN2, FOSL1, HBEGF, HRH1, IL8, IL16, IL1A, IL1B, ITGA2, ITGAV, JUN, LPAR1, NRP1, S1PR1, SEMA3A, SERPINA1, SOCS3, SPOCK1, SPRY2, TGFB2, TGM2, WNT5A	16.129		18.5484	21.7742		26.6129	41.6667		47.9167	56.25		68.75
152	Cellular functions	Cellular Movement	transmigration	transmigration of eukaryotic cells	2.83565				2.83565		2.2652				CSF2, CXCR4, IL8, IL1B, ITGAV, MMP14, TGM2		CSF2, CXCL3, CXCR4, IL8, IL1B, ITGAV, TGM2				5.64516		5.64516				77.7778		77.7778
153	Cellular functions	Cellular Movement	invasion	invasion of tumor cells	2.80967	2.59346		2.80967				ITGAV, MMP3, MMP9, MMP1 (includes EG:4312), MST1R		ITGAV, MMP3, MMP9, MMP1 (includes EG:4312), MST1R, PXN				4.03226		4.83871				10.6383		12.766
154	Cellular functions	Cellular Movement	migration	migration of mammary tumor cells	2.77989				2.77989						CXCR4, ITGAV, MMP14						2.41935						3.2967
155	Cellular functions	Cellular Movement	chemotaxis	chemotaxis of tumor cell lines	2.65956						2.65956						CXCR4, DEFB103B, HRH1, IL8, ITGA2, ITGAV, JUN, NRP1, SEMA3A						7.25806						29.0323
156	Cellular functions	Cellular Movement	migration	migration of endothelial progenitor cells	2.62893				2.62893		2.42597				CSF2, IGFBP3		CSF2, IGFBP3				1.6129		1.6129				2.1978		2.1978
157	Cellular functions	Cellular Movement	migration	migration of endothelial cell lines	2.55284	2.51713		2.55284				ADAMTS1, CNN2, CXCL1, ITGAV, MLL, SAA1		ADAMTS1, CNN2, CXCL1, ITGAV, MLL, SAA1, SP100				4.83871		5.64516				6.59341		7.69231
158	Cellular functions	Cellular Movement	homing	homing of cell lines	2.53018				1.87943		2.53018				CSF2, CXCL1, CXCR4, HRH1, IL8, ITGAV, JUN, NRP1, S1PR1		CSF2, CXCL1, CXCR4, DEFB103B, HRH1, IL8, ITGA2, ITGAV, JUN, NRP1, S1PR1, SEMA3A				7.25806		9.67742				75		100
159	Cellular functions	Cellular Movement	transmigration	transmigration of leukocytes	2.51999				2.51999		2.02595				CSF2, IL8, IL1B, ITGAV, MMP14, TGM2		CSF2, CXCL3, IL8, IL1B, ITGAV, TGM2				4.83871		4.83871				66.6667		66.6667
160	Cellular functions	Cellular Movement	chemotaxis	chemotaxis of breast cancer cell lines	2.48545						2.48545						CXCR4, ITGA2, JUN						2.41935						9.67742
161	Cellular functions	Cellular Movement	migration	migration of mesenchymal stem cells	2.46725			2.46725			2.13549			BCAR1, PDGFRB			BCAR1, PDGFRB			1.6129			1.6129			2.1978			2.1978
162	Cellular functions	Cellular Movement	migration	migration of glioma cells	2.34294	1.86646		1.63451			2.34294	ITGAV, TGFB2		ITGAV, TGFB2			ITGAV, PRKCE, TGFB2	1.6129		1.6129			2.41935	2.1978		2.1978			3.2967
163	Cellular functions	Cellular Movement	migration	migration of tumor cells	2.28904				2.28904						CXCR4, F3, ITGAV, MMP14, PRKCE						4.03226						5.49451
164	Cellular functions	Cellular Movement	chemotaxis	chemotaxis of cell lines	2.28067						2.28067						CSF2, CXCL1, CXCR4, DEFB103B, HRH1, IL8, ITGA2, ITGAV, JUN, NRP1, SEMA3A						8.87097						35.4839
165	Cellular functions	Cellular Movement	movement	movement of prostate cancer cell lines	2.2426				2.2426						CXCR4, IL8, LAMB3, MMP14, PRKCE						4.03226						11.3636
166	Cellular functions	Cellular Movement	scattering	scattering of cancer cells	2.13966		2.13966	1.61618					CTNNB1	CTNNB1					0.806452	0.806452					100	100
167	Cellular functions	Cellular Movement	cell movement	cell movement of breast cancer cell lines	2.11238						2.11238						CXCR4, ITGA2, JUN, LPAR1, SERPINA1						4.03226						10.4167
168	Cellular functions	Cellular Movement	movement	movement of cancer cells	2.098			2.098						CTNNB1, ITGAV, MST1R, TGFB2						3.22581						9.09091
169	Cellular functions	Cellular Movement	invasion	invasion of cancer cells	1.89279	1.89279		1.57025				ITGAV, MMP9, MST1R		ITGAV, MMP9, MST1R				2.41935		2.41935				6.38298		6.38298
170	Cellular functions	Cellular Movement	migration	migration of fibroblasts	1.86646	1.86646		1.63451				HBEGF, THBS1		HBEGF, THBS1				1.6129		1.6129				2.1978		2.1978
171	Cellular functions	Cellular Movement	invasion	invasion of prostate cancer cell lines	1.81816					1.81816						EZR, IL8, MMP1 (includes EG:4312), PRKCE						3.22581						8.51064
172	Cellular functions	Cellular Movement	transmigration	transmigration of monocytes	1.80967			1.80967						CSF2, ITGAV, MMP9						2.41935						33.3333
173	Cellular functions	Cellular Movement	migration	migration of mesothelial cells	1.73755	1.73755		1.61618				HBEGF		HBEGF				0.806452		0.806452				1.0989		1.0989
174	Cellular functions	Cellular Movement	cytokinesis	cytokinesis of tumor cell lines	1.73049		1.73049						AKAP9, KIF20B						1.6129						50
175	Cellular functions	Cellular Movement	migration	migration of cancer cells	1.69037	1.69037						ITGAV, MST1R, TGFB2						2.41935						3.2967
176	Cellular functions	Cellular Movement	cytokinesis	cytokinesis of brain cancer cell lines	1.61618			1.61618						L3MBTL1						0.806452						25
177	Cellular functions	Cellular Movement	invasion	invasion of epithelial cell lines	1.58004	1.58004						AREG, MMP9						1.6129						4.25532
178	Cellular functions	Cellular Movement	migration	migration of bone cancer cell lines	1.5544			1.5544						MMP9, PXN						1.6129						2.1978
179	Cellular functions	Cellular Movement	invasion	invasion of breast cancer cell lines	1.55284	1.55284						ATP6V0A4, EZR, LOX, MMP9, MST1R						4.03226						10.6383
180	Cellular functions	Cellular Movement	migration	migration of fibrosarcoma cell lines	1.52288	1.52288						CAT, ITGAV						1.6129						2.1978
181	Cellular functions	Cellular Development	growth	growth of tumor cell lines	8.284			2.80688	8.284	6.62525	8.10735			AREG, BCAR1, CABLES1, CSF2, CTNNB1, CXCL1, EDN1, EGR2, FASN, FOSL1, HAS2, HBEGF, IL1B, MLL, MST1R, MYBL1, MYL9 (includes EG:10398), PTPN22, PTPRG, RBBP6 (includes EG:5930), THBS1, TNS4, TRA2A, VHL	BCL6, BCL2L1, CABLES1, CDKN1A, CEBPD, CSF2, CXCL1, CXCR4, CYP1A1, DACH1, DKK1, DKK3, ENC1, FOSL1, FOXC1, HAS2, HAS3, HBEGF, IER3, IGFBP1, IGFBP3, IL6, IL8, IL1B, IL6R, INHBA, IRS1, JUN, KLF2, LIF, MMP14, MYBL1, NF2, PTHLH, PUS7L, RPS6KA1, SOCS3, SPRY2, STEAP2, TFAP2C	AREG, BCL6, BCL2L1, CDKN1A, CEBPD, CSF2, CXCL1, DKK1, EDN1, ENC1, FGF5, FKBP5, FOSL1, FOXC1, HAS2, HBEGF, IER3, IL8, IL1B, IL6R, INHBA, IRS1, KLF2, MYBL1, NF2, PTHLH, RASSF5, RBBP6 (includes EG:5930), RGS16, SOCS3, SPRY2, STEAP2, TFAP2C	BCAR1, BCL6, BCL2L1, CABLES1, CDKN1A, CEBPD, CSF2, CXCL1, CXCR4, CYP1A1, DACH1, DKK1, DKK3, EDN1, ENC1, ETS1, FGF5, FOSL1, FOXC1, HAS2, HAS3, HBEGF, IER3, IGFBP1, IGFBP3, IL8, IL1B, IL6R, INHBA, IRS1, JUN, KLF2, LIF, MYBL1, NF2, PTHLH, PTPN22, PUS7L, RASSF5, RGS16, RPS6KA1, SOCS3, SPRY2, STEAP2, TFAP2C, TNS4			17.3913	28.9855	23.913	33.3333			27.2727	45.4545	37.5	52.2727
182	Cellular functions	Cellular Development	developmental process	developmental process of tumor cell lines	7.7986			3.47108	7.55284	5.88606	7.7986			AREG, ATM, BCAR1, CABLES1, CAPN1, CSF2, CTNNB1, CXCL1, EDN1, EGR2, FASN, FOSL1, FRS2, HAS2, HBEGF, IL11, IL1B, JAG1, MLL, MST1R, MYBL1, MYL9 (includes EG:10398), PDGFRB, PTPN22, PTPRG, RBBP6 (includes EG:5930), THBS1, TNS4, TRA2A, VHL	BCL6, BCL2L1, CABLES1, CDKN1A, CEBPD, CSF2, CXCL1, CXCR4, CYP1A1, DACH1, DKK1, DKK3, ENC1, FOSL1, FOXC1, HAS2, HAS3, HBEGF, ID2, IER3, IGFBP1, IGFBP3, IL6, IL8, IL11, IL1B, IL6R, INHBA, IRS1, JAG1, JUN, KLF2, LIF, MMP14, MYBL1, NF2, PTHLH, PUS7L, RPS6KA1, SOCS3, SPRY2, ST8SIA4, STEAP2, TFAP2C	AREG, BCL6, BCL2L1, CDK6, CDKN1A, CEBPD, CSF2, CXCL1, DKK1, EDN1, ENC1, FGF5, FKBP5, FOSL1, FOXC1, HAS2, HBEGF, ID2, IER3, IL8, IL11, IL1B, IL6R, INHBA, IRS1, KLF2, MYBL1, NF2, PTHLH, RASSF5, RBBP6 (includes EG:5930), RGS16, SOCS3, SPRY2, STEAP2, TFAP2C	ATM, BCAR1, BCL6, BCL2L1, CABLES1, CDK6, CDKN1A, CEBPD, CSF2, CXCL1, CXCR4, CYP1A1, DACH1, DKK1, DKK3, EDN1, ENC1, ETS1, FGF5, FOSL1, FOXC1, HAS2, HAS3, HBEGF, ID2, IER3, IGFBP1, IGFBP3, IL8, IL11, IL1B, IL6R, INHBA, IRS1, JAG1, JUN, KLF2, LIF, MYBL1, NF2, PDGFRB, PTHLH, PTPN22, PUS7L, RASSF5, RGS16, RPS6KA1, SOCS3, SPRY2, STEAP2, TFAP2C, TNS4			21.7391	31.8841	26.087	37.6812			25.641	37.6068	30.7692	44.4444
183	Cellular functions	Cellular Development	developmental process	developmental process of fibroblast cell lines	6.04239				6.04239	3.14327	4.85387				BMPR2, CDKN1A, EREG, FGF18, HBEGF, HEY1, IGFBP3, IL1B, IRS1, LIF, NF2, PPP1R15A, PRLR, STEAP2	CCDC80, CDKN1A, FGF18, HBEGF, IL1B, IRS1, NF2, PPP1R15A, STEAP2	CCDC80, CDKN1A, EREG, FGF18, HBEGF, HEY1, IGFBP3, IL1B, IRS1, LIF, NF2, PPP1R15A, PRLR, STEAP2				10.1449	6.52174	10.1449				11.9658	7.69231	11.9658
184	Cellular functions	Cellular Development	differentiation	differentiation of connective tissue cells	5	1.8729		1.96257	5	4.83268	4.05651	AREG, BMPR2, IL11, IL1B, TGFB2		AREG, CSF2, HAS2, IL11, IL1B, TGFB2	BMPR2, CSF2, DKK1, HAS2, IL6, IL8, IL11, IL1B, IL6R, LIF, SOX9	AREG, CDK6, CSF2, DKK1, HAS2, IL8, IL11, IL1B, IL6R, SOX9	CDK6, CSF2, DKK1, HAS2, IL8, IL11, IL1B, IL6R, LIF, SOX9, TGFB2	3.62319		4.34783	7.97101	7.24638	7.97101	10.2041		12.2449	22.449	20.4082	22.449
185	Cellular functions	Cellular Development	growth	growth of fibroblast cell lines	4.83565				4.83565	3.18177	3.90309				CDKN1A, EREG, FGF18, HBEGF, IGFBP3, IL1B, IRS1, NF2, PPP1R15A, PRLR, STEAP2	CDKN1A, FGF18, HBEGF, IL1B, IRS1, NF2, PPP1R15A, STEAP2	CDKN1A, EREG, FGF18, HBEGF, IGFBP3, IL1B, IRS1, NF2, PPP1R15A, PRLR, STEAP2				7.97101	5.7971	7.97101				12.5	9.09091	12.5
186	Cellular functions	Cellular Development	tubulation	tubulation of endothelial cell lines	4.79317	2.52871			3.54516	2.97469	4.79317	CXCL1, IL1A, NR4A1, SAA1			CXCL1, CXCR4, IL8, IL1A, NR4A1, S1PR1	CXCL1, FOXO1, IL8, IL1A, S1PR1	CXCL1, CXCR4, FOXO1, IL8, IL1A, ITGA2, NR4A1, S1PR1	2.89855			4.34783	3.62319	5.7971	44.4444			66.6667	55.5556	88.8889
187	Cellular functions	Cellular Development	developmental process	developmental process of pituitary cells	4.64975				4.64975		4.34008				IL1A, IL1B, LIF		IL1A, IL1B, LIF				2.17391		2.17391				2.5641		2.5641
188	Cellular functions	Cellular Development	development	development of cells	4.13077	2.4318		2.61083	3.96658	1.68194	4.13077	CAPN1, CASP8, DPYSL2, EZR, ICAM1, IL11, IL1B, IL7R, ITGAV, MLL, MMP9, RGS4, STK4, SYNM, TGFB2, THBS1		CAPN1, CCR3, CSF2, CTNNB1, DPYSL2, ICAM1, IL11, IL1B, INHBB, ITGAV, MLL, MMP9, PDGFRB, PXN, RGS4, STK4, SYNM, TGFB2, THBS1, VHL	BCL2L1, CASP3, CD274, CSF2, CXCR4, DUSP1, EFNB1, EPOR, EZR, HEY1, ICOSLG, ID2, IL6, IL8, IL11, IL1B, IL6R, IL7R, INHBA, ITGAV, LIF, LPAR1, SPRY2, SYNM, TLR2, TNFRSF11B	BCL2L1, CASP8, CD274, CSF2, DUSP1, EZR, ICOSLG, ID2, IL8, IL11, IL1B, IL6R, INHBA, LPAR1, SPRY2, TLR2, TNFRSF11B	BCL2L1, CASP3, CD274, CSF2, CXCR4, DUSP1, EFNB1, EPOR, HEY1, ICOSLG, ID2, IL8, IL11, IL1B, IL6R, IL7R, INHBA, INHBB, ITGA2, ITGAV, KLRC1, LIF, LPAR1, PDGFRB, SEMA3A, SPRY2, SYNM, TGFB2, TLR2, TNFRSF10B, TNFRSF11B	11.5942		14.4928	18.8406	12.3188	22.4638	34.7826		43.4783	56.5217	36.9565	67.3913
189	Cellular functions	Cellular Development	developmental process	developmental process of endothelial cell lines	3.73755	2.04048			2.44977		3.73755	CXCL1, IL1A, ITGAV, NR4A1, SAA1			CXCL1, CXCR4, IL8, IL1A, ITGAV, NR4A1, S1PR1		CXCL1, CXCR4, FOXO1, IL8, IL1A, IL22RA1, ITGA2, ITGAV, NR4A1, S1PR1	3.62319			5.07246		7.24638	4.2735			5.98291		8.54701
190	Cellular functions	Cellular Development	lifespan	lifespan of cells	3.70553				2.284	3.70553	3.04624				BCL6, CDKN1A, NAMPT	BCL6, CDK6, CDKN1A, NAMPT	BCL6, CDK6, CDKN1A, NAMPT				2.17391	2.89855	2.89855				75	100	100
191	Cellular functions	Cellular Development	developmental process	developmental process of epithelial cells	3.67366	3.03105		3.67366				AREG, DMBT1, HBEGF, IL11, MST1R, RGS4, TGFB2		AREG, CTNNB1, DMBT1, HBEGF, IL11, MST1R, RGS4, TGFB2, VHL				5.07246		6.52174				5.98291		7.69231
192	Cellular functions	Cellular Development	growth	growth of tumor cells	3.63078				2.68194	1.98716	3.63078				CDKN1A, FGF18, IGFBP1, IGFBP3, IL1B, INHBA, ITGAV, PRKCE, SEC14L2	CDKN1A, EDN1, FGF18, IL1B, INHBA, PRKCE, SEC14L2	CDKN1A, EDN1, FGF18, IGFBP1, IGFBP3, IL1B, INHBA, INHBB, ITGAV, PRKCE, SEC14L2, SSTR2				6.52174	5.07246	8.69565				10.2273	7.95455	13.6364
193	Cellular functions	Cellular Development	growth	growth of breast cancer cell lines	3.62709				3.62709	1.95468	2.72584				CEBPD, CXCR4, HBEGF, IER3, IGFBP1, IGFBP3, IL6, IL1B, INHBA, IRS1, JUN, TFAP2C	CEBPD, HBEGF, IER3, IL1B, INHBA, IRS1, RGS16, TFAP2C	CEBPD, CXCR4, HBEGF, IER3, IGFBP1, IGFBP3, IL1B, INHBA, IRS1, JUN, RGS16, TFAP2C				8.69565	5.7971	8.69565				13.6364	9.09091	13.6364
194	Cellular functions	Cellular Development	differentiation	differentiation of cells	3.6038			1.55129	2.76195	3.47366	3.6038			AREG, ATM, CAND1, CCDC80, CSF2, CTNNB1, DMBT1, FRS2, HAS2, HBEGF, IL11, IL1B, IL3RA, MLL, MMP9, MST1R, PDGFRB, SNRK, TGFB2, VHL	BCL6, BCL2L1, BMPR2, CDKN1A, CEBPD, CSF2, DKK1, EPOR, EREG, HAS2, HBEGF, HDAC9 (includes EG:9734), ICOSLG, ID2, IGFBP3, IL6, IL8, IL11, IL1B, IL6R, INHBA, JUN, LIF, SOX9, SPRY2, ST8SIA4, TLR2	AREG, BCL6, BCL2L1, CAND1, CCDC80, CDK6, CDKN1A, CEBPD, CSF2, DKK1, FGF5, HAS2, HBEGF, HDAC9 (includes EG:9734), HES1, ICOSLG, ID2, IL8, IL11, IL1B, IL6R, INHBA, SOX9, SPRY2, TLR2, TLR4	ATM, BCL6, BCL2L1, CCDC80, CDK6, CDKN1A, CEBPD, CSF2, DKK1, EPOR, EREG, ETS1, FGF5, HAS2, HBEGF, HDAC9 (includes EG:9734), HES1, ICOSLG, ID2, IGFBP3, IL8, IL11, IL1B, IL22RA1, IL6R, INHBA, JUN, LIF, PDGFRB, SOX9, SPRY2, TGFB2, TLR2, TLR4, TNFRSF10B			14.4928	19.5652	18.8406	25.3623			40.8163	55.102	53.0612	71.4286
195	Cellular functions	Cellular Development	developmental process	developmental process of epithelial cell lines	3.57675				3.19997	3.57675	3.45717				CALCR, CDKN1A, DLST, ID2, PTHLH, SEC14L2	ARNTL2, CALCR, CDKN1A, ID2, PTHLH, SEC14L2	ARNTL2, CALCR, CDKN1A, ID2, ITGA2, PTHLH, SEC14L2				4.34783	4.34783	5.07246				5.12821	5.12821	5.98291
196	Cellular functions	Cellular Development	growth	growth of epithelial cells	3.51004	3.51004		2.95861		2.97469	2.22257	AREG, HBEGF, IL11, MST1R, TGFB2		AREG, HBEGF, IL11, MST1R, TGFB2		AREG, CDKN1A, HBEGF, ID2, IL11	CDKN1A, HBEGF, ID2, IL11, TGFB2	3.62319		3.62319		3.62319	3.62319	5.68182		5.68182		5.68182	5.68182
197	Cellular functions	Cellular Development	growth	growth of pituitary cells	3.47625	3.47625			3.098	3.23958	2.89279	IL1A, IL1B			IL1A, IL1B	IL1A, IL1B	IL1A, IL1B	1.44928			1.44928	1.44928	1.44928	2.27273			2.27273	2.27273	2.27273
198	Cellular functions	Cellular Development	shape change	shape change of eukaryotic cells	3.4023	1.61798		3.4023			2.41908	DPYSL2, ITGAV, MLL, MMP9, RGS4, SYNM, THBS1		CCR3, CSF2, DPYSL2, INHBB, ITGAV, MLL, MMP9, PXN, RGS4, SYNM, THBS1, VHL			CASP3, CSF2, EFNB1, IL8, INHBB, ITGA2, ITGAV, KLRC1, LPAR1, SEMA3A, SPRY2, SYNM, TNFRSF10B	5.07246		8.69565			9.42029	33.3333		57.1429			61.9048
199	Cellular functions	Cellular Development	growth	growth of ovarian cancer cell lines	3.40012				3.40012		2.86328				CXCR4, CYP1A1, FOSL1, HAS2, HAS3, KLF2		CXCR4, CYP1A1, FOSL1, HAS2, HAS3, KLF2				4.34783		4.34783				6.81818		6.81818
200	Cellular functions	Cellular Development	morphogenesis	morphogenesis of cells	3.33724	1.88941		3.33724				DPYSL2, ITGAV, MLL, MMP9, RGS4, STK4, SYNM, TGFB2, THBS1		CCR3, CSF2, DPYSL2, INHBB, ITGAV, MLL, MMP9, PXN, RGS4, STK4, SYNM, TGFB2, THBS1, VHL				6.52174		10.1449				64.2857		100
201	Cellular functions	Cellular Development	developmental process	developmental process of cancer cells	3.17263				2.65956	2.45223	3.17263				CDKN1A, FGF18, IGFBP1, IL1B, INHBA, ITGAV, PRKCE, SEC14L2	CDKN1A, EDN1, FGF18, IL1B, INHBA, PRKCE, SEC14L2	CDKN1A, EDN1, FGF18, IGFBP1, IL1B, INHBA, INHBB, ITGAV, PRKCE, SEC14L2				5.7971	5.07246	7.24638				6.83761	5.98291	8.54701
202	Cellular functions	Cellular Development	developmental process	developmental process of erythroblasts	3.15243					3.15243	2.64975					BCL2L1, CD163, CDKN1A	BCL2L1, CD163, CDKN1A					2.17391	2.17391					2.5641	2.5641
203	Cellular functions	Cellular Development	growth	arrest in growth of tumor cell lines	3.01909				3.01909	1.78252	2.49757				CDKN1A, FOXC1, IGFBP1, IL6, LIF, MYBL1	CDKN1A, FOXC1, MYBL1, RASSF5	CDKN1A, FOXC1, IGFBP1, LIF, MYBL1, RASSF5				4.34783	2.89855	4.34783				66.6667	44.4444	66.6667
204	Cellular functions	Cellular Development	growth	growth of epithelial cell lines	2.97469				2.66154	2.97469	2.22257				CALCR, CDKN1A, DLST, PTHLH, SEC14L2	ARNTL2, CALCR, CDKN1A, PTHLH, SEC14L2	ARNTL2, CALCR, CDKN1A, PTHLH, SEC14L2				3.62319	3.62319	3.62319				5.68182	5.68182	5.68182
205	Cellular functions	Cellular Development	growth	growth of cancer cells	2.9431				2.34775	2.09044	2.9431				FGF18, IGFBP1, IL1B, INHBA, ITGAV, PRKCE, SEC14L2	EDN1, FGF18, IL1B, INHBA, PRKCE, SEC14L2	EDN1, FGF18, IGFBP1, IL1B, INHBA, INHBB, ITGAV, PRKCE, SEC14L2				5.07246	4.34783	6.52174				7.95455	6.81818	10.2273
206	Cellular functions	Cellular Development	lifespan	lifespan of fibroblast cell lines	2.76955					2.76955	2.42597					CDK6, CDKN1A	CDK6, CDKN1A					1.44928	1.44928					50	50
207	Cellular functions	Cellular Development	shape change	shape change of tumor cell lines	2.56543	1.66756		2.56543				DPYSL2, MMP9, SYNM, THBS1		DPYSL2, INHBB, MMP9, PXN, SYNM, THBS1				2.89855		4.34783				19.0476		28.5714
208	Cellular functions	Cellular Development	growth	growth of prostate cancer cell lines	2.55752				2.55752	2.27084					CDKN1A, CEBPD, DACH1, IL6, IL8, INHBA, STEAP2	CDKN1A, CEBPD, FKBP5, IL8, INHBA, STEAP2					5.07246	4.34783					7.95455	6.81818
209	Cellular functions	Cellular Development	development	development of stem cells	2.50446				2.50446						IL6, IL6R, LIF						2.17391						6.52174
210	Cellular functions	Cellular Development	growth	growth of prostate cancer cells	2.48545					1.73283	2.48545					INHBA, SEC14L2	INHBA, INHBB, SEC14L2					1.44928	2.17391					2.27273	3.40909
211	Cellular functions	Cellular Development	cell spreading	cell spreading of eukaryotic cells	2.4437			1.74473			2.4437			ITGAV, MMP9, PXN, SYNM, THBS1, VHL			EFNB1, IL8, ITGA2, ITGAV, KLRC1, LPAR1, SEMA3A, SPRY2, SYNM			4.34783			6.52174			46.1538			69.2308
212	Cellular functions	Cellular Development	developmental process	developmental process of osteoclasts	2.4389				2.4389	1.767					CSF2, IL6, IL8, IL11	CSF2, IL8, IL11					2.89855	2.17391					3.4188	2.5641
213	Cellular functions	Cellular Development	differentiation	differentiation of cell lines	2.39469				2.21396	1.99568	2.39469				BMPR2, CDKN1A, CEBPD, CSF2, EPOR, ID2, IL6, IL11, IL1B, INHBA, LIF, SOX9, SPRY2, ST8SIA4	CCDC80, CDK6, CDKN1A, CEBPD, CSF2, FGF5, ID2, IL11, IL1B, INHBA, SOX9, SPRY2	ATM, CCDC80, CDK6, CDKN1A, CEBPD, CSF2, EPOR, FGF5, ID2, IL11, IL1B, IL22RA1, INHBA, LIF, PDGFRB, SOX9, SPRY2				10.1449	8.69565	12.3188				28.5714	24.4898	34.6939
214	Cellular functions	Cellular Development	growth	growth of sarcoma cells	2.38616	1.58004				2.38616		EDN1, IL1B				EDN1, IL1B, PRKCE		1.44928				2.17391		2.27273				3.40909
215	Cellular functions	Cellular Development	cell flattening	cell flattening of eukaryotic cells	2.37469			2.37469						CSF2, INHBB, THBS1						2.17391						100
216	Cellular functions	Cellular Development	growth	growth of breast cell lines	2.30103	1.80688		2.30103				AREG, NFKB2, RELB		AREG, NFKB2, RELB, SMYD4				2.17391		2.89855				3.40909		4.54545
217	Cellular functions	Cellular Development	senescence	senescence of breast cell lines	2.26043				2.12263	2.26043					CDKN1A, DUSP1	CDKN1A, DUSP1					1.44928	1.44928					50	50
218	Cellular functions	Cellular Development	shape change	shape change of cell lines	2.25337	1.78781		2.25337			2.1891	DPYSL2, ITGAV, MLL, MMP9, SYNM, THBS1		DPYSL2, INHBB, ITGAV, MLL, MMP9, PXN, SYNM, THBS1			CASP3, IL8, INHBB, ITGA2, ITGAV, KLRC1, LPAR1, SPRY2, SYNM, TNFRSF10B	4.34783		5.7971			7.24638	28.5714		38.0952			47.619
219	Cellular functions	Cellular Development	growth	growth of embryonic cell lines	2.13787				1.9431	2.13787					CALCR, CDKN1A, DLST	ARNTL2, CALCR, CDKN1A					2.17391	2.17391					3.40909	3.40909
220	Cellular functions	Cellular Development	development	development of tumor cell lines	2.12726			2.12726						CAPN1, PDGFRB, VHL						2.17391						6.52174
221	Cellular functions	Cellular Development	growth	growth of stem cells	2.12263				2.12263						CEBPD, LIF						1.44928						2.27273
222	Cellular functions	Cellular Development	growth	growth of keratinocytes	2.10292						2.10292						CDKN1A, ID2, TGFB2						2.17391						3.40909
223	Cellular functions	Cellular Development	developmental process	developmental process of stem cells	2.03012				2.03012						CEBPD, IL6, IL6R, JUN, LIF						3.62319						4.2735
224	Cellular functions	Cellular Development	shape change	shape change of normal cells	2.01144			2.01144						CCR3, CSF2, RGS4, THBS1, VHL						3.62319						23.8095
225	Cellular functions	Cellular Development	growth	growth of cervical cancer cell lines	1.9914				1.9914						CABLES1, DKK3, FOXC1, SPRY2, TFAP2C						3.62319						5.68182
226	Cellular functions	Cellular Development	growth	growth of stomach cancer cell lines	1.95468				1.95468						HBEGF, MMP14						1.44928						2.27273
227	Cellular functions	Cellular Development	developmental process	developmental process of embryonic cell lines	1.91721				1.91721						CALCR, CDKN1A, DLST, HEY1						2.89855						3.4188
228	Cellular functions	Cellular Development	cell spreading	cell spreading of brain cancer cell lines	1.82681			1.82681						PXN, SYNM						1.44928						15.3846
229	Cellular functions	Cellular Development	developmental process	developmental process of fibroblasts	1.82102					1.82102						CDKN1A, DKK1, HAS2						2.17391						2.5641
230	Cellular functions	Cellular Development	cell spreading	cell spreading of tumor cell lines	1.80688			1.80688						MMP9, PXN, SYNM, THBS1						2.89855						30.7692
231	Cellular functions	Cellular Development	shape change	shape change of leukocytes	1.75696			1.75696						CCR3, CSF2, THBS1						2.17391						14.2857
232	Cellular functions	Cellular Development	tubulation	delay in tubulation of epithelial cells	1.73755	1.73755		1.61618				RGS4		RGS4				0.724638		0.724638				100		100
233	Cellular functions	Cellular Development	development	development of osteocytes	1.70997	1.70997						IL11, TGFB2						1.44928						4.34783
234	Cellular functions	Cellular Development	cell spreading	cell spreading of cell lines	1.68825	1.50585		1.68825				ITGAV, MMP9, SYNM, THBS1		ITGAV, MMP9, PXN, SYNM, THBS1				2.89855		3.62319				30.7692		38.4615
235	Cellular functions	Cellular Development	growth	growth of colon cancer cell lines	1.63639			1.63639						CTNNB1, EDN1, EGR2, MST1R, TNS4						3.62319						5.68182
236	Cellular functions	Cellular Development	cell spreading	cell spreading of sarcoma cell lines	1.61979					1.61979						SPRY2						0.724638						7.69231
237	Cellular functions	Cellular Development	biogenesis	biogenesis of lamellipodia	1.54212		1.54212						CCDC88A						0.724638						100
238	Cellular functions	Cellular Development	sprouting	sprouting of eukaryotic cells	1.52288	1.52288						MLL, RGS4						1.44928						100
239	Cellular functions	Cellular Development	adipogenesis	adipogenesis of cells	1.4698	1.4698						BMPR2, IL11						1.44928						100
240	Cellular functions	Cellular Development	sprouting	sprouting of endothelial cell lines	1.30364		1.30364						MLL						0.724638						50
241	Cellular functions	Cell Cycle	cell division process	cell division process of eukaryotic cells	6.30364			1.82391	4.41229	5.90658	6.30364			ARNTL2, ATM, BCL3, BLID, CSF2, EDN1, FASN, HAS2, HBEGF, IL11, IL16, IL1B, L3MBTL1, MLL, MMP9, MYBL1, NR4A1, PDGFRB, RPL23, SSTR2, THBS1, VHL	BCL6, BLID, C13ORF15, CALCR, CARD10, CDKN1A, CDKN1C, CEBPD, COL1A1, CSF2, CYP1B1, DUSP1, HAS2, HBEGF, ID2, IGFBP3, IL6, IL11, IL1A, IL1B, INHBA, IRS1, MAP2K6, MT1A, MYBL1, NEDD4L, NEK11, NF2, NR4A1, PRKCE, PTHLH, SOX9, SPRY2	ADRA1B, AHR, ARNTL2, BCL6, C13ORF15, CALCR, CDK6, CDKN1A, CDKN1C, CEBPD, CSF2, CYP1B1, DUSP1, EDN1, HAS2, HBEGF, HES1, ID2, IL11, IL1A, IL1B, INHBA, IRS1, MT1A, MYBL1, NEDD4L, NF2, PIM2 (includes EG:11040), PRKCE, PTHLH, SOX9, SPRY2, TM4SF1	ADRA1B, AHR, ARNTL2, ATM, BCL6, BIK, BLID, C13ORF15, CALCR, CARD10, CDK6, CDKN1A, CDKN1C, CEBPD, COL1A1, CSF2, CYP1B1, DUSP1, EDN1, HAS2, HBEGF, HES1, ID2, IGFBP3, IL11, IL16, IL1A, IL1B, INHBA, IRS1, ITGA2, MT1A, MYBL1, NEDD4L, NEK11, NF2, NR4A1, PDGFRB, PRKCE, PTHLH, SOX9, SPRY2, SSTR2, TM4SF1			27.5	41.25	41.25	55			27.5	41.25	41.25	55
242	Cellular functions	Cell Cycle	cell division process	cell division process of normal cells	5.09909				4.35164	5.09583	5.09909				C13ORF15, CDKN1A, CDKN1C, CEBPD, COL1A1, CSF2, HBEGF, ID2, IL6, IL11, IL1B, INHBA, MYBL1	C13ORF15, CDKN1A, CDKN1C, CEBPD, CSF2, EDN1, HBEGF, ID2, IL11, IL1B, INHBA, MYBL1, PIM2 (includes EG:11040)	ATM, BIK, C13ORF15, CDKN1A, CDKN1C, CEBPD, COL1A1, CSF2, EDN1, HBEGF, ID2, IL11, IL1B, INHBA, ITGA2, MYBL1				16.25	16.25	20				16.25	16.25	20
243	Cellular functions	Cell Cycle	sub-G1 phase	arrest in sub-G1 phase of eukaryotic cells	4.72584				4.72584	3.70553	4.2321				BLID, CDKN1A, CYP1B1, HAS2, SOX9	CDKN1A, CYP1B1, HAS2, SOX9	BLID, CDKN1A, CYP1B1, HAS2, SOX9				6.25	5	6.25				100	80	100
244	Cellular functions	Cell Cycle	G0/G1 phase transition	G0/G1 phase transition of breast cancer cell lines	4.68613				4.68613	3.34872	2.84164				CDKN1A, IL6, IL1B, SOX9	CDKN1A, IL1B, SOX9	CDKN1A, IL1B, SOX9				5	3.75	3.75				66.6667	50	50
245	Cellular functions	Cell Cycle	cell division process	cell division process	4.53165		1.35458	1.80688	3.80967	4.10458	4.53165		AKAP9, ARNTL2, ATM, BLID, BRCA2, BUB3, CENPE, CENPF, KIF20B, MLL, RAD50	ARNTL2, ATM, BCL3, BLID, BUB3, CAT, CSF2, DBF4B, EDN1, FASN, FOSL1, FRS2, HAS2, HBEGF, IL11, IL16, IL1B, L3MBTL1, MLL, MMP9, MYBL1, NR4A1, PDGFRB, PPP2R5C, RPL23, SMC4, SSTR2, TBRG1, TGFB2, THBS1, VHL	BCL6, BLID, BRCC3, C13ORF15, CALCR, CARD10, CDKN1A, CDKN1C, CEBPD, COL1A1, CSF2, CYP1B1, DUSP1, EREG, FOSL1, FOXC1, HAS2, HBEGF, ID2, IGFBP3, IL6, IL8, IL11, IL1A, IL1B, INHBA, IRS1, LIF, MAP9, MAP2K6, MT1A, MYBL1, NAMPT, NEDD4L, NEK11, NF2, NR4A1, PPP1R15A, PRKCE, PTHLH, RASSF2, SOX9, SPRY2	ADRA1B, AHR, ARNTL2, BCL6, C13ORF15, CALCR, CDK6, CDKN1A, CDKN1C, CEBPD, CSF2, CYP1B1, DUSP1, EDN1, FOSL1, FOXC1, HAS2, HBEGF, HES1, ID2, IL8, IL11, IL1A, IL1B, INHBA, IRS1, MT1A, MYBL1, NAMPT, NEDD4L, NF2, PIM2 (includes EG:11040), PPP1R15A, PRKCE, PTHLH, RASSF2, SOX9, SPRY2, TM4SF1	ADRA1B, AHR, ARNTL2, ATM, BCL6, BIK, BLID, C13ORF15, CALCR, CARD10, CDC14A, CDK6, CDKN1A, CDKN1C, CEBPD, COL1A1, CSF2, CYP1B1, DUSP1, EDN1, EREG, FOSL1, FOXC1, HAS2, HBEGF, HES1, ID2, IGFBP3, IL8, IL11, IL16, IL1A, IL1B, INHBA, IRS1, ITGA2, LIF, MT1A, MYBL1, NAMPT, NEDD4L, NEK11, NF2, NR4A1, PDGFRB, PPP1R15A, PRKCE, PTHLH, RASSF2, SOX9, SPRY2, SSTR2, TGFB2, TM4SF1		13.75	38.75	53.75	48.75	67.5		13.75	38.75	53.75	48.75	67.5
246	Cellular functions	Cell Cycle	sub-G1 phase	arrest in sub-G1 phase of tumor cell lines	4.14935			1.72354	4.14935	2.98297	3.74958			BLID, HAS2	BLID, CYP1B1, HAS2, SOX9	CYP1B1, HAS2, SOX9	BLID, CYP1B1, HAS2, SOX9			2.5	5	3.75	5			40	80	60	80
247	Cellular functions	Cell Cycle	interphase	interphase of eukaryotic cells	4.1152				4.09963	4.1152	3.90658				BLID, C13ORF15, CALCR, CDKN1A, CDKN1C, CEBPD, CSF2, CYP1B1, DUSP1, HAS2, ID2, IL6, IL1A, IL1B, MAP2K6, MT1A, MYBL1, NEK11, PRKCE, SOX9, SPRY2	AHR, C13ORF15, CALCR, CDKN1A, CDKN1C, CEBPD, CSF2, CYP1B1, DUSP1, HAS2, HES1, ID2, IL1A, IL1B, MT1A, MYBL1, PRKCE, SOX9, SPRY2	AHR, ATM, BLID, C13ORF15, CALCR, CDKN1A, CDKN1C, CEBPD, CSF2, CYP1B1, DUSP1, HAS2, HES1, ID2, IL16, IL1A, IL1B, MT1A, MYBL1, NEK11, PRKCE, SOX9, SPRY2, SSTR2				26.25	23.75	30				72.4138	65.5172	82.7586
248	Cellular functions	Cell Cycle	interphase	arrest in interphase of tumor cell lines	4.10679				4.10679	2.51428	2.59346				BLID, CDKN1A, CDKN1C, CEBPD, CSF2, CYP1B1, DUSP1, HAS2, IL6, IL1A, IL1B, MAP2K6, NEK11, SOX9	CDKN1A, CDKN1C, CEBPD, CSF2, CYP1B1, DUSP1, HAS2, IL1A, IL1B, SOX9	ATM, BLID, CDKN1A, CDKN1C, CEBPD, CSF2, CYP1B1, DUSP1, HAS2, IL1A, IL1B, NEK11, SOX9				17.5	12.5	16.25				77.7778	55.5556	72.2222
249	Cellular functions	Cell Cycle	cell stage	cell stage of eukaryotic cells	4.06905				3.0575	4.06905	2.9914				BLID, C13ORF15, CALCR, CDKN1A, CDKN1C, CEBPD, CSF2, CYP1B1, DUSP1, HAS2, ID2, IL6, IL1A, IL1B, INHBA, MAP2K6, MT1A, MYBL1, NEDD4L, NEK11, PRKCE, SOX9, SPRY2	AHR, C13ORF15, CALCR, CDKN1A, CDKN1C, CEBPD, CSF2, CYP1B1, DUSP1, HAS2, HES1, ID2, IL1A, IL1B, INHBA, MT1A, MYBL1, NEDD4L, PIM2 (includes EG:11040), PRKCE, SOX9, SPRY2, TM4SF1	AHR, ATM, BLID, C13ORF15, CALCR, CDKN1A, CDKN1C, CEBPD, CSF2, CYP1B1, DUSP1, HAS2, HES1, ID2, IL16, IL1A, IL1B, INHBA, MT1A, MYBL1, NEDD4L, NEK11, PRKCE, SOX9, SPRY2, SSTR2, TM4SF1				28.75	28.75	33.75				50	50	58.6957
250	Cellular functions	Cell Cycle	cell stage	cell stage	4.02				3.14026	4.02	3.1463				BLID, BRCC3, C13ORF15, CALCR, CDKN1A, CDKN1C, CEBPD, CSF2, CYP1B1, DUSP1, FOXC1, HAS2, HBEGF, ID2, IGFBP3, IL6, IL11, IL1A, IL1B, INHBA, MAP9, MAP2K6, MT1A, MYBL1, NEDD4L, NEK11, NF2, PRKCE, PTHLH, SOX9, SPRY2	AHR, C13ORF15, CALCR, CDK6, CDKN1A, CDKN1C, CEBPD, CSF2, CYP1B1, DUSP1, EDN1, FOXC1, HAS2, HBEGF, HES1, ID2, IL11, IL1A, IL1B, INHBA, MT1A, MYBL1, NEDD4L, NF2, PIM2 (includes EG:11040), PRKCE, PTHLH, SOX9, SPRY2, TM4SF1	AHR, ATM, BLID, C13ORF15, CALCR, CDC14A, CDK6, CDKN1A, CDKN1C, CEBPD, CSF2, CYP1B1, DUSP1, EDN1, FOXC1, HAS2, HBEGF, HES1, ID2, IGFBP3, IL11, IL16, IL1A, IL1B, INHBA, MT1A, MYBL1, NEDD4L, NEK11, NF2, PDGFRB, PRKCE, PTHLH, SOX9, SPRY2, SSTR2, TM4SF1				38.75	37.5	46.25				67.3913	65.2174	80.4348
251	Cellular functions	Cell Cycle	cell cycle progression	cell cycle progression	4.0013			2.32975	3.4034	3.79588	4.0013			ARNTL2, ATM, BUB3, CAT, CSF2, DBF4B, EDN1, FASN, FOSL1, FRS2, HBEGF, IL11, IL1B, L3MBTL1, MLL, NR4A1, PDGFRB, PPP2R5C, TBRG1, TGFB2, THBS1, VHL	BCL6, CARD10, CDKN1A, CDKN1C, COL1A1, CSF2, DUSP1, EREG, FOSL1, FOXC1, HBEGF, IGFBP3, IL6, IL8, IL11, IL1A, IL1B, INHBA, IRS1, MAP9, MAP2K6, NAMPT, NF2, NR4A1, PPP1R15A, PTHLH, RASSF2, SPRY2	ADRA1B, AHR, ARNTL2, BCL6, CDK6, CDKN1A, CDKN1C, CSF2, DUSP1, EDN1, FOSL1, FOXC1, HBEGF, IL8, IL11, IL1A, IL1B, INHBA, IRS1, NAMPT, NF2, PPP1R15A, PTHLH, RASSF2, SPRY2, TM4SF1	ADRA1B, AHR, ARNTL2, ATM, BCL6, CARD10, CDK6, CDKN1A, CDKN1C, COL1A1, CSF2, DUSP1, EDN1, EREG, FOSL1, FOXC1, HBEGF, IGFBP3, IL8, IL11, IL1A, IL1B, INHBA, IRS1, ITGA2, NAMPT, NF2, NR4A1, PDGFRB, PPP1R15A, PTHLH, RASSF2, SPRY2, TGFB2, TM4SF1			27.5	35	32.5	43.75			42.3077	53.8462	50	67.3077
252	Cellular functions	Cell Cycle	cell cycle progression	cell cycle progression of eukaryotic cells	3.98297				2.54821	3.14691	3.98297				BCL6, CARD10, CDKN1A, CDKN1C, COL1A1, CSF2, DUSP1, IL6, IL1B, INHBA, IRS1, NR4A1	ADRA1B, AHR, ARNTL2, BCL6, CDK6, CDKN1A, CDKN1C, CSF2, DUSP1, IL1B, INHBA, IRS1	ADRA1B, AHR, ARNTL2, ATM, BCL6, CARD10, CDK6, CDKN1A, CDKN1C, COL1A1, CSF2, DUSP1, IL1B, INHBA, IRS1, ITGA2, NR4A1				15	15	21.25				23.0769	23.0769	32.6923
253	Cellular functions	Cell Cycle	interphase	interphase	3.95861				3.81531	3.95861	3.45469				BLID, BRCC3, C13ORF15, CALCR, CDKN1A, CDKN1C, CEBPD, CSF2, CYP1B1, DUSP1, HAS2, ID2, IL6, IL1A, IL1B, INHBA, MAP2K6, MT1A, MYBL1, NEK11, PRKCE, SOX9, SPRY2	AHR, C13ORF15, CALCR, CDK6, CDKN1A, CDKN1C, CEBPD, CSF2, CYP1B1, DUSP1, HAS2, HES1, ID2, IL1A, IL1B, INHBA, MT1A, MYBL1, PRKCE, SOX9, SPRY2	AHR, ATM, BLID, C13ORF15, CALCR, CDK6, CDKN1A, CDKN1C, CEBPD, CSF2, CYP1B1, DUSP1, HAS2, HES1, ID2, IL16, IL1A, IL1B, INHBA, MT1A, MYBL1, NEK11, PRKCE, SOX9, SPRY2, SSTR2				28.75	26.25	32.5				79.3103	72.4138	89.6552
254	Cellular functions	Cell Cycle	cell division process	cell division process of smooth muscle cells	3.9393			1.86646	2.59007	3.9393	3.13608			EDN1, HBEGF, MYBL1	C13ORF15, HBEGF, INHBA, MYBL1	C13ORF15, EDN1, HBEGF, INHBA, MYBL1	C13ORF15, EDN1, HBEGF, INHBA, MYBL1			3.75	5	6.25	6.25			3.75	5	6.25	6.25
255	Cellular functions	Cell Cycle	G1 phase	G1 phase	3.81531					3.81531	2.9914					AHR, CDK6, CDKN1A, CDKN1C, CEBPD, CSF2, DUSP1, HES1, ID2, IL1A, INHBA, MT1A, PRKCE, SPRY2	AHR, ATM, CDK6, CDKN1A, CDKN1C, CEBPD, CSF2, DUSP1, HES1, ID2, IL1A, INHBA, MT1A, PRKCE, SPRY2, SSTR2					17.5	20					87.5	100
256	Cellular functions	Cell Cycle	interphase	interphase of tumor cell lines	3.8041				3.8041	3.59176	3.06098				BLID, CDKN1A, CDKN1C, CEBPD, CSF2, CYP1B1, DUSP1, HAS2, IL6, IL1A, IL1B, MAP2K6, MT1A, NEK11, PRKCE, SOX9, SPRY2	AHR, CDKN1A, CDKN1C, CEBPD, CSF2, CYP1B1, DUSP1, HAS2, HES1, IL1A, IL1B, MT1A, PRKCE, SOX9, SPRY2	AHR, ATM, BLID, CDKN1A, CDKN1C, CEBPD, CSF2, CYP1B1, DUSP1, HAS2, HES1, IL1A, IL1B, MT1A, NEK11, PRKCE, SOX9, SPRY2				21.25	18.75	22.5				58.6207	51.7241	62.069
257	Cellular functions	Cell Cycle	interphase	arrest in interphase of cell lines	3.76195				3.76195	2.39577	3.14752				BLID, CALCR, CDKN1A, CDKN1C, CEBPD, CSF2, CYP1B1, DUSP1, HAS2, IL6, IL1A, IL1B, MAP2K6, NEK11, SOX9	CALCR, CDKN1A, CDKN1C, CEBPD, CSF2, CYP1B1, DUSP1, HAS2, IL1A, IL1B, SOX9	ATM, BLID, CALCR, CDKN1A, CDKN1C, CEBPD, CSF2, CYP1B1, DUSP1, HAS2, IL16, IL1A, IL1B, NEK11, SOX9, SSTR2				18.75	13.75	20				83.3333	61.1111	88.8889
258	Cellular functions	Cell Cycle	G0/G1 phase transition	arrest in G0/G1 phase transition of breast cancer cell lines	3.66756				3.66756	2.26043					CDKN1A, IL6, IL1B	CDKN1A, IL1B					3.75	2.5					50	33.3333
259	Cellular functions	Cell Cycle	G1 phase	G1 phase of eukaryotic cells	3.62342				2.02826	3.62342	3.06148				CDKN1A, CDKN1C, CEBPD, CSF2, DUSP1, ID2, IL1A, MT1A, PRKCE, SPRY2	AHR, CDKN1A, CDKN1C, CEBPD, CSF2, DUSP1, HES1, ID2, IL1A, MT1A, PRKCE, SPRY2	AHR, ATM, CDKN1A, CDKN1C, CEBPD, CSF2, DUSP1, HES1, ID2, IL1A, MT1A, PRKCE, SPRY2, SSTR2				12.5	15	17.5				62.5	75	87.5
260	Cellular functions	Cell Cycle	G0/G1 phase transition	G0/G1 phase transition of tumor cell lines	3.50585				3.50585	2.76955	2.14752				CDKN1A, CEBPD, IL6, IL1B, SOX9	CDKN1A, CEBPD, IL1B, SOX9	CDKN1A, CEBPD, IL1B, SOX9				6.25	5	5				83.3333	66.6667	66.6667
261	Cellular functions	Cell Cycle	G1 phase	G1 phase of tumor cell lines	3.44129					3.44129	2.64975					AHR, CDKN1A, CDKN1C, CSF2, DUSP1, HES1, IL1A, MT1A, PRKCE, SPRY2	AHR, ATM, CDKN1A, CDKN1C, CSF2, DUSP1, HES1, IL1A, MT1A, PRKCE, SPRY2					12.5	13.75					62.5	68.75
262	Cellular functions	Cell Cycle	cell cycle progression	arrest in cell cycle progression of normal cells	3.3536				2.75945	2	3.3536				CDKN1A, CDKN1C, COL1A1, IL1B	CDKN1A, CDKN1C, IL1B	CDKN1A, CDKN1C, COL1A1, IL1B, ITGA2				5	3.75	6.25				21.0526	15.7895	26.3158
263	Cellular functions	Cell Cycle	cell stage	cell stage of normal cells	3.33255				2.8729	3.33255	2.24336				C13ORF15, CDKN1A, CEBPD, CSF2, ID2, IL6, INHBA, MYBL1	C13ORF15, CDKN1A, CEBPD, CSF2, ID2, INHBA, MYBL1, PIM2 (includes EG:11040)	ATM, C13ORF15, CDKN1A, CEBPD, CSF2, ID2, INHBA, MYBL1				10	10	10				17.3913	17.3913	17.3913
264	Cellular functions	Cell Cycle	interphase	interphase of cell lines	3.29843				3.29843	3.19723	3.28316				BLID, CALCR, CDKN1A, CDKN1C, CEBPD, CSF2, CYP1B1, DUSP1, HAS2, IL6, IL1A, IL1B, MAP2K6, MT1A, NEK11, PRKCE, SOX9, SPRY2	AHR, CALCR, CDKN1A, CDKN1C, CEBPD, CSF2, CYP1B1, DUSP1, HAS2, HES1, IL1A, IL1B, MT1A, PRKCE, SOX9, SPRY2	AHR, ATM, BLID, CALCR, CDKN1A, CDKN1C, CEBPD, CSF2, CYP1B1, DUSP1, HAS2, HES1, IL16, IL1A, IL1B, MT1A, NEK11, PRKCE, SOX9, SPRY2, SSTR2				22.5	20	26.25				62.069	55.1724	72.4138
265	Cellular functions	Cell Cycle	cell division process	arrest in cell division process	3.29328			1.95078	3.11634	2.34294	3.29328			ATM, BLID, CSF2, FASN, FRS2, HAS2, IL16, IL1B, MLL, MMP9, RPL23, SSTR2, TBRG1, TGFB2, THBS1	BLID, CALCR, CDKN1A, CDKN1C, CEBPD, COL1A1, CSF2, CYP1B1, DUSP1, HAS2, IL6, IL8, IL1A, IL1B, INHBA, MAP2K6, NEK11, PPP1R15A, RASSF2, SOX9	AHR, CALCR, CDKN1A, CDKN1C, CEBPD, CSF2, CYP1B1, DUSP1, HAS2, IL8, IL1A, IL1B, INHBA, PPP1R15A, RASSF2, SOX9	AHR, ATM, BLID, CALCR, CDKN1A, CDKN1C, CEBPD, COL1A1, CSF2, CYP1B1, DUSP1, HAS2, IL8, IL16, IL1A, IL1B, INHBA, ITGA2, NEK11, PPP1R15A, RASSF2, SOX9, SSTR2, TGFB2			18.75	25	20	30			42.8571	57.1429	45.7143	68.5714
266	Cellular functions	Cell Cycle	G1/S phase transition	G1/S phase transition of eukaryotic cells	3.20621					3.20621	2.22548					AHR, CDKN1A, HES1, ID2, MT1A, PRKCE, SPRY2	AHR, CDKN1A, HES1, ID2, MT1A, PRKCE, SPRY2					8.75	8.75					87.5	87.5
267	Cellular functions	Cell Cycle	senescence	senescence of cell lines	3.18111				2.19791	2.49621	3.18111				CDKN1A, CDKN1C, DUSP1, EREG, NAMPT	CDKN1A, CDKN1C, DUSP1, NAMPT, TM4SF1	ATM, CDKN1A, CDKN1C, DUSP1, EREG, NAMPT, TM4SF1				6.25	6.25	8.75				71.4286	71.4286	100
268	Cellular functions	Cell Cycle	mitogenesis	mitogenesis of connective tissue cells	3.17914	3.17914		2.82681		2.83565	2.34294	EDN1, HBEGF, IL11		EDN1, HBEGF, IL11		EDN1, HBEGF, IL11	EDN1, HBEGF, IL11	3.75		3.75		3.75	3.75	27.2727		27.2727		27.2727	27.2727
269	Cellular functions	Cell Cycle	G1/S phase transition	G1/S phase transition of tumor cell lines	3.16749					3.16749	2.29243					AHR, CDKN1A, HES1, MT1A, PRKCE, SPRY2	AHR, CDKN1A, HES1, MT1A, PRKCE, SPRY2					7.5	7.5					75	75
270	Cellular functions	Cell Cycle	mitogenesis	mitogenesis of eukaryotic cells	3.11014			2.15927	3.11014	2.84771	3.0752			CSF2, EDN1, HBEGF, IL11, PDGFRB, THBS1	CSF2, HBEGF, IGFBP3, IL6, IL11, NF2, PTHLH, SPRY2	CSF2, EDN1, HBEGF, IL11, NF2, PTHLH, SPRY2	CSF2, EDN1, HBEGF, IGFBP3, IL11, NF2, PDGFRB, PTHLH, SPRY2			7.5	10	8.75	11.25			54.5455	72.7273	63.6364	81.8182
271	Cellular functions	Cell Cycle	G0/G1 phase transition	arrest in G0/G1 phase transition of tumor cell lines	3.05799	1.4698			3.05799	2.21467		IL1B, MMP9			CDKN1A, CEBPD, IL6, IL1B	CDKN1A, CEBPD, IL1B		2.5			5	3.75		33.3333			66.6667	50
272	Cellular functions	Cell Cycle	cell division process	cell division process of tumor cell lines	3.02826		1.59688		3.02826	2.82102	2.64016		AKAP9, ATM, BLID, BRCA2, CENPE, KIF20B, MLL		BCL6, BLID, CARD10, CDKN1A, CDKN1C, CEBPD, CSF2, CYP1B1, DUSP1, HAS2, IGFBP3, IL6, IL1A, IL1B, MAP2K6, MT1A, NEDD4L, NEK11, NR4A1, PRKCE, PTHLH, SOX9, SPRY2	ADRA1B, AHR, BCL6, CDK6, CDKN1A, CDKN1C, CEBPD, CSF2, CYP1B1, DUSP1, HAS2, HES1, IL1A, IL1B, MT1A, NEDD4L, PRKCE, PTHLH, SOX9, SPRY2	ADRA1B, AHR, ATM, BCL6, BLID, CARD10, CDK6, CDKN1A, CDKN1C, CEBPD, CSF2, CYP1B1, DUSP1, HAS2, HES1, IGFBP3, IL1A, IL1B, MT1A, NEDD4L, NEK11, NR4A1, PRKCE, PTHLH, SOX9, SPRY2		8.75		28.75	25	32.5		8.75		28.75	25	32.5
273	Cellular functions	Cell Cycle	homologous recombination	homologous recombination of DNA	2.97469		2.97469						ATM, BRCA2, RAD50						3.75						100
274	Cellular functions	Cell Cycle	cell cycle progression	cell cycle progression of cell lines	2.92445		1.767			2.78516	2.92445		AKAP9, ARNTL2, ATM, MLL			ADRA1B, AHR, ARNTL2, BCL6, CDK6, CDKN1A, CSF2, DUSP1, INHBA, IRS1	ADRA1B, AHR, ARNTL2, ATM, BCL6, CARD10, CDK6, CDKN1A, CSF2, DUSP1, INHBA, IRS1, NR4A1		5			12.5	16.25		7.69231			19.2308	25
275	Cellular functions	Cell Cycle	S phase	S phase of breast cancer cell lines	2.85078				2.85078	2.06651					CDKN1A, IL6, IL1B, SOX9	CDKN1A, IL1B, SOX9					5	3.75					50	37.5
276	Cellular functions	Cell Cycle	cell cycle progression	cell cycle progression of epithelial cell lines	2.83565		2.64589			2.83565	2.34294		AKAP9, ARNTL2			ADRA1B, ARNTL2, IRS1	ADRA1B, ARNTL2, IRS1		2.5			3.75	3.75		3.84615			5.76923	5.76923
277	Cellular functions	Cell Cycle	interphase	entry into interphase of normal cells	2.79048				2.10073	2.29671	2.79048				C13ORF15, CDKN1A, MYBL1	C13ORF15, CDKN1A, MYBL1	ATM, C13ORF15, CDKN1A, MYBL1				3.75	3.75	5				50	50	66.6667
278	Cellular functions	Cell Cycle	G0/G1 phase transition	G0/G1 phase transition of cell lines	2.69037						2.69037						CDKN1A, CEBPD, IL16, IL1B, SOX9						6.25						83.3333
279	Cellular functions	Cell Cycle	G1/S phase transition	G1/S phase transition	2.66555					2.66555						AHR, CDKN1A, HES1, ID2, INHBA, MT1A, PRKCE, SPRY2						10						100
280	Cellular functions	Cell Cycle	cell stage	cell stage of tumor cell lines	2.66354		1.66555		2.66354	2.61798			AKAP9, ATM, BLID, BRCA2, CENPE, KIF20B		BLID, CDKN1A, CDKN1C, CEBPD, CSF2, CYP1B1, DUSP1, HAS2, IL6, IL1A, IL1B, MAP2K6, MT1A, NEDD4L, NEK11, PRKCE, SOX9, SPRY2	AHR, CDKN1A, CDKN1C, CEBPD, CSF2, CYP1B1, DUSP1, HAS2, HES1, IL1A, IL1B, MT1A, NEDD4L, PRKCE, SOX9, SPRY2			7.5		22.5	20			13.0435		39.1304	34.7826
281	Cellular functions	Cell Cycle	cell stage	cell stage of cell lines	2.66154				2.26201	2.66154	2.3851				BLID, CALCR, CDKN1A, CDKN1C, CEBPD, CSF2, CYP1B1, DUSP1, HAS2, IL6, IL1A, IL1B, MAP2K6, MT1A, NEDD4L, NEK11, PRKCE, SOX9, SPRY2	AHR, CALCR, CDKN1A, CDKN1C, CEBPD, CSF2, CYP1B1, DUSP1, HAS2, HES1, IL1A, IL1B, MT1A, NEDD4L, PRKCE, SOX9, SPRY2, TM4SF1	AHR, ATM, BLID, CALCR, CDKN1A, CDKN1C, CEBPD, CSF2, CYP1B1, DUSP1, HAS2, HES1, IL16, IL1A, IL1B, MT1A, NEDD4L, NEK11, PRKCE, SOX9, SPRY2, SSTR2, TM4SF1				23.75	22.5	28.75				41.3043	39.1304	50
282	Cellular functions	Cell Cycle	cell cycle progression	cell cycle progression of carcinoma cell lines	2.50446				2.50446		2.2161				CDKN1A, DUSP1, NR4A1		CDKN1A, DUSP1, NR4A1				3.75		3.75				5.76923		5.76923
283	Cellular functions	Cell Cycle	S phase	entry into S phase of smooth muscle cells	2.47496				2.3363	2.47496	2.13549				C13ORF15, MYBL1	C13ORF15, MYBL1	C13ORF15, MYBL1				2.5	2.5	2.5				66.6667	66.6667	66.6667
284	Cellular functions	Cell Cycle	G1 phase	G1 phase of cell lines	2.39794						2.39794						AHR, ATM, CDKN1A, CDKN1C, CSF2, DUSP1, HES1, IL1A, MT1A, PRKCE, SPRY2, SSTR2						15						75
285	Cellular functions	Cell Cycle	G0/G1 phase transition	arrest in G0/G1 phase transition of cell lines	2.38616			1.98716			2.38616			IL16, IL1B, MMP9			CDKN1A, CEBPD, IL16, IL1B			3.75			5			50			66.6667
286	Cellular functions	Cell Cycle	G0 phase	G0 phase of cell lines	2.35754			2.35754						IL16, IL1B, MMP9, VHL						5						100
287	Cellular functions	Cell Cycle	cell division process	cell division process of breast cancer cell lines	2.33724					2.33724						AHR, CDKN1A, HAS2, HES1, IL1B, PTHLH, SOX9						8.75						8.75
288	Cellular functions	Cell Cycle	interphase	interphase of normal cells	2.32331				2.03012	2.32331	2.24489				C13ORF15, CDKN1A, CEBPD, ID2, MYBL1	C13ORF15, CDKN1A, CEBPD, ID2, MYBL1	ATM, C13ORF15, CDKN1A, CEBPD, ID2, MYBL1				6.25	6.25	7.5				17.2414	17.2414	20.6897
289	Cellular functions	Cell Cycle	cell division process	cell division process of connective tissue cells	2.30364	2.30364		1.88273		1.8962		ATM, EDN1, HBEGF, IL11		ATM, EDN1, HBEGF, IL11		CDKN1A, EDN1, HBEGF, IL11		5		5		5		5		5		5
290	Cellular functions	Cell Cycle	mitosis	mitosis of normal cells	2.30364				2.30364	1.66959					CDKN1A, CSF2, IL6, INHBA	CDKN1A, CSF2, INHBA					5	3.75					21.0526	15.7895
291	Cellular functions	Cell Cycle	G1 phase	G1 phase of normal cells	2.29671				2.10073	2.29671					CDKN1A, CEBPD, ID2	CDKN1A, CEBPD, ID2					3.75	3.75					18.75	18.75
292	Cellular functions	Cell Cycle	G2 phase	arrest in G2 phase of melanoma cell lines	2.26043				2.12263	2.26043					CDKN1A, IL1A	CDKN1A, IL1A					2.5	2.5					100	100
293	Cellular functions	Cell Cycle	senescence	senescence of breast cell lines	2.26043				2.12263	2.26043					CDKN1A, DUSP1	CDKN1A, DUSP1					2.5	2.5					28.5714	28.5714
294	Cellular functions	Cell Cycle	mitosis	mitosis	2.16558				2.16558	1.95468					CDKN1A, CSF2, FOXC1, HBEGF, IGFBP3, IL6, IL11, IL1A, IL1B, INHBA, MAP9, NF2, PTHLH, SPRY2	CDKN1A, CSF2, EDN1, FOXC1, HBEGF, IL11, IL1A, IL1B, INHBA, NF2, PTHLH, SPRY2					17.5	15					73.6842	63.1579
295	Cellular functions	Cell Cycle	late cytokinesis	late cytokinesis of colon cancer cell lines	2.13966		2.13966						KIF20B						1.25						100
296	Cellular functions	Cell Cycle	interphase	entry into interphase of fibroblasts	2.13549						2.13549						ATM, CDKN1A						2.5						33.3333
297	Cellular functions	Cell Cycle	cell division process	re-entry into cell division process of fibroblasts	2.13549						2.13549						ATM, CDKN1A						2.5						50
298	Cellular functions	Cell Cycle	S phase	entry into S phase of normal cells	2.10292						2.10292						ATM, C13ORF15, MYBL1						3.75						100
299	Cellular functions	Cell Cycle	cell division process	re-entry into cell division process of eukaryotic cells	2.04144		2.04144						ATM, BRCA2						2.5						50
300	Cellular functions	Cell Cycle	mitosis	mitosis of tumor cell lines	2.02733		2.02733						ATM, BRCA2, CENPE						3.75						15.7895
301	Cellular functions	Cell Cycle	S phase	S phase of normal cells	2.00966					1.71897	2.00966					C13ORF15, CDKN1A, MYBL1	ATM, C13ORF15, CDKN1A, MYBL1					3.75	5					37.5	50
302	Cellular functions	Cell Cycle	cell cycle progression	arrest in cell cycle progression	1.9914	1.68825			1.9914			FASN, FRS2, IL1B, MLL, TBRG1, TGFB2, THBS1			CDKN1A, CDKN1C, COL1A1, IL6, IL8, IL1B, INHBA, MAP2K6, PPP1R15A, RASSF2			8.75			12.5			36.8421			52.6316
303	Cellular functions	Cell Cycle	cell division process	cell division process of cervical cancer cell lines	1.92445		1.92445						AKAP9, BLID, BRCA2, CENPE						5						5
304	Cellular functions	Cell Cycle	interphase	interphase of breast cancer cell lines	1.89963					1.89963						CDKN1A, HAS2, HES1, IL1B, SOX9						6.25						17.2414
305	Cellular functions	Cell Cycle	cell division process	cell division process of epithelial cell lines	1.85699					1.85699						ADRA1B, ARNTL2, CALCR, IRS1						5						5
306	Cellular functions	Cell Cycle	DNA replication checkpoint	DNA replication checkpoint of cells	1.83863		1.83863						CENPE						1.25						100
307	Cellular functions	Cell Cycle	mitosis	re-entry into mitosis of cervical cancer cell lines	1.83863		1.83863						BRCA2						1.25						100
308	Cellular functions	Cell Cycle	interphase	arrest in interphase of cancer cells	1.83565					1.83565						CDKN1A, IL1B						2.5						11.1111
309	Cellular functions	Cell Cycle	mitogenesis	mitogenesis of osteoblasts	1.73755	1.73755		1.61618				EDN1		EDN1				1.25		1.25				9.09091		9.09091
310	Cellular functions	Cell Cycle	cytokinesis	cytokinesis of tumor cell lines	1.73049		1.73049						AKAP9, KIF20B						2.5						50
311	Cellular functions	Cell Cycle	G0 phase	G0 phase of tumor cell lines	1.70774			1.70774						IL1B, MMP9, VHL						3.75						75
312	Cellular functions	Cell Cycle	cell division process	arrest in cell division process of breast cancer cell lines	1.67985					1.67985						AHR, CDKN1A, HAS2, IL1B						5						11.4286
313	Cellular functions	Cell Cycle	S phase	entry into S phase of fibroblasts	1.66555		1.66555						ATM						1.25						33.3333
314	Cellular functions	Cell Cycle	homologous recombination	homologous recombination of eukaryotic cells	1.66555		1.66555						BRCA2						1.25						33.3333
315	Cellular functions	Cell Cycle	G1/S phase transition	arrest in G1/S phase transition of cancer cells	1.61979					1.61979						CDKN1A						1.25						100
316	Cellular functions	Cell Cycle	G1 phase	G1 phase of stem cells	1.61979					1.61979						CEBPD						1.25						6.25
317	Cellular functions	Cell Cycle	G1/S phase transition	G1/S phase transition of keratinocytes	1.61979					1.61979						ID2						1.25						12.5
318	Cellular functions	Cell Cycle	cytokinesis	cytokinesis of brain cancer cell lines	1.61618			1.61618						L3MBTL1						1.25						25
319	Cellular functions	Cell Cycle	G0 phase	initiation of G0 phase of kidney cancer cell lines	1.61618			1.61618						VHL						1.25						100
320	Cellular functions	Cell Cycle	cell stage	arrest in cell stage of cervical cancer cell lines	1.60033		1.60033						BLID, CENPE						2.5						12.5
321	Cellular functions	Cell Cycle	M phase	M phase	1.48678		1.48678						AKAP9, CENPE, KIF20B						3.75						100
322	Cellular functions	Cell Cycle	checkpoint control	checkpoint control	1.46852		1.46852						ATM, BUB3						2.5						100
323	Cellular functions	Cell Cycle	duplication	duplication of centriole	1.44733		1.44733						AKAP9						1.25						50
324	Cellular functions	Cell Cycle	duplication	duplication of centrosome	1.44733		1.44733						BRCA2						1.25						50
325	Cellular functions	Cell Cycle	mitosis	mitosis of cervical cancer cell lines	1.39362		1.39362						BRCA2, CENPE						2.5						10.5263
326	Cellular functions	Cell-To-Cell Signaling and Interaction	activation	activation of cells	5.20135	3.53462		2.37469	3.85699	2.83268	5.20135	ANXA2, AREG, BCL2A1, HBEGF, ICAM1, IL11, IL1A, IL1B, ITGAV, LTB, LY96, MMP1 (includes EG:4312), TGFB2, THBS1		ANXA2, AREG, BCL2A1, CSF2, HBEGF, ICAM1, IL11, IL1B, ITGAV, LTB, LY96, MMP1 (includes EG:4312), TGFB2, THBS1	BCL2A1, CSF2, EDN2, F3, HBEGF, HRH1, IL6, IL8, IL11, IL1A, IL1B, ITGAV, LGR4, MMP14, MMP1 (includes EG:4312), PLAT, PTPRJ, TGM2, TLR2	AREG, CD163, CSF2, HBEGF, HRH1, IL8, IL11, IL1A, IL1B, LTB, MMP1 (includes EG:4312), PLAT, PTPRJ, TLR2, TLR4	BCL2A1, CD163, CSF2, EDN2, F3, HBEGF, HRH1, IL8, IL11, IL1A, IL1B, ITGA2, ITGAV, KLRC1, LGR4, LTB, MMP1 (includes EG:4312), PLAT, PTPRJ, SOCS2, TGFB2, TGM2, TLR2, TLR4, TNFRSF10B	12.963		12.963	17.5926	13.8889	23.1481	43.75		43.75	59.375	46.875	78.125
327	Cellular functions	Cell-To-Cell Signaling and Interaction	signaling	signaling of cells	4.76955				3.21183	4.5544	4.76955				EFNA4, EFNB1, EREG, FGF18, GJB2, IL1B, INHBA, NAMPT, NRP1, PCSK5, PTHLH, PTPRJ, SPRY2, TFAP2C, TNFRSF11A, WNT5A	ADRA1B, AREG, CASP8, EDN1, EFNA4, FGF5, FGF18, IL1B, INHBA, LTB, NAMPT, NRP1, PCSK5, PTHLH, PTPRJ, SPRY2, TFAP2C	ADRA1B, EDN1, EFNA4, EFNB1, EREG, FGF5, FGF18, GJB2, IL1B, INHBA, LTB, NAMPT, NRP1, PCSK5, PTHLH, PTPRJ, SPRY2, SSTR2, TFAP2C, TGFB2, TNFRSF11A, WNT5A				14.8148	15.7407	20.3704				66.6667	70.8333	91.6667
328	Cellular functions	Cell-To-Cell Signaling and Interaction	activation	activation of eukaryotic cells	4.72354	2.30803		1.83268	3.29414	2.67778	4.72354	ANXA2, AREG, BCL2A1, HBEGF, IL11, IL1B, LTB, LY96, MMP1 (includes EG:4312), TGFB2, THBS1		ANXA2, AREG, BCL2A1, CSF2, HBEGF, IL11, IL1B, LTB, LY96, MMP1 (includes EG:4312), TGFB2, THBS1	BCL2A1, CSF2, EDN2, F3, HBEGF, HRH1, IL6, IL8, IL11, IL1B, LGR4, MMP14, MMP1 (includes EG:4312), PLAT, PTPRJ, TGM2, TLR2	AREG, CD163, CSF2, HBEGF, HRH1, IL8, IL11, IL1B, LTB, MMP1 (includes EG:4312), PLAT, PTPRJ, TLR2, TLR4	BCL2A1, CD163, CSF2, EDN2, F3, HBEGF, HRH1, IL8, IL11, IL1B, ITGA2, KLRC1, LGR4, LTB, MMP1 (includes EG:4312), PLAT, PTPRJ, SOCS2, TGFB2, TGM2, TLR2, TLR4, TNFRSF10B	10.1852		11.1111	15.7407	12.963	21.2963	34.375		37.5	53.125	43.75	71.875
329	Cellular functions	Cell-To-Cell Signaling and Interaction	activation	activation of normal cells	4.60033	2.48017		2.07676	2.41454	3.03668	4.60033	ANXA2, AREG, BCL2A1, HBEGF, IL11, IL1B, LTB, LY96, TGFB2, THBS1		ANXA2, AREG, BCL2A1, CSF2, HBEGF, IL11, IL1B, LTB, LY96, TGFB2, THBS1	BCL2A1, CSF2, EDN2, HBEGF, HRH1, IL6, IL8, IL11, IL1B, PLAT, PTPRJ, TGM2, TLR2	AREG, CD163, CSF2, HBEGF, HRH1, IL8, IL11, IL1B, LTB, PLAT, PTPRJ, TLR2, TLR4	BCL2A1, CD163, CSF2, EDN2, HBEGF, HRH1, IL8, IL11, IL1B, ITGA2, KLRC1, LTB, PLAT, PTPRJ, SOCS2, TGFB2, TGM2, TLR2, TLR4, TNFRSF10B	9.25926		10.1852	12.037	12.037	18.5185	31.25		34.375	40.625	40.625	62.5
330	Cellular functions	Cell-To-Cell Signaling and Interaction	adhesion	adhesion of eukaryotic cells	4.24033	1.72816		1.82681	3.74473	2.20412	4.24033	ADRB2, BCAN, DMBT1, HBEGF, ICAM1, IL1A, IL1B, ITGAV, LAMA5, SAA1, ST6GALNAC5, THBS1		ADAM12, ADRB2, CSF2, CTNNB1, DMBT1, HBEGF, ICAM1, IL1B, INHBB, ITGAV, PXN, SAA1, ST6GALNAC5, THBS1, VHL	ADAM12, ADRB2, BCAN, CSF2, CST6, CXCR4, DKK3, F3, HBEGF, ICOSLG, IL6, IL8, IL1A, IL1B, IL6R, ITGAV, PRKCE, SOX9, ST6GALNAC5, TGM2, TLR2, TNFRSF11B	BCAN, CSF2, F11R, HBEGF, ICOSLG, IL8, IL1A, IL1B, IL6R, PRKCE, RASGRP1, SOX9, ST6GALNAC5, TLR2, TLR4, TNFRSF11B	ADAM12, ADRB2, AFAP1, BCAN, CSF2, CST6, CXCR4, DKK3, ETS1, F3, F11R, HBEGF, ICOSLG, IL8, IL1A, IL1B, IL6R, INHBB, ITGA2, ITGAV, PRKCE, SOX9, ST6GALNAC5, TGM2, TLR2, TLR4, TNFRSF11B	11.1111		13.8889	20.3704	14.8148	25	25.5319		31.9149	46.8085	34.0426	57.4468
331	Cellular functions	Cell-To-Cell Signaling and Interaction	binding	binding of prostate cancer cell lines	3.88941				3.17328		3.88941				F3, HAS2, HAS3, NRP1		F3, HAS2, HAS3, ITGA2, NRP1				3.7037		4.62963				12.5		15.625
332	Cellular functions	Cell-To-Cell Signaling and Interaction	binding	binding of endothelial cells	3.83268	2.48017		3.83268	2.6038		2.93181	ANXA2, ICAM1, IL1B, ITGAV		ANXA2, CCR3, HAS2, ICAM1, IL1B, ITGAV	HAS2, HAS3, IL1B, ITGAV, NRP1		HAS2, HAS3, IL1B, ITGA2, ITGAV, NRP1	3.7037		5.55556	4.62963		5.55556	12.5		18.75	15.625		18.75
333	Cellular functions	Cell-To-Cell Signaling and Interaction	adhesion	adhesion of cells	3.80134				3.65561		3.80134				ADAM12, ADRB2, BCAN, C1ORF38, CSF2, CST6, CXCR4, DKK3, EFNB1, F3, HBEGF, ICOSLG, IL6, IL8, IL1A, IL1B, IL6R, ITGAV, LAMC1, NF2, PCDHA11, PHLDA1, PRKCE, RND3, SOX9, SPOCK1, ST6GALNAC5, TGM2, TLR2, TNFRSF11B		ADAM12, ADRB2, AFAP1, BCAN, C1ORF38, CLDN1, CSF2, CST6, CXCR4, DKK3, EFNB1, ETS1, F3, F11R, HBEGF, ICOSLG, IL8, IL1A, IL1B, IL6R, INHBB, ITGA2, ITGAV, LAMC1, NF2, PCDHA11, PHLDA1, PRKCE, RND3, SOX9, SPOCK1, ST6GALNAC5, TGM2, TLR2, TLR4, TNFRSF11B				27.7778		33.3333				63.8298		76.5957
334	Cellular functions	Cell-To-Cell Signaling and Interaction	activation	activation of embryonic cell lines	3.74958				2.3363	2.47496	3.74958				TGM2, TLR2	TLR2, TLR4	TGM2, TLR2, TLR4				1.85185	1.85185	2.77778				6.25	6.25	9.375
335	Cellular functions	Cell-To-Cell Signaling and Interaction	activation	activation of epithelial cell lines	3.74958				2.3363	2.47496	3.74958				TGM2, TLR2	TLR2, TLR4	TGM2, TLR2, TLR4				1.85185	1.85185	2.77778				6.25	6.25	9.375
336	Cellular functions	Cell-To-Cell Signaling and Interaction	formation	formation of adherens junctions	3.58336				3.37572	3.58336	3.07417				ABL2, DOCK4, S1PR1	ABL2, DOCK4, S1PR1	ABL2, DOCK4, S1PR1				2.77778	2.77778	2.77778				37.5	37.5	37.5
337	Cellular functions	Cell-To-Cell Signaling and Interaction	adhesion	adhesion of carcinoma cell lines	3.57187	2.32148		3.57187				ICAM1, THBS1		ADAM12, ICAM1, THBS1				1.85185		2.77778				4.25532		6.38298
338	Cellular functions	Cell-To-Cell Signaling and Interaction	adhesion	adhesion of cell lines	3.50724			2.01457	3.24413		3.50724			ADAM12, CSF2, CTNNB1, HBEGF, ICAM1, INHBB, ITGAV, PXN, ST6GALNAC5, THBS1, VHL	ADAM12, BCAN, CSF2, CST6, CXCR4, DKK3, HBEGF, IL6, IL8, IL1A, ITGAV, SOX9, ST6GALNAC5, TGM2, TLR2		ADAM12, AFAP1, BCAN, CSF2, CST6, CXCR4, DKK3, ETS1, HBEGF, IL8, IL1A, INHBB, ITGA2, ITGAV, SOX9, ST6GALNAC5, TGM2, TLR2			10.1852	13.8889		16.6667			23.4043	31.9149		38.2979
339	Cellular functions	Cell-To-Cell Signaling and Interaction	binding	binding of normal cells	3.43652				2.89279		3.43652				EFNB1, F3, HAS2, HAS3, IGFBP3, IL8, IL1B, ITGAV, LAMA2, NRP1, NT5E, TLR2		EFNB1, F3, HAS2, HAS3, IGFBP3, IL8, IL1B, ITGA2, ITGAV, LAMA2, NRP1, NT5E, SEMA3A, TLR2, TLR4				11.1111		13.8889				37.5		46.875
340	Cellular functions	Cell-To-Cell Signaling and Interaction	stimulation	stimulation of gonadal cell lines	3.23958					3.23958	2.89279					TLR2, TLR4	TLR2, TLR4					1.85185	1.85185					66.6667	66.6667
341	Cellular functions	Cell-To-Cell Signaling and Interaction	chemoattraction	chemoattraction of fibroblasts	3.2321			3.2321			2.89279			IL16, IL1B			IL16, IL1B			1.85185			1.85185			100			100
342	Cellular functions	Cell-To-Cell Signaling and Interaction	attachment	attachment of endothelial cell lines	3.07417	2.32148		2.08407	1.95468		3.07417	IL1B, ITGAV		IL1B, ITGAV	IL1B, ITGAV		IL1B, ITGA2, ITGAV	1.85185		1.85185	1.85185		2.77778	28.5714		28.5714	28.5714		42.8571
343	Cellular functions	Cell-To-Cell Signaling and Interaction	cytokine and chemokine mediated signaling pathway	cytokine and chemokine mediated signaling pathway	2.85078				2.85078		2.47625				EDN2, EREG, IL1A, IL6R		EDN2, EREG, IL1A, IL6R				3.7037		3.7037				100		100
344	Cellular functions	Cell-To-Cell Signaling and Interaction	activation	activation of endothelial cells	2.77989	1.95861		1.72354	2.77989	1.73283	2.48545	BCL2A1, IL1B		BCL2A1, IL1B	BCL2A1, IL1B, TLR2	IL1B, TLR2	BCL2A1, IL1B, TLR2	1.85185		1.85185	2.77778	1.85185	2.77778	6.25		6.25	9.375	6.25	9.375
345	Cellular functions	Cell-To-Cell Signaling and Interaction	binding	binding of cells	2.74473	1.74232		2.7122	2.42829		2.74473	ANXA2, AREG, CD68, ICAM1, IL1B, ITGAV, LY96, NPPB, OXTR, THBS1, VIPR1		ANXA2, AREG, CCR3, CD68, HAS2, ICAM1, IL1B, INHBB, ITGAV, LY96, NPPB, ORM1, OXTR, PDGFRB, THBS1, VIPR1	CALCR, EFNB1, F3, HAS2, HAS3, IGFBP3, IL6, IL8, IL1B, INHBA, ITGAV, LAMA2, NRP1, NT5E, OXTR, TGM2, TLR2		CALCR, EFNB1, F3, HAS2, HAS3, IGFBP3, IL8, IL1B, INHBA, INHBB, ITGA2, ITGAV, LAMA2, NRP1, NT5E, OXTR, PDGFRB, SEMA3A, TGM2, TLR2, TLR4	10.1852		14.8148	15.7407		19.4444	34.375		50	53.125		65.625
346	Cellular functions	Cell-To-Cell Signaling and Interaction	response	response of tumor cell lines	2.70774	2.70774						JAK1, LY96						1.85185						100
347	Cellular functions	Cell-To-Cell Signaling and Interaction	binding	binding of eukaryotic cells	2.66154	1.51713		2.52724	2.28483		2.66154	ANXA2, AREG, CD68, ICAM1, IL1B, ITGAV, NPPB, OXTR, THBS1, VIPR1		ANXA2, AREG, CCR3, CD68, HAS2, ICAM1, IL1B, INHBB, ITGAV, NPPB, ORM1, OXTR, PDGFRB, THBS1, VIPR1	CALCR, EFNB1, F3, HAS2, HAS3, IGFBP3, IL6, IL8, IL1B, INHBA, ITGAV, LAMA2, NRP1, NT5E, OXTR, TLR2		CALCR, EFNB1, F3, HAS2, HAS3, IGFBP3, IL8, IL1B, INHBA, INHBB, ITGA2, ITGAV, LAMA2, NRP1, NT5E, OXTR, PDGFRB, SEMA3A, TLR2, TLR4	9.25926		13.8889	14.8148		18.5185	31.25		46.875	50		62.5
348	Cellular functions	Cell-To-Cell Signaling and Interaction	activation	activation of cell lines	2.62525				1.97062		2.62525				CSF2, F3, LGR4, MMP1 (includes EG:4312), TGM2, TLR2		CSF2, F3, LGR4, MMP1 (includes EG:4312), SOCS2, TGM2, TLR2, TLR4				5.55556		7.40741				18.75		25
349	Cellular functions	Cell-To-Cell Signaling and Interaction	binding	binding of cell lines	2.5986	1.91364		2.41454	2.30539		2.5986	ANXA2, AREG, CD68, ICAM1, IL1B, ITGAV, OXTR, THBS1, VIPR1		ANXA2, AREG, CD68, HAS2, ICAM1, IL1B, INHBB, ITGAV, OXTR, PDGFRB, THBS1, VIPR1	CALCR, F3, HAS2, HAS3, IGFBP3, IL6, IL8, IL1B, INHBA, ITGAV, NRP1, NT5E, OXTR		CALCR, F3, HAS2, HAS3, IGFBP3, IL8, IL1B, INHBA, INHBB, ITGA2, ITGAV, NRP1, NT5E, OXTR, PDGFRB, TLR4	8.33333		11.1111	12.037		14.8148	28.125		37.5	40.625		50
350	Cellular functions	Cell-To-Cell Signaling and Interaction	disruption	disruption of focal adhesions	2.46725			2.46725						BCAR1, PXN						1.85185						100
351	Cellular functions	Cell-To-Cell Signaling and Interaction	adhesion	adhesion of normal cells	2.44855	2.44855		1.64397	1.97062	2.07366		ADRB2, DMBT1, HBEGF, ICAM1, IL1A, IL1B, ITGAV, LAMA5, SAA1, THBS1		ADAM12, ADRB2, CSF2, DMBT1, HBEGF, ICAM1, IL1B, ITGAV, SAA1, THBS1	ADAM12, ADRB2, CSF2, HBEGF, ICOSLG, IL6, IL8, IL1A, IL1B, IL6R, ITGAV, TNFRSF11B	CSF2, F11R, HBEGF, ICOSLG, IL8, IL1A, IL1B, IL6R, RASGRP1, TLR4, TNFRSF11B		9.25926		9.25926	11.1111	10.1852		21.2766		21.2766	25.5319	23.4043
352	Cellular functions	Cell-To-Cell Signaling and Interaction	attachment	attachment of cells	2.44491						2.44491						F11R, IL1B, ITGA2, ITGAV, SPRY2, TFPI2						5.55556						85.7143
353	Cellular functions	Cell-To-Cell Signaling and Interaction	formation	formation of intercellular junctions	2.34582	2.34582		1.92445		1.93554	2.00966	DOCK4, GRLF1, TGFB2, THBS1		DOCK4, TGFB2, THBS1, VHL		ABL2, DOCK4, GRLF1, S1PR1	ABL2, CLDN1, DOCK4, S1PR1, TGFB2	3.7037		3.7037		3.7037	4.62963	50		50		50	62.5
354	Cellular functions	Cell-To-Cell Signaling and Interaction	activation	activation of epithelial cells	2.18046	2.18046		1.9431		1.95078		AREG, HBEGF		AREG, HBEGF		AREG, HBEGF		1.85185		1.85185		1.85185		6.25		6.25		6.25
355	Cellular functions	Cell-To-Cell Signaling and Interaction	adhesion	adhesion of tumor cell lines	2.15739			2			2.15739			ADAM12, CTNNB1, ICAM1, INHBB, ITGAV, PXN, ST6GALNAC5, THBS1, VHL			ADAM12, AFAP1, BCAN, CST6, CXCR4, DKK3, ETS1, INHBB, ITGA2, ITGAV, ST6GALNAC5, TLR2			8.33333			11.1111			19.1489			25.5319
356	Cellular functions	Cell-To-Cell Signaling and Interaction	activation	activation of tumor cell lines	2.00745	1.58838		2.00745				LY96, MMP1 (includes EG:4312), THBS1		CSF2, LY96, MMP1 (includes EG:4312), THBS1				2.77778		3.7037				9.375		12.5
357	Cellular functions	Cell-To-Cell Signaling and Interaction	adhesion	adhesion of brain cancer cell lines	1.95861	1.95861				1.73283		BCAN, ST6GALNAC5				BCAN, ST6GALNAC5		1.85185				1.85185		4.25532				4.25532
358	Cellular functions	Cell-To-Cell Signaling and Interaction	adhesion	adhesion of endothelial cells	1.9431	1.9431		1.54363				ICAM1, IL1B, ITGAV, THBS1		ICAM1, IL1B, ITGAV, THBS1				3.7037		3.7037				8.51064		8.51064
359	Cellular functions	Cell-To-Cell Signaling and Interaction	adhesion	adhesion of cancer cells	1.93554	1.93554		1.61439				ICAM1, ITGAV, THBS1		ICAM1, ITGAV, THBS1				2.77778		2.77778				6.38298		6.38298
360	Cellular functions	Cell-To-Cell Signaling and Interaction	adhesion	adhesion of epithelial cells	1.93554	1.93554		1.61439				HBEGF, ICAM1, ITGAV		HBEGF, ICAM1, ITGAV				2.77778		2.77778				6.38298		6.38298
361	Cellular functions	Cell-To-Cell Signaling and Interaction	adhesion	adhesion of microvascular endothelial cells	1.86646	1.86646		1.63451				ICAM1, THBS1		ICAM1, THBS1				1.85185		1.85185				4.25532		4.25532
362	Cellular functions	Cell-To-Cell Signaling and Interaction	adhesion	adhesion of endothelial cell lines	1.74232	1.74232						ICAM1, IL1A, ITGAV, THBS1						3.7037						8.51064
363	Cellular functions	Cell-To-Cell Signaling and Interaction	activation	activation of breast cancer cell lines	1.73755	1.73755		1.61618		1.61979		MMP1 (includes EG:4312)		MMP1 (includes EG:4312)		MMP1 (includes EG:4312)		0.925926		0.925926		0.925926		3.125		3.125		3.125
364	Cellular functions	Cell-To-Cell Signaling and Interaction	cell-cell contact	cell-cell contact of prostate cancer cell lines	1.73755	1.73755		1.61618				FASN		FASN				0.925926		0.925926				100		100
365	Cellular functions	Cell-To-Cell Signaling and Interaction	stimulation	stimulation of skin cancer cell lines	1.73755	1.73755		1.61618				THBS1		THBS1				0.925926		0.925926				33.3333		33.3333
366	Cellular functions	Cell-To-Cell Signaling and Interaction	binding	binding of tumor cell lines	1.73518	1.73518		1.67778				ANXA2, CD68, IL1B, OXTR, THBS1, VIPR1		ANXA2, CD68, HAS2, IL1B, OXTR, THBS1, VIPR1				5.55556		6.48148				18.75		21.875
367	Cellular functions	Cell-To-Cell Signaling and Interaction	co-stimulation	co-stimulation of eukaryotic cells	1.73283					1.73283						ICOSLG, IL1A						1.85185						100
368	Cellular functions	Cell-To-Cell Signaling and Interaction	activation	activation of osteoclasts	1.72354			1.72354						CSF2, TGFB2						1.85185						6.25
369	Cellular functions	Cell-To-Cell Signaling and Interaction	cell-cell adhesion	cell-cell adhesion of breast cell lines	1.66555		1.66555						CTNNB1						0.925926						100
370	Cellular functions	Cell-To-Cell Signaling and Interaction	assembly	assembly of adherens junctions	1.61979					1.61979						S1PR1						0.925926						100
371	Cellular functions	Cell-To-Cell Signaling and Interaction	binding	binding of intestinal cells	1.61979					1.61979						TLR4						0.925926						3.125
372	Cellular functions	Cell-To-Cell Signaling and Interaction	attachment	attachment of lung cancer cells	1.61618			1.61618						VHL						0.925926						14.2857
373	Cellular functions	Cell-To-Cell Signaling and Interaction	presence	presence of focal adhesions	1.61618			1.61618						VHL						0.925926						100
374	Cellular functions	Cell-To-Cell Signaling and Interaction	binding	binding of breast cancer cell lines	1.52288	1.52288						OXTR, THBS1						1.85185						6.25
375	Cellular functions	Cell-To-Cell Signaling and Interaction	adhesion	adhesion of embryonic cell lines	1.4698	1.4698						ICAM1, ITGAV						1.85185						4.25532
376	Cellular functions	Cell-To-Cell Signaling and Interaction	adhesion	adhesion of epithelial cell lines	1.4698	1.4698						ICAM1, ITGAV						1.85185						4.25532
377	Cellular functions	Cell Morphology	tubulation	tubulation of eukaryotic cells	5.1296	3.59007		2.18842	3.37469	2.96658	5.1296	CXCL1, EDN1, IL1A, NR4A1, RGS4, SAA1		CXCL1, EDN1, NR4A1, RGS4, SAA1	CXCL1, CXCR4, IGFBP3, IL8, IL1A, NR4A1, S1PR1	CXCL1, EDN1, FOXO1, IL8, IL1A, S1PR1	CXCL1, CXCR4, EDN1, FOXO1, IGFBP3, IL8, IL1A, ITGA2, NR4A1, S1PR1	9.375		7.8125	10.9375	9.375	15.625	50		41.6667	58.3333	50	83.3333
378	Cellular functions	Cell Morphology	tubulation	tubulation of endothelial cell lines	4.79317	2.52871			3.54516	2.97469	4.79317	CXCL1, IL1A, NR4A1, SAA1			CXCL1, CXCR4, IL8, IL1A, NR4A1, S1PR1	CXCL1, FOXO1, IL8, IL1A, S1PR1	CXCL1, CXCR4, FOXO1, IL8, IL1A, ITGA2, NR4A1, S1PR1	6.25			9.375	7.8125	12.5	33.3333			50	41.6667	66.6667
379	Cellular functions	Cell Morphology	morphology	morphology of cells	4.18509	1.47496			4.18509	2.8962	3.42829	EDN1, EZR, FASN, IL1A, IL1B, MST1R, ODC1, PMP22			CDKN1A, CDKN1C, DKK3, EZR, HAS3, IGFBP3, IL1A, IL1B, INHBA, KLF2, LIF, PHLDA1, PMP22, PRKCE, RASGRF1, SOX9, TACC2	CDKN1A, CDKN1C, EDN1, EZR, F11R, IL1A, IL1B, INHBA, KLF2, PHLDA1, PRKCE, SOX9, TACC2	CDKN1A, CDKN1C, DKK3, EDN1, F11R, HAS3, IGFBP3, IL1A, IL1B, INHBA, KLF2, LIF, PHLDA1, PMP22, PRKCE, RASGRF1, SOX9, TACC2	12.5			26.5625	20.3125	28.125	33.3333			70.8333	54.1667	75
380	Cellular functions	Cell Morphology	contraction	contraction of normal cells	3.9914	2.06048		1.82681	2.94692	3.15243	3.9914	EDN1, PTX3		EDN1, PTX3	CASP3, PRKCE, PTX3	EDN1, PRKCE, PTX3	CASP3, EDN1, PRKCE, PTX3	3.125		3.125	4.6875	4.6875	6.25	40		40	60	60	80
381	Cellular functions	Cell Morphology	permeability	permeability of eukaryotic cells	3.8729				3.8729	2.54363	2.49757				AQP3, CASP3, GRLF1, IL8, IL1B, NT5E, S1PR1	GRLF1, IL8, IL1B, NT5E, S1PR1	AQP3, CASP3, IL8, IL1B, NT5E, S1PR1				10.9375	7.8125	9.375				100	71.4286	85.7143
382	Cellular functions	Cell Morphology	morphology	morphology of eukaryotic cells	3.81531				3.81531	1.97881	2.75203				CDKN1A, CDKN1C, DKK3, EZR, HAS3, IGFBP3, IL1A, IL1B, KLF2, LIF, PMP22, PRKCE, RASGRF1, SOX9, TACC2	CDKN1A, CDKN1C, EZR, F11R, IL1A, IL1B, KLF2, PRKCE, SOX9, TACC2	CDKN1A, CDKN1C, DKK3, F11R, HAS3, IGFBP3, IL1A, IL1B, KLF2, LIF, PMP22, PRKCE, RASGRF1, SOX9, TACC2				23.4375	15.625	23.4375				62.5	41.6667	62.5
383	Cellular functions	Cell Morphology	contraction	contraction of cells	3.73993	2.54516		2.20343	3.05799		3.73993	ADRB2, EDN1, PTX3		ADRB2, EDN1, PTX3	ADRB2, CASP3, PRKCE, PTX3		ADRB2, CASP3, EDN1, PRKCE, PTX3	4.6875		4.6875	6.25		7.8125	60		60	80		100
384	Cellular functions	Cell Morphology	morphology	morphology of cell lines	3.64975				3.64975	1.63827	2.69897				CDKN1A, CDKN1C, DKK3, EZR, HAS3, IGFBP3, KLF2, LIF, PMP22, PRKCE, RASGRF1, SOX9, TACC2	CDKN1A, CDKN1C, EZR, F11R, KLF2, PRKCE, SOX9, TACC2	CDKN1A, CDKN1C, DKK3, F11R, HAS3, IGFBP3, KLF2, LIF, PMP22, PRKCE, RASGRF1, SOX9, TACC2				20.3125	12.5	20.3125				54.1667	33.3333	54.1667
385	Cellular functions	Cell Morphology	permeability	permeability of normal cells	3.43415				3.43415		3.04624				AQP3, CASP3, IL8, S1PR1		AQP3, CASP3, IL8, S1PR1				6.25		6.25				57.1429		57.1429
386	Cellular functions	Cell Morphology	shape change	shape change of eukaryotic cells	3.4023	1.61798		3.4023			2.41908	DPYSL2, ITGAV, MLL, MMP9, RGS4, SYNM, THBS1		CCR3, CSF2, DPYSL2, INHBB, ITGAV, MLL, MMP9, PXN, RGS4, SYNM, THBS1, VHL			CASP3, CSF2, EFNB1, IL8, INHBB, ITGA2, ITGAV, KLRC1, LPAR1, SEMA3A, SPRY2, SYNM, TNFRSF10B	10.9375		18.75			20.3125	33.3333		57.1429			61.9048
387	Cellular functions	Cell Morphology	morphogenesis	morphogenesis of cells	3.33724	1.88941		3.33724				DPYSL2, ITGAV, MLL, MMP9, RGS4, STK4, SYNM, TGFB2, THBS1		CCR3, CSF2, DPYSL2, INHBB, ITGAV, MLL, MMP9, PXN, RGS4, STK4, SYNM, TGFB2, THBS1, VHL				14.0625		21.875				64.2857		100
388	Cellular functions	Cell Morphology	cell spreading	cell spreading	2.64397	1.50169					2.64397	ITGAV, MMP9, PMP22, SYNM, THBS1					EFNB1, IL8, ITGA2, ITGAV, KLRC1, LPAR1, PMP22, SEMA3A, SPRY2, SYNM	7.8125					15.625	35.7143					71.4286
389	Cellular functions	Cell Morphology	shape change	shape change of tumor cell lines	2.56543	1.66756		2.56543				DPYSL2, MMP9, SYNM, THBS1		DPYSL2, INHBB, MMP9, PXN, SYNM, THBS1				6.25		9.375				19.0476		28.5714
390	Cellular functions	Cell Morphology	cell spreading	cell spreading of eukaryotic cells	2.4437			1.74473			2.4437			ITGAV, MMP9, PXN, SYNM, THBS1, VHL			EFNB1, IL8, ITGA2, ITGAV, KLRC1, LPAR1, SEMA3A, SPRY2, SYNM			9.375			14.0625			42.8571			64.2857
391	Cellular functions	Cell Morphology	morphology	morphology of prostate cancer cell lines	2.38934				2.38934		2.10292				CDKN1A, HAS3, PRKCE		CDKN1A, HAS3, PRKCE				4.6875		4.6875				12.5		12.5
392	Cellular functions	Cell Morphology	cell flattening	cell flattening of eukaryotic cells	2.37469			2.37469						CSF2, INHBB, THBS1						4.6875						100
393	Cellular functions	Cell Morphology	morphology	morphology of tumor cell lines	2.34872				2.34872	1.63078					CDKN1A, CDKN1C, DKK3, EZR, HAS3, LIF, PRKCE, SOX9	CDKN1A, CDKN1C, EZR, F11R, PRKCE, SOX9					12.5	9.375					33.3333	25
394	Cellular functions	Cell Morphology	tubulation	tubulation of normal cells	2.32514	2.32514		1.98716				CXCL1, EDN1, RGS4		CXCL1, EDN1, RGS4				4.6875		4.6875				25		25
395	Cellular functions	Cell Morphology	shape change	shape change of cell lines	2.25337	1.78781		2.25337			2.1891	DPYSL2, ITGAV, MLL, MMP9, SYNM, THBS1		DPYSL2, INHBB, ITGAV, MLL, MMP9, PXN, SYNM, THBS1			CASP3, IL8, INHBB, ITGA2, ITGAV, KLRC1, LPAR1, SPRY2, SYNM, TNFRSF10B	9.375		12.5			15.625	28.5714		38.0952			47.619
396	Cellular functions	Cell Morphology	contraction	contraction of connective tissue cells	2.09151					2.09151						EDN1, PRKCE						3.125						40
397	Cellular functions	Cell Morphology	shape change	shape change of normal cells	2.01144			2.01144						CCR3, CSF2, RGS4, THBS1, VHL						7.8125						23.8095
398	Cellular functions	Cell Morphology	morphology	morphology of brain cancer cell lines	1.95078					1.95078						CDKN1A, CDKN1C						3.125						8.33333
399	Cellular functions	Cell Morphology	cell spreading	cell spreading of brain cancer cell lines	1.82681			1.82681						PXN, SYNM						3.125						14.2857
400	Cellular functions	Cell Morphology	cell spreading	cell spreading of tumor cell lines	1.80688			1.80688						MMP9, PXN, SYNM, THBS1						6.25						28.5714
401	Cellular functions	Cell Morphology	shape change	shape change of leukocytes	1.75696			1.75696						CCR3, CSF2, THBS1						4.6875						14.2857
402	Cellular functions	Cell Morphology	tubulation	delay in tubulation of epithelial cells	1.73755	1.73755		1.61618				RGS4		RGS4				1.5625		1.5625				100		100
403	Cellular functions	Cell Morphology	morphology	morphology of recycling endosomes	1.73755	1.73755		1.61618				ANXA2		ANXA2				1.5625		1.5625				4.16667		4.16667
404	Cellular functions	Cell Morphology	osmotic water permeability	osmotic water permeability of oocytes	1.73755	1.73755		1.61618				AQP3		AQP3				1.5625		1.5625				100		100
405	Cellular functions	Cell Morphology	permeability	permeability of lung cells	1.73755	1.73755		1.61618				AQP3		AQP3				1.5625		1.5625				14.2857		14.2857
406	Cellular functions	Cell Morphology	volume	volume of prostate cancer cell lines	1.73755	1.73755		1.61618				FASN		FASN				1.5625		1.5625				100		100
407	Cellular functions	Cell Morphology	permeability	permeability of endothelial cells	1.73283					1.73283						IL8, S1PR1						3.125						28.5714
408	Cellular functions	Cell Morphology	cell spreading	cell spreading of cell lines	1.68825	1.50585		1.68825				ITGAV, MMP9, SYNM, THBS1		ITGAV, MMP9, PXN, SYNM, THBS1				6.25		7.8125				28.5714		35.7143
409	Cellular functions	Cell Morphology	cell spreading	cell spreading of sarcoma cell lines	1.61979					1.61979						SPRY2						1.5625						7.14286
410	Cellular functions	Cell Morphology	micronucleation	micronucleation of cells	1.54212		1.54212						BRCA2						1.5625						100
411	Cellular functions	Cell Morphology	sprouting	sprouting of eukaryotic cells	1.52288	1.52288						MLL, RGS4						3.125						100
412	Cellular functions	Cell Morphology	morphology	morphology of normal cells	1.49485	1.49485						IL1A, IL1B, MST1R						4.6875						12.5
413	Cellular functions	Cell Morphology	sprouting	sprouting of endothelial cell lines	1.30364		1.30364						MLL						1.5625						50
414	Cellular functions	Cell Signaling	quantity	quantity of cyclic AMP	4.45223	3.18842		1.88273	2.23958	3.34104	4.45223	ADRB2, EDN1, GNAS, IL1A, IL1B, VIPR1		ADRB2, EDN1, GNAS, IL1B, VIPR1	A4GALT, ADRB2, CXCR4, IL1A, IL1B, PTHLH	A4GALT, AHR, EDN1, IL1A, IL1B, PTGER4, PTHLH	A4GALT, ADRB2, AHR, CXCR4, EDN1, IL1A, IL1B, ITGA2, PTGER4, PTHLH	10.1695		8.47458	10.1695	11.8644	16.9492	26.087		21.7391	26.087	30.4348	43.4783
415	Cellular functions	Cell Signaling	production	production of nitric oxide	3.98297				2.03012	3.98297	2.93554				CSF2, IL1A, IL1B, IRS1, S1PR1	CSF2, IL1A, IL1B, IRS1, S1PR1, SOCS1, TLR4	CSF2, IL1A, IL1B, IRS1, S1PR1, SOCS1, TLR4				8.47458	11.8644	11.8644				38.4615	53.8462	53.8462
416	Cellular functions	Cell Signaling	formation	formation of nitric oxide	3.00436	3.00436			2.62893	2.76955	2.42597	IL1A, IL1B			IL1A, IL1B	IL1A, IL1B	IL1A, IL1B	3.38983			3.38983	3.38983	3.38983	100			100	100	100
417	Cellular functions	Cell Signaling	cytokine and chemokine mediated signaling pathway	cytokine and chemokine mediated signaling pathway	2.85078				2.85078		2.47625				EDN2, EREG, IL1A, IL6R		EDN2, EREG, IL1A, IL6R				6.77966		6.77966				100		100
418	Cellular functions	Cell Signaling	production	production of cyclic AMP	2.67162				2.67162		2.11182				ADRB2, CALCR, CXCR4, GPR39, IL1B, INHBA, PTHLH		ADRB2, CALCR, CXCR4, GPR39, IL1B, INHBA, PTHLH				11.8644		11.8644				53.8462		53.8462
419	Cellular functions	Cell Signaling	quantity	quantity of calcium	2.61083				2.61083	2.27084					A4GALT, BCL2L1, CALCR, CSF2, CXCR4, F2RL1, IL6, IL8, IL1B, OXTR, PTHLH, PTPRJ, TNFRSF11B	A4GALT, BCL2L1, CALCR, CSF2, EDN1, IL8, IL1B, OXTR, PTHLH, PTPRJ, TNFRSF11B					22.0339	18.6441					56.5217	47.8261
420	Cellular functions	Cell Signaling	synthesis	synthesis of nitric oxide	2.54516	2.54516				2.21467		EDN1, IL1A, IL1B				EDN1, IL1A, IL1B		5.08475				5.08475		100				100
421	Cellular functions	Cell Signaling	secretory pathway	secretory pathway	2.2426				2.2426						CSF2, F2RL1, STEAP2, STXBP6, TLR2						8.47458						100
422	Cellular functions	Cell Signaling	cell surface receptor linked signal transduction	cell surface receptor linked signal transduction	2.17718	1.98716			2.17718			BIRC3, BMPR2, FRS2, GLI2, IL1A, IL7R, LY96, ROR1			BMPR2, CD274, EDN2, EREG, IL6, IL1A, IL6R, IL7R, INHBA, PTPRJ, TACSTD2			13.5593			18.6441			44.4444			61.1111
423	Cellular functions	Cell Signaling	tyrosine phosphorylation	tyrosine phosphorylation of protein	2.15802			1.98716	2.15802					CAT, CCR3, CSF2, IL1B, PDGFRB, PTPN22, THBS1	CLCF1, CSF2, IL6, IL1B, IL6R, LIF, NF2, PAG1					11.8644	13.5593					53.8462	61.5385
424	Cellular functions	Cell Signaling	activation	activation of MAP kinase	1.84771	1.84771		1.52871				ADRB2, IL1B, THBS1		ADRB2, IL1B, THBS1				5.08475		5.08475				100		100
425	Cellular functions	Cell Signaling	generation	generation of cyclic AMP	1.78252	1.78252		1.5544				ADRB2, GNAS		ADRB2, GNAS				3.38983		3.38983				100		100
426	Cellular functions	Cell Signaling	resorption	resorption of Ca2+	1.73755	1.73755		1.61618				IL1B		IL1B				1.69492		1.69492				100		100
427	Cellular functions	Cell Signaling	resorption	resorption of calcium	1.73755	1.73755		1.61618				IL1B		IL1B				1.69492		1.69492				100		100
428	Cellular functions	Cell Signaling	transduction	transduction of Ca2+	1.73755	1.73755		1.61618				HBEGF		HBEGF				1.69492		1.69492				100		100
429	Cellular functions	Cell Signaling	biosynthesis	biosynthesis of nitric oxide	1.64207	1.64207						EDN1, IL1B						3.38983						100
430	Cellular functions	Cellular Compromise	oxidative stress response	oxidative stress response of tumor cell lines	2.76195			2.76195						CAT, VHL						11.7647						100
431	Cellular functions	Cellular Compromise	disruption	disruption of focal adhesions	2.46725			2.46725						BCAR1, PXN						11.7647						50
432	Cellular functions	Cellular Compromise	stress response	stress response of cells	2.09151				1.95468	2.09151					CDKN1A, IL1B	CDKN1A, IL1B					11.7647	11.7647					100	100
433	Cellular functions	Cellular Compromise	disruption	disruption of nucleosomes	1.95861	1.95861						MLL, SMARCC1						11.7647						50
434	Cellular functions	Cellular Compromise	adhesion	adhesion of cancer cells	1.93554	1.93554		1.61439				ICAM1, ITGAV, THBS1		ICAM1, ITGAV, THBS1				17.6471		17.6471				100		100
435	Cellular functions	Cellular Compromise	damage	damage of mitochondria	1.73283			1.72354		1.73283				CSF2, IL1B		CSF2, IL1B				11.7647		11.7647				100		100
436	Cellular functions	Cellular Compromise	breakdown	breakdown of chromosomes	1.66555		1.66555						ATM						5.88235						100
437	Cellular functions	Cellular Compromise	fragmentation	fragmentation of chromatin	1.61618			1.61618						CSF2						5.88235						100
438	Cellular functions	Cellular Compromise	injury	injury of mitochondria	1.61618			1.61618						CSF2						5.88235						100
439	Cellular functions	Cellular Compromise	micronucleation	micronucleation of cells	1.54212		1.54212						BRCA2						5.88235						100
440	Cellular functions	Cellular Assembly and Organization	formation	formation of adherens junctions	3.58336				3.37572	3.58336	3.07417				ABL2, DOCK4, S1PR1	ABL2, DOCK4, S1PR1	ABL2, DOCK4, S1PR1				6.12245	6.12245	6.12245				15.7895	15.7895	15.7895
441	Cellular functions	Cellular Assembly and Organization	orientation	orientation of filaments	3.00436	3.00436		2.76195				DST, ICAM1		DST, ICAM1				4.08163		4.08163				100		100
442	Cellular functions	Cellular Assembly and Organization	biogenesis	biogenesis of Golgi apparatus	2.97062		2.97062						COG2, GOLGB1						4.08163						20
443	Cellular functions	Cellular Assembly and Organization	biogenesis	biogenesis of cytoskeleton	2.86012	2.06601		2.86012				CNN2, CXCL1, DST, FLNB, SYNM		CNN2, CXCL1, CYTH2, DST, FLNB, RHOJ, SYNM				10.2041		14.2857				50		70
444	Cellular functions	Cellular Assembly and Organization	formation	formation of actin filaments	2.84466				2.40782	2.84466	2.31247				IL8, IL1A, IL1B, KLF2, NF2, RND3, S1PR1, SPRY2	IL8, IL1A, IL1B, KLF2, NF2, RND3, S1PR1, SPRY2	BCAR1, IL8, IL1A, IL1B, KLF2, NF2, RND3, S1PR1, SPRY2				16.3265	16.3265	18.3673				42.1053	42.1053	47.3684
445	Cellular functions	Cellular Assembly and Organization	formation	formation of actin stress fibers	2.73993				2.34775	2.73993	2.34969				IL8, IL1A, KLF2, NF2, RND3, S1PR1, SPRY2	IL8, IL1A, KLF2, NF2, RND3, S1PR1, SPRY2	BCAR1, IL8, IL1A, KLF2, NF2, RND3, S1PR1, SPRY2				14.2857	14.2857	16.3265				36.8421	36.8421	42.1053
446	Cellular functions	Cellular Assembly and Organization	disruption	disruption of focal adhesions	2.46725			2.46725						BCAR1, PXN						4.08163						50
447	Cellular functions	Cellular Assembly and Organization	formation	formation of intercellular junctions	2.34582	2.34582		1.92445		1.93554	2.00966	DOCK4, GRLF1, TGFB2, THBS1		DOCK4, TGFB2, THBS1, VHL		ABL2, DOCK4, GRLF1, S1PR1	ABL2, CLDN1, DOCK4, S1PR1, TGFB2	8.16327		8.16327		8.16327	10.2041	21.0526		21.0526		21.0526	26.3158
448	Cellular functions	Cellular Assembly and Organization	translocation	translocation of microtubule organizing centers	2.13966		2.13966						AKAP9						2.04082						100
449	Cellular functions	Cellular Assembly and Organization	organization	organization of collagen fibrils	2.06048	2.06048		1.82681				COL5A1, TGFB2		COL5A1, TGFB2				4.08163		4.08163				100		100
450	Cellular functions	Cellular Assembly and Organization	disruption	disruption of nucleosomes	1.95861	1.95861						MLL, SMARCC1						4.08163						50
451	Cellular functions	Cellular Assembly and Organization	fusion	fusion of telomeres	1.83863		1.83863						ATM						2.04082						100
452	Cellular functions	Cellular Assembly and Organization	quantity	quantity of nucleoprotein filaments	1.83863		1.83863						BRCA2						2.04082						100
453	Cellular functions	Cellular Assembly and Organization	assembly	assembly of sarcomere	1.73755	1.73755		1.61618		1.61979		HBEGF		HBEGF		HBEGF		2.04082		2.04082		2.04082		50		50		50
454	Cellular functions	Cellular Assembly and Organization	morphology	morphology of recycling endosomes	1.73755	1.73755		1.61618				ANXA2		ANXA2				2.04082		2.04082				100		100
455	Cellular functions	Cellular Assembly and Organization	rearrangement	rearrangement of actin cytoskeleton	1.73283					1.73283						BAIAP2, EDN1						4.08163						66.6667
456	Cellular functions	Cellular Assembly and Organization	formation	formation of lipid bodies	1.72354			1.72354						CCR3, IL16						4.08163						10.5263
457	Cellular functions	Cellular Assembly and Organization	biogenesis	biogenesis of actin cytoskeleton	1.66756			1.66756						CXCL1, CYTH2, FLNB, RHOJ						8.16327						40
458	Cellular functions	Cellular Assembly and Organization	anchoring	anchoring of cytoskeleton	1.66555		1.66555						FLNB						2.04082						100
459	Cellular functions	Cellular Assembly and Organization	biogenesis	biogenesis of cellular membrane	1.66555		1.66555						CCDC88A						2.04082						10
460	Cellular functions	Cellular Assembly and Organization	assembly	assembly of adherens junctions	1.61979					1.61979						S1PR1						2.04082						50
461	Cellular functions	Cellular Assembly and Organization	association	association of vesicles	1.61979					1.61979						HIP1R						2.04082						50
462	Cellular functions	Cellular Assembly and Organization	presence	presence of focal adhesions	1.61618			1.61618						VHL						2.04082						100
463	Cellular functions	Cellular Assembly and Organization	biogenesis	biogenesis of lamellipodia	1.54212		1.54212						CCDC88A						2.04082						10
464	Cellular functions	Cellular Assembly and Organization	chromosomal congression	chromosomal congression of metaphase plate	1.54212		1.54212						CENPE						2.04082						100
465	Cellular functions	Cellular Assembly and Organization	movement	movement of chromosomes	1.54212		1.54212						CENPE						2.04082						100
466	Cellular functions	Cellular Assembly and Organization	association	association of telomeres	1.44733		1.44733						ATM						2.04082						50
467	Cellular functions	Cellular Assembly and Organization	duplication	duplication of centriole	1.44733		1.44733						AKAP9						2.04082						50
468	Cellular functions	Cellular Assembly and Organization	duplication	duplication of centrosome	1.44733		1.44733						BRCA2						2.04082						50
469	Cellular functions	Cellular Assembly and Organization	secretion	secretion of vesicles	1.36957		1.36957						ARF1						2.04082						100
470	Cellular functions	Cellular Assembly and Organization	chromosomal congression	chromosomal congression of chromosomes	1.30364		1.30364						CENPE						2.04082						100
471	Cellular functions	Cellular Function and Maintenance	function	function of normal cells	3.05799				3.05799	2.21467	2.67778				CD274, DKK1, LIF, TLR2	CD274, DKK1, TLR2	CD274, DKK1, LIF, TLR2				11.1111	8.33333	11.1111				100	75	100
472	Cellular functions	Cellular Function and Maintenance	engulfment	engulfment by cervical cancer cell lines	2.46725			2.46725						BCAR1, PXN						5.55556						33.3333
473	Cellular functions	Cellular Function and Maintenance	secretory pathway	secretory pathway	2.2426				2.2426						CSF2, F2RL1, STEAP2, STXBP6, TLR2						13.8889						100
474	Cellular functions	Cellular Function and Maintenance	organization	organization of collagen fibrils	2.06048	2.06048		1.82681				COL5A1, TGFB2		COL5A1, TGFB2				5.55556		5.55556				100		100
475	Cellular functions	Cellular Function and Maintenance	assembly	assembly of sarcomere	1.73755	1.73755		1.61618		1.61979		HBEGF		HBEGF		HBEGF		2.77778		2.77778		2.77778		50		50		50
476	Cellular functions	Cellular Function and Maintenance	relaxation	relaxation of vascular smooth muscle cells	1.73755	1.73755		1.61618				THBS1		THBS1				2.77778		2.77778				100		100
477	Cellular functions	Cellular Function and Maintenance	assembly	assembly of adherens junctions	1.61979					1.61979						S1PR1						2.77778						50
478	Cellular functions	Cellular Function and Maintenance	presence	presence of focal adhesions	1.61618			1.61618						VHL						2.77778						100
479	Cellular functions	Cellular Function and Maintenance	secretion	secretion of vesicles	1.36957		1.36957						ARF1						2.77778						100
480	Molecular functions	Gene Expression	transcription	transcription of synthetic promoter	3.26122	2.54363				1.74958	3.26122	APOL3 (includes EG:80833), BCL3, CASP1, CASP8, EEF1D, IL11, IL1B, JUN, LY96, RPAIN				CASP8, CDKN1A, FOXO1, IL11, IL1B, IL6R, INHBA, LPAR1, MALT1, PLK2	CDKN1A, EEF1D, FOXO1, GHR, GPR39, HIC1, IL11, IL1B, IL6R, INHBA, JUN, LPAR1, MALT1, PLK2, RASGRF1, TGIF1, TNFRSF10B	8.26446				8.26446	14.0496	12.0482				12.0482	20.4819
481	Molecular functions	Gene Expression	expression	expression of hnRNA	3.098				3.098						IL6, IL6R						1.65289						5.40541
482	Molecular functions	Gene Expression	activation	activation of Ets element	2.79048	2.62893		2.28567	2.10073		2.79048	JUN, MMP3, MMP1 (includes EG:4312)		MMP3, MMP1 (includes EG:4312), SP100	JUN, MMP3, MMP1 (includes EG:4312)		ETS1, JUN, MMP3, MMP1 (includes EG:4312)	2.47934		2.47934	2.47934		3.30579	7.14286		7.14286	7.14286		9.52381
483	Molecular functions	Gene Expression	binding	binding of CarG box	2.76195			2.76195			2.42597			IL1B, PDGFRB			IL1B, PDGFRB			1.65289			1.65289			10.5263			10.5263
484	Molecular functions	Gene Expression	transcription	transcription	2.75696				1.91364	2.33724	2.75696				AFF4, ATP8B1, BCL6, BCL2L1, BHLHE41, BMPR2, CDKN1A, CEBPD, EPAS1, EREG, FOSB, FOSL1, FOXC1, GCLC, GPR39, GRLF1, GTF2F2, HDAC9 (includes EG:9734), HIC1, ID2, IL6, IL11, IL1A, IL1B, IL6R, INHBA, ITGAV, JUN, KLF7, KLF9, LIF, LPAR1, NR2F2, PITX2, PTPRR, RASGRF1, RCAN1, SMARCC1, SMURF2, SOX9, SRCAP, TAF5L, TEAD3, TFAP2C, TLR2, TSC22D1, ZNF367	AHR, ARID5B, BCL6, BCL2L1, CASP8, CCRN4L, CDKN1A, CEBPD, CREB3L2, CTDSPL, FOSL1, FOXC1, FOXO1, GRLF1, HDAC9 (includes EG:9734), HELB, ID2, IL11, IL1A, IL1B, IL6R, INHBA, KLF7, KLF9, LPAR1, MALT1, MAP2K3, NR2F2, PLK2, PTGER4, PTPRR, RCAN1, RELB, SMURF2, SOX9, TEAD3, TFAP2C, TFCP2L1, TFDP2, TLR2, TLR4, TSC22D3, ZNF189	AHR, ATM, ATP8B1, BCL6, BCL2L1, BHLHE41, CCRN4L, CDKN1A, CEBPD, CREB3L2, CTDSPL, EEF1D, EPAS1, EREG, ETS1, FOSB, FOSL1, FOXC1, FOXO1, GCLC, GHR, GPR39, GTF2F2, HDAC9 (includes EG:9734), HELB, HIC1, ID2, IL11, IL1A, IL1B, IL6R, INHBA, INHBB, ITGAV, JUN, KLF7, KLF9, LIF, LPAR1, MALT1, MITF, NOC2L, NR2F2, PITX2, PLK2, PTGER4, PTPRR, RASGRF1, RCAN1, SMURF2, SOX9, SRCAP, TEAD3, TFAP2C, TGIF1, TLR2, TL…				38.843	35.5372	51.2397				56.6265	51.8072	74.6988
485	Molecular functions	Gene Expression	transcription	transcription of NFkB binding site	2.72125	2.72125						BCL3, IL1A, IL1B						2.47934						3.61446
486	Molecular functions	Gene Expression	binding	binding of heat shock element	2.62893				2.62893		2.42597				DUSP26, IL1B		DUSP26, IL1B				1.65289		1.65289				10.5263		10.5263
487	Molecular functions	Gene Expression	binding	binding of NFkB binding site	2.451				2.15428	2.451	2.39254				CSF2, IER3, IL1A, IL1B, JUN	CSF2, IER3, IL1A, IL1B, UNC5CL	CSF2, IER3, IL1A, IL1B, JUN, UNC5CL				4.13223	4.13223	4.95868				26.3158	26.3158	31.5789
488	Molecular functions	Gene Expression	activation	activation of gene	2.33724					2.33724						BCL6, FOXO1, INHBA, SOCS1, SOCS3, TLR4, TXNRD1						5.78512						16.6667
489	Molecular functions	Gene Expression	transactivation	transactivation of TPA response element	2.32148	2.32148			1.95468			IL1A, JUN			IL1A, JUN			1.65289			1.65289			40			40
490	Molecular functions	Gene Expression	stabilization	stabilization of mRNA	2.26043				2.12263	2.26043					IL1A, ZFP36L1	IL1A, ZFP36L1					1.65289	1.65289					100	100
491	Molecular functions	Gene Expression	expression	expression of estrogen response element	2.21467	1.4698				2.21467		IL1A, IL1B				IL1A, IL1B, PTGER4		1.65289				2.47934		5.40541				8.10811
492	Molecular functions	Gene Expression	expression	expression of RNA	2.18046		2.18046						MLL, MTERF						1.65289						5.40541
493	Molecular functions	Gene Expression	binding	binding of synthetic promoter	2.14752					1.82102	2.14752					IL1B, SOCS1, SOCS3	IL1B, SOCS1, SOCS2, SOCS3					2.47934	3.30579					15.7895	21.0526
494	Molecular functions	Gene Expression	activation	activation of Tcf-4 response element	2.13966		2.13966	1.61618					CTNNB1	CTNNB1					0.826446	0.826446					2.38095	2.38095
495	Molecular functions	Gene Expression	binding	binding of Ets1 binding site	2.13966		2.13966	1.61618					SP100	SP100					0.826446	0.826446					5.26316	5.26316
496	Molecular functions	Gene Expression	binding	binding of glucose response element	2.13966		2.13966			1.61979			GFPT1			GFPT1			0.826446			0.826446			5.26316			5.26316
497	Molecular functions	Gene Expression	transactivation	transactivation of androgen receptor binding site	2.13966		2.13966	1.61618					CTNNB1	CTNNB1					0.826446	0.826446					20	20
498	Molecular functions	Gene Expression	transcription termination	transcription termination of mitochondrial DNA	2.13966		2.13966	1.61618					MTERF	MTERF					0.826446	0.826446					100	100
499	Molecular functions	Gene Expression	transcription termination	transcription termination of RNA	2.13966		2.13966	1.61618					MTERF	MTERF					0.826446	0.826446					100	100
500	Molecular functions	Gene Expression	activation	activation of activin response element	2.13549						2.13549						INHBA, INHBB						1.65289						4.7619
501	Molecular functions	Gene Expression	activation	activation of ATF binding site	2.12263				2.12263						FOSL1, JUN						1.65289						4.7619
502	Molecular functions	Gene Expression	activation	activation of TPA response element	2.10073				2.10073						FOSL1, IL1A, JUN						2.47934						7.14286
503	Molecular functions	Gene Expression	activation	activation of NFkB binding site	2.04144	2.04144		1.63451				IL1B, LY96, NFKB2, NFKBIE		IL1B, LY96, NFKB2, NFKBIE				3.30579		3.30579				9.52381		9.52381
504	Molecular functions	Gene Expression	activation	activation of serum response element	2.00966						2.00966						FOSL1, JUN, RGS20, SPSB1						3.30579						9.52381
505	Molecular functions	Gene Expression	binding	binding of DNA	1.96257				1.96257						CDKN1A, CSF2, CYP1A1, CYP1B1, IL6, IL1B, JUN, PRKCE						6.61157						42.1053
506	Molecular functions	Gene Expression	activation	activation of AP1 response element	1.95861	1.95861						JUN, MMP1 (includes EG:4312)						1.65289						4.7619
507	Molecular functions	Gene Expression	expression	expression of AP1 consensus site	1.95861	1.95861						IL1B, JUN						1.65289						5.40541
508	Molecular functions	Gene Expression	activation	activation of Tcf4 binding site	1.9431			1.9431						CTNNB1, IL1B						1.65289						4.7619
509	Molecular functions	Gene Expression	transactivation	transactivation of Ets element	1.9431		1.30364	1.9431					SP100	MMP3, SP100					0.826446	1.65289					20	40
510	Molecular functions	Gene Expression	transactivation	transactivation of TCF binding site	1.83863		1.83863						CTNNB1						0.826446						20
511	Molecular functions	Gene Expression	transactivation	transactivation of Tcf4 binding site	1.83863		1.83863						CTNNB1						0.826446						20
512	Molecular functions	Gene Expression	expression	expression of TGF beta response element	1.83565					1.83565						INHBA, SMURF2						1.65289						5.40541
513	Molecular functions	Gene Expression	activation	activation of NF-IL-2B AP-1 site	1.73755	1.73755				1.61979		CASP8				CASP8		0.826446				0.826446		2.38095				2.38095
514	Molecular functions	Gene Expression	binding	binding of androgen-responsive element	1.73755	1.73755						JUN						0.826446						5.26316
515	Molecular functions	Gene Expression	binding	binding of Oct1 binding element	1.73755	1.73755		1.61618		1.61979		IL1B		IL1B		IL1B		0.826446		0.826446		0.826446		5.26316		5.26316		5.26316
516	Molecular functions	Gene Expression	binding	binding of peroxisome proliferator response element-like binding site	1.73755	1.73755		1.61618		1.61979		IL1B		IL1B		IL1B		0.826446		0.826446		0.826446		5.26316		5.26316		5.26316
517	Molecular functions	Gene Expression	binding	binding of serum inducible element	1.73755	1.73755		1.61618		1.61979		IL11		IL11		IL11		0.826446		0.826446		0.826446		5.26316		5.26316		5.26316
518	Molecular functions	Gene Expression	transcription	transcription of inverted CCAAT element	1.73755	1.73755						JUN						0.826446						1.20482
519	Molecular functions	Gene Expression	activation	activation of TATA box	1.70997	1.70997						JUN, NFKB2						1.65289						4.7619
520	Molecular functions	Gene Expression	expression	expression of mRNA	1.69037	1.69037						ATM, JAG1, TGFB2						2.47934						8.10811
521	Molecular functions	Gene Expression	transactivation	transactivation of LEF1 binding site	1.66555		1.66555						CTNNB1						0.826446						20
522	Molecular functions	Gene Expression	transcription	transcription of LEF1 binding site	1.66555		1.66555						CTNNB1						0.826446						1.20482
523	Molecular functions	Gene Expression	activation	activation of NF-kappa B response element	1.64207	1.64207						IL1B, LY96						1.65289						4.7619
524	Molecular functions	Gene Expression	activation	activation of insulin response element	1.61979					1.61979						FOXO1						0.826446						2.38095
525	Molecular functions	Gene Expression	activation	activation of LEF1 binding site	1.5544			1.5544						CTNNB1, RGS4						1.65289						4.7619
526	Molecular functions	Gene Expression	transcription	transcription of TCF binding site	1.54212		1.54212						CTNNB1						0.826446						1.20482
527	Molecular functions	Gene Expression	transcription	transcription of E2F binding site	1.44733		1.44733						TFDP2						0.826446						1.20482
528	Molecular functions	Gene Expression	transcription	transcription of mRNA	1.44733		1.44733						ATM						0.826446						1.20482
529	Molecular functions	Molecular Transport	quantity	quantity of cyclic AMP	4.45223	3.18842		1.88273	2.23958	3.34104	4.45223	ADRB2, EDN1, GNAS, IL1A, IL1B, VIPR1		ADRB2, EDN1, GNAS, IL1B, VIPR1	A4GALT, ADRB2, CXCR4, IL1A, IL1B, PTHLH	A4GALT, AHR, EDN1, IL1A, IL1B, PTGER4, PTHLH	A4GALT, ADRB2, AHR, CXCR4, EDN1, IL1A, IL1B, ITGA2, PTGER4, PTHLH	9.23077		7.69231	9.23077	10.7692	15.3846	15.7895		13.1579	15.7895	18.4211	26.3158
530	Molecular functions	Molecular Transport	secretion	secretion of hormone	3.73993	2.54516		2.20343	3.05799	3.32422	3.73993	EDN1, IL11, IL1B		EDN1, IL11, IL1B	IL11, IL1B, INHBA, LIF	EDN1, IL11, IL1B, INHBA	EDN1, IL11, IL1B, INHBA, LIF	4.61538		4.61538	6.15385	6.15385	7.69231	37.5		37.5	50	50	62.5
531	Molecular functions	Molecular Transport	quantity	quantity of lipid	3.62342				2.49214	3.62342	2.15739				A4GALT, CSF2, IL8, IL1A, IL1B, INHBA, PIP5K1A, PIP5K1B, PTHLH, ST6GALNAC5, UGCG	A4GALT, AHR, CASP8, CSF2, IL8, IL1A, IL1B, INHBA, PIP5K1B, PIP5K1C, PTHLH, ST6GALNAC5	A4GALT, AHR, CSF2, IL8, IL1A, IL1B, INHBA, PIP5K1B, PIP5K1C, PTHLH, ST6GALNAC5, UGCG				16.9231	18.4615	18.4615				28.9474	31.5789	31.5789
532	Molecular functions	Molecular Transport	quantity	quantity of sphingolipid	3.03716	1.69037			2.72354	3.03716	2.2815	CASP8, IL1B, ST6GALNAC5			A4GALT, CSF2, IL1B, ST6GALNAC5, UGCG	A4GALT, CASP8, CSF2, IL1B, ST6GALNAC5	A4GALT, CSF2, IL1B, ST6GALNAC5, UGCG	4.61538			7.69231	7.69231	7.69231	7.89474			13.1579	13.1579	13.1579
533	Molecular functions	Molecular Transport	quantity	quantity of corticosterone	3.00436	3.00436			2.62893	2.76955	2.42597	IL1A, IL1B			IL1A, IL1B	IL1A, IL1B	IL1A, IL1B	3.07692			3.07692	3.07692	3.07692	5.26316			5.26316	5.26316	5.26316
534	Molecular functions	Molecular Transport	release	release of proteoglycan	2.70774	2.70774			2.3363	2.47496	2.13549	IL1A, IL1B			IL1A, IL1B	IL1A, IL1B	IL1A, IL1B	3.07692			3.07692	3.07692	3.07692	100			100	100	100
535	Molecular functions	Molecular Transport	quantity	quantity of inositol phosphate	2.64975					1.83565	2.64975					ADRA1B, PTHLH	ADRA1B, GRPR, PTHLH					3.07692	4.61538					5.26316	7.89474
536	Molecular functions	Molecular Transport	quantity	quantity of eicosanoid	2.62342				2.36957	2.62342	2.00966				CSF2, IL8, IL1A, IL1B	CSF2, IL8, IL1A, IL1B	CSF2, IL8, IL1A, IL1B				6.15385	6.15385	6.15385				10.5263	10.5263	10.5263
537	Molecular functions	Molecular Transport	quantity	quantity of calcium	2.61083				2.61083	2.27084					A4GALT, BCL2L1, CALCR, CSF2, CXCR4, F2RL1, IL6, IL8, IL1B, OXTR, PTHLH, PTPRJ, TNFRSF11B	A4GALT, BCL2L1, CALCR, CSF2, EDN1, IL8, IL1B, OXTR, PTHLH, PTPRJ, TNFRSF11B					20	16.9231					34.2105	28.9474
538	Molecular functions	Molecular Transport	quantity	quantity of anion	2.54516	2.54516			2.02	2.21467		CAT, IL1A, IL1B			IL1A, IL1B, KLF2	IL1A, IL1B, KLF2		4.61538			4.61538	4.61538		7.89474			7.89474	7.89474
539	Molecular functions	Molecular Transport	accumulation	accumulation of anion	2.49214	2.49214		2.25259				CAT, IL1B		CAT, IL1B				3.07692		3.07692				40		40
540	Molecular functions	Molecular Transport	quantity	quantity of hydrocortisone	2.49214	2.49214			2.12263	2.26043		IL1A, IL1B			IL1A, IL1B	IL1A, IL1B		3.07692			3.07692	3.07692		5.26316			5.26316	5.26316
541	Molecular functions	Molecular Transport	quantity	quantity of nitrite	2.49214	2.49214			2.12263	2.26043		IL1A, IL1B			IL1A, IL1B	IL1A, IL1B		3.07692			3.07692	3.07692		5.26316			5.26316	5.26316
542	Molecular functions	Molecular Transport	translocation	translocation of protein	2.46725	2.46725						BCL3, JUN, TGFB2						4.61538						75
543	Molecular functions	Molecular Transport	secretion	secretion of sex steroid hormone	2.42597						2.42597						INHBA, INHBB						3.07692						25
544	Molecular functions	Molecular Transport	quantity	quantity of cyclic GMP	2.32148	2.32148		2.08407				IL1B, NPPB		IL1B, NPPB				3.07692		3.07692				5.26316		5.26316
545	Molecular functions	Molecular Transport	quantity	quantity of glycosphingolipid	2.26122				2.01547	2.26122					A4GALT, CSF2, ST6GALNAC5, UGCG	A4GALT, CASP8, CSF2, ST6GALNAC5					6.15385	6.15385					10.5263	10.5263
546	Molecular functions	Molecular Transport	secretory pathway	secretory pathway	2.2426				2.2426						CSF2, F2RL1, STEAP2, STXBP6, TLR2						7.69231						100
547	Molecular functions	Molecular Transport	transport	transport of protein	2.14752		2.14752						CENPF, COG2, RPAIN, SYNRG						6.15385						80
548	Molecular functions	Molecular Transport	quantity	quantity of histamine	2.12263				2.12263						IL6, IL6R						3.07692						5.26316
549	Molecular functions	Molecular Transport	uptake	uptake of thymidine	1.95861	1.95861				1.73283		IL1B, VLDLR				IL1B, VLDLR		3.07692				3.07692		100				100
550	Molecular functions	Molecular Transport	quantity	quantity of reactive oxygen species	1.84771	1.84771						CAT, EDN1, IL1B						4.61538						7.89474
551	Molecular functions	Molecular Transport	quantity	quantity of phosphatidylinositol diphosphate	1.78252	1.78252		1.5544				ARF1, FIG4		ARF1, FIG4				3.07692		3.07692				5.26316		5.26316
552	Molecular functions	Molecular Transport	accumulation	accumulation of cyclic GMP	1.73755	1.73755		1.61618				THBS1		THBS1				1.53846		1.53846				20		20
553	Molecular functions	Molecular Transport	accumulation	accumulation of etoposide	1.73755	1.73755						ABCC3						1.53846						20
554	Molecular functions	Molecular Transport	accumulation	accumulation of nitrite	1.73755	1.73755		1.61618		1.61979		IL1B		IL1B		IL1B		1.53846		1.53846		1.53846		20		20		20
555	Molecular functions	Molecular Transport	accumulation	accumulation of sulfoglucuronosyl paragloboside	1.73755	1.73755		1.61618		1.61979		IL1B		IL1B		IL1B		1.53846		1.53846		1.53846		20		20		20
556	Molecular functions	Molecular Transport	quantity	quantity of phosphatidylinositol 3,5-diphosphate	1.73755	1.73755		1.61618				FIG4		FIG4				1.53846		1.53846				2.63158		2.63158
557	Molecular functions	Molecular Transport	resorption	resorption of Ca2+	1.73755	1.73755		1.61618				IL1B		IL1B				1.53846		1.53846				100		100
558	Molecular functions	Molecular Transport	resorption	resorption of calcium	1.73755	1.73755		1.61618				IL1B		IL1B				1.53846		1.53846				100		100
559	Molecular functions	Molecular Transport	secretion	secretion of neurotransmitter	1.73283					1.73283						KCNMB4, SNCAIP						3.07692						25
560	Molecular functions	Molecular Transport	transport	transport of iron ion	1.66555		1.66555						HFE						1.53846						20
561	Molecular functions	Molecular Transport	quantity	quantity of phosphatidylinositol 4,5-diphosphate	1.64207					1.64207						PIP5K1B, PIP5K1C						3.07692						5.26316
562	Molecular functions	Molecular Transport	absorption	absorption of sodium	1.61979					1.61979						NEDD4L						1.53846						100
563	Molecular functions	Molecular Transport	accumulation	accumulation of all-trans-retinyl esters	1.61618			1.61618						DHRS3						1.53846						20
564	Molecular functions	Molecular Transport	translocation	translocation of phosphatidylinositol	1.61618			1.61618						PITPNC1						1.53846						25
565	Molecular functions	Molecular Transport	quantity	quantity of prostaglandin E2	1.58004	1.58004						IL1A, IL1B						3.07692						5.26316
566	Molecular functions	Molecular Transport	quantity	quantity of phosphatidylinositol phosphate	1.30364		1.30364						ARF1						1.53846						2.63158
567	Molecular functions	Post-Translational Modification	activation	activation of protein	4.0278	2.1463			4.0278	1.67778	2.62525	IL11, IL1B, JAG1, ODC1, TGFB2			DKK1, IGFBP3, IL6, IL11, IL1B, JAG1, PTHLH, SIM2, TNFRSF11B	DKK1, IL11, IL1B, PTHLH, TNFRSF11B	DKK1, IGFBP3, IL11, IL1B, JAG1, PTHLH, TGFB2, TNFRSF11B	15.625			28.125	15.625	25	45.4545			81.8182	45.4545	72.7273
568	Molecular functions	Post-Translational Modification	phosphorylation	phosphorylation of L-tyrosine	3.41005				3.41005	1.767	2.07676				ABL2, IL6, IL11, IL6R, LIF	ABL2, IL11, IL6R	ABL2, IL11, IL6R, LIF				15.625	9.375	12.5				27.7778	16.6667	22.2222
569	Molecular functions	Post-Translational Modification	cleavage	cleavage of protein	2.43415	2.43415						CASP1, CASP4, CASP5, CASP8						12.5						100
570	Molecular functions	Post-Translational Modification	phosphorylation	phosphorylation of protein	2.23508			1.7167	2.23508					ATM, CAT, CCR3, CSF2, IL1B, PDGFRB, PTPN22, THBS1	CLCF1, CSF2, IGFBP3, IL6, IL1B, IL6R, LIF, MAP2K6, NF2, PAG1					25	31.25					44.4444	55.5556
571	Molecular functions	Post-Translational Modification	tyrosine phosphorylation	tyrosine phosphorylation of protein	2.15802			1.98716	2.15802					CAT, CCR3, CSF2, IL1B, PDGFRB, PTPN22, THBS1	CLCF1, CSF2, IL6, IL1B, IL6R, LIF, NF2, PAG1					21.875	25					53.8462	61.5385
572	Molecular functions	Post-Translational Modification	demethylation	demethylation of amino acids	1.73755	1.73755						PPME1						3.125						100
573	Molecular functions	Protein Degradation	catabolism	catabolism of glycoprotein	3.80967		3.80967	2.76195					MGEA5, NGLY1	MGEA5, NGLY1					14.2857	14.2857					100	100
574	Molecular functions	Protein Degradation	proteolysis	proteolysis	2.3536	2.3536						CASP1, CASP4, CASP5, CASP8, MMP3, MMP9, MMP1 (includes EG:4312), PCSK5						57.1429						100
575	Molecular functions	Protein Synthesis	catabolism	catabolism of glycoprotein	3.80967		3.80967	2.76195					MGEA5, NGLY1	MGEA5, NGLY1					7.40741	7.40741					100	100
576	Molecular functions	Protein Synthesis	proteolysis	proteolysis	2.3536	2.3536						CASP1, CASP4, CASP5, CASP8, MMP3, MMP9, MMP1 (includes EG:4312), PCSK5						29.6296						100
577	Molecular functions	Protein Synthesis	metabolism	metabolism of protein	2.34679	2.34679						BCL3, CASP1, CASP4, CASP5, CASP8, IL1A, IL1B, KRT7, MMP3, MMP9, MMP1 (includes EG:4312), PCSK5, SIAH2, SMURF2, THBS1						55.5556						65.2174
578	Molecular functions	Protein Synthesis	degradation	degradation of protein	2.26922	2.26922						CASP1, CASP4, CASP5, CASP8, MMP3, MMP9, MMP1 (includes EG:4312), PCSK5, SIAH2, SMURF2						37.037						100
579	Molecular functions	DNA Replication, Recombination, and Repair	fragmentation	fragmentation of DNA	3.77728				3.77728	2.3098	3.57349				BCL2L1, BLID, CASP3, CDKN1A, CSF2, DUSP1, INHBA, JUN, PTHLH, UBQLN1	BCL2L1, CDKN1A, CSF2, DAPK1, DUSP1, INHBA, PTHLH	BCL2L1, BIK, BLID, CASP3, CDKN1A, CSF2, DAPK1, DUSP1, INHBA, JUN, PTHLH				19.2308	13.4615	21.1538				76.9231	53.8462	84.6154
580	Molecular functions	DNA Replication, Recombination, and Repair	synthesis	synthesis of DNA	3.50724	2.4168		2.01457	2.34104	2.48149	3.50724	AREG, ATM, EDN1, GLI2, HBEGF, IL1A, IL1B, NR4A1, RGS4, TGFB2		AREG, ATM, CSF2, CTNNB1, EDN1, GLI2, HBEGF, IL1B, NR4A1, RGS4, TGFB2	CDKN1A, CSF2, DACH1, HBEGF, IGFBP3, IL6, IL8, IL1A, IL1B, INHBA, LIF, NR4A1, TFPI2	ADRA1B, AREG, CDK6, CDKN1A, CSF2, EDN1, HBEGF, IL8, IL1A, IL1B, INHBA, SERPINA1	ADRA1B, ATM, CDK6, CDKN1A, CSF2, DACH1, EDN1, HBEGF, IGFBP3, IL8, IL1A, IL1B, INHBA, LIF, NR4A1, SERPINA1, TFPI2, TGFB2	19.2308		21.1538	25	23.0769	34.6154	41.6667		45.8333	54.1667	50	75
581	Molecular functions	DNA Replication, Recombination, and Repair	recombination	recombination of DNA	3.40121		3.40121						ATM, BRCA2, RAD50, RPAIN						7.69231						100
582	Molecular functions	DNA Replication, Recombination, and Repair	homologous recombination	homologous recombination of DNA	2.97469		2.97469						ATM, BRCA2, RAD50						5.76923						100
583	Molecular functions	DNA Replication, Recombination, and Repair	metabolism	metabolism of DNA	2.83565				2.83565	1.84771	2.19518				BCL2L1, BLID, CASP3, CDKN1A, CSF2, DUSP1, EREG, INHBA, JUN, LHX6, NF2, NT5E, PTHLH, PUS7L, UBQLN1, ZBTB20	AREG, BCL2L1, CDKN1A, CSF2, DAPK1, DUSP1, HELB, INHBA, LHX6, NF2, NT5E, PTHLH	BCL2L1, BIK, BLID, CASP3, CDKN1A, CSF2, DAPK1, DUSP1, EREG, HELB, INHBA, JUN, LHX6, NF2, NT5E, PTHLH, PUS7L				30.7692	23.0769	32.6923				72.7273	54.5455	77.2727
584	Molecular functions	DNA Replication, Recombination, and Repair	breakage	breakage of DNA	2.41341	1.64207	2.41341					ATM, IL1B	ATM, CENPE					3.84615	3.84615					66.6667	66.6667
585	Molecular functions	DNA Replication, Recombination, and Repair	repair	repair of DNA	2.21183		2.21183						ATM, BRCA2, POLQ, RAD50, RPAIN						9.61538						100
586	Molecular functions	DNA Replication, Recombination, and Repair	replication	replication of DNA	2.05355	1.75945		2.05355				AREG, GLI2, KRT7, POLM, RPAIN, TBRG1, ZBTB20		AKAP8L, AREG, CSF2, GLI2, KRT7, POLM, RPAIN, TBRG1, ZBTB20				13.4615		17.3077				77.7778		100
587	Molecular functions	DNA Replication, Recombination, and Repair	DNA replication checkpoint	DNA replication checkpoint of cells	1.83863		1.83863						CENPE						1.92308						100
588	Molecular functions	DNA Replication, Recombination, and Repair	quantity	quantity of nucleoprotein filaments	1.83863		1.83863						BRCA2						1.92308						100
589	Molecular functions	DNA Replication, Recombination, and Repair	incorporation	incorporation of DNA	1.83565					1.83565						CDKN1A, TPMT						3.84615						33.3333
590	Molecular functions	DNA Replication, Recombination, and Repair	fragmentation	fragmentation of DNA fragment	1.73755	1.73755		1.61618				IL1B		IL1B				1.92308		1.92308				7.69231		7.69231
591	Molecular functions	DNA Replication, Recombination, and Repair	breakdown	breakdown of chromosomes	1.66555		1.66555						ATM						1.92308						100
592	Molecular functions	DNA Replication, Recombination, and Repair	homologous recombination	homologous recombination of eukaryotic cells	1.66555		1.66555						BRCA2						1.92308						33.3333
593	Molecular functions	DNA Replication, Recombination, and Repair	fragmentation	fragmentation of chromatin	1.61618			1.61618						CSF2						1.92308						7.69231
594	Molecular functions	DNA Replication, Recombination, and Repair	checkpoint control	checkpoint control	1.46852		1.46852						ATM, BUB3						3.84615						100
595	Molecular functions	DNA Replication, Recombination, and Repair	duplication	duplication of centriole	1.44733		1.44733						AKAP9						1.92308						50
596	Molecular functions	DNA Replication, Recombination, and Repair	duplication	duplication of centrosome	1.44733		1.44733						BRCA2						1.92308						50
597	Molecular functions	DNA Replication, Recombination, and Repair	aberration	aberration of chromosomes	1.36957		1.36957						BRCA2						1.92308						100
598	Molecular functions	DNA Replication, Recombination, and Repair	annealing	annealing	1.30364		1.30364						BRCA2						1.92308						100
599	Molecular functions	DNA Replication, Recombination, and Repair	chromosomal congression	chromosomal congression of chromosomes	1.30364		1.30364						CENPE						1.92308						100
600	Molecular functions	Free Radical Scavenging	clearance	clearance of reactive oxygen species	3.47625	3.47625		3.2321				CAT, IL1B		CAT, IL1B				66.6667		66.6667				100		100
601	Molecular functions	Free Radical Scavenging	quantity	quantity of reactive oxygen species	1.84771	1.84771						CAT, EDN1, IL1B						100						100
602	Molecular functions	Protein Trafficking	translocation	translocation of protein	2.46725	2.46725						BCL3, JUN, TGFB2						42.8571						100
603	Molecular functions	Protein Trafficking	transport	transport of protein	2.14752		2.14752						CENPF, COG2, RPAIN, SYNRG						57.1429						100
604	Molecular functions	RNA Damage and Repair	stabilization	stabilization of mRNA	2.26043				2.12263	2.26043					IL1A, ZFP36L1	IL1A, ZFP36L1					100	100					100	100
605	Molecular functions	RNA Post-Transcriptional Modification	stabilization	stabilization of mRNA	2.26043				2.12263	2.26043					IL1A, ZFP36L1	IL1A, ZFP36L1					100	100					100	100
606	Molecular functions:metabolism	Carbohydrate Metabolism	synthesis	synthesis of polysaccharide	5.74958				4.01637	3.64016	5.74958				EXT1, IGFBP1, IGFBP3, IL1A, IL1B, IRS1, IRS2, XYLT2	EXT1, HS3ST3B1, HS6ST1, IL1A, IL1B, IRS1, IRS2	EXT1, HS3ST3B1, HS6ST1, IGFBP1, IGFBP3, IL1A, IL1B, IRS1, IRS2, TGFB2, XYLT2				18.1818	15.9091	25				57.1429	50	78.5714
607	Molecular functions:metabolism	Carbohydrate Metabolism	synthesis	synthesis of carbohydrate	4.39041	1.48413			2.77469	2.63639	4.39041	IL1A, IL1B, PTX3, RGS4, TGFB2			EXT1, IGFBP1, IGFBP3, IL1A, IL1B, IRS1, IRS2, PTX3, XYLT2	EXT1, HS3ST3B1, HS6ST1, IL1A, IL1B, IRS1, IRS2, PTX3	EXT1, HS3ST3B1, HS6ST1, IGFBP1, IGFBP3, IL1A, IL1B, IRS1, IRS2, PTX3, TGFB2, UAP1, XYLT2	11.3636			20.4545	18.1818	29.5455	35.7143			64.2857	57.1429	92.8571
608	Molecular functions:metabolism	Carbohydrate Metabolism	biosynthesis	biosynthesis of heparan sulfate proteoglycan	3.58336					3.58336	3.07417					EXT1, HS3ST3B1, HS6ST1	EXT1, HS3ST3B1, HS6ST1					6.81818	6.81818					42.8571	42.8571
609	Molecular functions:metabolism	Carbohydrate Metabolism	synthesis	synthesis of proteoglycan	3.44129					3.44129	2.79048					EXT1, HS3ST3B1, HS6ST1, IL1B	EXT1, HS3ST3B1, HS6ST1, IL1B					9.09091	9.09091					28.5714	28.5714
610	Molecular functions:metabolism	Carbohydrate Metabolism	aggregation	aggregation of hyaluronic acid	3.098				3.098		2.89279				HAS2, HAS3		HAS2, HAS3				4.54545		4.54545				100		100
611	Molecular functions:metabolism	Carbohydrate Metabolism	retention	retention of hyaluronic acid	3.098				3.098		2.89279				HAS2, HAS3		HAS2, HAS3				4.54545		4.54545				100		100
612	Molecular functions:metabolism	Carbohydrate Metabolism	biosynthesis	biosynthesis of polysaccharide	2.86328					2.85699	2.86328					EXT1, HS3ST3B1, HS6ST1, IRS1, IRS2	EXT1, HS3ST3B1, HS6ST1, IRS1, IRS2, XYLT2					11.3636	13.6364					71.4286	85.7143
613	Molecular functions:metabolism	Carbohydrate Metabolism	modification	modification of carbohydrate	2.79048	2.79048		2.266				CAT, FASN, FIG4, IL1B, THBS1		CAT, FASN, FIG4, IL1B, THBS1				11.3636		11.3636				100		100
614	Molecular functions:metabolism	Carbohydrate Metabolism	production	production of glycosaminoglycan	2.77989				2.77989		2.48545				HAS2, HAS3, XYLT2		HAS2, HAS3, XYLT2				6.81818		6.81818				60		60
615	Molecular functions:metabolism	Carbohydrate Metabolism	binding	binding of phosphatidylinositol 3,4-diphosphate	2.76955				2.62893	2.76955	2.42597				HIP1R, NF2	HIP1R, NF2	HIP1R, NF2				4.54545	4.54545	4.54545				40	40	40
616	Molecular functions:metabolism	Carbohydrate Metabolism	synthesis	synthesis of glycogen	2.75945				2.75945		2.38616				IGFBP1, IGFBP3, IRS1, IRS2		IGFBP1, IGFBP3, IRS1, IRS2				9.09091		9.09091				28.5714		28.5714
617	Molecular functions:metabolism	Carbohydrate Metabolism	release	release of proteoglycan	2.70774	2.70774			2.3363	2.47496	2.13549	IL1A, IL1B			IL1A, IL1B	IL1A, IL1B	IL1A, IL1B	4.54545			4.54545	4.54545	4.54545	50			50	50	50
618	Molecular functions:metabolism	Carbohydrate Metabolism	binding	binding of phosphatidylinositol-3,4,5-triphosphate	2.47496				2.3363	2.47496	2.13549				HIP1R, NF2	HIP1R, NF2	HIP1R, NF2				4.54545	4.54545	4.54545				40	40	40
619	Molecular functions:metabolism	Carbohydrate Metabolism	metabolism	metabolism of monosaccharide	2.43063					2.43063						GFPT1, HBEGF, IRS2, PDK4						9.09091						100
620	Molecular functions:metabolism	Carbohydrate Metabolism	production	production of carbohydrate	2.33724				2.33724						ADRB2, HAS2, HAS3, HRH1, XYLT2						11.3636						100
621	Molecular functions:metabolism	Carbohydrate Metabolism	metabolic process	metabolic process of monosaccharide	2.13136					2.13136						GFPT1, HBEGF, IRS1, IRS2, PDK4						11.3636						100
622	Molecular functions:metabolism	Carbohydrate Metabolism	synthesis	synthesis of glycosaminoglycan	2.00966						2.00966						EXT1, IL1A, TGFB2, XYLT2						9.09091						28.5714
623	Molecular functions:metabolism	Carbohydrate Metabolism	biosynthesis	biosynthesis of carbohydrate	2.00524						2.00524						EXT1, HS3ST3B1, HS6ST1, IRS1, IRS2, UAP1, XYLT2						15.9091						100
624	Molecular functions:metabolism	Carbohydrate Metabolism	metabolism	metabolism of D-glucose	2					2						HBEGF, IRS2, PDK4						6.81818						75
625	Molecular functions:metabolism	Carbohydrate Metabolism	release	release of carbohydrate	1.98297	1.98297						IL1A, IL1B, NPPB						6.81818						75
626	Molecular functions:metabolism	Carbohydrate Metabolism	oxidation	oxidation of carbohydrate	1.95861	1.95861		1.72354				FASN, IL1B		FASN, IL1B				4.54545		4.54545				100		100
627	Molecular functions:metabolism	Carbohydrate Metabolism	production	production of hyaluronic acid	1.95468				1.95468						HAS2, HAS3						4.54545						40
628	Molecular functions:metabolism	Carbohydrate Metabolism	formation	formation of carbohydrate	1.93554					1.93554						F2RL2, IL1B, POFUT1						6.81818						75
629	Molecular functions:metabolism	Carbohydrate Metabolism	accumulation	accumulation of etoposide	1.73755	1.73755						ABCC3						2.27273						100
630	Molecular functions:metabolism	Carbohydrate Metabolism	binding	binding of heparan sulfate proteoglycan	1.73755	1.73755		1.61618				THBS1		THBS1				2.27273		2.27273				20		20
631	Molecular functions:metabolism	Carbohydrate Metabolism	dephosphorylation	dephosphorylation of phosphatidylinositol 4,5-diphosphate	1.73755	1.73755		1.61618				FIG4		FIG4				2.27273		2.27273				100		100
632	Molecular functions:metabolism	Carbohydrate Metabolism	peroxidation	peroxidation of phosphatidylcholine	1.73755	1.73755		1.61618				CAT		CAT				2.27273		2.27273				100		100
633	Molecular functions:metabolism	Carbohydrate Metabolism	peroxidation	peroxidation of phosphatidylethanolamine	1.73755	1.73755		1.61618				CAT		CAT				2.27273		2.27273				100		100
634	Molecular functions:metabolism	Carbohydrate Metabolism	peroxidation	peroxidation of phosphatidylserine	1.73755	1.73755		1.61618				CAT		CAT				2.27273		2.27273				100		100
635	Molecular functions:metabolism	Carbohydrate Metabolism	release	release of hyaluronic acid	1.73755	1.73755		1.61618				IL1B		IL1B				2.27273		2.27273				25		25
636	Molecular functions:metabolism	Carbohydrate Metabolism	metabolic process	metabolic process of D-glucose	1.67985					1.67985						HBEGF, IRS1, IRS2, PDK4						9.09091						80
637	Molecular functions:metabolism	Carbohydrate Metabolism	metabolism	metabolism of fructose-6-phosphate	1.66555		1.66555						GFPT1						2.27273						25
638	Molecular functions:metabolism	Carbohydrate Metabolism	biosynthesis	biosynthesis of glycogen	1.64207					1.64207						IRS1, IRS2						4.54545						28.5714
639	Molecular functions:metabolism	Carbohydrate Metabolism	translocation	translocation of phosphatidylinositol	1.61618			1.61618						PITPNC1						2.27273						100
640	Molecular functions:metabolism	Carbohydrate Metabolism	hydrolysis	hydrolysis of phosphoinositide	1.52288	1.52288						NTN1, VIPR1						4.54545						100
641	Molecular functions:metabolism	Carbohydrate Metabolism	binding	binding of carbohydrate	1.49485	1.49485						ANXA2, LY96, THBS1						6.81818						60
642	Molecular functions:metabolism	Nucleic Acid Metabolism	quantity	quantity of cyclic AMP	4.45223	3.18842		1.88273	2.23958	3.34104	4.45223	ADRB2, EDN1, GNAS, IL1A, IL1B, VIPR1		ADRB2, EDN1, GNAS, IL1B, VIPR1	A4GALT, ADRB2, CXCR4, IL1A, IL1B, PTHLH	A4GALT, AHR, EDN1, IL1A, IL1B, PTGER4, PTHLH	A4GALT, ADRB2, AHR, CXCR4, EDN1, IL1A, IL1B, ITGA2, PTGER4, PTHLH	19.3548		16.129	19.3548	22.5806	32.2581	46.1538		38.4615	46.1538	53.8462	76.9231
643	Molecular functions:metabolism	Nucleic Acid Metabolism	synthesis	synthesis of purine base	3.51004		3.51004			2.47496			PAICS, TPMT			PAICS, TPMT			6.45161			6.45161			66.6667			66.6667
644	Molecular functions:metabolism	Nucleic Acid Metabolism	production	production of cyclic AMP	2.67162				2.67162		2.11182				ADRB2, CALCR, CXCR4, GPR39, IL1B, INHBA, PTHLH		ADRB2, CALCR, CXCR4, GPR39, IL1B, INHBA, PTHLH				22.5806		22.5806				87.5		87.5
645	Molecular functions:metabolism	Nucleic Acid Metabolism	quantity	quantity of cyclic GMP	2.32148	2.32148		2.08407				IL1B, NPPB		IL1B, NPPB				6.45161		6.45161				15.3846		15.3846
646	Molecular functions:metabolism	Nucleic Acid Metabolism	elimination	elimination of 6-mercaptopurine	2.13966	1.73755	2.13966	1.61618				TPMT	TPMT	TPMT				3.22581	3.22581	3.22581				100	100	100
647	Molecular functions:metabolism	Nucleic Acid Metabolism	uptake	uptake of thymidine	1.95861	1.95861				1.73283		IL1B, VLDLR				IL1B, VLDLR		6.45161				6.45161		100				100
648	Molecular functions:metabolism	Nucleic Acid Metabolism	metabolism	metabolism of purine base	1.83863		1.83863						PRPS1						3.22581						16.6667
649	Molecular functions:metabolism	Nucleic Acid Metabolism	generation	generation of cyclic AMP	1.78252	1.78252		1.5544				ADRB2, GNAS		ADRB2, GNAS				6.45161		6.45161				100		100
650	Molecular functions:metabolism	Nucleic Acid Metabolism	accumulation	accumulation of cyclic GMP	1.73755	1.73755		1.61618				THBS1		THBS1				3.22581		3.22581				100		100
651	Molecular functions:metabolism	Nucleic Acid Metabolism	synthesis	synthesis of acetyl-coenzyme A	1.73755	1.73755		1.61618				FASN		FASN				3.22581		3.22581				33.3333		33.3333
652	Molecular functions:metabolism	Nucleic Acid Metabolism	synthesis	synthesis of malonyl-coenzyme A	1.73755	1.73755		1.61618				FASN		FASN				3.22581		3.22581				33.3333		33.3333
653	Molecular functions:metabolism	Nucleic Acid Metabolism	synthesis	synthesis of NADPH	1.73755	1.73755		1.61618				FASN		FASN				3.22581		3.22581				33.3333		33.3333
654	Molecular functions:metabolism	Nucleic Acid Metabolism	biosynthesis	biosynthesis of purine base	1.66555		1.66555						PAICS						3.22581						50
655	Molecular functions:metabolism	Nucleic Acid Metabolism	biosynthesis	biosynthesis of purine nucleotide	1.66555		1.66555						PRPS1						3.22581						50
656	Molecular functions:metabolism	Nucleic Acid Metabolism	metabolism	metabolism of nucleic acid component or derivative	1.65561	1.65561	1.62342					BPNT1, DPYSL2, TPMT	BPNT1, TPMT					9.67742	6.45161					50	33.3333
657	Molecular functions:metabolism	Nucleic Acid Metabolism	production	production of cyclic GMP	1.64207	1.64207						IL1B, NPPB						6.45161						25
658	Molecular functions:metabolism	Small Molecule Biochemistry	quantity	quantity of cyclic AMP	4.45223	3.18842		1.88273	2.23958	3.34104	4.45223	ADRB2, EDN1, GNAS, IL1A, IL1B, VIPR1		ADRB2, EDN1, GNAS, IL1B, VIPR1	A4GALT, ADRB2, CXCR4, IL1A, IL1B, PTHLH	A4GALT, AHR, EDN1, IL1A, IL1B, PTGER4, PTHLH	A4GALT, ADRB2, AHR, CXCR4, EDN1, IL1A, IL1B, ITGA2, PTGER4, PTHLH	6.81818		5.68182	6.81818	7.95455	11.3636	21.4286		17.8571	21.4286	25	35.7143
659	Molecular functions:metabolism	Small Molecule Biochemistry	production	production of nitric oxide	3.98297				2.03012	3.98297	2.93554				CSF2, IL1A, IL1B, IRS1, S1PR1	CSF2, IL1A, IL1B, IRS1, S1PR1, SOCS1, TLR4	CSF2, IL1A, IL1B, IRS1, S1PR1, SOCS1, TLR4				5.68182	7.95455	7.95455				19.2308	26.9231	26.9231
660	Molecular functions:metabolism	Small Molecule Biochemistry	production	production of lipid	3.97062				3.97062	2.7167	2.52871				A4GALT, CSF2, CXCL1, CYP1A1, CYP1B1, HRH1, IL6, IL8, IL1A, IL1B, TLR2, UGCG	A4GALT, CSF2, CXCL1, CYP1B1, HRH1, IL8, IL1A, IL1B, TLR2	A4GALT, CSF2, CXCL1, CYP1A1, CYP1B1, HRH1, IL8, IL1A, IL1B, TLR2, UGCG				13.6364	10.2273	12.5				46.1538	34.6154	42.3077
661	Molecular functions:metabolism	Small Molecule Biochemistry	secretion	secretion of hormone	3.73993	2.54516		2.20343	3.05799	3.32422	3.73993	EDN1, IL11, IL1B		EDN1, IL11, IL1B	IL11, IL1B, INHBA, LIF	EDN1, IL11, IL1B, INHBA	EDN1, IL11, IL1B, INHBA, LIF	3.40909		3.40909	4.54545	4.54545	5.68182	37.5		37.5	50	50	62.5
662	Molecular functions:metabolism	Small Molecule Biochemistry	quantity	quantity of lipid	3.62342				2.49214	3.62342	2.15739				A4GALT, CSF2, IL8, IL1A, IL1B, INHBA, PIP5K1A, PIP5K1B, PTHLH, ST6GALNAC5, UGCG	A4GALT, AHR, CASP8, CSF2, IL8, IL1A, IL1B, INHBA, PIP5K1B, PIP5K1C, PTHLH, ST6GALNAC5	A4GALT, AHR, CSF2, IL8, IL1A, IL1B, INHBA, PIP5K1B, PIP5K1C, PTHLH, ST6GALNAC5, UGCG				12.5	13.6364	13.6364				39.2857	42.8571	42.8571
663	Molecular functions:metabolism	Small Molecule Biochemistry	biosynthesis	biosynthesis of heparan sulfate proteoglycan	3.58336					3.58336	3.07417					EXT1, HS3ST3B1, HS6ST1	EXT1, HS3ST3B1, HS6ST1					3.40909	3.40909					33.3333	33.3333
664	Molecular functions:metabolism	Small Molecule Biochemistry	production	production of eicosanoid	3.51999				3.51999	3.20621	2.22548				CSF2, CXCL1, HRH1, IL6, IL8, IL1A, IL1B, TLR2	CSF2, CXCL1, HRH1, IL8, IL1A, IL1B, TLR2	CSF2, CXCL1, HRH1, IL8, IL1A, IL1B, TLR2				9.09091	7.95455	7.95455				30.7692	26.9231	26.9231
665	Molecular functions:metabolism	Small Molecule Biochemistry	synthesis	synthesis of purine base	3.51004		3.51004			2.47496			PAICS, TPMT			PAICS, TPMT			2.27273			2.27273			8.33333			8.33333
666	Molecular functions:metabolism	Small Molecule Biochemistry	synthesis	synthesis of proteoglycan	3.44129					3.44129	2.79048					EXT1, HS3ST3B1, HS6ST1, IL1B	EXT1, HS3ST3B1, HS6ST1, IL1B					4.54545	4.54545					16.6667	16.6667
667	Molecular functions:metabolism	Small Molecule Biochemistry	phosphorylation	phosphorylation of L-tyrosine	3.41005				3.41005	1.767	2.07676				ABL2, IL6, IL11, IL6R, LIF	ABL2, IL11, IL6R	ABL2, IL11, IL6R, LIF				5.68182	3.40909	4.54545				100	60	80
668	Molecular functions:metabolism	Small Molecule Biochemistry	synthesis	synthesis of eicosanoid	3.23284				2.85387	3.17005	3.23284				CSF2, EDN2, IL1A, IL1B, S1PR1	CSF2, EDN1, IL1A, IL1B, S1PR1	CSF2, EDN1, EDN2, IL1A, IL1B, S1PR1				5.68182	5.68182	6.81818				20.8333	20.8333	25
669	Molecular functions:metabolism	Small Molecule Biochemistry	synthesis	synthesis of prostaglandin	3.13608	2.1986			2.59007	2.84771	3.13608	EDN1, IL1A, IL1B			EDN2, IL1A, IL1B, S1PR1	EDN1, IL1A, IL1B, S1PR1	EDN1, EDN2, IL1A, IL1B, S1PR1	3.40909			4.54545	4.54545	5.68182	12.5			16.6667	16.6667	20.8333
670	Molecular functions:metabolism	Small Molecule Biochemistry	aggregation	aggregation of hyaluronic acid	3.098				3.098		2.89279				HAS2, HAS3		HAS2, HAS3				2.27273		2.27273				100		100
671	Molecular functions:metabolism	Small Molecule Biochemistry	retention	retention of hyaluronic acid	3.098				3.098		2.89279				HAS2, HAS3		HAS2, HAS3				2.27273		2.27273				100		100
672	Molecular functions:metabolism	Small Molecule Biochemistry	quantity	quantity of sphingolipid	3.03716	1.69037			2.72354	3.03716	2.2815	CASP8, IL1B, ST6GALNAC5			A4GALT, CSF2, IL1B, ST6GALNAC5, UGCG	A4GALT, CASP8, CSF2, IL1B, ST6GALNAC5	A4GALT, CSF2, IL1B, ST6GALNAC5, UGCG	3.40909			5.68182	5.68182	5.68182	10.7143			17.8571	17.8571	17.8571
673	Molecular functions:metabolism	Small Molecule Biochemistry	formation	formation of nitric oxide	3.00436	3.00436			2.62893	2.76955	2.42597	IL1A, IL1B			IL1A, IL1B	IL1A, IL1B	IL1A, IL1B	2.27273			2.27273	2.27273	2.27273	28.5714			28.5714	28.5714	28.5714
674	Molecular functions:metabolism	Small Molecule Biochemistry	quantity	quantity of corticosterone	3.00436	3.00436			2.62893	2.76955	2.42597	IL1A, IL1B			IL1A, IL1B	IL1A, IL1B	IL1A, IL1B	2.27273			2.27273	2.27273	2.27273	7.14286			7.14286	7.14286	7.14286
675	Molecular functions:metabolism	Small Molecule Biochemistry	synthesis	synthesis of fatty acid	2.99568	2.04144		1.63451	2.80134		2.99568	EDN1, FASN, IL1A, IL1B		CSF2, EDN1, FASN, IL1B	CSF2, EDN2, IL1A, IL1B, LIF, S1PR1		CSF2, EDN1, EDN2, IL1A, IL1B, LIF, S1PR1	4.54545		4.54545	6.81818		7.95455	16.6667		16.6667	25		29.1667
676	Molecular functions:metabolism	Small Molecule Biochemistry	production	production of glycosaminoglycan	2.77989				2.77989		2.48545				HAS2, HAS3, XYLT2		HAS2, HAS3, XYLT2				3.40909		3.40909				11.5385		11.5385
677	Molecular functions:metabolism	Small Molecule Biochemistry	binding	binding of phosphatidylinositol 3,4-diphosphate	2.76955				2.62893	2.76955	2.42597				HIP1R, NF2	HIP1R, NF2	HIP1R, NF2				2.27273	2.27273	2.27273				40	40	40
678	Molecular functions:metabolism	Small Molecule Biochemistry	quantity	quantity of globotriaosylceramide	2.76955				2.62893	2.76955	2.42597				A4GALT, ST6GALNAC5	A4GALT, ST6GALNAC5	A4GALT, ST6GALNAC5				2.27273	2.27273	2.27273				7.14286	7.14286	7.14286
679	Molecular functions:metabolism	Small Molecule Biochemistry	modification	modification of prostaglandin E2	2.76195			2.76195						IL1B, SLCO2A1						2.27273						66.6667
680	Molecular functions:metabolism	Small Molecule Biochemistry	release	release of proteoglycan	2.70774	2.70774			2.3363	2.47496	2.13549	IL1A, IL1B			IL1A, IL1B	IL1A, IL1B	IL1A, IL1B	2.27273			2.27273	2.27273	2.27273	66.6667			66.6667	66.6667	66.6667
681	Molecular functions:metabolism	Small Molecule Biochemistry	production	production of cyclic AMP	2.67162				2.67162		2.11182				ADRB2, CALCR, CXCR4, GPR39, IL1B, INHBA, PTHLH		ADRB2, CALCR, CXCR4, GPR39, IL1B, INHBA, PTHLH				7.95455		7.95455				26.9231		26.9231
682	Molecular functions:metabolism	Small Molecule Biochemistry	quantity	quantity of inositol phosphate	2.64975					1.83565	2.64975					ADRA1B, PTHLH	ADRA1B, GRPR, PTHLH					2.27273	3.40909					7.14286	10.7143
683	Molecular functions:metabolism	Small Molecule Biochemistry	quantity	quantity of eicosanoid	2.62342				2.36957	2.62342	2.00966				CSF2, IL8, IL1A, IL1B	CSF2, IL8, IL1A, IL1B	CSF2, IL8, IL1A, IL1B				4.54545	4.54545	4.54545				14.2857	14.2857	14.2857
684	Molecular functions:metabolism	Small Molecule Biochemistry	synthesis	synthesis of lipid	2.56703				2.48545	2.56703					AGPAT9, CSF2, CYP24A1, EDN2, HSD11B2, IL6, IL1A, IL1B, LIF, PTX3, S1PR1, UGCG	B3GNT5, CSF2, CYP24A1, EDN1, HSD11B2, IL1A, IL1B, PTX3, S1PR1, SERPINA1, TFCP2L1					13.6364	12.5					50	45.8333
685	Molecular functions:metabolism	Small Molecule Biochemistry	synthesis	synthesis of nitric oxide	2.54516	2.54516				2.21467		EDN1, IL1A, IL1B				EDN1, IL1A, IL1B		3.40909				3.40909		12.5				12.5
686	Molecular functions:metabolism	Small Molecule Biochemistry	production	production of prostaglandin	2.51999				2.51999	2.13136					CXCL1, HRH1, IL6, IL8, IL1A, IL1B	CXCL1, HRH1, IL8, IL1A, IL1B					6.81818	5.68182					23.0769	19.2308
687	Molecular functions:metabolism	Small Molecule Biochemistry	quantity	quantity of hydrocortisone	2.49214	2.49214			2.12263	2.26043		IL1A, IL1B			IL1A, IL1B	IL1A, IL1B		2.27273			2.27273	2.27273		7.14286			7.14286	7.14286
688	Molecular functions:metabolism	Small Molecule Biochemistry	quantity	quantity of nitrite	2.49214	2.49214			2.12263	2.26043		IL1A, IL1B			IL1A, IL1B	IL1A, IL1B		2.27273			2.27273	2.27273		7.14286			7.14286	7.14286
689	Molecular functions:metabolism	Small Molecule Biochemistry	binding	binding of phosphatidylinositol-3,4,5-triphosphate	2.47496				2.3363	2.47496	2.13549				HIP1R, NF2	HIP1R, NF2	HIP1R, NF2				2.27273	2.27273	2.27273				40	40	40
690	Molecular functions:metabolism	Small Molecule Biochemistry	quantity	quantity of 12-hydroxyeicosatetraenoic acid	2.47496				2.3363	2.47496	2.13549				IL8, IL1B	IL8, IL1B	IL8, IL1B				2.27273	2.27273	2.27273				7.14286	7.14286	7.14286
691	Molecular functions:metabolism	Small Molecule Biochemistry	secretion	secretion of sex steroid hormone	2.42597						2.42597						INHBA, INHBB						2.27273						25
692	Molecular functions:metabolism	Small Molecule Biochemistry	hydroxylation	hydroxylation of melatonin	2.3363				2.3363		2.13549				CYP1A1, CYP1B1		CYP1A1, CYP1B1				2.27273		2.27273				100		100
693	Molecular functions:metabolism	Small Molecule Biochemistry	quantity	quantity of cyclic GMP	2.32148	2.32148		2.08407				IL1B, NPPB		IL1B, NPPB				2.27273		2.27273				7.14286		7.14286
694	Molecular functions:metabolism	Small Molecule Biochemistry	synthesis	synthesis of prostaglandin E2	2.29671	1.52288			2.10073	2.29671		IL1A, IL1B			IL1A, IL1B, S1PR1	IL1A, IL1B, S1PR1		2.27273			3.40909	3.40909		8.33333			12.5	12.5
695	Molecular functions:metabolism	Small Molecule Biochemistry	quantity	quantity of glycosphingolipid	2.26122				2.01547	2.26122					A4GALT, CSF2, ST6GALNAC5, UGCG	A4GALT, CASP8, CSF2, ST6GALNAC5					4.54545	4.54545					14.2857	14.2857
696	Molecular functions:metabolism	Small Molecule Biochemistry	formation	formation of ceramide	2.26043					2.26043						BCL2L1, CASP8						2.27273						28.5714
697	Molecular functions:metabolism	Small Molecule Biochemistry	production	production of prostaglandin E2	2.15428				2.15428	1.71444					CXCL1, IL6, IL8, IL1A, IL1B	CXCL1, IL8, IL1A, IL1B					5.68182	4.54545					19.2308	15.3846
698	Molecular functions:metabolism	Small Molecule Biochemistry	formation	formation of eicosanoid	2.12726			2.12726						CCR3, IL16, IL1B						3.40909						42.8571
699	Molecular functions:metabolism	Small Molecule Biochemistry	formation	formation of anion	2.12263				2.12263						IL6, IL1B						2.27273						28.5714
700	Molecular functions:metabolism	Small Molecule Biochemistry	metabolism	metabolism of arachidonic acid	2.12263				2.12263						CYP1A1, CYP1B1						2.27273						18.1818
701	Molecular functions:metabolism	Small Molecule Biochemistry	quantity	quantity of histamine	2.12263				2.12263						IL6, IL6R						2.27273						7.14286
702	Molecular functions:metabolism	Small Molecule Biochemistry	biosynthesis	biosynthesis of eicosanoid	2.10292						2.10292						CSF2, EDN1, EDN2						3.40909						33.3333
703	Molecular functions:metabolism	Small Molecule Biochemistry	metabolism	metabolism of retinol	2.10292						2.10292						CYP1A1, CYP1B1, DHRS3						3.40909						27.2727
704	Molecular functions:metabolism	Small Molecule Biochemistry	modification	modification of hydrocortisone	2.09151				1.95468	2.09151					HSD11B2, IL1B	HSD11B2, IL1B					2.27273	2.27273					66.6667	66.6667
705	Molecular functions:metabolism	Small Molecule Biochemistry	formation	formation of leukotriene C4	2.08407			2.08407						CCR3, IL16						2.27273						28.5714
706	Molecular functions:metabolism	Small Molecule Biochemistry	synthesis	synthesis of glycosaminoglycan	2.00966						2.00966						EXT1, IL1A, TGFB2, XYLT2						4.54545						16.6667
707	Molecular functions:metabolism	Small Molecule Biochemistry	metabolism	metabolism of D-glucose	2					2						HBEGF, IRS2, PDK4						3.40909						27.2727
708	Molecular functions:metabolism	Small Molecule Biochemistry	binding	binding of lipid	1.97881					1.97881						FKBP5, HIP1R, NF2, TLR4						4.54545						80
709	Molecular functions:metabolism	Small Molecule Biochemistry	lipolysis	lipolysis of lipid	1.95861	1.95861		1.72354				ADRB2, IL1B		ADRB2, IL1B				2.27273		2.27273				100		100
710	Molecular functions:metabolism	Small Molecule Biochemistry	uptake	uptake of thymidine	1.95861	1.95861				1.73283		IL1B, VLDLR				IL1B, VLDLR		2.27273				2.27273		100				100
711	Molecular functions:metabolism	Small Molecule Biochemistry	production	production of beta-estradiol	1.95468				1.95468						CYP1A1, CYP1B1						2.27273						7.69231
712	Molecular functions:metabolism	Small Molecule Biochemistry	production	production of hyaluronic acid	1.95468				1.95468						HAS2, HAS3						2.27273						7.69231
713	Molecular functions:metabolism	Small Molecule Biochemistry	release	release of L-amino acid	1.95468				1.95468						CXCR4, IL1B						2.27273						66.6667
714	Molecular functions:metabolism	Small Molecule Biochemistry	hydrolysis	hydrolysis of lipid	1.85078	1.85078						ADRB2, CASP8, IL1B, NTN1, VIPR1						5.68182						100
715	Molecular functions:metabolism	Small Molecule Biochemistry	metabolism	metabolism of purine base	1.83863		1.83863						PRPS1						1.13636						9.09091
716	Molecular functions:metabolism	Small Molecule Biochemistry	generation	generation of cyclic AMP	1.78252	1.78252		1.5544				ADRB2, GNAS		ADRB2, GNAS				2.27273		2.27273				50		50
717	Molecular functions:metabolism	Small Molecule Biochemistry	quantity	quantity of phosphatidylinositol diphosphate	1.78252	1.78252		1.5544				ARF1, FIG4		ARF1, FIG4				2.27273		2.27273				7.14286		7.14286
718	Molecular functions:metabolism	Small Molecule Biochemistry	accumulation	accumulation of cyclic GMP	1.73755	1.73755		1.61618				THBS1		THBS1				1.13636		1.13636				25		25
719	Molecular functions:metabolism	Small Molecule Biochemistry	accumulation	accumulation of nitrite	1.73755	1.73755		1.61618		1.61979		IL1B		IL1B		IL1B		1.13636		1.13636		1.13636		25		25		25
720	Molecular functions:metabolism	Small Molecule Biochemistry	accumulation	accumulation of sulfoglucuronosyl paragloboside	1.73755	1.73755		1.61618		1.61979		IL1B		IL1B		IL1B		1.13636		1.13636		1.13636		25		25		25
721	Molecular functions:metabolism	Small Molecule Biochemistry	binding	binding of heparan sulfate proteoglycan	1.73755	1.73755		1.61618				THBS1		THBS1				1.13636		1.13636				20		20
722	Molecular functions:metabolism	Small Molecule Biochemistry	conversion	conversion of prostaglandin E2	1.73755	1.73755		1.61618				IL1B		IL1B				1.13636		1.13636				33.3333		33.3333
723	Molecular functions:metabolism	Small Molecule Biochemistry	demethylation	demethylation of amino acids	1.73755	1.73755						PPME1						1.13636						100
724	Molecular functions:metabolism	Small Molecule Biochemistry	dephosphorylation	dephosphorylation of phosphatidylinositol 4,5-diphosphate	1.73755	1.73755		1.61618				FIG4		FIG4				1.13636		1.13636				100		100
725	Molecular functions:metabolism	Small Molecule Biochemistry	peroxidation	peroxidation of phosphatidylcholine	1.73755	1.73755		1.61618				CAT		CAT				1.13636		1.13636				100		100
726	Molecular functions:metabolism	Small Molecule Biochemistry	peroxidation	peroxidation of phosphatidylethanolamine	1.73755	1.73755		1.61618				CAT		CAT				1.13636		1.13636				100		100
727	Molecular functions:metabolism	Small Molecule Biochemistry	peroxidation	peroxidation of phosphatidylserine	1.73755	1.73755		1.61618				CAT		CAT				1.13636		1.13636				100		100
728	Molecular functions:metabolism	Small Molecule Biochemistry	production	production of lipid peroxide	1.73755	1.73755		1.61618				IL1B		IL1B				1.13636		1.13636				3.84615		3.84615
729	Molecular functions:metabolism	Small Molecule Biochemistry	quantity	quantity of ceramide-1-phosphate	1.73755	1.73755		1.61618				IL1B		IL1B				1.13636		1.13636				3.57143		3.57143
730	Molecular functions:metabolism	Small Molecule Biochemistry	quantity	quantity of globotetraosylceramide	1.73755	1.73755		1.61618				ST6GALNAC5		ST6GALNAC5				1.13636		1.13636				3.57143		3.57143
731	Molecular functions:metabolism	Small Molecule Biochemistry	quantity	quantity of phosphatidylinositol 3,5-diphosphate	1.73755	1.73755		1.61618				FIG4		FIG4				1.13636		1.13636				3.57143		3.57143
732	Molecular functions:metabolism	Small Molecule Biochemistry	synthesis	synthesis of acetyl-coenzyme A	1.73755	1.73755		1.61618				FASN		FASN				1.13636		1.13636				4.16667		4.16667
733	Molecular functions:metabolism	Small Molecule Biochemistry	synthesis	synthesis of malonyl-coenzyme A	1.73755	1.73755		1.61618				FASN		FASN				1.13636		1.13636				4.16667		4.16667
734	Molecular functions:metabolism	Small Molecule Biochemistry	synthesis	synthesis of myristic acid	1.73755	1.73755		1.61618				FASN		FASN				1.13636		1.13636				4.16667		4.16667
735	Molecular functions:metabolism	Small Molecule Biochemistry	synthesis	synthesis of NADPH	1.73755	1.73755		1.61618				FASN		FASN				1.13636		1.13636				4.16667		4.16667
736	Molecular functions:metabolism	Small Molecule Biochemistry	synthesis	synthesis of palmitic acid	1.73755	1.73755		1.61618				FASN		FASN				1.13636		1.13636				4.16667		4.16667
737	Molecular functions:metabolism	Small Molecule Biochemistry	synthesis	synthesis of stearic acid	1.73755	1.73755		1.61618				FASN		FASN				1.13636		1.13636				4.16667		4.16667
738	Molecular functions:metabolism	Small Molecule Biochemistry	volume	volume of fat	1.73755	1.73755		1.61618				ADRB2		ADRB2				1.13636		1.13636				100		100
739	Molecular functions:metabolism	Small Molecule Biochemistry	secretion	secretion of neurotransmitter	1.73283					1.73283						KCNMB4, SNCAIP						2.27273						25
740	Molecular functions:metabolism	Small Molecule Biochemistry	metabolic process	metabolic process of D-glucose	1.67985					1.67985						HBEGF, IRS1, IRS2, PDK4						4.54545						44.4444
741	Molecular functions:metabolism	Small Molecule Biochemistry	biosynthesis	biosynthesis of purine base	1.66555		1.66555						PAICS						1.13636						11.1111
742	Molecular functions:metabolism	Small Molecule Biochemistry	biosynthesis	biosynthesis of purine nucleotide	1.66555		1.66555						PRPS1						1.13636						11.1111
743	Molecular functions:metabolism	Small Molecule Biochemistry	metabolism	metabolism of fructose-6-phosphate	1.66555		1.66555						GFPT1						1.13636						9.09091
744	Molecular functions:metabolism	Small Molecule Biochemistry	biosynthesis	biosynthesis of nitric oxide	1.64207	1.64207						EDN1, IL1B						2.27273						22.2222
745	Molecular functions:metabolism	Small Molecule Biochemistry	generation	generation of hydrogen peroxide	1.64207	1.64207						CAT, EDN1						2.27273						50
746	Molecular functions:metabolism	Small Molecule Biochemistry	production	production of cyclic GMP	1.64207	1.64207						IL1B, NPPB						2.27273						7.69231
747	Molecular functions:metabolism	Small Molecule Biochemistry	quantity	quantity of phosphatidylinositol 4,5-diphosphate	1.64207					1.64207						PIP5K1B, PIP5K1C						2.27273						7.14286
748	Molecular functions:metabolism	Small Molecule Biochemistry	accumulation	accumulation of all-trans-retinyl esters	1.61618			1.61618						DHRS3						1.13636						25
749	Molecular functions:metabolism	Small Molecule Biochemistry	production	production of 5-hydroxyeicosatetraenoic acid	1.61618			1.61618						CSF2						1.13636						3.84615
750	Molecular functions:metabolism	Small Molecule Biochemistry	translocation	translocation of phosphatidylinositol	1.61618			1.61618						PITPNC1						1.13636						100
751	Molecular functions:metabolism	Small Molecule Biochemistry	quantity	quantity of prostaglandin E2	1.58004	1.58004						IL1A, IL1B						2.27273						7.14286
752	Molecular functions:metabolism	Small Molecule Biochemistry	metabolic process	metabolic process of fatty acid	1.56384			1.56384						ADRB2, CSF2, EDN1, PECI, SC4MOL						5.68182						55.5556
753	Molecular functions:metabolism	Small Molecule Biochemistry	hydrolysis	hydrolysis of phosphoinositide	1.52288	1.52288						NTN1, VIPR1						2.27273						40
754	Molecular functions:metabolism	Small Molecule Biochemistry	quantity	quantity of phosphatidylinositol phosphate	1.30364		1.30364						ARF1						1.13636						3.57143
755	Molecular functions:metabolism	Lipid Metabolism	production	production of lipid	3.97062				3.97062	2.7167	2.52871				A4GALT, CSF2, CXCL1, CYP1A1, CYP1B1, HRH1, IL6, IL8, IL1A, IL1B, TLR2, UGCG	A4GALT, CSF2, CXCL1, CYP1B1, HRH1, IL8, IL1A, IL1B, TLR2	A4GALT, CSF2, CXCL1, CYP1A1, CYP1B1, HRH1, IL8, IL1A, IL1B, TLR2, UGCG				23.0769	17.3077	21.1538				100	75	91.6667
756	Molecular functions:metabolism	Lipid Metabolism	quantity	quantity of lipid	3.62342				2.49214	3.62342	2.15739				A4GALT, CSF2, IL8, IL1A, IL1B, INHBA, PIP5K1A, PIP5K1B, PTHLH, ST6GALNAC5, UGCG	A4GALT, AHR, CASP8, CSF2, IL8, IL1A, IL1B, INHBA, PIP5K1B, PIP5K1C, PTHLH, ST6GALNAC5	A4GALT, AHR, CSF2, IL8, IL1A, IL1B, INHBA, PIP5K1B, PIP5K1C, PTHLH, ST6GALNAC5, UGCG				21.1538	23.0769	23.0769				68.75	75	75
757	Molecular functions:metabolism	Lipid Metabolism	production	production of eicosanoid	3.51999				3.51999	3.20621	2.22548				CSF2, CXCL1, HRH1, IL6, IL8, IL1A, IL1B, TLR2	CSF2, CXCL1, HRH1, IL8, IL1A, IL1B, TLR2	CSF2, CXCL1, HRH1, IL8, IL1A, IL1B, TLR2				15.3846	13.4615	13.4615				66.6667	58.3333	58.3333
758	Molecular functions:metabolism	Lipid Metabolism	synthesis	synthesis of eicosanoid	3.23284				2.85387	3.17005	3.23284				CSF2, EDN2, IL1A, IL1B, S1PR1	CSF2, EDN1, IL1A, IL1B, S1PR1	CSF2, EDN1, EDN2, IL1A, IL1B, S1PR1				9.61538	9.61538	11.5385				29.4118	29.4118	35.2941
759	Molecular functions:metabolism	Lipid Metabolism	synthesis	synthesis of prostaglandin	3.13608	2.1986			2.59007	2.84771	3.13608	EDN1, IL1A, IL1B			EDN2, IL1A, IL1B, S1PR1	EDN1, IL1A, IL1B, S1PR1	EDN1, EDN2, IL1A, IL1B, S1PR1	5.76923			7.69231	7.69231	9.61538	17.6471			23.5294	23.5294	29.4118
760	Molecular functions:metabolism	Lipid Metabolism	quantity	quantity of sphingolipid	3.03716	1.69037			2.72354	3.03716	2.2815	CASP8, IL1B, ST6GALNAC5			A4GALT, CSF2, IL1B, ST6GALNAC5, UGCG	A4GALT, CASP8, CSF2, IL1B, ST6GALNAC5	A4GALT, CSF2, IL1B, ST6GALNAC5, UGCG	5.76923			9.61538	9.61538	9.61538	18.75			31.25	31.25	31.25
761	Molecular functions:metabolism	Lipid Metabolism	quantity	quantity of corticosterone	3.00436	3.00436			2.62893	2.76955	2.42597	IL1A, IL1B			IL1A, IL1B	IL1A, IL1B	IL1A, IL1B	3.84615			3.84615	3.84615	3.84615	12.5			12.5	12.5	12.5
762	Molecular functions:metabolism	Lipid Metabolism	synthesis	synthesis of fatty acid	2.99568	2.04144		1.63451	2.80134		2.99568	EDN1, FASN, IL1A, IL1B		CSF2, EDN1, FASN, IL1B	CSF2, EDN2, IL1A, IL1B, LIF, S1PR1		CSF2, EDN1, EDN2, IL1A, IL1B, LIF, S1PR1	7.69231		7.69231	11.5385		13.4615	23.5294		23.5294	35.2941		41.1765
763	Molecular functions:metabolism	Lipid Metabolism	metabolism	metabolism of eicosanoid	2.77211				2.30364	1.66959	2.77211				CSF2, CYP1A1, CYP1B1, EDN2	CSF2, CYP1B1, EDN1	CSF2, CYP1A1, CYP1B1, EDN1, EDN2				7.69231	5.76923	9.61538				66.6667	50	83.3333
764	Molecular functions:metabolism	Lipid Metabolism	binding	binding of phosphatidylinositol 3,4-diphosphate	2.76955				2.62893	2.76955	2.42597				HIP1R, NF2	HIP1R, NF2	HIP1R, NF2				3.84615	3.84615	3.84615				50	50	50
765	Molecular functions:metabolism	Lipid Metabolism	quantity	quantity of globotriaosylceramide	2.76955				2.62893	2.76955	2.42597				A4GALT, ST6GALNAC5	A4GALT, ST6GALNAC5	A4GALT, ST6GALNAC5				3.84615	3.84615	3.84615				12.5	12.5	12.5
766	Molecular functions:metabolism	Lipid Metabolism	modification	modification of prostaglandin E2	2.76195			2.76195						IL1B, SLCO2A1						3.84615						66.6667
767	Molecular functions:metabolism	Lipid Metabolism	quantity	quantity of eicosanoid	2.62342				2.36957	2.62342	2.00966				CSF2, IL8, IL1A, IL1B	CSF2, IL8, IL1A, IL1B	CSF2, IL8, IL1A, IL1B				7.69231	7.69231	7.69231				25	25	25
768	Molecular functions:metabolism	Lipid Metabolism	synthesis	synthesis of lipid	2.56703				2.48545	2.56703					AGPAT9, CSF2, CYP24A1, EDN2, HSD11B2, IL6, IL1A, IL1B, LIF, PTX3, S1PR1, UGCG	B3GNT5, CSF2, CYP24A1, EDN1, HSD11B2, IL1A, IL1B, PTX3, S1PR1, SERPINA1, TFCP2L1					23.0769	21.1538					70.5882	64.7059
769	Molecular functions:metabolism	Lipid Metabolism	production	production of prostaglandin	2.51999				2.51999	2.13136					CXCL1, HRH1, IL6, IL8, IL1A, IL1B	CXCL1, HRH1, IL8, IL1A, IL1B					11.5385	9.61538					50	41.6667
770	Molecular functions:metabolism	Lipid Metabolism	quantity	quantity of hydrocortisone	2.49214	2.49214			2.12263	2.26043		IL1A, IL1B			IL1A, IL1B	IL1A, IL1B		3.84615			3.84615	3.84615		12.5			12.5	12.5
771	Molecular functions:metabolism	Lipid Metabolism	binding	binding of phosphatidylinositol-3,4,5-triphosphate	2.47496				2.3363	2.47496	2.13549				HIP1R, NF2	HIP1R, NF2	HIP1R, NF2				3.84615	3.84615	3.84615				50	50	50
772	Molecular functions:metabolism	Lipid Metabolism	quantity	quantity of 12-hydroxyeicosatetraenoic acid	2.47496				2.3363	2.47496	2.13549				IL8, IL1B	IL8, IL1B	IL8, IL1B				3.84615	3.84615	3.84615				12.5	12.5	12.5
773	Molecular functions:metabolism	Lipid Metabolism	secretion	secretion of sex steroid hormone	2.42597						2.42597						INHBA, INHBB						3.84615						100
774	Molecular functions:metabolism	Lipid Metabolism	synthesis	synthesis of prostaglandin E2	2.29671	1.52288			2.10073	2.29671		IL1A, IL1B			IL1A, IL1B, S1PR1	IL1A, IL1B, S1PR1		3.84615			5.76923	5.76923		11.7647			17.6471	17.6471
775	Molecular functions:metabolism	Lipid Metabolism	lipolysis	lipolysis	2.284				2.284						ADRB2, IL1B, LIF						5.76923						100
776	Molecular functions:metabolism	Lipid Metabolism	quantity	quantity of glycosphingolipid	2.26122				2.01547	2.26122					A4GALT, CSF2, ST6GALNAC5, UGCG	A4GALT, CASP8, CSF2, ST6GALNAC5					7.69231	7.69231					25	25
777	Molecular functions:metabolism	Lipid Metabolism	formation	formation of ceramide	2.26043					2.26043						BCL2L1, CASP8						3.84615						40
778	Molecular functions:metabolism	Lipid Metabolism	production	production of epoprostenol	2.26043				2.12263	2.26043					HRH1, IL1B	HRH1, IL1B					3.84615	3.84615					16.6667	16.6667
779	Molecular functions:metabolism	Lipid Metabolism	production	production of prostaglandin E2	2.15428				2.15428	1.71444					CXCL1, IL6, IL8, IL1A, IL1B	CXCL1, IL8, IL1A, IL1B					9.61538	7.69231					41.6667	33.3333
780	Molecular functions:metabolism	Lipid Metabolism	formation	formation of eicosanoid	2.12726			2.12726						CCR3, IL16, IL1B						5.76923						60
781	Molecular functions:metabolism	Lipid Metabolism	metabolism	metabolism of arachidonic acid	2.12263				2.12263						CYP1A1, CYP1B1						3.84615						33.3333
782	Molecular functions:metabolism	Lipid Metabolism	biosynthesis	biosynthesis of eicosanoid	2.10292						2.10292						CSF2, EDN1, EDN2						5.76923						100
783	Molecular functions:metabolism	Lipid Metabolism	metabolism	metabolism of retinol	2.10292						2.10292						CYP1A1, CYP1B1, DHRS3						5.76923						50
784	Molecular functions:metabolism	Lipid Metabolism	modification	modification of hydrocortisone	2.09151				1.95468	2.09151					HSD11B2, IL1B	HSD11B2, IL1B					3.84615	3.84615					66.6667	66.6667
785	Molecular functions:metabolism	Lipid Metabolism	formation	formation of leukotriene C4	2.08407			2.08407						CCR3, IL16						3.84615						40
786	Molecular functions:metabolism	Lipid Metabolism	binding	binding of lipid	1.97881					1.97881						FKBP5, HIP1R, NF2, TLR4						7.69231						100
787	Molecular functions:metabolism	Lipid Metabolism	lipolysis	lipolysis of lipid	1.95861	1.95861		1.72354				ADRB2, IL1B		ADRB2, IL1B				3.84615		3.84615				66.6667		66.6667
788	Molecular functions:metabolism	Lipid Metabolism	production	production of beta-estradiol	1.95468				1.95468						CYP1A1, CYP1B1						3.84615						16.6667
789	Molecular functions:metabolism	Lipid Metabolism	hydrolysis	hydrolysis of lipid	1.85078	1.85078						ADRB2, CASP8, IL1B, NTN1, VIPR1						9.61538						100
790	Molecular functions:metabolism	Lipid Metabolism	quantity	quantity of phosphatidylinositol diphosphate	1.78252	1.78252		1.5544				ARF1, FIG4		ARF1, FIG4				3.84615		3.84615				12.5		12.5
791	Molecular functions:metabolism	Lipid Metabolism	accumulation	accumulation of sulfoglucuronosyl paragloboside	1.73755	1.73755		1.61618		1.61979		IL1B		IL1B		IL1B		1.92308		1.92308		1.92308		50		50		50
792	Molecular functions:metabolism	Lipid Metabolism	conversion	conversion of prostaglandin E2	1.73755	1.73755		1.61618				IL1B		IL1B				1.92308		1.92308				33.3333		33.3333
793	Molecular functions:metabolism	Lipid Metabolism	dephosphorylation	dephosphorylation of phosphatidylinositol 4,5-diphosphate	1.73755	1.73755		1.61618				FIG4		FIG4				1.92308		1.92308				100		100
794	Molecular functions:metabolism	Lipid Metabolism	peroxidation	peroxidation of phosphatidylcholine	1.73755	1.73755		1.61618				CAT		CAT				1.92308		1.92308				100		100
795	Molecular functions:metabolism	Lipid Metabolism	peroxidation	peroxidation of phosphatidylethanolamine	1.73755	1.73755		1.61618				CAT		CAT				1.92308		1.92308				100		100
796	Molecular functions:metabolism	Lipid Metabolism	peroxidation	peroxidation of phosphatidylserine	1.73755	1.73755		1.61618				CAT		CAT				1.92308		1.92308				100		100
797	Molecular functions:metabolism	Lipid Metabolism	production	production of lipid peroxide	1.73755	1.73755		1.61618				IL1B		IL1B				1.92308		1.92308				8.33333		8.33333
798	Molecular functions:metabolism	Lipid Metabolism	quantity	quantity of ceramide-1-phosphate	1.73755	1.73755		1.61618				IL1B		IL1B				1.92308		1.92308				6.25		6.25
799	Molecular functions:metabolism	Lipid Metabolism	quantity	quantity of globotetraosylceramide	1.73755	1.73755		1.61618				ST6GALNAC5		ST6GALNAC5				1.92308		1.92308				6.25		6.25
800	Molecular functions:metabolism	Lipid Metabolism	quantity	quantity of phosphatidylinositol 3,5-diphosphate	1.73755	1.73755		1.61618				FIG4		FIG4				1.92308		1.92308				6.25		6.25
801	Molecular functions:metabolism	Lipid Metabolism	synthesis	synthesis of acetyl-coenzyme A	1.73755	1.73755		1.61618				FASN		FASN				1.92308		1.92308				5.88235		5.88235
802	Molecular functions:metabolism	Lipid Metabolism	synthesis	synthesis of malonyl-coenzyme A	1.73755	1.73755		1.61618				FASN		FASN				1.92308		1.92308				5.88235		5.88235
803	Molecular functions:metabolism	Lipid Metabolism	synthesis	synthesis of myristic acid	1.73755	1.73755		1.61618				FASN		FASN				1.92308		1.92308				5.88235		5.88235
804	Molecular functions:metabolism	Lipid Metabolism	synthesis	synthesis of palmitic acid	1.73755	1.73755		1.61618				FASN		FASN				1.92308		1.92308				5.88235		5.88235
805	Molecular functions:metabolism	Lipid Metabolism	synthesis	synthesis of stearic acid	1.73755	1.73755		1.61618				FASN		FASN				1.92308		1.92308				5.88235		5.88235
806	Molecular functions:metabolism	Lipid Metabolism	volume	volume of fat	1.73755	1.73755		1.61618				ADRB2		ADRB2				1.92308		1.92308				100		100
807	Molecular functions:metabolism	Lipid Metabolism	degradation	degradation of ganglioside GM1	1.66555		1.66555						GM2A						1.92308						100
808	Molecular functions:metabolism	Lipid Metabolism	quantity	quantity of phosphatidylinositol 4,5-diphosphate	1.64207					1.64207						PIP5K1B, PIP5K1C						3.84615						12.5
809	Molecular functions:metabolism	Lipid Metabolism	accumulation	accumulation of all-trans-retinyl esters	1.61618			1.61618						DHRS3						1.92308						50
810	Molecular functions:metabolism	Lipid Metabolism	production	production of 5-hydroxyeicosatetraenoic acid	1.61618			1.61618						CSF2						1.92308						8.33333
811	Molecular functions:metabolism	Lipid Metabolism	translocation	translocation of phosphatidylinositol	1.61618			1.61618						PITPNC1						1.92308						100
812	Molecular functions:metabolism	Lipid Metabolism	quantity	quantity of prostaglandin E2	1.58004	1.58004						IL1A, IL1B						3.84615						12.5
813	Molecular functions:metabolism	Lipid Metabolism	metabolic process	metabolic process of fatty acid	1.56384			1.56384						ADRB2, CSF2, EDN1, PECI, SC4MOL						9.61538						100
814	Molecular functions:metabolism	Lipid Metabolism	hydrolysis	hydrolysis of phosphoinositide	1.52288	1.52288						NTN1, VIPR1						3.84615						40
815	Molecular functions:metabolism	Lipid Metabolism	quantity	quantity of phosphatidylinositol phosphate	1.30364		1.30364						ARF1						1.92308						6.25
816	Molecular functions:metabolism	Amino Acid Metabolism	phosphorylation	phosphorylation of L-tyrosine	3.41005				3.41005	1.767	2.07676				ABL2, IL6, IL11, IL6R, LIF	ABL2, IL11, IL6R	ABL2, IL11, IL6R, LIF				62.5	37.5	50				100	60	80
817	Molecular functions:metabolism	Amino Acid Metabolism	release	release of L-amino acid	1.95468				1.95468						CXCR4, IL1B						25						100
818	Molecular functions:metabolism	Amino Acid Metabolism	demethylation	demethylation of amino acids	1.73755	1.73755						PPME1						12.5						100
819	Molecular functions:metabolism	Vitamin and Mineral Metabolism	flux	flux of Ca2+	3.05552				2.85387	1.67985	3.05552				A4GALT, CXCL1, CXCR4, F3, IL8, TLR2	A4GALT, CXCL1, IL8, TLR2	A4GALT, CXCL1, CXCR4, DEFB103B, F3, IL8, TLR2				23.0769	15.3846	26.9231				66.6667	44.4444	77.7778
820	Molecular functions:metabolism	Vitamin and Mineral Metabolism	quantity	quantity of calcium	2.61083				2.61083	2.27084					A4GALT, BCL2L1, CALCR, CSF2, CXCR4, F2RL1, IL6, IL8, IL1B, OXTR, PTHLH, PTPRJ, TNFRSF11B	A4GALT, BCL2L1, CALCR, CSF2, EDN1, IL8, IL1B, OXTR, PTHLH, PTPRJ, TNFRSF11B					50	42.3077					76.4706	64.7059
821	Molecular functions:metabolism	Vitamin and Mineral Metabolism	metabolism	metabolism of retinol	2.10292						2.10292						CYP1A1, CYP1B1, DHRS3						11.5385						100
822	Molecular functions:metabolism	Vitamin and Mineral Metabolism	resorption	resorption of Ca2+	1.73755	1.73755		1.61618				IL1B		IL1B				3.84615		3.84615				100		100
823	Molecular functions:metabolism	Vitamin and Mineral Metabolism	resorption	resorption of calcium	1.73755	1.73755		1.61618				IL1B		IL1B				3.84615		3.84615				100		100
824	Molecular functions:metabolism	Vitamin and Mineral Metabolism	transduction	transduction of Ca2+	1.73755	1.73755		1.61618				HBEGF		HBEGF				3.84615		3.84615				100		100
825	Physiological development and functions	Connective Tissue Development and Function	formation	formation of osteoclasts	6.28819	2.32514			6.28819	3.02091	4.42713	IL11, IL1A, IL7R			CSF2, IL6, IL11, IL1A, IL7R, LIF, PTHLH	CSF2, IL11, IL1A, PTHLH	CSF2, IL11, IL1A, IL7R, LIF, PTHLH	6.81818			15.9091	9.09091	13.6364	42.8571			100	57.1429	85.7143
826	Physiological development and functions	Connective Tissue Development and Function	growth	growth of fibroblast cell lines	4.83565				4.83565	3.18177	3.90309				CDKN1A, EREG, FGF18, HBEGF, IGFBP3, IL1B, IRS1, NF2, PPP1R15A, PRLR, STEAP2	CDKN1A, FGF18, HBEGF, IL1B, IRS1, NF2, PPP1R15A, STEAP2	CDKN1A, EREG, FGF18, HBEGF, IGFBP3, IL1B, IRS1, NF2, PPP1R15A, PRLR, STEAP2				25	18.1818	25				73.3333	53.3333	73.3333
827	Physiological development and functions	Connective Tissue Development and Function	chemotaxis	chemotaxis of fibroblasts	3.86646	2.49214		3.86646	2.12263		3.36351	IL1B, ITGAV		IL16, IL1B, ITGAV	IL1B, ITGAV		IL16, IL1B, ITGAV	4.54545		6.81818	4.54545		6.81818	66.6667		100	66.6667		100
828	Physiological development and functions	Connective Tissue Development and Function	chemoattraction	chemoattraction of fibroblasts	3.2321			3.2321			2.89279			IL16, IL1B			IL16, IL1B			4.54545			4.54545			100			100
829	Physiological development and functions	Connective Tissue Development and Function	cell cycle progression	cell cycle progression of fibroblast cell lines	3.04624					2.4828	3.04624					ADRA1B, CDKN1A, IRS1	ADRA1B, ATM, CDKN1A, IRS1					6.81818	9.09091					75	100
830	Physiological development and functions	Connective Tissue Development and Function	proliferation	proliferation of endometrial stromal cells	2.26043					2.26043						FOXO1, IL8						4.54545						11.1111
831	Physiological development and functions	Connective Tissue Development and Function	colony formation	colony formation of fibroblast cell lines	2.07676					1.767	2.07676					IRS1, RASD1, SPRY2	EREG, IRS1, RASD1, SPRY2					6.81818	9.09091					75	100
832	Physiological development and functions	Connective Tissue Development and Function	activation	activation of osteoclasts	1.72354			1.72354						CSF2, TGFB2						4.54545						50
833	Physiological development and functions	Connective Tissue Development and Function	development	development of osteocytes	1.70997	1.70997						IL11, TGFB2						4.54545						66.6667
834	Physiological development and functions	Connective Tissue Development and Function	cell cycle progression	re-entry into cell cycle progression of fibroblasts	1.66555		1.66555						ATM						2.27273						100
835	Physiological development and functions	Connective Tissue Development and Function	adipogenesis	adipogenesis of cells	1.4698	1.4698						BMPR2, IL11						4.54545						50
836	Physiological development and functions	Skeletal and Muscular System Development and Function	formation	formation of osteoclasts	6.28819	2.32514			6.28819	3.02091	4.42713	IL11, IL1A, IL7R			CSF2, IL6, IL11, IL1A, IL7R, LIF, PTHLH	CSF2, IL11, IL1A, PTHLH	CSF2, IL11, IL1A, IL7R, LIF, PTHLH	7.69231			17.9487	10.2564	15.3846	42.8571			100	57.1429	85.7143
837	Physiological development and functions	Skeletal and Muscular System Development and Function	formation	formation of osteoclasts	6.28819	2.32514			6.28819	3.02091	4.42713	IL11, IL1A, IL7R			CSF2, IL6, IL11, IL1A, IL7R, LIF, PTHLH	CSF2, IL11, IL1A, PTHLH	CSF2, IL11, IL1A, IL7R, LIF, PTHLH	7.69231			17.9487	10.2564	15.3846	42.8571			100	57.1429	85.7143
838	Physiological development and functions	Skeletal and Muscular System Development and Function	proliferation	proliferation of bone cell lines	6.27819				6.27819	2.43063	5.50585				EPOR, IGFBP3, IL6, IL8, IL11, IRS1, LIF, PRKCE	IL8, IL11, IRS1, PRKCE	EPOR, GHR, IGFBP3, IL8, IL11, IRS1, LIF, PRKCE				20.5128	10.2564	20.5128				47.0588	23.5294	47.0588
839	Physiological development and functions	Skeletal and Muscular System Development and Function	proliferation	proliferation of muscle cells	4.76195				4.08092		4.76195				HBEGF, IGFBP3, IL6, IL8, IL1A, IL1B, IL6R, LIF, TLR2		EDN1, HBEGF, IGFBP3, IL8, IL1A, IL1B, IL6R, LIF, PDGFRB, TLR2, TLR4				23.0769		28.2051				52.9412		64.7059
840	Physiological development and functions	Skeletal and Muscular System Development and Function	proliferation	proliferation of smooth muscle cells	4.59007	1.7167			3.78252	4.27491	4.59007	EDN1, HBEGF, IL1A, IL1B			HBEGF, IGFBP3, IL6, IL8, IL1A, IL1B, IL6R, TLR2	EDN1, HBEGF, IL8, IL1A, IL1B, IL6R, TLR2, TLR4	EDN1, HBEGF, IGFBP3, IL8, IL1A, IL1B, IL6R, PDGFRB, TLR2, TLR4	10.2564			20.5128	20.5128	25.641	23.5294			47.0588	47.0588	58.8235
841	Physiological development and functions	Skeletal and Muscular System Development and Function	resorption	resorption of bone	4.28819				3.95468	4.28819	3.47366				IL1A, IL1B, IL6R, PTHLH, TNFRSF11B	IL1A, IL1B, IL6R, PTHLH, TNFRSF11B	IL1A, IL1B, IL6R, PTHLH, TNFRSF11B				12.8205	12.8205	12.8205				100	100	100
842	Physiological development and functions	Skeletal and Muscular System Development and Function	skeletal and muscular process	skeletal and muscular process of cell lines	4.22548				4.22548	2.21467	2.67778				DUSP1, HEY1, IL6, IL1B, TNFRSF11B	DUSP1, IL1B, TNFRSF11B	DUSP1, HEY1, IL1B, TNFRSF11B				12.8205	7.69231	10.2564				83.3333	50	66.6667
843	Physiological development and functions	Skeletal and Muscular System Development and Function	migration	migration of smooth muscle cells	3.91009	3.91009		3.25493	2.90658	1.71444	2.39254	BMPR2, HBEGF, IL1A, IL1B, MMP9, THBS1		CSF2, HBEGF, IL1B, MMP9, PDGFRB, THBS1	BMPR2, CSF2, HBEGF, IL6, IL1A, IL1B	CSF2, HBEGF, IL1A, IL1B	CSF2, HBEGF, IL1A, IL1B, ITGA2, PDGFRB	15.3846		15.3846	15.3846	10.2564	15.3846	60		60	60	40	60
844	Physiological development and functions	Skeletal and Muscular System Development and Function	proliferation	proliferation of vascular smooth muscle cells	3.31695				2.06803	3.24109	3.31695				IL8, IL1A, IL1B, TLR2	IL8, IL1A, IL1B, TLR2, TLR4	IL8, IL1A, IL1B, PDGFRB, TLR2, TLR4				10.2564	12.8205	15.3846				23.5294	29.4118	35.2941
845	Physiological development and functions	Skeletal and Muscular System Development and Function	migration	migration of vascular smooth muscle cells	3.14874	1.93554		1.61439	3.14874	1.62342		BMPR2, IL1A, IL1B		CSF2, IL1B, PDGFRB	BMPR2, CSF2, IL6, IL1A, IL1B	CSF2, IL1A, IL1B		7.69231		7.69231	12.8205	7.69231		30		30	50	30
846	Physiological development and functions	Skeletal and Muscular System Development and Function	myogenesis	myogenesis	2.2815				1.91721		2.2815				ADAM12, DUSP1, HDAC9 (includes EG:9734), HEY1		ADAM12, DUSP1, HDAC9 (includes EG:9734), HEY1, PDGFRB				10.2564		12.8205				80		100
847	Physiological development and functions	Skeletal and Muscular System Development and Function	mitogenesis	mitogenesis of smooth muscle cells	2.18046	2.18046		1.9431		1.95078		EDN1, HBEGF		EDN1, HBEGF		EDN1, HBEGF		5.12821		5.12821		5.12821		100		100		100
848	Physiological development and functions	Skeletal and Muscular System Development and Function	skeletal and muscular process	skeletal and muscular process of eukaryotic cells	2.11238						2.11238						DUSP1, HEY1, IL1B, PDGFRB, TNFRSF11B						12.8205						83.3333
849	Physiological development and functions	Skeletal and Muscular System Development and Function	growth	growth of preosteoblastic cells	1.73755	1.73755		1.61618				AREG		AREG				2.5641		2.5641				50		50
850	Physiological development and functions	Skeletal and Muscular System Development and Function	mitogenesis	mitogenesis of osteoblasts	1.73755	1.73755		1.61618				EDN1		EDN1				2.5641		2.5641				50		50
851	Physiological development and functions	Skeletal and Muscular System Development and Function	growth	growth of osteoclast precursor cells	1.61618			1.61618						CSF2						2.5641						50
852	Physiological development and functions	Inflammatory Response	inflammatory response	inflammatory response	4.87615	4.87615		4.35164	1.91721	2.97469	3.81248	ANXA2, AOX1, APOL3 (includes EG:80833), CXCL1, DEFB103B, EDN1, GNAS, GPR68, IL1A, IL1B, MMP9, NLRP3, PTX3, SAA1, TGFB2, THBS1, VIPR1		ANXA2, AOX1, APOL3 (includes EG:80833), CCR3, CSF2, CXCL1, DEFB103B, EDN1, GNAS, GPR68, IL16, IL1B, MMP9, ORM1, PTX3, SAA1, TGFB2, THBS1, VIPR1	CSF2, CXCL1, CXCR4, EDN2, HDAC9 (includes EG:9734), HRH1, IL6, IL8, IL1A, IL1B, NLRP3, PTX3, S1PR1, SOCS3, TLR2	CSF2, CXCL1, EDN1, F11R, HDAC9 (includes EG:9734), HRH1, IL8, IL1A, IL1B, NLRP3, PTX3, S1PR1, SERPINA1, SOCS3, TLR2, TLR4	CSF2, CXCL1, CXCL2, CXCL3, CXCR4, DEFB103B, EDN1, EDN2, F11R, HDAC9 (includes EG:9734), HRH1, IL8, IL16, IL1A, IL1B, NLRP3, PTX3, S1PR1, SERPINA1, SOCS3, TGFB2, TLR2, TLR4	27.4194		30.6452	24.1935	25.8065	37.0968	48.5714		54.2857	42.8571	45.7143	65.7143
853	Physiological development and functions	Immune Cell Trafficking	migration	migration of bone marrow cells	4.19044	1.6925		4.19044			2.39041	ICAM1, IL1B, MMP9, SAA1		BCAR1, CCR3, ICAM1, IL16, IL1B, MMP9, PDGFRB, SAA1			BCAR1, CXCL3, IL8, IL16, IL1B, PDGFRB, TGM2	8.88889		17.7778			15.5556	11.1111		22.2222			19.4444
854	Physiological development and functions	Immune Cell Trafficking	migration	migration of leukocytes	3.79048	3.51713		3.22695		1.64016	3.79048	CXCL1, DEFB103B, DPYSL2, EDN1, GNAS, ICAM1, IL1B, ITGAV, JAK1, MMP9, SAA1, TGFB2, THBS1, VIPR1		CCR3, CSF2, CXCL1, DEFB103B, DPYSL2, EDN1, GNAS, ICAM1, IL16, IL1B, ITGAV, MMP9, SAA1, TGFB2, THBS1, VIPR1		CSF2, CXCL1, EDN1, F11R, IL8, IL1B, JAK1, RASGRP1, S1PR1, SERPINA1, SOCS3, TLR4	CSF2, CXCL1, CXCL2, CXCL3, CXCR4, DEFB103B, EDN1, EDN2, EFNB1, F11R, IL8, IL16, IL1B, ITGA2, ITGAV, S1PR1, SEMA3A, SERPINA1, SOCS3, TGFB2, TGM2, TLR4	31.1111		35.5556		26.6667	48.8889	38.8889		44.4444		33.3333	61.1111
855	Physiological development and functions	Immune Cell Trafficking	chemotaxis	chemotaxis of leukocytes	3.5376	2.8962		3.5376			2.87615	CXCL1, DEFB103B, EDN1, GNAS, IL1B, MMP9, SAA1, TGFB2, THBS1, VIPR1		CCR3, CSF2, CXCL1, DEFB103B, EDN1, GNAS, IL16, IL1B, MMP9, SAA1, TGFB2, THBS1, VIPR1			CSF2, CXCL1, CXCL2, CXCL3, CXCR4, DEFB103B, EDN1, EDN2, IL8, IL16, IL1B, S1PR1, SERPINA1, SOCS3, TGFB2	22.2222		28.8889			33.3333	47.619		61.9048			71.4286
856	Physiological development and functions	Immune Cell Trafficking	cell movement	cell movement of leukocytes	3.23062	3.23062		3.13136			3.15428	CXCL1, DEFB103B, EDN1, GNAS, IL1A, IL1B, ITGAV, MMP9, SAA1, TGFB2, THBS1, VIPR1		CCR3, CSF2, CXCL1, DEFB103B, EDN1, GNAS, IL16, IL1B, ITGAV, MMP9, SAA1, TGFB2, THBS1, VIPR1			CSF2, CXCL1, CXCL2, CXCL3, CXCR4, DEFB103B, EDN1, EDN2, IL8, IL16, IL1A, IL1B, ITGAV, S1PR1, SERPINA1, SOCS3, TGFB2, TGM2	26.6667		31.1111			40	50		58.3333			75
857	Physiological development and functions	Immune Cell Trafficking	chemotaxis	chemotaxis of antigen presenting cells	2.8962	1.6216		2.8962				DEFB103B, IL1B, SAA1		CCR3, DEFB103B, IL16, IL1B, SAA1				6.66667		11.1111				14.2857		23.8095
858	Physiological development and functions	Immune Cell Trafficking	recruitment	recruitment of leukocytes	2.75945				2.75945		2.38616				CXCR4, IL8, IL1B, IL6R		CXCR4, IL8, IL1B, IL6R				8.88889		8.88889				100		100
859	Physiological development and functions	Immune Cell Trafficking	adhesion	adhesion of leukocytes	2.74232					2.74232						CSF2, F11R, ICOSLG, IL8, IL1A, IL1B, IL6R, RASGRP1, TLR4						20						90
860	Physiological development and functions	Immune Cell Trafficking	chemotaxis	chemotaxis of dendritic cells	2.67985			2.67985						CCR3, DEFB103B, IL16, IL1B						8.88889						19.0476
861	Physiological development and functions	Immune Cell Trafficking	activation	activation of dendritic cells	2.61439					2.43063	2.61439					CSF2, HRH1, LTB, TLR4	CSF2, HRH1, LTB, TLR4, TNFRSF10B					8.88889	11.1111					36.3636	45.4545
862	Physiological development and functions	Immune Cell Trafficking	activation	activation of phagocytes	2.58336			1.63639		2.27084	2.58336			ANXA2, CSF2, LTB, LY96, THBS1		CD163, CSF2, HRH1, IL8, LTB, TLR4	CD163, CSF2, EDN2, HRH1, IL8, LTB, TLR4, TNFRSF10B			11.1111		13.3333	17.7778			45.4545		54.5455	72.7273
863	Physiological development and functions	Immune Cell Trafficking	transmigration	transmigration of leukocytes	2.51999				2.51999		2.02595				CSF2, IL8, IL1B, ITGAV, MMP14, TGM2		CSF2, CXCL3, IL8, IL1B, ITGAV, TGM2				13.3333		13.3333				75		75
864	Physiological development and functions	Immune Cell Trafficking	migration	migration of mesenchymal stem cells	2.46725			2.46725			2.13549			BCAR1, PDGFRB			BCAR1, PDGFRB			4.44444			4.44444			5.55556			5.55556
865	Physiological development and functions	Immune Cell Trafficking	activation	activation of antigen presenting cells	2.34104			1.66756			2.34104			ANXA2, CSF2, LTB, THBS1			CSF2, EDN2, HRH1, LTB, TLR4, TNFRSF10B			8.88889			13.3333			36.3636			54.5455
866	Physiological development and functions	Immune Cell Trafficking	transmigration	transmigration of phagocytes	2.19791			1.73518	2.19791					CSF2, IL1B, ITGAV, MMP9	CSF2, IL8, IL1B, ITGAV, MMP14					8.88889	11.1111					50	62.5
867	Physiological development and functions	Immune Cell Trafficking	cell movement	cell movement of monocytes	1.9914	1.8962		1.9914				DEFB103B, IL1B, ITGAV, MMP9, VIPR1		CSF2, DEFB103B, IL1B, ITGAV, MMP9, VIPR1				11.1111		13.3333				20.8333		25
868	Physiological development and functions	Immune Cell Trafficking	adhesion	adhesion of phagocytes	1.93181					1.93181						CSF2, ICOSLG, IL8, IL1A, IL1B						11.1111						50
869	Physiological development and functions	Immune Cell Trafficking	cell flattening	cell flattening of T lymphocytes	1.73755	1.73755		1.61618				THBS1		THBS1				2.22222		2.22222				100		100
870	Physiological development and functions	Immune Cell Trafficking	chemotaxis	chemotaxis of macrophages	1.58004	1.58004						DEFB103B, SAA1						4.44444						9.52381
871	Physiological development and functions	Tissue Development	developmental process	developmental process of tissue	4.54975	2.07676		1.75449	4.54975	2.20273	2.86967	ADAMTS1, CAV3, HBEGF, ICAM1, IL1A, IL1B, PTX3, TAGLN, THBS1		ADAM12, ADAMTS1, CAV3, HBEGF, ICAM1, IL1B, PDGFRB, PTX3, TAGLN, THBS1	ADAM12, ADAMTS1, DUSP1, EMD, HBEGF, HDAC9 (includes EG:9734), HEY1, IL1A, IL1B, IL6R, LAMA2, LAMC1, MMP14, PTHLH, PTX3, SOX9, TNFRSF11B	ADAMTS1, DUSP1, HBEGF, HDAC9 (includes EG:9734), IL1A, IL1B, IL6R, PTHLH, PTX3, SOX9, TNFRSF11B	ADAM12, ADAMTS1, DUSP1, HBEGF, HDAC9 (includes EG:9734), HEY1, IL1A, IL1B, IL6R, LAMA2, LAMC1, PDGFRB, PTHLH, PTX3, SOX9, TNFRSF11B	13.0435		14.4928	24.6377	15.942	23.1884	40.9091		45.4545	77.2727	50	72.7273
872	Physiological development and functions	Tissue Development	resorption	resorption of bone	4.28819				3.95468	4.28819	3.47366				IL1A, IL1B, IL6R, PTHLH, TNFRSF11B	IL1A, IL1B, IL6R, PTHLH, TNFRSF11B	IL1A, IL1B, IL6R, PTHLH, TNFRSF11B				7.24638	7.24638	7.24638				100	100	100
873	Physiological development and functions	Tissue Development	adhesion	adhesion of eukaryotic cells	4.24033	1.72816		1.82681	3.74473	2.20412	4.24033	ADRB2, BCAN, DMBT1, HBEGF, ICAM1, IL1A, IL1B, ITGAV, LAMA5, SAA1, ST6GALNAC5, THBS1		ADAM12, ADRB2, CSF2, CTNNB1, DMBT1, HBEGF, ICAM1, IL1B, INHBB, ITGAV, PXN, SAA1, ST6GALNAC5, THBS1, VHL	ADAM12, ADRB2, BCAN, CSF2, CST6, CXCR4, DKK3, F3, HBEGF, ICOSLG, IL6, IL8, IL1A, IL1B, IL6R, ITGAV, PRKCE, SOX9, ST6GALNAC5, TGM2, TLR2, TNFRSF11B	BCAN, CSF2, F11R, HBEGF, ICOSLG, IL8, IL1A, IL1B, IL6R, PRKCE, RASGRP1, SOX9, ST6GALNAC5, TLR2, TLR4, TNFRSF11B	ADAM12, ADRB2, AFAP1, BCAN, CSF2, CST6, CXCR4, DKK3, ETS1, F3, F11R, HBEGF, ICOSLG, IL8, IL1A, IL1B, IL6R, INHBB, ITGA2, ITGAV, PRKCE, SOX9, ST6GALNAC5, TGM2, TLR2, TLR4, TNFRSF11B	17.3913		21.7391	31.8841	23.1884	39.1304	25.5319		31.9149	46.8085	34.0426	57.4468
874	Physiological development and functions	Tissue Development	adhesion	adhesion of cells	3.80134				3.65561		3.80134				ADAM12, ADRB2, BCAN, C1ORF38, CSF2, CST6, CXCR4, DKK3, EFNB1, F3, HBEGF, ICOSLG, IL6, IL8, IL1A, IL1B, IL6R, ITGAV, LAMC1, NF2, PCDHA11, PHLDA1, PRKCE, RND3, SOX9, SPOCK1, ST6GALNAC5, TGM2, TLR2, TNFRSF11B		ADAM12, ADRB2, AFAP1, BCAN, C1ORF38, CLDN1, CSF2, CST6, CXCR4, DKK3, EFNB1, ETS1, F3, F11R, HBEGF, ICOSLG, IL8, IL1A, IL1B, IL6R, INHBB, ITGA2, ITGAV, LAMC1, NF2, PCDHA11, PHLDA1, PRKCE, RND3, SOX9, SPOCK1, ST6GALNAC5, TGM2, TLR2, TLR4, TNFRSF11B				43.4783		52.1739				63.8298		76.5957
875	Physiological development and functions	Tissue Development	developmental process	developmental process of connective tissue	3.70115				3.70115						IL1A, IL1B, IL6R, MMP14, PTHLH, TNFRSF11B						8.69565						27.2727
876	Physiological development and functions	Tissue Development	adhesion	adhesion of carcinoma cell lines	3.57187	2.32148		3.57187				ICAM1, THBS1		ADAM12, ICAM1, THBS1				2.89855		4.34783				4.25532		6.38298
877	Physiological development and functions	Tissue Development	adhesion	adhesion of cell lines	3.50724			2.01457	3.24413		3.50724			ADAM12, CSF2, CTNNB1, HBEGF, ICAM1, INHBB, ITGAV, PXN, ST6GALNAC5, THBS1, VHL	ADAM12, BCAN, CSF2, CST6, CXCR4, DKK3, HBEGF, IL6, IL8, IL1A, ITGAV, SOX9, ST6GALNAC5, TGM2, TLR2		ADAM12, AFAP1, BCAN, CSF2, CST6, CXCR4, DKK3, ETS1, HBEGF, IL8, IL1A, INHBB, ITGA2, ITGAV, SOX9, ST6GALNAC5, TGM2, TLR2			15.942	21.7391		26.087			23.4043	31.9149		38.2979
878	Physiological development and functions	Tissue Development	resorption	resorption of calvaria	3.47625	3.47625			3.098	3.23958	2.89279	IL1A, IL1B			IL1A, IL1B	IL1A, IL1B	IL1A, IL1B	2.89855			2.89855	2.89855	2.89855	40			40	40	40
879	Physiological development and functions	Tissue Development	polarity	polarity of tissue	3.098				3.098		2.89279				FZD2, FZD5		FZD2, FZD5				2.89855		2.89855				100		100
880	Physiological development and functions	Tissue Development	accumulation	accumulation of cells	2.85387				2.85387	1.67985					CDKN1A, CDKN1C, IL6, IL8, LIF, SOX9	CDKN1A, CDKN1C, IL8, SOX9					8.69565	5.7971					100	66.6667
881	Physiological development and functions	Tissue Development	developmental process	developmental process of chorioallantoic membrane	2.54516	2.54516		2.20343				ADAMTS1, ICAM1, PTX3		ADAMTS1, ICAM1, PTX3				4.34783		4.34783				13.6364		13.6364
882	Physiological development and functions	Tissue Development	adhesion	adhesion of normal cells	2.44855	2.44855		1.64397	1.97062	2.07366		ADRB2, DMBT1, HBEGF, ICAM1, IL1A, IL1B, ITGAV, LAMA5, SAA1, THBS1		ADAM12, ADRB2, CSF2, DMBT1, HBEGF, ICAM1, IL1B, ITGAV, SAA1, THBS1	ADAM12, ADRB2, CSF2, HBEGF, ICOSLG, IL6, IL8, IL1A, IL1B, IL6R, ITGAV, TNFRSF11B	CSF2, F11R, HBEGF, ICOSLG, IL8, IL1A, IL1B, IL6R, RASGRP1, TLR4, TNFRSF11B		14.4928		14.4928	17.3913	15.942		21.2766		21.2766	25.5319	23.4043
883	Physiological development and functions	Tissue Development	accumulation	accumulation of tumor cell lines	2.4389				2.4389						CDKN1A, CDKN1C, IL6, LIF						5.7971						66.6667
884	Physiological development and functions	Tissue Development	aggregation	aggregation of tumor cell lines	2.24718	1.767		2.24718				ICAM1, ITGAV, MMP9		CTNNB1, ICAM1, ITGAV, MMP9				4.34783		5.7971				27.2727		36.3636
885	Physiological development and functions	Tissue Development	development	development of tissue	2.19654				2.19654						ADAM12, ADAMTS1, DUSP1, EMD, HBEGF, HDAC9 (includes EG:9734), HEY1, LAMA2, LAMC1, MMP14, PTX3						15.942						100
886	Physiological development and functions	Tissue Development	adhesion	adhesion of tumor cell lines	2.15739			2			2.15739			ADAM12, CTNNB1, ICAM1, INHBB, ITGAV, PXN, ST6GALNAC5, THBS1, VHL			ADAM12, AFAP1, BCAN, CST6, CXCR4, DKK3, ETS1, INHBB, ITGA2, ITGAV, ST6GALNAC5, TLR2			13.0435			17.3913			19.1489			25.5319
887	Physiological development and functions	Tissue Development	angiogenesis	angiogenesis of tissue	1.98297	1.98297		1.65956				ADAMTS1, PTX3, THBS1		ADAMTS1, PTX3, THBS1				4.34783		4.34783				100		100
888	Physiological development and functions	Tissue Development	adhesion	adhesion of brain cancer cell lines	1.95861	1.95861				1.73283		BCAN, ST6GALNAC5				BCAN, ST6GALNAC5		2.89855				2.89855		4.25532				4.25532
889	Physiological development and functions	Tissue Development	adhesion	adhesion of endothelial cells	1.9431	1.9431		1.54363				ICAM1, IL1B, ITGAV, THBS1		ICAM1, IL1B, ITGAV, THBS1				5.7971		5.7971				8.51064		8.51064
890	Physiological development and functions	Tissue Development	adhesion	adhesion of cancer cells	1.93554	1.93554		1.61439				ICAM1, ITGAV, THBS1		ICAM1, ITGAV, THBS1				4.34783		4.34783				6.38298		6.38298
891	Physiological development and functions	Tissue Development	adhesion	adhesion of epithelial cells	1.93554	1.93554		1.61439				HBEGF, ICAM1, ITGAV		HBEGF, ICAM1, ITGAV				4.34783		4.34783				6.38298		6.38298
892	Physiological development and functions	Tissue Development	adhesion	adhesion of microvascular endothelial cells	1.86646	1.86646		1.63451				ICAM1, THBS1		ICAM1, THBS1				2.89855		2.89855				4.25532		4.25532
893	Physiological development and functions	Tissue Development	proliferation	proliferation of tissue	1.83863		1.83863						CTNNB1						1.44928						100
894	Physiological development and functions	Tissue Development	aggregation	aggregation of cells	1.8041	1.8041		1.75449				DMBT1, ICAM1, ITGAV, MMP9, MST1R, THBS1		CTNNB1, DMBT1, ICAM1, ITGAV, MMP9, MST1R, THBS1				8.69565		10.1449				54.5455		63.6364
895	Physiological development and functions	Tissue Development	adhesion	adhesion of endothelial cell lines	1.74232	1.74232						ICAM1, IL1A, ITGAV, THBS1						5.7971						8.51064
896	Physiological development and functions	Tissue Development	cell-cell contact	cell-cell contact of prostate cancer cell lines	1.73755	1.73755		1.61618				FASN		FASN				1.44928		1.44928				100		100
897	Physiological development and functions	Tissue Development	cell-cell adhesion	cell-cell adhesion of breast cell lines	1.66555		1.66555						CTNNB1						1.44928						100
898	Physiological development and functions	Tissue Development	accumulation	accumulation of bone cell lines	1.61979					1.61979						SOX9						1.44928						16.6667
899	Physiological development and functions	Tissue Development	angiogenesis	angiogenesis of chorioallantoic membrane	1.58004	1.58004						ADAMTS1, PTX3						2.89855						66.6667
900	Physiological development and functions	Tissue Development	aggregation	aggregation of blood cells	1.52724	1.52724						DMBT1, ICAM1, ITGAV, THBS1						5.7971						36.3636
901	Physiological development and functions	Tissue Development	adhesion	adhesion of embryonic cell lines	1.4698	1.4698						ICAM1, ITGAV						2.89855						4.25532
902	Physiological development and functions	Tissue Development	adhesion	adhesion of epithelial cell lines	1.4698	1.4698						ICAM1, ITGAV						2.89855						4.25532
903	Physiological development and functions	Embryonic Development	resorption	resorption of bone	4.28819				3.95468	4.28819	3.47366				IL1A, IL1B, IL6R, PTHLH, TNFRSF11B	IL1A, IL1B, IL6R, PTHLH, TNFRSF11B	IL1A, IL1B, IL6R, PTHLH, TNFRSF11B				14.7059	14.7059	14.7059				100	100	100
904	Physiological development and functions	Embryonic Development	activation	activation of embryonic cell lines	3.74958				2.3363	2.47496	3.74958				TGM2, TLR2	TLR2, TLR4	TGM2, TLR2, TLR4				5.88235	5.88235	8.82353				66.6667	66.6667	100
905	Physiological development and functions	Embryonic Development	survival	survival of embryonic cell lines	3.04672	3.04672		1.5544				ABCC3, AQP3, HBEGF		AQP3, HBEGF				8.82353		5.88235				100		66.6667
906	Physiological development and functions	Embryonic Development	cell death	cell death of embryonic cell lines	2.59346	1.93554			2.59346		2.41908	BCL2A1, BIRC3, CASP8, DLST, EMP1, PMP22			BCL2A1, CASP3, DLST, IER3, IGFBP3, NAMPT, PMP22, PPP1R15A, TLR2		BCL2A1, CASP3, EMP1, IER3, IGFBP3, NAMPT, PMP22, PPP1R15A, TLR2, TNFRSF10B	17.6471			26.4706		29.4118	46.1538			69.2308		76.9231
907	Physiological development and functions	Embryonic Development	developmental process	developmental process of chorioallantoic membrane	2.54516	2.54516		2.20343				ADAMTS1, ICAM1, PTX3		ADAMTS1, ICAM1, PTX3				8.82353		8.82353				42.8571		42.8571
908	Physiological development and functions	Embryonic Development	growth	growth of embryonic cell lines	2.13787				1.9431	2.13787					CALCR, CDKN1A, DLST	ARNTL2, CALCR, CDKN1A					8.82353	8.82353					75	75
909	Physiological development and functions	Embryonic Development	developmental process	developmental process of embryonic cell lines	1.91721				1.91721						CALCR, CDKN1A, DLST, HEY1						11.7647						57.1429
910	Physiological development and functions	Embryonic Development	apoptosis	apoptosis of embryonic stem cells	1.61979					1.61979						NRP1						2.94118						100
911	Physiological development and functions	Embryonic Development	angiogenesis	angiogenesis of chorioallantoic membrane	1.58004	1.58004						ADAMTS1, PTX3						5.88235						100
912	Physiological development and functions	Embryonic Development	adhesion	adhesion of embryonic cell lines	1.4698	1.4698						ICAM1, ITGAV						5.88235						100
913	Physiological development and functions	Embryonic Development	quantity	quantity of embryonic cell lines	1.36957		1.36957						ARNTL2						2.94118						100
914	Physiological development and functions	Embryonic Development	cell cycle progression	cell cycle progression of embryonic cell lines	1.30364		1.30364						ARNTL2						2.94118						100
915	Physiological development and functions	Tissue Morphology	resorption	resorption of bone	4.28819				3.95468	4.28819	3.47366				IL1A, IL1B, IL6R, PTHLH, TNFRSF11B	IL1A, IL1B, IL6R, PTHLH, TNFRSF11B	IL1A, IL1B, IL6R, PTHLH, TNFRSF11B				19.2308	19.2308	19.2308				100	100	100
916	Physiological development and functions	Tissue Morphology	quantity	quantity of gonadal cells	3.66756				3.66756	2.26043					IL6, IL6R, INHBA	IL6R, INHBA					11.5385	7.69231					13.0435	8.69565
917	Physiological development and functions	Tissue Morphology	quantity	quantity of cells	3.17718			1.5784	3.17718	1.99568	2.19111			ARNTL2, CAT, CSF2, DBF4B, ICAM1, IL11, IL1B, MCTS1, MMP9, VHL	CASP3, CDKN1A, CSF2, IGFBP1, IGFBP3, IL6, IL8, IL11, IL1A, IL1B, IL6R, INHBA, LIF, PRKCE, PTHLH	ARNTL2, CDKN1A, CSF2, IL8, IL11, IL1A, IL1B, IL6R, INHBA, PRKCE, PTHLH	ARNTL2, CASP3, CDKN1A, CSF2, IGFBP1, IGFBP3, IL8, IL11, IL1A, IL1B, IL6R, INHBA, LIF, PRKCE, PTHLH			38.4615	57.6923	42.3077	57.6923			43.4783	65.2174	47.8261	65.2174
918	Physiological development and functions	Tumor Morphology	invasion	invasion of tumor cells	2.80967	2.59346		2.80967				ITGAV, MMP3, MMP9, MMP1 (includes EG:4312), MST1R		ITGAV, MMP3, MMP9, MMP1 (includes EG:4312), MST1R, PXN				41.6667		50				83.3333		100
919	Physiological development and functions	Tissue Morphology	quantity	quantity of endocrine cell lines	2.62893				2.62893						IL6, IL1B						7.69231						8.69565
920	Physiological development and functions	Tissue Morphology	quantity	quantity of sperm	2.62893				2.62893						IL6, IL6R						7.69231						8.69565
921	Physiological development and functions	Tumor Morphology	proliferation	proliferation of cancer cells	2.57349	2.2233		2.57349				CASP1, JAG1, MST1R, THBS1		CASP1, CSF2, JAG1, MST1R, THBS1				33.3333		41.6667				66.6667		83.3333
922	Physiological development and functions	Tumor Morphology	adhesion	adhesion of cancer cells	1.93554	1.93554		1.61439				ICAM1, ITGAV, THBS1		ICAM1, ITGAV, THBS1				25		25				100		100
923	Physiological development and functions	Tumor Morphology	invasion	invasion of cancer cells	1.89279	1.89279		1.57025				ITGAV, MMP9, MST1R		ITGAV, MMP9, MST1R				25		25				50		50
924	Physiological development and functions	Tissue Morphology	quantity	quantity of breast cell lines	1.73755	1.73755		1.61618				CAT		CAT				3.84615		3.84615				4.34783		4.34783
925	Physiological development and functions	Tissue Morphology	volume	volume of prostate cancer cell lines	1.73755	1.73755		1.61618				FASN		FASN				3.84615		3.84615				100		100
926	Physiological development and functions	Tissue Morphology	quantity	quantity of bladder cancer cell lines	1.66555		1.66555						KIF20B						3.84615						4.34783
927	Physiological development and functions	Tissue Morphology	quantity	quantity of cell lines	1.62342		1.62342						ARNTL2, KIF20B, MCTS1						11.5385						13.0435
928	Physiological development and functions	Tissue Morphology	quantity	quantity of embryonic cell lines	1.36957		1.36957						ARNTL2						3.84615						4.34783
929	Physiological development and functions	Tissue Morphology	quantity	quantity of epithelial cell lines	1.36957		1.36957						ARNTL2						3.84615						4.34783
930	Physiological development and functions	Organismal Development	development	development of blood vessel	2.17849				2.17849						ADAMTS1, CASP3, COL1A1, F3, IL6, IL8, MMP14, PDE2A, PTX3						47.3684						100
931	Physiological development and functions	Organismal Development	formation	formation of blood vessel	2.12726			2.12726						ADAMTS1, IL1B, ORM1						15.7895						100
932	Physiological development and functions	Organismal Development	angiogenesis	angiogenesis of tissue	1.98297	1.98297		1.65956				ADAMTS1, PTX3, THBS1		ADAMTS1, PTX3, THBS1				15.7895		15.7895				50		50
933	Physiological development and functions	Organismal Development	angiogenesis	angiogenesis	1.8041	1.8041						ADAMTS1, NPPB, PDE2A, PTX3, TGFB2, THBS1						31.5789						100
934	Physiological development and functions	Organismal Development	angiogenesis	angiogenesis of chorioallantoic membrane	1.58004	1.58004						ADAMTS1, PTX3						10.5263						33.3333
935	Physiological development and functions	Reproductive System Development and Function	ovulation	ovulation	4.05601				4.05601	2.47496	2.13549				IL6, IL1B, INHBA	IL1B, INHBA	IL1B, INHBA				12.5	8.33333	8.33333				100	66.6667	66.6667
936	Physiological development and functions	Reproductive System Development and Function	quantity	quantity of gonadal cells	3.66756				3.66756	2.26043					IL6, IL6R, INHBA	IL6R, INHBA					12.5	8.33333					75	50
937	Physiological development and functions	Reproductive System Development and Function	proliferation	proliferation of endometrial cells	2.84164						2.84164						CABLES1, FOXO1, IL8						12.5						42.8571
938	Physiological development and functions	Reproductive System Development and Function	ovulation	ovulation of ovary	2.62893				2.62893						IL6, IL1B						8.33333						66.6667
939	Physiological development and functions	Reproductive System Development and Function	quantity	quantity of sperm	2.62893				2.62893						IL6, IL6R						8.33333						50
940	Physiological development and functions	Reproductive System Development and Function	proliferation	proliferation of breast cell lines	2.38616						2.38616						IGFBP3, ITGA2, LOX, S1PR1						16.6667						57.1429
941	Physiological development and functions	Reproductive System Development and Function	growth	growth of breast cell lines	2.30103	1.80688		2.30103				AREG, NFKB2, RELB		AREG, NFKB2, RELB, SMYD4				12.5		16.6667				75		100
942	Physiological development and functions	Reproductive System Development and Function	proliferation	proliferation of endometrial stromal cells	2.26043					2.26043						FOXO1, IL8						8.33333						28.5714
943	Physiological development and functions	Reproductive System Development and Function	senescence	senescence of breast cell lines	2.26043				2.12263	2.26043					CDKN1A, DUSP1	CDKN1A, DUSP1					8.33333	8.33333					100	100
944	Physiological development and functions	Reproductive System Development and Function	gestation	gestation	1.97881					1.97881						OXTR, PTHLH, TEAD3, TFCP2L1						16.6667						100
945	Physiological development and functions	Reproductive System Development and Function	decidualization	decidualization of fibroblasts	1.73755	1.73755		1.61618				IL1B		IL1B				4.16667		4.16667				100		100
946	Physiological development and functions	Reproductive System Development and Function	differentiation	differentiation of granulosa cells	1.73755	1.73755		1.61618				IL1B		IL1B				4.16667		4.16667				100		100
947	Physiological development and functions	Reproductive System Development and Function	glycerol permeability	glycerol permeability of oocytes	1.73755	1.73755		1.61618				AQP3		AQP3				4.16667		4.16667				100		100
948	Physiological development and functions	Reproductive System Development and Function	osmotic water permeability	osmotic water permeability of oocytes	1.73755	1.73755		1.61618				AQP3		AQP3				4.16667		4.16667				100		100
949	Physiological development and functions	Reproductive System Development and Function	quantity	quantity of breast cell lines	1.73755	1.73755		1.61618				CAT		CAT				4.16667		4.16667				25		25
950	Physiological development and functions	Reproductive System Development and Function	cell-cell adhesion	cell-cell adhesion of breast cell lines	1.66555		1.66555						CTNNB1						4.16667						100
951	Physiological development and functions	Hair and Skin Development and Function	activation	activation of epithelial cell lines	3.74958				2.3363	2.47496	3.74958				TGM2, TLR2	TLR2, TLR4	TGM2, TLR2, TLR4				7.69231	7.69231	11.5385				66.6667	66.6667	100
952	Physiological development and functions	Hair and Skin Development and Function	growth	growth of epithelial cell lines	2.97469				2.66154	2.97469	2.22257				CALCR, CDKN1A, DLST, PTHLH, SEC14L2	ARNTL2, CALCR, CDKN1A, PTHLH, SEC14L2	ARNTL2, CALCR, CDKN1A, PTHLH, SEC14L2				19.2308	19.2308	19.2308				62.5	62.5	62.5
953	Physiological development and functions	Hair and Skin Development and Function	cell cycle progression	cell cycle progression of epithelial cell lines	2.83565		2.64589			2.83565	2.34294		AKAP9, ARNTL2			ADRA1B, ARNTL2, IRS1	ADRA1B, ARNTL2, IRS1		7.69231			11.5385	11.5385		50			75	75
954	Physiological development and functions	Hair and Skin Development and Function	development	development of epidermis	2.32239	2.32239		1.82391			2.2652	COL17A1, EMP1, KRT15, KRT17, KRT34		COL17A1, EMP1, KRT15, KRT17, KRT34			COL1A1, EMP1, KRT17, KRT34, LAMB3, PTHLH, UGCG	19.2308		19.2308			26.9231	55.5556		55.5556			77.7778
955	Physiological development and functions	Hair and Skin Development and Function	growth	growth of keratinocytes	2.10292						2.10292						CDKN1A, ID2, TGFB2						11.5385						37.5
956	Physiological development and functions	Hair and Skin Development and Function	proliferation	proliferation of keratinocytes	1.9431				1.9431						EREG, IL6, PTHLH						11.5385						100
957	Physiological development and functions	Hair and Skin Development and Function	cell cycle progression	arrest in cell cycle progression of epithelial cell lines	1.83863		1.83863						AKAP9						3.84615						25
958	Physiological development and functions	Hair and Skin Development and Function	G1/S phase transition	G1/S phase transition of keratinocytes	1.61979					1.61979						ID2						3.84615						100
959	Physiological development and functions	Hair and Skin Development and Function	adhesion	adhesion of epithelial cell lines	1.4698	1.4698						ICAM1, ITGAV						7.69231						100
960	Physiological development and functions	Hair and Skin Development and Function	quantity	quantity of epithelial cell lines	1.36957		1.36957						ARNTL2						3.84615						100
961	Physiological development and functions	Endocrine System Development and Function	secretion	secretion of hormone	3.73993	2.54516		2.20343	3.05799	3.32422	3.73993	EDN1, IL11, IL1B		EDN1, IL11, IL1B	IL11, IL1B, INHBA, LIF	EDN1, IL11, IL1B, INHBA	EDN1, IL11, IL1B, INHBA, LIF	30		30	40	40	50	60		60	80	80	100
962	Physiological development and functions	Endocrine System Development and Function	growth	growth of pituitary cells	3.47625	3.47625			3.098	3.23958	2.89279	IL1A, IL1B			IL1A, IL1B	IL1A, IL1B	IL1A, IL1B	20			20	20	20	100			100	100	100
963	Physiological development and functions	Endocrine System Development and Function	quantity	quantity of corticosterone	3.00436	3.00436			2.62893	2.76955	2.42597	IL1A, IL1B			IL1A, IL1B	IL1A, IL1B	IL1A, IL1B	20			20	20	20	66.6667			66.6667	66.6667	66.6667
964	Physiological development and functions	Endocrine System Development and Function	quantity	quantity of endocrine cell lines	2.62893				2.62893						IL6, IL1B						20						66.6667
965	Physiological development and functions	Endocrine System Development and Function	quantity	quantity of hydrocortisone	2.49214	2.49214			2.12263	2.26043		IL1A, IL1B			IL1A, IL1B	IL1A, IL1B		20			20	20		66.6667			66.6667	66.6667
966	Physiological development and functions	Endocrine System Development and Function	modification	modification of hydrocortisone	2.09151				1.95468	2.09151					HSD11B2, IL1B	HSD11B2, IL1B					20	20					100	100
967	Physiological development and functions	Endocrine System Development and Function	production	production of beta-estradiol	1.95468				1.95468						CYP1A1, CYP1B1						20						100
968	Physiological development and functions	Endocrine System Development and Function	survival	survival of endocrine cell lines	1.73755	1.73755		1.61618				IL1B		IL1B				10		10				100		100
969	Diseases and disorders	Cancer	cancer	cancer	14.2958	4.2161		3.5391	13.2644	7.72816	14.2958	ABCC3, ADAMTS1, ADRB2, ANXA2, AQP3, AREG, ATM, BCAN, BCL3, BCL2A1, BIRC3, BMPR2, C15ORF48, CA2, CARD16, CASP1, CASP4, CASP8, CAT, CD68, COL6A1, CPA4, CTSC, CXCL1, DGCR8, DMBT1, DPYSL2, DST, EBLN2, EDN1, EMP1, EYA4, EZR, FASN, FRMD4A, GNAS, HBEGF, HES1, HNRPDL, HSP90AA1, ICAM1, IL1A, IL1B, IL7R, ITGAV, JAG1, JAK1, JUN, KIAA1199, KRT7, KRT17, LAMA5, LIMD2, LMO4, LOX, LOXL4, LTB, MAP1LC3B, MITF, MLL…		ADAM12, ADAMTS1, ADRB2, AKAP8L, AMY2B (includes EG:280), ANXA2, AQP3, AREG, ARHGAP26, ATM, BCAR1, BCL3, BCL2A1, BIRC3, BLID, C15ORF48, CA2, CARD16, CASP1, CASP4, CAT, CD68, COL6A1, CPA4, CSF2, CTNNB1, CTSC, CXCL1, DGCR8, DMBT1, DPYSL2, DST, EBLN2, EDN1, EMP1, EPM2AIP1, FASN, FOSL1, FRMD4A, GJB2, GNAS, HBEGF, HNRPDL, HOXB5, HSP90AA1, ICAM1, IL1B, IL3RA, INHBB, ITGAV, JAG1, KIAA1199, KIAA1211, KIDI…	ABL2, ADAM12, ADAMTS1, ADAMTS9, ADRB2, AGPAT9, AQP3, ARHGAP26, ARL4C, ATP8B1, BCAN, BCL6, BCL2A1, BCL2L1, BLID, BMPR2, C13ORF15, CALB2, CASP3, CD274, CDKN1A, CDKN1C, CEBPD, CHIC2, CLIC5, COL1A1, CSF2, CST6, CXCL1, CXCR4, CYP1A1, CYP1B1, CYP24A1, DACH1, DDIT4, DKK1, DLX4, DUSP1, DUSP6, EFNB1, EMD, ENC1, EPAS1, EPB41L4B, EPOR, ERCC4, EREG, ERRFI1, EXT1, EYA4, EZR, F3, FGD4, FGF18, FOSB, FOSL1, FOXA…	ABL2, ADAMTS1, ADAMTS9, ADRA1B, AHR, ANTXR2, AREG, ATP1A1, ATP1A3, ATP1A4, BCAN, BCL6, BCL2L1, BMP1, C13ORF15, CA2, CASP8, CD163, CD274, CDK6, CDKN1A, CDKN1C, CEBPD, CHIC2, COL6A1, CSF2, CTDSPL, CXCL1, CYP1B1, CYP24A1, DAPK1, DKK1, DUSP1, EDN1, ENC1, EPB41L4B, EXT1, EZR, FGD4, FGF18, FHOD3 (includes EG:80206), FOSL1, FOXC1, FOXO1, HBEGF, HDAC9 (includes EG:9734), HELB, HES1, HNRPDL, HRH1, HSD11B2…	ABL2, ADAM12, ADAMTS1, ADAMTS9, ADRA1B, ADRB2, AFAP1, AGPAT9, AHR, ANTXR2, AQP3, ARHGAP18, ARL4C, ATM, ATP1A1, ATP1A3, ATP1A4, ATP8B1, BCAN, BCAR1, BCL6, BCL2A1, BCL2L1, BLID, C13ORF15, C15ORF48, CALB2, CASP3, CD163, CD274, CDK6, CDKN1A, CDKN1C, CEBPD, CHIC2, CLDN1, CLIC5, CMIP, COL1A1, COL6A1, CSF2, CST6, CTDSPL, CTSC, CXCL1, CXCL2, CXCR4, CYP1A1, CYP1B1, CYP24A1, DACH1, DAPK1, DDIT4, DKK1, DUSP…	28.7671		35.6164	52.3973	40.7534	64.0411	29.7872		36.8794	54.2553	42.1986	66.3121
970	Diseases and disorders	Cancer	neoplasia	neoplasia	14.0762	4.26201		3.73049	13.15		14.0762	ABCC3, ADAMTS1, ADRB2, ANXA2, AQP3, AREG, ATM, BCAN, BCL3, BCL2A1, BIRC3, BMPR2, C15ORF48, CA2, CARD16, CASP1, CASP4, CASP8, CAT, CD68, COL4A6, COL6A1, CPA4, CTSC, CXCL1, DGCR8, DMBT1, DPYSL2, DST, EBLN2, EDN1, EMP1, EYA4, EZR, FASN, FRMD4A, GNAS, HBEGF, HES1, HNRPDL, HSP90AA1, ICAM1, IL1A, IL1B, IL7R, ITGAV, JAG1, JAK1, JUN, KIAA1199, KRT7, KRT17, LAMA5, LIMD2, LMO4, LOX, LOXL4, LTB, MAP1LC3B, M…		ADAM12, ADAMTS1, ADRB2, AKAP8L, AMY2B (includes EG:280), ANXA2, AQP3, AREG, ARHGAP26, ATM, BCAR1, BCL3, BCL2A1, BIRC3, BLID, BUB3, C15ORF48, CA2, CARD16, CASP1, CASP4, CAT, CD68, COL4A6, COL6A1, CPA4, CSF2, CTNNB1, CTSC, CXCL1, DGCR8, DMBT1, DPYSL2, DST, EBLN2, EDN1, EMP1, EPM2AIP1, FASN, FOSL1, FRMD4A, GJB2, GNAS, HBEGF, HNRPDL, HOXB5, HSP90AA1, ICAM1, IL1B, IL3RA, INHBB, ITGAV, JAG1, KIAA1199, …	ABL2, ADAM12, ADAMTS1, ADAMTS9, ADRB2, AGPAT9, AQP3, ARHGAP26, ARL4C, ATP8B1, BCAN, BCL6, BCL2A1, BCL2L1, BLID, BMPR2, C13ORF15, CALB2, CASP3, CD274, CDKN1A, CDKN1C, CEBPD, CHIC2, CLIC5, COL1A1, CSF2, CST6, CXCL1, CXCR4, CYP1A1, CYP1B1, CYP24A1, DACH1, DDIT4, DKK1, DLX4, DUSP1, DUSP6, EFNB1, EMD, ENC1, EPAS1, EPB41L4B, EPOR, ERCC4, EREG, ERRFI1, EXT1, EYA4, EZR, F3, FGD4, FGF18, FOSB, FOSL1, FOXA…		ABL2, ADAM12, ADAMTS1, ADAMTS9, ADRA1B, ADRB2, AFAP1, AGPAT9, AHR, ANTXR2, AQP3, ARHGAP18, ARL4C, ATM, ATP1A1, ATP1A3, ATP1A4, ATP8B1, BCAN, BCAR1, BCL6, BCL2A1, BCL2L1, BLID, C13ORF15, C15ORF48, CALB2, CASP3, CD163, CD274, CDK6, CDKN1A, CDKN1C, CEBPD, CHIC2, CLDN1, CLIC5, CMIP, COL1A1, COL6A1, CSF2, CST6, CTDSPL, CTSC, CXCL1, CXCL2, CXCR4, CYP1A1, CYP1B1, CYP24A1, DACH1, DAPK1, DDIT4, DKK1, DUSP…	29.1096		36.3014	52.7397		64.3836	30.5755		38.1295	55.3957		67.6259
971	Diseases and disorders	Cancer	tumorigenesis	tumorigenesis	13.0931	4.14752		3.69037	12.4461	7.0348	13.0931	ABCC3, ADAMTS1, ADRB2, ANXA2, AQP3, AREG, ATM, BCAN, BCL3, BCL2A1, BIRC3, BMPR2, C15ORF48, CA2, CARD16, CASP1, CASP4, CASP8, CAT, CD68, COL4A6, COL6A1, CPA4, CTSC, CXCL1, DGCR8, DMBT1, DPYSL2, DST, EBLN2, EDN1, EMP1, EYA4, EZR, FASN, FRMD4A, GNAS, HBEGF, HES1, HNRPDL, HSP90AA1, ICAM1, IL1A, IL1B, IL7R, ITGAV, JAG1, JAK1, JUN, KIAA1199, KRT7, KRT17, LAMA5, LIMD2, LMO4, LOX, LOXL4, LTB, MAP1LC3B, M…		ADAM12, ADAMTS1, ADRB2, AKAP8L, AMY2B (includes EG:280), ANXA2, AQP3, AREG, ARHGAP26, ATM, BCAR1, BCL3, BCL2A1, BIRC3, BLID, BUB3, C15ORF48, CA2, CARD16, CASP1, CASP4, CAT, CD68, COL4A6, COL6A1, CPA4, CSF2, CTNNB1, CTSC, CXCL1, DGCR8, DMBT1, DPYSL2, DST, EBLN2, EDN1, EMP1, EPM2AIP1, FASN, FOSL1, FRMD4A, GJB2, GNAS, HAS2, HBEGF, HNRPDL, HOXB5, HSP90AA1, ICAM1, IL1B, IL3RA, INHBB, ITGAV, JAG1, KIAA…	ABL2, ADAM12, ADAMTS1, ADAMTS9, ADRB2, AGPAT9, AQP3, ARHGAP26, ARL4C, ATP8B1, BCAN, BCL6, BCL2A1, BCL2L1, BLID, BMPR2, C13ORF15, CALB2, CASP3, CD274, CDKN1A, CDKN1C, CEBPD, CHIC2, CLIC5, COL1A1, CSF2, CST6, CXCL1, CXCR4, CYP1A1, CYP1B1, CYP24A1, DACH1, DDIT4, DKK1, DLX4, DUSP1, DUSP6, EFNB1, EMD, ENC1, EPAS1, EPB41L4B, EPOR, ERCC4, EREG, ERRFI1, EXT1, EYA4, EZR, F3, FGD4, FGF18, FOSB, FOSL1, FOXA…	ABL2, ADAMTS1, ADAMTS9, ADRA1B, AHR, ANTXR2, AREG, ATP1A1, ATP1A3, ATP1A4, BCAN, BCL6, BCL2L1, BMP1, C13ORF15, CA2, CASP8, CD163, CD274, CDK6, CDKN1A, CDKN1C, CEBPD, CHIC2, COL6A1, CSF2, CTDSPL, CXCL1, CYP1B1, CYP24A1, DAPK1, DKK1, DUSP1, EDN1, ENC1, EPB41L4B, EXT1, EZR, FGD4, FGF18, FHOD3 (includes EG:80206), FOSL1, FOXC1, FOXO1, HAS2, HBEGF, HDAC9 (includes EG:9734), HELB, HES1, HNRPDL, HRH1, H…	ABL2, ADAM12, ADAMTS1, ADAMTS9, ADRA1B, ADRB2, AFAP1, AGPAT9, AHR, ANTXR2, AQP3, ARHGAP18, ARL4C, ATM, ATP1A1, ATP1A3, ATP1A4, ATP8B1, BCAN, BCAR1, BCL6, BCL2A1, BCL2L1, BLID, C13ORF15, C15ORF48, CALB2, CASP3, CD163, CD274, CDK6, CDKN1A, CDKN1C, CEBPD, CHIC2, CLDN1, CLIC5, CMIP, COL1A1, COL6A1, CSF2, CST6, CTDSPL, CTSC, CXCL1, CXCL2, CXCR4, CYP1A1, CYP1B1, CYP24A1, DACH1, DAPK1, DDIT4, DKK1, DUSP…	29.7945		37.3288	53.4247	41.4384	65.0685	30.1038		37.7163	53.9792	41.8685	65.7439
972	Diseases and disorders	Cancer	tumor	tumor	7.29757	1.98297			5.51999	5.51856	7.29757	ABCC3, ADAMTS1, ADRB2, ANXA2, AREG, ATM, BCAN, BCL3, BMPR2, CA2, CARD16, CASP1, CASP4, CASP8, CTSC, CXCL1, DGCR8, DMBT1, DST, EYA4, EZR, FASN, GNAS, HBEGF, HES1, HSP90AA1, IL1A, IL1B, ITGAV, JAG1, JUN, KRT7, LIMD2, LOX, LOXL4, LTB, MAP1LC3B, MITF, MMP3, MMP9, MST1R, MT-COI, MYL9 (includes EG:10398), NFKB2, ODC1, RELB, STK4, TFDP2, TGFB2, THBS1, TRA2A			ADAM12, ADAMTS1, ADRB2, ARL4C, ATP8B1, BCAN, BCL6, BCL2L1, BMPR2, C13ORF15, CALB2, CASP3, CDKN1A, CDKN1C, COL1A1, CSF2, CXCL1, CXCR4, CYP1B1, DACH1, DLX4, DUSP1, EMD, ENC1, EPAS1, EPB41L4B, EPOR, EXT1, EYA4, EZR, F3, FGD4, FGF18, GRPR, HBEGF, HDAC9 (includes EG:9734), HEY1, HRH1, ID2, IER3, IGFBP1, IGFBP3, IL6, IL8, IL1A, IL1B, INHBA, ITGAV, JAG1, JUN, LETM2, LGR4, LHX6, LPAR1, MEX3D, MMP3, MMP14…	ADAMTS1, ADRA1B, AHR, ANTXR2, AREG, ATP1A1, ATP1A3, ATP1A4, BCAN, BCL6, BCL2L1, C13ORF15, CA2, CASP8, CD163, CDK6, CDKN1A, CDKN1C, CSF2, CTDSPL, CXCL1, CYP1B1, DAPK1, DUSP1, ENC1, EPB41L4B, EXT1, EZR, FGD4, FGF18, FOXO1, HBEGF, HDAC9 (includes EG:9734), HELB, HES1, HRH1, ID2, IER3, IL8, IL1A, IL1B, INHBA, LETM2, LHX6, LOX, LPAR1, LTB, MMP3, MREG, MT-COI, MT1E, MT1G, MT1H, MT1X, MT2A, MUM1L1, MYBL…	ADAM12, ADAMTS1, ADRA1B, ADRB2, AFAP1, AHR, ANTXR2, ARL4C, ATM, ATP1A1, ATP1A3, ATP1A4, ATP8B1, BCAN, BCL6, BCL2L1, C13ORF15, CALB2, CASP3, CD163, CDK6, CDKN1A, CDKN1C, CMIP, COL1A1, CSF2, CTDSPL, CTSC, CXCL1, CXCR4, CYP1B1, DACH1, DAPK1, DUSP1, ENC1, EPAS1, EPB41L4B, EPOR, ETS1, EXT1, F3, FGD4, FGF18, FOXO1, GRPR, HBEGF, HDAC9 (includes EG:9734), HELB, HES1, HEY1, HRH1, ID2, IER3, IGFBP1, IGFBP3…	17.4658			31.1644	27.3973	40.0685	30.3571			54.1667	47.619	69.6429
973	Diseases and disorders	Cancer	malignant tumor	malignant tumor	6.79588	2.11691		1.73283	4.93181	5.13018	6.79588	ABCC3, ADAMTS1, ANXA2, AREG, ATM, BCAN, BCL3, BMPR2, CA2, CARD16, CASP1, CASP4, CASP8, CTSC, CXCL1, DGCR8, DMBT1, EYA4, EZR, FASN, HBEGF, HES1, HSP90AA1, IL1A, IL1B, ITGAV, JUN, KRT7, LIMD2, LOX, LTB, MAP1LC3B, MITF, MMP9, MYL9 (includes EG:10398), ODC1, RELB, STK4, TFDP2, TGFB2, THBS1, TRA2A		ADAM12, ADAMTS1, AMY2B (includes EG:280), ANXA2, AREG, ATM, BCL3, CA2, CARD16, CASP1, CASP4, CSF2, CTNNB1, CTSC, CXCL1, DGCR8, DMBT1, FASN, HBEGF, HSP90AA1, IL1B, INHBB, ITGAV, KIAA1211, KIDINS220, KRT7, LIMD2, LOX, LTB, MALAT1, MAP1LC3B, MITF, MMP9, MYBL1, MYL9 (includes EG:10398), ORM1, PDGFRB, PITX2, PPP2R5C, PRLR, RBBP6 (includes EG:5930), RELB, SMC4, SSTR2, STK4, SYT12, TFDP2, TGFB2, THBS1, …	ADAM12, ADAMTS1, ARL4C, ATP8B1, BCAN, BCL6, BMPR2, C13ORF15, CALB2, CASP3, CDKN1A, CDKN1C, COL1A1, CSF2, CXCL1, CXCR4, CYP1B1, DACH1, DLX4, DUSP1, EMD, EPAS1, EPB41L4B, EPOR, EXT1, EYA4, EZR, F3, FGD4, FGF18, HBEGF, HDAC9 (includes EG:9734), HEY1, HRH1, ID2, IER3, IGFBP1, IGFBP3, IL6, IL8, IL1A, IL1B, INHBA, ITGAV, JUN, LETM2, LGR4, LPAR1, MT1E, MT1G, MT1H, MT1X, MT2A, MUM1L1, MYBL1, PER1, PITX2,…	ADAMTS1, AHR, ANTXR2, AREG, BCAN, BCL6, C13ORF15, CA2, CASP8, CD163, CDK6, CDKN1A, CDKN1C, CSF2, CTDSPL, CXCL1, CYP1B1, DUSP1, EPB41L4B, EXT1, EZR, FGD4, FGF18, FOXO1, HBEGF, HDAC9 (includes EG:9734), HELB, HES1, HRH1, ID2, IER3, IL8, IL1A, IL1B, INHBA, LETM2, LOX, LPAR1, LTB, MREG, MT1E, MT1G, MT1H, MT1X, MT2A, MUM1L1, MYBL1, PER1, PIM2 (includes EG:11040), PLAT, PRKCE, PTGER4, RASSF5, RBBP6 (in…	ADAM12, ADAMTS1, AFAP1, AHR, ANTXR2, ARL4C, ATM, ATP8B1, BCAN, BCL6, C13ORF15, CALB2, CASP3, CD163, CDK6, CDKN1A, CDKN1C, CMIP, COL1A1, CSF2, CTDSPL, CTSC, CXCL1, CXCR4, CYP1B1, DACH1, DUSP1, EPAS1, EPB41L4B, EPOR, ETS1, EXT1, F3, FGD4, FGF18, FOXO1, HBEGF, HDAC9 (includes EG:9734), HELB, HES1, HEY1, HRH1, ID2, IER3, IGFBP1, IGFBP3, IL8, IL1A, IL1B, IL22RA1, INHBA, INHBB, ITGAV, JUN, LETM2, LGR4,…	14.3836		17.8082	25	22.2603	32.5342	29.1667		36.1111	50.6944	45.1389	65.9722
974	Diseases and disorders	Cancer	breast cancer	breast cancer	6.31876	2.80967		2.56703	5.75203	2.63264	6.31876	ADRB2, AREG, ATM, BCL2A1, CASP8, CD68, CXCL1, EBLN2, EDN1, FASN, FRMD4A, GNAS, HBEGF, HSP90AA1, ICAM1, ITGAV, JUN, KRT17, LAMA5, MAP1LC3B, MMP9, NR4A1, ODC1, PFDN6, RELB, SEC31B, TGFB2, THBS1, ZBTB20		ADRB2, AREG, ATM, BCAR1, BCL2A1, BLID, CD68, CTNNB1, CXCL1, EBLN2, EDN1, EPM2AIP1, FASN, FRMD4A, GNAS, HBEGF, HSP90AA1, ICAM1, ITGAV, KRT17, MAP1LC3B, MMP9, NR4A1, ORM1, PDGFRB, PITX2, PXN, RBBP6 (includes EG:5930), RELB, SEC31B, SMYD4, TGFB2, THBS1, TMSB4X, ZBTB20	ADRB2, AGPAT9, BCL2A1, BLID, CASP3, CDKN1A, CEBPD, COL1A1, CXCL1, CYP1A1, DACH1, DDIT4, DKK1, DUSP1, EPOR, FOSB, FOXA1, FOXC1, FRMD4A, HBEGF, HDAC9 (includes EG:9734), HRH1, IER2, IER3, IGFBP3, IL6, ITGAV, JUN, LETM2, LPAR1, MMP14, MT1E, MT1G, MT1H, MT1X, MT2A, NAMPT, NR3C2, NR4A1, PDLIM4, PFDN6, PITX2, SCG5, SLC19A2, SMYD4, TACSTD2, TNFRSF11B, ZBTB20, ZFP36, ZNF367	ADRA1B, AREG, CASP8, CDKN1A, CEBPD, CTDSPL, CXCL1, DKK1, DUSP1, EDN1, FHOD3 (includes EG:80206), FOXC1, FOXO1, HBEGF, HDAC9 (includes EG:9734), HELB, HRH1, IER2, IER3, IMPDH1, LETM2, LPAR1, MT1E, MT1G, MT1H, MT1X, MT2A, NAMPT, NR3C2, PDLIM4, PTGER4, RBBP6 (includes EG:5930), RELB, TNFRSF11B, ZFP36	ADRA1B, ADRB2, AGPAT9, ATM, BCAR1, BCL2A1, BLID, CASP3, CDKN1A, CEBPD, CLDN1, COL1A1, CTDSPL, CXCL1, CXCL2, CYP1A1, DACH1, DDIT4, DKK1, DUSP1, EDN1, EPOR, FHOD3 (includes EG:80206), FOSB, FOXA1, FOXC1, FOXO1, FRMD4A, HBEGF, HDAC9 (includes EG:9734), HELB, HRH1, IER2, IER3, IGFBP3, ITGAV, JUN, KRT17, LETM2, LPAR1, MT1E, MT1G, MT1H, MT1X, MT2A, NAMPT, NR3C2, NR4A1, PDGFRB, PDLIM4, PITX2, PTGER4, SC…	9.93151		11.9863	17.1233	11.9863	20.8904	32.5843		39.3258	56.1798	39.3258	68.5393
975	Diseases and disorders	Cancer	carcinoma	carcinoma	5.6073			1.59517	5.02	4.24565	5.6073			ADAM12, ADAMTS1, AMY2B (includes EG:280), ANXA2, AREG, CA2, CARD16, CASP1, CASP4, CSF2, CTNNB1, CTSC, CXCL1, DGCR8, FASN, HBEGF, HSP90AA1, INHBB, KIAA1211, KRT7, LIMD2, LOX, LTB, MALAT1, MAP1LC3B, MMP9, MYBL1, MYL9 (includes EG:10398), ORM1, PDGFRB, PITX2, PPP2R5C, PRLR, RBBP6 (includes EG:5930), RELB, SMC4, SSTR2, STK4, SYT12, TFDP2, THBS1, TMSB4X, TRA2A, VHL	ADAM12, ADAMTS1, ARL4C, ATP8B1, BCAN, BMPR2, C13ORF15, CALB2, CASP3, CDKN1A, CDKN1C, COL1A1, CSF2, CXCL1, CXCR4, CYP1B1, DACH1, DLX4, DUSP1, EMD, EPAS1, EPB41L4B, EPOR, EZR, F3, FGD4, FGF18, HBEGF, HDAC9 (includes EG:9734), HRH1, IER3, IGFBP1, IGFBP3, IL6, IL8, INHBA, JUN, LETM2, LGR4, LPAR1, MT1E, MT1G, MT1H, MT1X, MT2A, MUM1L1, MYBL1, PER1, PITX2, PLAT, PRKCE, PRLR, PTCH1, S1PR1, SGK1, SIM2, SL…	ADAMTS1, AHR, ANTXR2, AREG, BCAN, C13ORF15, CA2, CASP8, CDKN1A, CDKN1C, CSF2, CTDSPL, CXCL1, CYP1B1, DUSP1, EPB41L4B, EZR, FGD4, FGF18, HBEGF, HDAC9 (includes EG:9734), HELB, HES1, HRH1, IER3, IL8, INHBA, LETM2, LOX, LPAR1, LTB, MREG, MT1E, MT1G, MT1H, MT1X, MT2A, MUM1L1, MYBL1, PER1, PLAT, PRKCE, RASSF5, RBBP6 (includes EG:5930), RELB, S1PR1, SERPINA1, SOCS1, SOCS3, TBC1D2B, TFCP2L1, TFDP2, TM4S…	ADAM12, ADAMTS1, AFAP1, AHR, ANTXR2, ARL4C, ATP8B1, BCAN, C13ORF15, CALB2, CASP3, CDKN1A, CDKN1C, COL1A1, CSF2, CTDSPL, CTSC, CXCL1, CXCR4, CYP1B1, DACH1, DUSP1, EPAS1, EPB41L4B, EPOR, ETS1, F3, FGD4, FGF18, HBEGF, HDAC9 (includes EG:9734), HELB, HES1, HRH1, IER3, IGFBP1, IGFBP3, IL8, IL22RA1, INHBA, INHBB, JUN, LETM2, LGR4, LOX, LPAR1, LTB, MT1E, MT1G, MT1H, MT1X, MT2A, MUM1L1, MYBL1, PDGFRB, PE…			15.0685	21.9178	18.4932	27.0548			36.6667	53.3333	45	65.8333
976	Diseases and disorders	Cancer	metastasis	metastasis	4.44733	3.065		3.49485	3.48945	1.63078	4.44733	CPA4, DPYSL2, EMP1, HSP90AA1, ICAM1, ITGAV, JAG1, KIAA1199, MITF, MMP3, PTX3, RGS4, SLC16A3, TGFB2, THBS1		CPA4, DPYSL2, EMP1, HSP90AA1, ICAM1, ITGAV, JAG1, KIAA1199, KIDINS220, MITF, MMP3, PDGFRB, PITX2, PTX3, RGS4, SLC16A3, SSTR2, TGFB2, THBS1	CASP3, CEBPD, CYP1B1, DKK1, DUSP6, F3, HDAC9 (includes EG:9734), HRH1, ID2, IL6, IRS1, ITGAV, JAG1, LGR4, MLPH, MMP3, PITX2, PLAT, PTCH1, PTX3, TNFRSF11B	CEBPD, CYP1B1, DKK1, HDAC9 (includes EG:9734), HRH1, ID2, IMPDH1, IRS1, MMP3, PLAT, PTX3, SERPINA1, TM4SF1, TNFRSF11B	CASP3, CEBPD, CYP1B1, DKK1, DUSP6, EMP1, F3, HDAC9 (includes EG:9734), HRH1, ID2, IRS1, ITGAV, JAG1, LGR4, MITF, MLPH, MMP3, PDGFRB, PITX2, PLAT, PTX3, SERPINA1, SSTR2, TGFB2, TM4SF1, TNFRSF10B, TNFRSF11B	5.13699		6.50685	7.19178	4.79452	9.24658	38.4615		48.7179	53.8462	35.8974	69.2308
977	Diseases and disorders	Cancer	endocrine gland tumor	endocrine gland tumor	3.86967	3.17587		3.19044		2.25414	3.86967	ABCC3, ADAMTS1, BMPR2, CASP4, GNAS, HBEGF, KRT7, LIMD2, LTB, MMP9, THBS1		ADAMTS1, CASP4, CTNNB1, GNAS, HBEGF, KRT7, LIMD2, LTB, MMP9, PDGFRB, SSTR2, SYT12, THBS1		ADAMTS1, AHR, ATP1A1, ATP1A3, ATP1A4, CDKN1A, HBEGF, LTB, PLAT, S1PR1, SERPINA1	ADAMTS1, AHR, ATP1A1, ATP1A3, ATP1A4, CDKN1A, CXCR4, ETS1, HBEGF, IGFBP3, LTB, PDGFRB, PLAT, S1PR1, SERPINA1, SSTR2, SYT12, WNT5A	3.76712		4.45205		3.76712	6.16438	40.7407		48.1481		40.7407	66.6667
978	Diseases and disorders	Cancer	prostate cancer	prostate cancer	3.68194				2.95468	2.10073	3.68194				AGPAT9, BMPR2, COL1A1, CXCR4, CYP1B1, CYP24A1, DACH1, DLX4, DUSP1, EPOR, GRPR, HDAC9 (includes EG:9734), IER3, IGFBP1, IGFBP3, IL6, IL7R, ITGAV, MMP1 (includes EG:4312), PDLIM4, PER1, PITX2, PRKCE, SGK1, SIM2, SLC16A5, SOCS3, TNFRSF11B, ZFP36	ANTXR2, ATP1A1, ATP1A3, ATP1A4, CASP8, CDK6, CTDSPL, CYP1B1, CYP24A1, DUSP1, HDAC9 (includes EG:9734), IER3, MMP1 (includes EG:4312), MT-COI, PDLIM4, PER1, PRKCE, RELB, SOCS1, SOCS3, TNFRSF11B, VSTM2L, ZFP36	AFAP1, AGPAT9, ANTXR2, ATP1A1, ATP1A3, ATP1A4, CDK6, COL1A1, CTDSPL, CXCR4, CYP1B1, CYP24A1, DACH1, DUSP1, EPOR, GRPR, HDAC9 (includes EG:9734), IER3, IGFBP1, IGFBP3, IL7R, ITGAV, MMP1 (includes EG:4312), PDGFRB, PDLIM4, PER1, PITX2, PRKCE, SDK1, SGK1, SLC16A5, SOCS1, SOCS3, SSTR2, TNFRSF11B, VSTM2L, ZFP36				9.93151	7.87671	12.6712				61.7021	48.9362	78.7234
979	Diseases and disorders	Cancer	ductal carcinoma	ductal carcinoma	3.58838				2.46725	3.58838					CDKN1A, IER3, LETM2, MT1E, MT1G, MT1H, MT1X, MT2A	CDKN1A, IER3, LETM2, MT1E, MT1G, MT1H, MT1X, MT2A, RBBP6 (includes EG:5930)					2.73973	3.08219					88.8889	100
980	Diseases and disorders	Cancer	ovarian cancer	ovarian cancer	3.51428				3.51428		2.95468				ARL4C, ATP8B1, C13ORF15, CALB2, CYP24A1, DACH1, EMD, EPOR, FGF18, FOSB, FOSL1, HDAC9 (includes EG:9734), HIC1, IGFBP1, IGFBP3, IL6, IL8, INHBA, JUN, MMP3, MMP14, MMP1 (includes EG:4312), MUM1L1, PRLR, TACSTD2, TFPI2		ARL4C, ATP8B1, C13ORF15, CALB2, CTDSPL, CYP24A1, DACH1, EPOR, FGF18, FOSB, FOSL1, HDAC9 (includes EG:9734), HIC1, IGFBP1, IGFBP3, IL8, INHBA, JUN, MMP3, MMP1 (includes EG:4312), MUM1L1, PAX8, PDGFRB, PRLR, SERPINA1, SSTR2, TACSTD2, TBC1D2B, TFPI2				8.90411		9.93151				78.7879		87.8788
981	Diseases and disorders	Cancer	endocrine adenoma	endocrine adenoma	3.34872					3.34872	2.84164					ATP1A1, ATP1A3, ATP1A4	ATP1A1, ATP1A3, ATP1A4					1.0274	1.0274					100	100
982	Diseases and disorders	Cancer	infiltrating duct breast carcinoma	infiltrating duct breast carcinoma	3.34104				2.23958	3.34104					LETM2, MT1E, MT1G, MT1H, MT1X, MT2A	LETM2, MT1E, MT1G, MT1H, MT1X, MT2A, RBBP6 (includes EG:5930)					2.05479	2.39726					85.7143	100
983	Diseases and disorders	Cancer	transformation	transformation of eukaryotic cells	3.27084	2.41005		3.27084	2.23508		2.86646	BCL2A1, CXCL1, HSP90AA1, JAG1, MLL, MMP9, MST1R, NFKB2		BCL2A1, CTNNB1, CXCL1, HSP90AA1, JAG1, MCTS1, MLL, MMP9, MST1R, NFKB2, PDGFRB	BCL6, BCL2A1, CDKN1A, CXCL1, DKK1, HEY1, IRS1, JAG1, RASGRF1, STYK1		BCL6, BCL2A1, CDK6, CDKN1A, CXCL1, DAPK1, DKK1, HEY1, IRS1, JAG1, PDGFRB, RASGRF1, STYK1	2.73973		3.76712	3.42466		4.45205	33.3333		45.8333	41.6667		54.1667
984	Diseases and disorders	Cancer	transformation	transformation of cells	3.18177	3.05355		3.18177	2.61439	1.75449	3.08778	BCL2A1, CAT, CXCL1, HSP90AA1, JAG1, MLL, MMP9, MST1R, NFKB2, ODC1		BCL2A1, CAT, CTNNB1, CXCL1, HSP90AA1, JAG1, MCTS1, MLL, MMP9, MST1R, NFKB2, PDGFRB	BCL6, BCL2A1, BCL2L1, CDKN1A, CDKN1C, CXCL1, DKK1, HEY1, IRS1, JAG1, RASGRF1, STYK1	BCL6, BCL2L1, CDK6, CDKN1A, CDKN1C, CXCL1, DAPK1, DKK1, IRS1	BCL6, BCL2A1, BCL2L1, CDK6, CDKN1A, CDKN1C, CXCL1, DAPK1, DKK1, HEY1, IRS1, JAG1, PDGFRB, RASGRF1, STYK1	3.42466		4.10959	4.10959	3.08219	5.13699	41.6667		50	50	37.5	62.5
985	Diseases and disorders	Cancer	breast carcinoma	breast carcinoma	3.05208				2.0048	3.05208					CDKN1A, DACH1, HRH1, IER3, IGFBP3, LETM2, LPAR1, MT1E, MT1G, MT1H, MT1X, MT2A, SLC19A2	AREG, CDKN1A, CTDSPL, HELB, HRH1, IER3, LETM2, LPAR1, MT1E, MT1G, MT1H, MT1X, MT2A, RBBP6 (includes EG:5930)					4.45205	4.79452					72.2222	77.7778
986	Diseases and disorders	Cancer	papillary carcinoma	papillary carcinoma	2.93554	2.85699		2.93554				ABCC3, ADAMTS1, LIMD2, LTB, MMP9, THBS1		ADAMTS1, LIMD2, LTB, MMP9, PDGFRB, SYT12, THBS1				2.05479		2.39726				75		87.5
987	Diseases and disorders	Cancer	genital tumor	genital tumor	2.86012			1.56067	2.86012		2.30803			AMY2B (includes EG:280), ANXA2, CARD16, CTNNB1, DGCR8, FASN, HSP90AA1, KIAA1211, KRT7, MMP9, MYL9 (includes EG:10398), ORM1, PDGFRB, PITX2, PRLR, RELB, SMC4, SSTR2, STK4, TRA2A	ARL4C, ATP8B1, BMPR2, C13ORF15, CALB2, CYP1B1, DLX4, DUSP1, EMD, EPOR, FGF18, HDAC9 (includes EG:9734), IER3, IGFBP1, IGFBP3, IL6, INHBA, MUM1L1, PER1, PITX2, PRLR, SGK1, SIM2, SLC16A5, SOCS3, TFPI2		AFAP1, ANTXR2, ARL4C, ATP8B1, C13ORF15, CALB2, CTDSPL, CYP1B1, DUSP1, EPOR, FGF18, HDAC9 (includes EG:9734), IER3, IGFBP1, IGFBP3, INHBA, MUM1L1, PDGFRB, PER1, PITX2, PRLR, SGK1, SLC16A5, SOCS1, SOCS3, SSTR2, TBC1D2B, TFPI2, VSTM2L			6.84932	8.90411		9.93151			40	52		58
988	Diseases and disorders	Cancer	adenocarcinoma	adenocarcinoma	2.64589			2.31785			2.64589			ADAMTS1, AMY2B (includes EG:280), ANXA2, CARD16, CTNNB1, DGCR8, HSP90AA1, INHBB, LIMD2, LOX, LTB, MALAT1, MMP9, PDGFRB, PRLR, SMC4, SYT12, THBS1, TRA2A			ADAMTS1, ARL4C, ATP8B1, C13ORF15, CALB2, CDKN1C, CXCR4, EPAS1, ETS1, FGF18, INHBA, INHBB, LOX, LTB, MUM1L1, PDGFRB, PRKCE, PRLR, S1PR1, SERPINA1, SYT12, TBC1D2B, TFPI2, TM4SF1, WNT5A			6.50685			8.56164			51.3514			67.5676
989	Diseases and disorders	Cancer	prostatic carcinoma	prostatic carcinoma	2.6038	1.95468		2.6038				ANXA2, BMPR2, CASP8, DGCR8, FASN, KRT7, MMP9, MYL9 (includes EG:10398), ODC1, RELB, STK4		ANXA2, CTNNB1, DGCR8, FASN, KIAA1211, KRT7, MMP9, MYL9 (includes EG:10398), ORM1, PDGFRB, PITX2, RELB, SMC4, SSTR2, STK4				3.76712		5.13699				36.6667		50
990	Diseases and disorders	Cancer	mammary tumor	mammary tumor	2.58004					2.58004						AREG, CDKN1A, CTDSPL, HELB, HRH1, IER3, LETM2, LPAR1, MT1E, MT1G, MT1H, MT1X, MT2A, PTGER4, RBBP6 (includes EG:5930)						5.13699						71.4286
991	Diseases and disorders	Cancer	endometrial carcinoma	endometrial carcinoma	2.4908				2.4908						CSF2, CYP1B1, IL6, IL8, PRLR						1.71233						100
992	Diseases and disorders	Cancer	adenoma	adenoma	2.47366					2.47366	2.22548					ATP1A1, ATP1A3, ATP1A4, DAPK1, MMP3, NR3C2	ATP1A1, ATP1A3, ATP1A4, DAPK1, MMP3, NR3C2, RPS6KA1					2.05479	2.39726					75	87.5
993	Diseases and disorders	Cancer	prostatic tumor	prostatic tumor	2.38405	1.89279		2.38405				ANXA2, BMPR2, CASP8, DGCR8, FASN, HSP90AA1, KRT7, MMP9, MYL9 (includes EG:10398), ODC1, RELB, STK4		AMY2B (includes EG:280), ANXA2, CTNNB1, DGCR8, FASN, HSP90AA1, KIAA1211, KRT7, MMP9, MYL9 (includes EG:10398), ORM1, PDGFRB, PITX2, RELB, SMC4, SSTR2, STK4				4.10959		5.82192				36.3636		51.5152
994	Diseases and disorders	Cancer	transformation	transformation of epithelial cells	2.06048	2.06048		1.82681				BCL2A1, MST1R		BCL2A1, MST1R				0.684932		0.684932				8.33333		8.33333
995	Diseases and disorders	Cancer	cervical cancer	cervical cancer	2.0511			2.0511						ANXA2, CTNNB1, CTSC, HSP90AA1, MMP9, PDGFRB, RBBP6 (includes EG:5930), SSTR2, TAGLN, TMSB4X						3.42466						100
996	Diseases and disorders	Cancer	mastocytosis	mastocytosis	2.00966						2.00966						ATP1A1, ATP1A3, ATP1A4, PDGFRB						1.36986						100
997	Diseases and disorders	Cancer	early-onset breast cancer	early-onset breast cancer	2		2						ATM, BRCA2						0.684932						100
998	Diseases and disorders	Cancer	uterine carcinoma	uterine carcinoma	1.83863		1.83863						CTNNB1						0.342466						100
999	Diseases and disorders	Cancer	transformation	transformation of breast cell lines	1.66555		1.66555						MCTS1						0.342466						4.16667
1000	Diseases and disorders	Cancer	neuroendocrine tumor	neuroendocrine tumor	1.59346			1.59346						CASP4, GNAS, HBEGF, KRT7, PDGFRB, SSTR2						2.05479						100
1001	Diseases and disorders	Reproductive System Disease	endometriosis	endometriosis	8.41117	4.69465		1.96658	7.77211	8.41117	7.64397	ARF1, CASP1, CASP8, COL6A1, EZR, GNAS, ICAM1, IL11, IL1A, JAK1, JUN, KIAA1199, MMP3, MMP9, MMP1 (includes EG:4312), MST1R, MT1M, NR4A1, PTPN22, RELB, TGFB2		AMY2B (includes EG:280), ARF1, CASP1, COL6A1, GNAS, HOXB5, ICAM1, IL11, KIAA1199, MMP3, MMP9, MMP1 (includes EG:4312), MST1R, NR4A1, PDGFRB, PTPN22, RELB, TGFB2, TMSB4X	BCL6, C13ORF15, CXCR4, DKK1, DUSP1, EFNA4, EPOR, ERRFI1, EZR, G0S2, IGFBP1, IL6, IL8, IL11, IL1A, INHBA, IRS2, JAK1, JUN, MMP3, MMP14, MMP1 (includes EG:4312), MT1E, MT1G, MT1H, MT1M, MT1X, NR4A1, PIP5K1B, PTPRR, RASGRF1, SGK1, SPRY2, ZFP36	AHR, BCL6, C13ORF15, CASP8, CD163, COL6A1, DKK1, DUSP1, EFNA4, ELL2, EZR, FOXO1, G0S2, IL8, IL11, IL1A, INHBA, IRS2, JAK1, MMP3, MMP1 (includes EG:4312), MT1E, MT1G, MT1H, MT1M, MT1X, PIP5K1B, PLK2, PTPRR, RELB, SPRY2, ZFP36	AHR, BCL6, C13ORF15, CD163, COL6A1, CXCR4, DKK1, DUSP1, EFNA4, ELL2, EPOR, FOXO1, G0S2, IGFBP1, IL8, IL11, IL1A, INHBA, IRS2, JUN, MMP3, MMP1 (includes EG:4312), MT1E, MT1G, MT1H, MT1M, MT1X, NR4A1, PDGFRB, PFKFB3, PIP5K1B, PLK2, PTPN22, PTPRR, RASGRF1, SGK1, SPRY2, TGFB2, ZFP36	11.2903		10.2151	18.2796	17.2043	20.9677	36.8421		33.3333	59.6491	56.1404	68.4211
1002	Diseases and disorders	Reproductive System Disease	breast cancer	breast cancer	6.31876	2.80967		2.56703	5.75203	2.63264	6.31876	ADRB2, AREG, ATM, BCL2A1, CASP8, CD68, CXCL1, EBLN2, EDN1, FASN, FRMD4A, GNAS, HBEGF, HSP90AA1, ICAM1, ITGAV, JUN, KRT17, LAMA5, MAP1LC3B, MMP9, NR4A1, ODC1, PFDN6, RELB, SEC31B, TGFB2, THBS1, ZBTB20		ADRB2, AREG, ATM, BCAR1, BCL2A1, BLID, CD68, CTNNB1, CXCL1, EBLN2, EDN1, EPM2AIP1, FASN, FRMD4A, GNAS, HBEGF, HSP90AA1, ICAM1, ITGAV, KRT17, MAP1LC3B, MMP9, NR4A1, ORM1, PDGFRB, PITX2, PXN, RBBP6 (includes EG:5930), RELB, SEC31B, SMYD4, TGFB2, THBS1, TMSB4X, ZBTB20	ADRB2, AGPAT9, BCL2A1, BLID, CASP3, CDKN1A, CEBPD, COL1A1, CXCL1, CYP1A1, DACH1, DDIT4, DKK1, DUSP1, EPOR, FOSB, FOXA1, FOXC1, FRMD4A, HBEGF, HDAC9 (includes EG:9734), HRH1, IER2, IER3, IGFBP3, IL6, ITGAV, JUN, LETM2, LPAR1, MMP14, MT1E, MT1G, MT1H, MT1X, MT2A, NAMPT, NR3C2, NR4A1, PDLIM4, PFDN6, PITX2, SCG5, SLC19A2, SMYD4, TACSTD2, TNFRSF11B, ZBTB20, ZFP36, ZNF367	ADRA1B, AREG, CASP8, CDKN1A, CEBPD, CTDSPL, CXCL1, DKK1, DUSP1, EDN1, FHOD3 (includes EG:80206), FOXC1, FOXO1, HBEGF, HDAC9 (includes EG:9734), HELB, HRH1, IER2, IER3, IMPDH1, LETM2, LPAR1, MT1E, MT1G, MT1H, MT1X, MT2A, NAMPT, NR3C2, PDLIM4, PTGER4, RBBP6 (includes EG:5930), RELB, TNFRSF11B, ZFP36	ADRA1B, ADRB2, AGPAT9, ATM, BCAR1, BCL2A1, BLID, CASP3, CDKN1A, CEBPD, CLDN1, COL1A1, CTDSPL, CXCL1, CXCL2, CYP1A1, DACH1, DDIT4, DKK1, DUSP1, EDN1, EPOR, FHOD3 (includes EG:80206), FOSB, FOXA1, FOXC1, FOXO1, FRMD4A, HBEGF, HDAC9 (includes EG:9734), HELB, HRH1, IER2, IER3, IGFBP3, ITGAV, JUN, KRT17, LETM2, LPAR1, MT1E, MT1G, MT1H, MT1X, MT2A, NAMPT, NR3C2, NR4A1, PDGFRB, PDLIM4, PITX2, PTGER4, SC…	15.5914		18.8172	26.8817	18.8172	32.7957	32.5843		39.3258	56.1798	39.3258	68.5393
1003	Diseases and disorders	Reproductive System Disease	prostate cancer	prostate cancer	3.68194				2.95468	2.10073	3.68194				AGPAT9, BMPR2, COL1A1, CXCR4, CYP1B1, CYP24A1, DACH1, DLX4, DUSP1, EPOR, GRPR, HDAC9 (includes EG:9734), IER3, IGFBP1, IGFBP3, IL6, IL7R, ITGAV, MMP1 (includes EG:4312), PDLIM4, PER1, PITX2, PRKCE, SGK1, SIM2, SLC16A5, SOCS3, TNFRSF11B, ZFP36	ANTXR2, ATP1A1, ATP1A3, ATP1A4, CASP8, CDK6, CTDSPL, CYP1B1, CYP24A1, DUSP1, HDAC9 (includes EG:9734), IER3, MMP1 (includes EG:4312), MT-COI, PDLIM4, PER1, PRKCE, RELB, SOCS1, SOCS3, TNFRSF11B, VSTM2L, ZFP36	AFAP1, AGPAT9, ANTXR2, ATP1A1, ATP1A3, ATP1A4, CDK6, COL1A1, CTDSPL, CXCR4, CYP1B1, CYP24A1, DACH1, DUSP1, EPOR, GRPR, HDAC9 (includes EG:9734), IER3, IGFBP1, IGFBP3, IL7R, ITGAV, MMP1 (includes EG:4312), PDGFRB, PDLIM4, PER1, PITX2, PRKCE, SDK1, SGK1, SLC16A5, SOCS1, SOCS3, SSTR2, TNFRSF11B, VSTM2L, ZFP36				15.5914	12.3656	19.8925				61.7021	48.9362	78.7234
1004	Diseases and disorders	Reproductive System Disease	ductal carcinoma	ductal carcinoma	3.58838				2.46725	3.58838					CDKN1A, IER3, LETM2, MT1E, MT1G, MT1H, MT1X, MT2A	CDKN1A, IER3, LETM2, MT1E, MT1G, MT1H, MT1X, MT2A, RBBP6 (includes EG:5930)					4.30108	4.83871					88.8889	100
1005	Diseases and disorders	Reproductive System Disease	ovarian cancer	ovarian cancer	3.51428				3.51428		2.95468				ARL4C, ATP8B1, C13ORF15, CALB2, CYP24A1, DACH1, EMD, EPOR, FGF18, FOSB, FOSL1, HDAC9 (includes EG:9734), HIC1, IGFBP1, IGFBP3, IL6, IL8, INHBA, JUN, MMP3, MMP14, MMP1 (includes EG:4312), MUM1L1, PRLR, TACSTD2, TFPI2		ARL4C, ATP8B1, C13ORF15, CALB2, CTDSPL, CYP24A1, DACH1, EPOR, FGF18, FOSB, FOSL1, HDAC9 (includes EG:9734), HIC1, IGFBP1, IGFBP3, IL8, INHBA, JUN, MMP3, MMP1 (includes EG:4312), MUM1L1, PAX8, PDGFRB, PRLR, SERPINA1, SSTR2, TACSTD2, TBC1D2B, TFPI2				13.9785		15.5914				78.7879		87.8788
1006	Diseases and disorders	Reproductive System Disease	infiltrating duct breast carcinoma	infiltrating duct breast carcinoma	3.34104				2.23958	3.34104					LETM2, MT1E, MT1G, MT1H, MT1X, MT2A	LETM2, MT1E, MT1G, MT1H, MT1X, MT2A, RBBP6 (includes EG:5930)					3.22581	3.76344					85.7143	100
1007	Diseases and disorders	Reproductive System Disease	breast carcinoma	breast carcinoma	3.05208				2.0048	3.05208					CDKN1A, DACH1, HRH1, IER3, IGFBP3, LETM2, LPAR1, MT1E, MT1G, MT1H, MT1X, MT2A, SLC19A2	AREG, CDKN1A, CTDSPL, HELB, HRH1, IER3, LETM2, LPAR1, MT1E, MT1G, MT1H, MT1X, MT2A, RBBP6 (includes EG:5930)					6.98925	7.52688					72.2222	77.7778
1008	Diseases and disorders	Reproductive System Disease	premature labor	premature labor	3.00436	3.00436		2.76195	2.62893		2.42597	ADRB2, OXTR		ADRB2, OXTR	ADRB2, OXTR		ADRB2, OXTR	1.07527		1.07527	1.07527		1.07527	100		100	100		100
1009	Diseases and disorders	Reproductive System Disease	genital tumor	genital tumor	2.86012			1.56067	2.86012		2.30803			AMY2B (includes EG:280), ANXA2, CARD16, CTNNB1, DGCR8, FASN, HSP90AA1, KIAA1211, KRT7, MMP9, MYL9 (includes EG:10398), ORM1, PDGFRB, PITX2, PRLR, RELB, SMC4, SSTR2, STK4, TRA2A	ARL4C, ATP8B1, BMPR2, C13ORF15, CALB2, CYP1B1, DLX4, DUSP1, EMD, EPOR, FGF18, HDAC9 (includes EG:9734), IER3, IGFBP1, IGFBP3, IL6, INHBA, MUM1L1, PER1, PITX2, PRLR, SGK1, SIM2, SLC16A5, SOCS3, TFPI2		AFAP1, ANTXR2, ARL4C, ATP8B1, C13ORF15, CALB2, CTDSPL, CYP1B1, DUSP1, EPOR, FGF18, HDAC9 (includes EG:9734), IER3, IGFBP1, IGFBP3, INHBA, MUM1L1, PDGFRB, PER1, PITX2, PRLR, SGK1, SLC16A5, SOCS1, SOCS3, SSTR2, TBC1D2B, TFPI2, VSTM2L			10.7527	13.9785		15.5914			40	52		58
1010	Diseases and disorders	Reproductive System Disease	prostatic carcinoma	prostatic carcinoma	2.6038	1.95468		2.6038				ANXA2, BMPR2, CASP8, DGCR8, FASN, KRT7, MMP9, MYL9 (includes EG:10398), ODC1, RELB, STK4		ANXA2, CTNNB1, DGCR8, FASN, KIAA1211, KRT7, MMP9, MYL9 (includes EG:10398), ORM1, PDGFRB, PITX2, RELB, SMC4, SSTR2, STK4				5.91398		8.06452				36.6667		50
1011	Diseases and disorders	Reproductive System Disease	mammary tumor	mammary tumor	2.58004					2.58004						AREG, CDKN1A, CTDSPL, HELB, HRH1, IER3, LETM2, LPAR1, MT1E, MT1G, MT1H, MT1X, MT2A, PTGER4, RBBP6 (includes EG:5930)						8.06452						71.4286
1012	Diseases and disorders	Reproductive System Disease	endometrial carcinoma	endometrial carcinoma	2.4908				2.4908						CSF2, CYP1B1, IL6, IL8, PRLR						2.68817						100
1013	Diseases and disorders	Reproductive System Disease	prostatic tumor	prostatic tumor	2.38405	1.89279		2.38405				ANXA2, BMPR2, CASP8, DGCR8, FASN, HSP90AA1, KRT7, MMP9, MYL9 (includes EG:10398), ODC1, RELB, STK4		AMY2B (includes EG:280), ANXA2, CTNNB1, DGCR8, FASN, HSP90AA1, KIAA1211, KRT7, MMP9, MYL9 (includes EG:10398), ORM1, PDGFRB, PITX2, RELB, SMC4, SSTR2, STK4				6.45161		9.13978				36.3636		51.5152
1014	Diseases and disorders	Reproductive System Disease	cervical cancer	cervical cancer	2.0511			2.0511						ANXA2, CTNNB1, CTSC, HSP90AA1, MMP9, PDGFRB, RBBP6 (includes EG:5930), SSTR2, TAGLN, TMSB4X						5.37634						100
1015	Diseases and disorders	Reproductive System Disease	adenomyosis	adenomyosis	2.01144			2.01144						ANXA2, DST, MALAT1, RHOU, THBS1						2.68817						100
1016	Diseases and disorders	Reproductive System Disease	early-onset breast cancer	early-onset breast cancer	2		2						ATM, BRCA2						1.07527						100
1017	Diseases and disorders	Reproductive System Disease	preterm premature rupture of the membranes	preterm premature rupture of the membranes	1.73755	1.73755		1.61618				MMP1 (includes EG:4312)		MMP1 (includes EG:4312)				0.537634		0.537634				100		100
1018	Diseases and disorders	Skeletal and Muscular Disorders	osteoporosis	osteoporosis	3.33255					3.33255	3.18111					ATP1A1, ATP1A3, ATP1A4, CA2, CALCR, PDLIM4	ATP1A1, ATP1A3, ATP1A4, CALCR, COL1A1, GHR, PDLIM4					2.3622	2.75591					66.6667	77.7778
1019	Diseases and disorders	Skeletal and Muscular Disorders	skeletal and muscular disorder	skeletal and muscular disorder	7.73518	4.67572		3.43415	6.27654	6.15614	7.73518	ADAMTS1, ADAMTS6, ADRB2, AHNAK, ANXA2, AP1S1, AREG, ARF1, ATM, ATP8A2, BCAN, C11ORF96, C16ORF74, C7ORF58, CA2, CARD17, CASP1, CASP5, CASP8, CAV3, CCRL2, CD68, COL13A1, COL4A6, COL5A1, COL6A1, CXCL1, DOCK4, DPYSL2, DST, DYNC1I1, EDN1, EFR3B, FLNB, FRMD4A, GNAS, GPC4, HIVEP1, HIVEP3, HMBOX1, HNRNPA3, HNRPDL, HSP90AA1, ICAM1, IL1A, IL1B, IL7R, ILDR1, ITGAV, JUN, KIAA1199, KRTAP2-4, LOX, LTB, LY96, M…		ADAM12, ADAMTS1, ADAMTS6, ADRB2, ANKFY1, ANXA2, AREG, ARF1, ARHGEF10, ATM, ATP8A2, BEST3, BTNL2, C11ORF96, C16ORF74, C7ORF58, CA2, CARD17, CASP1, CASP5, CAV3, CCRL2, CD68, COL13A1, COL4A6, COL5A1, COL6A1, CTNNB1, CXCL1, DNAH5, DOCK4, DPYSL2, DST, DYNC1I1, EDN1, EFR3B, FABP3, FLNB, FRMD4A, GIGYF2, GLIS3, GNAS, GSR, HIVEP3, HNRPDL, HSP90AA1, ICAM1, IL16, IL1B, IL3RA, ILDR1, ITGAV, KIAA1199, KRTAP2-…	ACPL2, ADAM12, ADAMTS1, ADAMTS6, ADAMTS9, ADAMTSL1, ADRB2, AHNAK, AP1S1, ATP8B1, BAIAP2, BCAN, BCL6, BICD1, C11ORF96, C13ORF15, CALCR, CARD17, CASP3, CCRL2, CD274, CDKN1C, CGN, CLIC5, COL1A1, COL9A3, CPPED1, CXCL1, CXCR4, DACH1, DKK3, DNAH5, DOCK4, DUSP1, EFNB1, EMD, EPAS1, EPOR, ERCC4, EVI2B, F3, F2RL1, FAM69A, FGD4, FOSB, FRMD4A, FZD5, G0S2, GLIS3, GPC4, GSR, HMBOX1, HNRNPA3, HRH1, ICOSLG, IER3…	ACPL2, ADAMTS1, ADAMTS6, ADAMTS9, ADRA1B, AP1S1, AREG, ATP1A1, ATP1A3, ATP1A4, B4GALT6, BAIAP2, BCAN, BCL6, BICD1, C11ORF96, C13ORF15, CA2, CALCR, CASP8, CCBE1, CCRL2, CD274, CDK6, CDKN1C, CGN, COL6A1, CREB3L2, CXCL1, DAPK1, DOCK4, DPYSL3, DUSP1, EDN1, F11R, FAM63B, FGD4, FHOD3 (includes EG:80206), FKBP5, FOXO1, G0S2, GLIS3, GPC4, HIVEP1, HNRPDL, HRH1, ICOSLG, IER3, IL8, IL1A, IL1B, IL1RAPL1, IL6…	ACPL2, ADAM12, ADAMTS1, ADAMTS6, ADAMTS9, ADAMTSL1, ADRA1B, ADRB2, ATM, ATP1A1, ATP1A3, ATP1A4, ATP8B1, BAIAP2, BCAN, BCL6, BEST3, BICD1, C11ORF96, C13ORF15, C7ORF58, CALCR, CASP3, CCRL2, CD274, CDK6, CDKN1C, CEP290, CGN, CLIC5, CMIP, COL1A1, COL6A1, COL9A3, CPPED1, CREB3L2, CXCL1, CXCL2, CXCL3, CXCR4, DACH1, DAPK1, DKK3, DNAH5, DNAH11, DOCK4, DPYSL3, DUSP1, EDN1, EFNB1, EPAS1, EPOR, ERCC4, EVI2B…	34.252		40.9449	51.9685	45.2756	65.748	34.5238		41.2698	52.381	45.6349	66.2698
1020	Diseases and disorders	Genetic Disorder	prostate cancer	prostate cancer	3.68194				2.95468	2.10073	3.68194				AGPAT9, BMPR2, COL1A1, CXCR4, CYP1B1, CYP24A1, DACH1, DLX4, DUSP1, EPOR, GRPR, HDAC9 (includes EG:9734), IER3, IGFBP1, IGFBP3, IL6, IL7R, ITGAV, MMP1 (includes EG:4312), PDLIM4, PER1, PITX2, PRKCE, SGK1, SIM2, SLC16A5, SOCS3, TNFRSF11B, ZFP36	ANTXR2, ATP1A1, ATP1A3, ATP1A4, CASP8, CDK6, CTDSPL, CYP1B1, CYP24A1, DUSP1, HDAC9 (includes EG:9734), IER3, MMP1 (includes EG:4312), MT-COI, PDLIM4, PER1, PRKCE, RELB, SOCS1, SOCS3, TNFRSF11B, VSTM2L, ZFP36	AFAP1, AGPAT9, ANTXR2, ATP1A1, ATP1A3, ATP1A4, CDK6, COL1A1, CTDSPL, CXCR4, CYP1B1, CYP24A1, DACH1, DUSP1, EPOR, GRPR, HDAC9 (includes EG:9734), IER3, IGFBP1, IGFBP3, IL7R, ITGAV, MMP1 (includes EG:4312), PDGFRB, PDLIM4, PER1, PITX2, PRKCE, SDK1, SGK1, SLC16A5, SOCS1, SOCS3, SSTR2, TNFRSF11B, VSTM2L, ZFP36				5.62016	4.45736	7.17054				61.7021	48.9362	78.7234
1021	Diseases and disorders	Genetic Disorder	osteoporosis	osteoporosis	3.33255					3.33255	3.18111					ATP1A1, ATP1A3, ATP1A4, CA2, CALCR, PDLIM4	ATP1A1, ATP1A3, ATP1A4, CALCR, COL1A1, GHR, PDLIM4					1.16279	1.35659					66.6667	77.7778
1022	Diseases and disorders	Genetic Disorder	prostatic carcinoma	prostatic carcinoma	2.6038	1.95468		2.6038				ANXA2, BMPR2, CASP8, DGCR8, FASN, KRT7, MMP9, MYL9 (includes EG:10398), ODC1, RELB, STK4		ANXA2, CTNNB1, DGCR8, FASN, KIAA1211, KRT7, MMP9, MYL9 (includes EG:10398), ORM1, PDGFRB, PITX2, RELB, SMC4, SSTR2, STK4				2.13178		2.90698				36.6667		50
1023	Diseases and disorders	Genetic Disorder	pseudohypoparathyroidism type 1B	pseudohypoparathyroidism type 1B	1.73755	1.73755		1.61618				GNAS		GNAS				0.193798		0.193798				100		100
1024	Diseases and disorders	Genetic Disorder	tumoral calcinosis	tumoral calcinosis	1.54212		1.54212						SAMD9						0.193798						100
1025	Diseases and disorders	Connective Tissue Disorders	connective tissue disorder	connective tissue disorder	6.79588	3.96257		3.45346	5.6038	3.80967	6.79588	ADAMTS1, ADAMTS6, ADRB2, AREG, ARF1, ATM, ATP8A2, C11ORF96, C7ORF58, CASP1, CASP5, CASP8, CCRL2, CD68, COL13A1, COL17A1, COL4A6, COL5A1, COL6A1, CXCL1, DPYSL2, FLNB, FRMD4A, GNAS, GPC4, HIVEP1, HMBOX1, HNRNPA3, ICAM1, IL1A, IL1B, IL7R, KRTAP2-4, LOX, LTB, MCTP2, MMP3, MMP9, MMP1 (includes EG:4312), NLRP3, NR4A1, NTN1, OLFML2A, PLD5, PMP22, PRPS1, PTPN22, RAP1GDS1, RASSF8, RCSD1, ROR1, SAA1, SERPI…		ADAMTS1, ADAMTS6, ADRB2, ANKFY1, AREG, ARF1, ATM, ATP8A2, BTNL2, C11ORF96, C7ORF58, CASP1, CASP5, CCRL2, CD68, COL13A1, COL17A1, COL4A6, COL5A1, COL6A1, CXCL1, DNAH5, DPYSL2, FLNB, FRMD4A, GLIS3, GNAS, GSR, ICAM1, IL16, IL1B, IL3RA, KRTAP2-4, LOX, LTB, MCTP2, MMP3, MMP9, MMP1 (includes EG:4312), NAV2 (includes EG:89797), NEBL, NGLY1, NR4A1, NTN1, OLFML2A, PDE4C, PDGFRB, PDZD2, PHF15, PITX2, PLD5,…	ACPL2, ADAMTS1, ADAMTS6, ADAMTS9, ADAMTSL1, ADRB2, ATP8B1, BCL6, BICD1, C11ORF96, C13ORF15, CALCR, CASP3, CCRL2, CD274, CGN, CLIC5, COL1A1, COL8A1, COL9A3, CPPED1, CXCL1, CXCR4, DACH1, DNAH5, DUSP1, EFNB1, EPAS1, EPOR, F2RL1, FOSB, FRMD4A, FZD5, G0S2, GLIS3, GPC4, GSR, HMBOX1, HNRNPA3, ICOSLG, IGFBP1, IL6, IL8, IL1A, IL1B, IL6R, IL7R, IRS1, JPH2, KRTAP2-4, LPIN1, MAP2K6, MMP3, MMP14, MMP1 (includ…	ACPL2, ADAMTS1, ADAMTS6, ADAMTS9, ADRA1B, ANTXR2, AREG, BCL6, BICD1, C11ORF96, C13ORF15, CALCR, CASP8, CCBE1, CCRL2, CD274, CDK6, CGN, COL6A1, CREB3L2, CXCL1, DAPK1, DUSP1, F11R, FAM63B, FHOD3 (includes EG:80206), FKBP5, FOXO1, G0S2, GLIS3, GPC4, HIVEP1, ICOSLG, IL8, IL1A, IL1B, IL6R, IRS1, KIAA1217, KLHL5, KRTAP2-4, LOC339894, LOX, LTB, MMP3, MMP1 (includes EG:4312), NAMPT, NAV3, NEBL, NLRP3, OL…	ACPL2, ADAMTS1, ADAMTS6, ADAMTS9, ADAMTSL1, ADRA1B, ADRB2, ANTXR2, ATM, ATP8B1, BCL6, BICD1, C11ORF96, C13ORF15, C7ORF58, CALCR, CASP3, CCRL2, CD274, CDK6, CGN, CLIC5, CMIP, COL1A1, COL6A1, COL9A3, CPPED1, CREB3L2, CXCL1, CXCL2, CXCL3, CXCR4, DACH1, DAPK1, DNAH5, DNAH11, DUSP1, EFNB1, EPAS1, EPOR, F11R, FHOD3 (includes EG:80206), FOSB, FOXO1, FRMD4A, FZD5, G0S2, GHR, GLIS3, GPC4, HIVEP1, ICOSLG, …	34.8837		42.4419	53.4884	43.0233	67.4419	35.0877		42.6901	53.8012	43.2749	67.8363
1026	Diseases and disorders	Organismal Injury and Abnormalities	organismal abnormalities	organismal abnormalities of eukaryotic cells	2.26043				2.12263	2.26043					CD274, NLRP3	CD274, NLRP3					5.88235	5.88235					100	100
1027	Diseases and disorders	Organismal Injury and Abnormalities	tubulo-interstitial fibrosis	tubulo-interstitial fibrosis	1.73755	1.73755		1.61618				SMURF2		SMURF2				2.94118		2.94118				100		100
1028	Diseases and disorders	Developmental Disorder	hypertrophy	hypertrophy of cells	2.92812	2.92812		2.5784				CAT, HBEGF, IL11		CAT, HBEGF, IL11				7.5		7.5				50		50
1029	Diseases and disorders	Endocrine System Disorders	endocrine system disorder	endocrine system disorder	2.82681				2.05899		2.82681				ADAM12, ADAMTSL1, ADRB2, ARHGAP26, ATP8B1, BCL6, BCL2L1, CALCR, CASP3, CBLB, CGN, CLIC5, COL8A1, CPPED1, CYP24A1, DLST, DNAH5, EPAS1, EPOR, EXT1, EYA4, FBXL17, FGD4, FRMD4A, GLIS3, GM2A, HDAC9 (includes EG:9734), HEG1, HMBOX1, HRH1, IL6, IL8, IL1A, IL1B, IL7R, IRS1, IRS2, JAG1, JPH2, KALRN, KIF26B, LAMA1, LAMA2, LIMCH1, LOC346887, LRRC20, NHSL1, NR3C2, NRP1, PCSK5, PDE4B, PHLPP1, PIK3R3, PIP5K1B,…		ABLIM2, ADAM12, ADAMTSL1, ADRA1B, ADRB2, AHR, AMOTL1, ARHGAP27, ATP8B1, BCL6, BCL2L1, C7ORF58, CALCR, CASP3, CBLB, CGN, CLIC5, CPPED1, CYP24A1, DAPK1, DNAH5, DNAH11, EEF1D, ELL2, EPAS1, EPOR, ESF1, ETS1, EXT1, FGD4, FHOD3 (includes EG:80206), FLVCR2, FOXO1, FRAS1, FRMD4A, GHR, GLIS3, HDAC9 (includes EG:9734), HEG1, HRH1, IL8, IL1A, IL1B, IL21R, IL7R, INHBB, IRS1, IRS2, JAG1, JPH2, KALRN, KIF26B, …				56.0976		72.561				67.6471		87.5
1030	Diseases and disorders	Endocrine System Disorders	hypoglycemia	hypoglycemia	2.22257						2.22257						ADRA1B, ADRB2, EPOR, SSTR2						2.43902						100
1031	Diseases and disorders	Endocrine System Disorders	hypercalcemia	hypercalcemia	1.83565					1.83565						CALCR, PTHLH						1.21951						100

## Sheet: IPA Pathways
Supplementary Table S5 (sheet 3)					legend:	A= induced expression of PRA (+RSL1)
Functional analyses of PR-regulated genes (Khan et al, 2012)						B= induced expression of PRB (+Dox)
IPA* canonical pathways						AB= induced coexpression of PRA and PRB (+RSL1, +Dox)
						O= no induction of PR (-RSL1, -Dox)
						-=in the absence of progesterone (+vehicle)
						+=in the presence of progesterone (10 nM)
					* The color scaling will not operate correctly in MS Excel version anterior to 2007
				scaling	0	1	1.5	2	2.5	3	3.5	4	5	1	2	3	4	5	7	10	15	20	20	30	40	50	60	70	80	90	100
*Ingenuity systems Pathway Analysis					-LOG(p-value)									Ratio PR-regulated genes (% of total human genes involved in the pathway)									Relative PR-regulated genes (% of total PR-responsive genes involved in the pathway)									Genes
N° sorting	IPA Canonical pathways	max -log(p-value)	max ratio	total PR-responsive genes found	A- vs O-	B- vs O-	AB- vs O-	A+ vs A-	B+ vs B-	AB+ vs AB-	A+ vs O-	B+ vs O-	AB+ vs O-	A- vs O-	B- vs O-	AB- vs O-	A+ vs A-	B+ vs B-	AB+ vs AB-	A+ vs O-	B+ vs O-	AB+ vs O-	A- vs O-	B- vs O-	AB- vs O-	A+ vs A-	B+ vs B-	AB+ vs AB-	A+ vs O-	B+ vs O-	AB+ vs O-	A- vs O-	B- vs O-	AB- vs O-	A+ vs A-	B+ vs B-	AB+ vs AB-	A+ vs A-	B+ vs B-	AB+ vs AB-
1	DNA Double-Strand Break Repair by Homologous Recombination	5.61	26.7	4	1.6	5.6	1.4			1.1		0.6	1.2	13.3	26.7	13.3			13.3		6.7	13.3	50	100	50			50		25	50	GEN1, ATM	GEN1, BRCA2, RAD50, ATM	GEN1, ATM			GEN1, ATM		BRCA2	GEN1, BRCA2
2	Role of Tissue Factor in Cancer	5.17	13.6	17	1.8	0.3	1.8	5	2.9	5.2	5.2	3.7	5.1	5.5	0.9	6.4	11.8	8.2	13.6	10	9.1	12.7	35	6	41	76	53	88	65	59	82	ITGAV, CXCL1, HBEGF, IL1B, MMP1 (includes EG:4312), ATM	ATM	ITGAV, CXCL1, HBEGF, IL1B, CSF2, MMP1 (includes EG:4312), ATM	IL8, CASP3, CXCL1, HBEGF, F3, PIK3R3, BCL2L1, F2RL1, ITGAV, IL1B, RPS6KA1, CSF2, MMP1 (includes EG:4312)	IL8, BCL2L1, CXCL1, HBEGF, IL1B, CSF2, FRK, MMP1 (includes EG:4312), FGF5	IL8, CASP3, CXCL1, HBEGF, F3, FRK, BCL2L1, ITGAV, IL1B, RPS6KA1, RPS6KA2, CSF2, MMP1 (includes EG:4312), FGF5, ATM	PIK3R3, IL8, BCL2L1, F2RL1, CXCL1, HBEGF, IL1B, RPS6KA1, CSF2, F3, MMP1 (includes EG:4312)	IL8, BCL2L1, ITGAV, CXCL1, HBEGF, IL1B, CSF2, FRK, MMP1 (includes EG:4312), FGF5	IL8, CXCL1, HBEGF, F3, FRK, BCL2L1, F2RL1, ITGAV, IL1B, RPS6KA2, RPS6KA1, CSF2, MMP1 (includes EG:4312), FGF5
3	TNFR2 Signaling	3.86	15.6	5	3.9		2.4	0.3	0.3		0.4		0.2	15.6		12.5	3.1	3.1		3.1		3.1	100		80	20	20		20		20	JUN, NFKBIE, NFKB2, BIRC3, TRAF1		NFKBIE, NFKB2, BIRC3, TRAF1	JUN	TRAF1		JUN		JUN
4	Growth Hormone Signaling	3.85	14.1	11		0.4		1.9	1.1	3.9	2.7	1.2	2.9		1.4		8.5	5.6	14.1	8.5	5.6	11.3		9		55	36	91	55	36	73		ATM		PIK3R3, SOCS3, IRS1, IGFBP3, PRKCE, RPS6KA1	SOCS1, SOCS3, IRS1, PRKCE	SOCS1, SOCS3, GHR, IRS1, SOCS2, IGFBP3, PRKCE, RPS6KA2, RPS6KA1, ATM	PIK3R3, SOCS3, IRS1, IGFBP3, PRKCE, RPS6KA1	SOCS1, SOCS3, IRS1, PRKCE	SOCS3, GHR, IRS1, SOCS2, IGFBP3, PRKCE, RPS6KA2, RPS6KA1
5	TNFR1 Signaling	3.69	11.8	7	3.7		1	0.8		0.6	0.2			11.8		5.9	5.9		5.9	2			86		43	43		43	14			JUN, CRADD, NFKBIE, NFKB2, CASP8, BIRC3		NFKBIE, NFKB2, BIRC3	JUN, CASP3, CRADD		JUN, CASP3, CRADD	JUN
6	TWEAK Signaling	3.51	13.5	6	3.5		2.1	0.2	0.7			0.3		13.5		10.8	2.7	5.4			2.7		83		67	17	33			17		NFKBIE, NFKB2, CASP8, BIRC3, TRAF1		NFKBIE, NFKB2, BIRC3, TRAF1	CASP3	CASP8, TRAF1			CASP8
7	IL-6 Signaling	3.5	10.2	14	1.5		0.4	3.5	2.7	2.2	4.1	2.2	2.6	5.1		3.1	10.2	8.2	9.2	9.2	7.1	9.2	36		21	71	57	64	64	50	64	IL1A, JUN, NFKBIE, IL1B, NFKB2		NFKBIE, IL1B, NFKB2	MAP2K6, COL1A1, IL8, IL1A, JUN, IL6R, IL1B, IL1RAPL1, IL6, TNFRSF11B	IL8, SOCS1, IL1A, IL6R, IL1B, MAP2K3, IL1RAPL1, TNFRSF11B	COL1A1, IL8, SOCS1, IL1A, JUN, IL6R, IL1B, IL1RAPL1, TNFRSF11B	MAP2K6, COL1A1, IL8, IL1A, JUN, IL6R, IL1B, IL6, TNFRSF11B	IL8, SOCS1, IL1A, IL1B, MAP2K3, IL1RAPL1, TNFRSF11B	COL1A1, IL8, IL1A, JUN, IL6R, IL1B, IL1RAPL1, IL6, TNFRSF11B
8	IL-10 Signaling	3.19	11.1	11	2.8		0.6	3.2	2.2	1	2.7	2.3	1.7	8.3		4.2	11.1	8.3	6.9	8.3	8.3	8.3	55		27	73	55	45	55	55	55	IL1A, JAK1, JUN, NFKBIE, IL1B, NFKB2		NFKBIE, IL1B, NFKB2	MAP2K6, SOCS3, IL1A, JAK1, JUN, IL1B, IL1RAPL1, IL6	SOCS3, IL1A, JAK1, IL1B, MAP2K3, IL1RAPL1	SOCS3, IL1A, JUN, IL1B, IL1RAPL1	MAP2K6, SOCS3, IL1A, JUN, IL1B, IL6	SOCS3, IL1A, JAK1, IL1B, MAP2K3, IL1RAPL1	SOCS3, IL1A, JUN, IL1B, IL1RAPL1, IL6
9	CD40 Signaling	3.03	8.82	9	3	0.4	1.8	0.6	0.4		0.9			8.8	1.5	7.4	4.4	2.9		4.4			67	11	56	33	22		33			ICAM1, JUN, NFKBIE, NFKB2, ATM, TRAF1	ATM	ICAM1, NFKBIE, NFKB2, ATM, TRAF1	MAP2K6, PIK3R3, JUN	MAP2K3, TRAF1		MAP2K6, PIK3R3, JUN
10	ILK Signaling	2.91	6.63	18	1.4	0.9	2.9	0.4		0.4	0.9	0.4	0.3	3.9	1.7	6.6	3.3		3.9	3.3	2.8	3.3	39	17	67	33		39	33	28	33	MYL9 (includes EG:10398), FLNB, JUN, PPM1J, NFKB2, MMP9, ATM	FLNB, CTNNB1, ATM	MYL9 (includes EG:10398), FLNB, PXN, PPP2R5C, PPM1J, RHOU, RHOJ, NFKB2, CTNNB1, MMP9, ATM, TMSB4X	MAP2K6, PIK3R3, JUN, RND3, IRS1, IRS2		JUN, RND3, IRS1, RHOU, RHOJ, IRS2, ATM	MAP2K6, PIK3R3, JUN, RND3, IRS1, RHOU	RND3, IRS1, RHOU, IRS2, CTNNB1	JUN, RND3, IRS1, RHOU, RHOJ, IRS2
11	IL-17 Signaling	2.91	10.4	10	1.9	0.4	0.6	2.9	1.5	0.9	2.5	1.6	0.7	6.5	1.3	3.9	10.4	6.5	6.5	7.8	6.5	5.2	50	10	30	80	50	50	60	50	40	JAK1, JUN, MMP3, CXCL1, ATM	ATM	MMP3, CXCL1, ATM	MAP2K6, PIK3R3, IL8, JAK1, JUN, MMP3, CXCL1, IL6	IL8, JAK1, MMP3, CXCL1, MAP2K3	IL8, JUN, MMP3, CXCL1, ATM	MAP2K6, PIK3R3, IL8, JUN, CXCL1, IL6	IL8, JAK1, MMP3, CXCL1, MAP2K3	IL8, JUN, CXCL1, IL6
12	G-Protein Coupled Receptor Signaling	2.91	5.76	6	0.7		1.7	2.9	0.8	2.3	0.7			2.3		3.8	5.2	3.1	5.8	3.1			50		50	67			67			GPR56, GNAS, PDE2A, CCRL2, VIPR1, NFKBIE, RGS4, NFKB2, GPR68, ATM, OXTR, ADRB2		CCR3, PDE2A, PDE4C, PDE7A, NFKBIE, RGS7, PRKAR2A, RGS4, NFKB2, GPR56, GNAS, GPR124, CCRL2, SSTR2, VIPR1, GPR157, GPR68, ATM, OXTR, ADRB2	F2RL2, GRPR, DUSP6, PTHLH, GPR162, HRH1, CCRL2, F2RL1, PRKCE, FZD2, GPR39, OXTR, ADRB2, PDE2A, RGS7, PRKAR2A, PDE4B, PDE1C, PIK3R3, FZD4, LPAR1, DUSP1, CALCR, S1PR1, FZD5, RPS6KA1, LGR4	F2RL2, PTHLH, RGS16, GPR162, HRH1, GPR124, CCRL2, LPAR1, DUSP1, RASGRP1, CALCR, S1PR1, PRKCE, ADRA1B, PTGER4, OXTR	F2RL2, GRPR, DUSP6, PTHLH, GPR162, HRH1, CCRL2, PRKCE, FZD2, ADRA1B, PTGER4, GPR39, ADRB2, ATM, OXTR, PDE2A, RGS7, PRKAR2A, RGS16, PDE4B, PDE1C, FZD4, SSTR2, LPAR1, DUSP1, S1PR1, CALCR, FZD5, RPS6KA1, LGR4	MAP2K6, JUN, PRKAR2A, PRKCE
13	Role of NANOG in Mammalian Embryonic Stem Cell Pluripotency	2.9	8.62	13	0.5	0.7	0.3	2.9	0.3	1.3	1.2	0.9	0.8	2.6	1.7	2.6	8.6	2.6	6.9	4.3	4.3	5.2	23	15	23	77	23	62	38	38	46	JAK1, BMPR2, ATM	CTNNB1, ATM	CTNNB1, WNT11, ATM	PIK3R3, RIF1, JAK1, LIF, FZD4, BMPR2, FZD5, FZD2, WNT11, WNT5A	RIF1, JAK1, BMP1	RIF1, LIF, FZD4, FZD5, FZD2, WNT11, WNT5A, ATM	PIK3R3, FZD4, FZD5, FZD2, WNT5A	RIF1, JAK1, FZD4, CTNNB1, BMP1	RIF1, LIF, FZD4, FZD5, FZD2, WNT5A
14	Glucocorticoid Receptor Signaling	2.73	6.3	6	2.2		1.1	2.7	2.2	2.1	0.5	0.4	0.4	4.1		3.7	5.9	4.8	6.3	2.7	2.7	3.6		17		50	50	83	50	50	67	ICAM1, JAK1, JUN, VIPR1, NFKBIE, TGFB2, HSP90AA1, IL1B, MMP1 (includes EG:4312), ATM, ADRB2		ICAM1, VIPR1, NFKBIE, TGFB2, HSP90AA1, IL1B, CSF2, MMP1 (includes EG:4312), ATM, ADRB2	IL8, JAK1, GTF2F2, TAF5L, IL6, PIK3R3, BCL2L1, JUN, DUSP1, CDKN1A, IL1B, NR3C2, CSF2, CDKN1C, MMP1 (includes EG:4312), ADRB2	IL8, JAK1, CD163, BCL2L1, TSC22D3, DUSP1, CDKN1A, IL1B, NR3C2, CDKN1C, CSF2, FKBP5, MMP1 (includes EG:4312)	IL8, GTF2F2, CD163, TSC22D3, BCL2L1, CXCL3, JUN, DUSP1, CDKN1A, TGFB2, IL1B, NR3C2, CSF2, CDKN1C, MMP1 (includes EG:4312), ATM, ADRB2	PIK3R3, CDKN1A, PRKCE	CDKN1A, CDK6, PRKCE	CDKN1A, CDK6, PRKCE, PDGFRB
15	TREM1 Signaling	2.73	10.7	10	2.5		2.7	1.8	2	1.4	2.4	2.1	2.2	8.9		10.7	8.9	8.9	8.9	8.9	8.9	10.7	50		60	50	50	50	50	50	60	ICAM1, CASP1, IL1B, NFKB2, CASP5		ICAM1, CASP1, IL1B, NFKB2, CSF2, CASP5	TLR2, IL8, IL1B, IL6, CSF2	TLR2, IL8, TLR4, IL1B, CSF2	TLR2, IL8, TLR4, IL1B, CSF2	TLR2, IL8, IL1B, IL6, CSF2	TLR2, IL8, TLR4, IL1B, CSF2	TLR2, IL8, CASP1, IL1B, IL6, CSF2
16	HMGB1 Signaling	2.69	10.1	15	1.5	0.3	1.1	2.3	2.7	2.7	4.1	2.8	2	5.1	1	5.1	8.1	8.1	10.1	9.1	8.1	8.1	33	7	33	53	53	67	60	53	53	IL1A, ICAM1, JUN, NFKB2, ATM	ATM	ICAM1, RHOU, RHOJ, NFKB2, ATM	MAP2K6, PIK3R3, IL8, IL1A, JUN, RND3, TNFRSF11B, PLAT	IL8, TLR4, IL1A, RND3, RHOU, MAP2K3, TNFRSF11B, PLAT	IL8, TLR4, IL1A, JUN, RND3, RHOU, RHOJ, TNFRSF11B, ATM, PLAT	MAP2K6, PIK3R3, IL8, IL1A, JUN, RND3, RHOU, TNFRSF11B, PLAT	IL8, TLR4, IL1A, RND3, RHOU, MAP2K3, TNFRSF11B, PLAT	IL8, IL1A, JUN, RND3, RHOU, RHOJ, TNFRSF11B, PLAT
17	IL-9 Signaling	2.6	13.2	9	2.5	0.7	1.3	2.6	2.1	2.2	1.6	2.1	1.7	10.5	2.6	7.9	13.2	10.5	13.2	7.9	10.5	10.5	44	11	33	56	44	56	33	44	44	JAK1, BCL3, NFKB2, ATM	ATM	BCL3, NFKB2, ATM	PIK3R3, SOCS3, JAK1, IRS1, IRS2	SOCS3, JAK1, IRS1, IRS2	SOCS3, IRS1, SOCS2, IRS2, ATM	PIK3R3, SOCS3, IRS1	SOCS3, JAK1, IRS1, IRS2	SOCS3, IRS1, SOCS2, IRS2
18	LXR/RXR Activation	2.6	7.23	10	2.6		1.5	1.2	1.5	0.9	1.3	1.6	1.1	7.2		6	6	6	6	4.8	6	6	60		50	50	50	50	40	50	50	LY96, IL1A, FASN, IL1B, NFKB2, MMP9		LY96, FASN, IL1B, NFKB2, MMP9	IL1A, IL1B, IL1RAPL1, IL6, TNFRSF11B	TLR4, IL1A, IL1B, IL1RAPL1, TNFRSF11B	TLR4, IL1A, IL1B, IL1RAPL1, TNFRSF11B	IL1A, IL1B, IL6, TNFRSF11B	TLR4, IL1A, IL1B, IL1RAPL1, TNFRSF11B	IL1A, IL1B, IL1RAPL1, IL6, TNFRSF11B
19	HIF1α Signaling	2.52	7.48	11	2.5	0.3	2.4	0.8	0.3	0.5	0.5	0.4		6.5	0.9	7.5	4.7	2.8	4.7	2.8	2.8		64	9	73	45	27	45	27	27		JUN, MMP3, EDN1, HSP90AA1, MMP9, MMP1 (includes EG:4312), ATM	ATM	MMP3, EDN1, HSP90AA1, EGLN3, VHL, MMP9, MMP1 (includes EG:4312), ATM	PIK3R3, JUN, MMP3, MMP14, MMP1 (includes EG:4312)	MMP3, EDN1, MMP1 (includes EG:4312)	JUN, MMP3, EDN1, MMP1 (includes EG:4312), ATM	PIK3R3, JUN, MMP1 (includes EG:4312)	MMP3, EDN1, MMP1 (includes EG:4312)
20	Death Receptor Signaling	2.39	8.06	7	2.4		0.8	0.3		0.5				8.1		4.8	3.2		4.8				71		43	29		43				CRADD, NFKBIE, NFKB2, CASP8, BIRC3		NFKBIE, NFKB2, BIRC3	CASP3, CRADD		CASP3, CRADD, TNFRSF10B
21	Apoptosis Signaling	2.38	6.9	10	2.4	0.3	1.3	1.1	0.5	0.8	1.1	0.5	0.6	6.9	1.2	5.8	5.8	3.5	5.8	4.6	3.5	4.6	60	10	50	50	30	50	40	30	40	NFKBIE, CAPN1, NFKB2, CASP8, BCL2A1, BIRC3	CAPN1	NFKBIE, CAPN1, NFKB2, BCL2A1, BIRC3	BCL2L1, CASP3, PRKCE, RPS6KA1, BCL2A1	BCL2L1, PRKCE, CASP8	BCL2L1, CASP3, PRKCE, RPS6KA1, BCL2A1	BCL2L1, PRKCE, RPS6KA1, BCL2A1	BCL2L1, PRKCE, CASP8	BCL2L1, PRKCE, RPS6KA1, BCL2A1
22	Prolactin Signaling	2.35	10.4	9	0.4	0.4	0.3	1.8	1	2.4	2.6	1.1	1.1	2.6	1.3	2.6	7.8	5.2	10.4	7.8	5.2	6.5	22	11	22	67	44	89	67	44	56	JUN, ATM	ATM	PRLR, ATM	PIK3R3, SOCS3, JUN, IRS1, PRKCE, PRLR	SOCS1, SOCS3, IRS1, PRKCE	SOCS1, SOCS3, JUN, IRS1, SOCS2, PRKCE, PRLR, ATM	PIK3R3, SOCS3, JUN, IRS1, PRKCE, PRLR	SOCS1, SOCS3, IRS1, PRKCE	SOCS3, JUN, IRS1, SOCS2, PRKCE
23	DNA Double-Strand Break Repair by Non-Homologous End Joining	2.35	12.5	2	0.6	2.4	0.5			0.4				6.3	12.5	6.3			6.3				50	100	50			50				ATM	RAD50, ATM	ATM			ATM
24	Endothelin-1 Signaling	2.35	5.14	9	2.4		0.9							5.1		4							100		78							ILDR1, GNAS, JUN, EDN1, CASP1, CASP4, CASP8, CASP5, ATM		ILDR1, GNAS, EDN1, CASP1, CASP4, CASP5, ATM
25	Bladder Cancer Signaling	2.34	7.78	10	1.1		0.8	1.5	2.3	1.5	1.1	1.9	1.3	4.4		4.4	6.7	7.8	7.8	4.4	6.7	6.7	40		40	60	70	70	40	60	60	MMP3, THBS1, MMP9, MMP1 (includes EG:4312)		MMP3, THBS1, MMP9, MMP1 (includes EG:4312)	IL8, MMP3, FGF18, MMP14, CDKN1A, MMP1 (includes EG:4312)	IL8, DAPK1, MMP3, FGF18, CDKN1A, MMP1 (includes EG:4312), FGF5	IL8, DAPK1, MMP3, FGF18, CDKN1A, MMP1 (includes EG:4312), FGF5	IL8, FGF18, CDKN1A, MMP1 (includes EG:4312)	IL8, MMP3, FGF18, CDKN1A, MMP1 (includes EG:4312), FGF5	IL8, DAPK1, FGF18, CDKN1A, MMP1 (includes EG:4312), FGF5
26	Keratan Sulfate Biosynthesis	2.32	10.4	5					2.3	0.6	0.2	2.4	0.8					10.4	6.3	2.1	10.4	6.3					100	60	20	100	60					HS3ST3B1, HS6ST1, B4GALT6, ST3GAL1, HS3ST1	HS3ST3B1, HS6ST1, ST3GAL1	ST3GAL1	HS3ST3B1, HS6ST1, B4GALT6, ST3GAL1, HS3ST1	HS3ST3B1, ST3GAL1, HS3ST1
27	CDK5 Signaling	2.29	7.87	11	1.7	0.3	2.3	1		1	0.3		0.9	5.6	1.1	7.9	5.6		6.7	2.3		5.6	45	9	64	45		55	18		45	LAMA5, GNAS, PPM1J, CAPN1, LAMA1	CAPN1	GNAS, PPP2R5C, PPM1J, CABLES1, CAPN1, LAMA1, PRKAR2A	LAMC1, FOSB, CABLES1, LAMA1, PRKAR2A		LAMC1, FOSB, CABLES1, ITGA2, LAMA1, PRKAR2A	FOSB, PRKAR2A		LAMC1, FOSB, CABLES1, ITGA2, LAMA1
28	Relaxin Signaling	2.27	6.16	13	1.9	0.6	2.3	0.7		0.5	1.4			4.8	1.4	6.2	4.1		4.1	4.1			54	15	69	46		46	46			GNAS, PDE2A, JUN, NFKBIE, NFKB2, MMP9, ATM	PDE7A, ATM	GNAS, PDE2A, PDE4C, PDE7A, NFKBIE, PRKAR2A, NFKB2, MMP9, ATM	PIK3R3, PDE2A, JUN, PRKAR2A, PDE4B, PDE1C		PDE2A, JUN, PRKAR2A, PDE4B, PDE1C, ATM	PIK3R3, PDE2A, JUN, PRKAR2A, PDE4B, PDE1C
29	PPAR Signaling	2.21	5.94	9	2.2		1.2	1	0.8	1	1	0.8	1.2	5.9		5	5	4	5.9	4	4	5.9	67		56	56	44	67	44	44	67	IL1A, JUN, NFKBIE, HSP90AA1, IL1B, NFKB2		NFKBIE, HSP90AA1, IL1B, NFKB2, PDGFRB	IL1A, JUN, IL1B, IL1RAPL1, TNFRSF11B	IL1A, IL1B, IL1RAPL1, TNFRSF11B	IL1A, JUN, IL1B, IL1RAPL1, PDGFRB, TNFRSF11B	IL1A, JUN, IL1B, TNFRSF11B	IL1A, IL1B, IL1RAPL1, TNFRSF11B	IL1A, JUN, IL1B, IL1RAPL1, PDGFRB, TNFRSF11B
30	RANK Signaling in Osteoclasts	2.19	6.19	9	2.2	0.3	1.2	0.6		0.4	1			6.2	1	5.2	4.1		4.1	4.1			67	11	56	44		44	44			JUN, MITF, NFKBIE, NFKB2, BIRC3, ATM	ATM	MITF, NFKBIE, NFKB2, BIRC3, ATM	MAP2K6, PIK3R3, JUN, TNFRSF11A		JUN, MITF, TNFRSF11A, ATM	MAP2K6, PIK3R3, JUN, TNFRSF11A
31	Molecular Mechanisms of Cancer	2.18	5.29	34	1.1		0.7	2.2	1.2	1.5	2.7	2.4	1.2	2.8		3.1	5	3.6	5.3	4.2	4.5	4.5	29		32	53	38	56	44	47	47	GNAS, JAK1, JUN, NFKBIE, TGFB2, BMPR2, NFKB2, CASP8, BIRC3, ATM		GNAS, ARHGEF10, NFKBIE, PRKAR2A, RHOU, TGFB2, RHOJ, NFKB2, CTNNB1, BIRC3, ATM	MAP2K6, JAK1, CASP3, PTCH1, PRKAR2A, BMPR2, PIK3R3, BCL2L1, FZD4, JUN, RND3, IRS1, CDKN1A, RASGRF1, PRKCE, FZD5, FZD2, WNT5A	JAK1, CDK6, BCL2L1, FOXO1, RND3, IRS1, RASGRP1, CDKN1A, RHOU, PRKCE, MAP2K3, CASP8, BMP1	CASP3, PRKAR2A, CDK6, RHOJ, BCL2L1, FZD4, JUN, RND3, FOXO1, IRS1, CDKN1A, RASGRF1, TGFB2, RHOU, PRKCE, FZD5, FZD2, ATM, WNT5A	MAP2K6, PRKAR2A, PIK3R3, BCL2L1, FZD4, JUN, RND3, IRS1, CDKN1A, RASGRF1, RHOU, PRKCE, FZD5, FZD2, WNT5A	JAK1, CDK6, BCL2L1, FZD4, FOXO1, RND3, RASGRP1, IRS1, CDKN1A, RASGRF1, RHOU, PRKCE, MAP2K3, CASP8, CTNNB1, BMP1	CDK6, RHOJ, BCL2L1, FZD4, JUN, FOXO1, RND3, IRS1, CDKN1A, TGFB2, RASGRF1, RHOU, PRKCE, FZD5, FZD2, WNT5A
32	Aryl Hydrocarbon Receptor Signaling	2.15	7.91	15	2	0.6	0.7	1.5	1	2.2	1.9	0.8	2.6	5	1.4	3.6	5.8	4.3	7.9	5	3.6	7.9	47	13	33	53	40	73	47	33	73	IL1A, JUN, TGFB2, HSP90AA1, IL1B, NFKB2, ATM	TRIP11, ATM	TGFB2, HSP90AA1, IL1B, NFKB2, ATM	TGM2, IL1A, CYP1A1, JUN, CDKN1A, IL1B, IL6, CYP1B1	IL1A, CDKN1A, CDK6, IL1B, AHR, CYP1B1	TGM2, IL1A, CYP1A1, JUN, CDKN1A, CDK6, TGFB2, IL1B, AHR, CYP1B1, ATM	IL1A, CYP1A1, JUN, CDKN1A, IL1B, IL6, CYP1B1	IL1A, CDKN1A, CDK6, IL1B, AHR	TRIP11, IL1A, CYP1A1, JUN, CDKN1A, CDK6, TGFB2, IL1B, IL6, AHR, CYP1B1
33	Role of BRCA1 in DNA Damage Response	2.13	5.17	4		2.1				0.2		0.4	0.3		5.2				3.5		3.5	3.5		75				50		50	50		BRCA2, RAD50, ATM				CDKN1A, ATM		CDKN1A, BRCA2	CDKN1A, BRCA2
34	PPARα/RXRα Activation	2.08	5.45	16	2.1		1.8	0.8	0.5	0.5	1.1	0.5	0.6	4.9		5.5	4.2	3	4.2	3.6	3	4.2	50		56	44	31	44	38	31	44	GNAS, JUN, FASN, NFKBIE, TGFB2, HSP90AA1, IL1B, NFKB2		CAND1, GNAS, FASN, NFKBIE, PRKAR2A, TGFB2, HSP90AA1, IL1B, NFKB2	MAP2K6, JUN, IRS1, PRKAR2A, IL1B, IL1RAPL1, IL6	CAND1, IRS1, IL1B, MAP2K3, IL1RAPL1	JUN, GHR, IRS1, PRKAR2A, TGFB2, IL1B, IL1RAPL1	MAP2K6, JUN, IRS1, PRKAR2A, IL1B, IL6	CAND1, IRS1, IL1B, MAP2K3, IL1RAPL1	JUN, GHR, IRS1, TGFB2, IL1B, IL1RAPL1, IL6
35	Notch Signaling	2.01	12.2	5	0.8		0.2	1.7	0.2	2	1.5	0.2	1.6	4.9		2.4	9.8	2.4	12.2	7.3	2.4	9.8	40		20	80	20	100	60	20	80	HES1, JAG1		JAG1	MFNG, LFNG, JAG1, HEY1	HES1	MFNG, LFNG, HES1, JAG1, HEY1	MFNG, LFNG, HEY1	HES1	MFNG, LFNG, HES1, HEY1
36	IL-15 Production	1.98	10.3	5	2		0.9	0.8	0.9	0.2	0.4	1	0.7	10.3		6.9	6.9	6.9	3.5	3.5	6.9	6.9	60		40	40	40	20	20	40	40	JAK1, NFKB2, MST1R		NFKB2, MST1R	JAK1, IL6	JAK1, FRK	FRK	IL6	JAK1, FRK	IL6, FRK
37	Role of Cytokines in Mediating Communication between Immune Cells	1.92	9.43	5	0.6		0.5	1.9	1.5	1	2.6	1.6	1.7	3.8		3.8	9.4	7.6	7.6	9.4	7.6	9.4	40		40	100	80	80	100	80	100	IL1A, IL1B		IL1B, CSF2	IL8, IL1A, IL1B, IL6, CSF2	IL8, IL1A, IL1B, CSF2	IL8, IL1A, IL1B, CSF2	IL8, IL1A, IL1B, IL6, CSF2	IL8, IL1A, IL1B, CSF2	IL8, IL1A, IL1B, IL6, CSF2
38	RhoA Signaling	1.9	6.67	9	0.5			1.1	1.9	0.5	0.2	1.1	0.4	2.9			5.7	6.7	4.8	1.9	4.8	3.8	33			67	78	56	22	56	44	MYL9 (includes EG:10398), EZR, GRLF1			PIP5K1A, LPAR1, EZR, BAIAP2, GRLF1, PIP5K1B	ARHGAP9, LPAR1, PIP5K1C, EZR, BAIAP2, GRLF1, PIP5K1B	ARHGAP9, LPAR1, PIP5K1C, BAIAP2, PIP5K1B	LPAR1, BAIAP2	ARHGAP9, LPAR1, PIP5K1C, BAIAP2, PIP5K1B	ARHGAP9, LPAR1, PIP5K1C, BAIAP2
39	PTEN Signaling	1.89	7.5	12	0.2		0.3	1.1	0.3	1.9	0.8	0.4	1.8	1.7		2.5	5	2.5	7.5	3.3	2.5	6.7	17		25	50	25	75	33	25	67	BMPR2, NFKB2		NFKB2, BCAR1, PDGFRB	PIK3R3, BCL2L1, CASP3, CDKN1A, BMPR2, TNFRSF11A	BCL2L1, FOXO1, CDKN1A	BCL2L1, GHR, CASP3, FOXO1, CDKN1A, ITGA2, TNFRSF11A, BCAR1, PDGFRB	PIK3R3, BCL2L1, CDKN1A, TNFRSF11A	BCL2L1, FOXO1, CDKN1A	BCL2L1, GHR, FOXO1, CDKN1A, ITGA2, TNFRSF11A, BCAR1, PDGFRB
40	IGF-1 Signaling	1.89	8.42	10	0.3	0.3	0.4	1.9	0.4	1.8	2.1	0.5	1.2	2.1	1.1	3.2	7.4	3.2	8.4	6.3	3.2	6.3	20	10	30	70	30	80	60	30	60	JUN, ATM	ATM	PXN, PRKAR2A, ATM	PIK3R3, JUN, IRS1, IGFBP3, PRKAR2A, IRS2, IGFBP1	FOXO1, IRS1, IRS2	JUN, FOXO1, IRS1, IGFBP3, PRKAR2A, IRS2, IGFBP1, ATM	PIK3R3, JUN, IRS1, IGFBP3, PRKAR2A, IGFBP1	FOXO1, IRS1, IRS2	JUN, FOXO1, IRS1, IGFBP3, IRS2, IGFBP1
41	TGF-β Signaling	1.87	8.43	9	1.9		0.9	1.2	0.3	1.7	0.7	0.3	1	6		4.8	6	2.4	8.4	3.6	2.4	6	56		44	56	22	78	33	22	56	UBD, JUN, TGFB2, BMPR2, SMURF2		TGFB2, SMURF2, PITX2, INHBB	JUN, BMPR2, SMURF2, PITX2, INHBA	SMURF2, INHBA	JUN, TGFB2, SMURF2, PITX2, INHBB, TGIF1, INHBA	JUN, SMURF2, PITX2	SMURF2, INHBA	JUN, TGFB2, SMURF2, TGIF1, INHBA
42	Basal Cell Carcinoma Signaling	1.85	8.33	8		0.4	0.6	1.9		1	1.3	0.7	0.7		1.4	4.2	8.3		6.9	5.6	4.2	5.6		13	38	75		63	44	33	44		CTNNB1	GLI2, CTNNB1, WNT11	FZD4, PTCH1, FZD5, FZD2, WNT11, WNT5A		FZD4, FZD5, FZD2, WNT11, WNT5A	FZD4, FZD5, FZD2, WNT5A	FZD4, CTNNB1, BMP1	FZD4, FZD5, FZD2, WNT5A
43	Inositol Phosphate Metabolism	1.84	7.25	14		0.2		1.8	1.8	1.6	1.8	1.5	1.2		0.7		6.5	5.8	7.3	5.1	5.1	5.8		7		64	57	71	50	50	57		ATM		SYNJ2, MAP2K6, PIK3R3, PIP5K1A, SGK1, ITPKC, PRKCE, ITPKA, PIP5K1B	DAPK1, PIP5K1C, ITPKC, CDK6, PRKCE, MAP2K3, ITPKA, PIP5K1B	SYNJ2, DAPK1, PIP5K1C, SGK1, ITPKC, CDK6, PRKCE, ITPKA, PIP5K1B, ATM	SYNJ2, MAP2K6, PIK3R3, SGK1, ITPKC, PRKCE, ITPKA	PIP5K1C, ITPKC, CDK6, PRKCE, MAP2K3, ITPKA, PIP5K1B	SYNJ2, DAPK1, PIP5K1C, SGK1, ITPKC, CDK6, PRKCE, ITPKA
44	N-Glycan Degradation	1.73	6.9	17	0.4	1.7	0.3	0.2	0.3		1.5	0.8	1.2	3.5	6.9	3.5	3.5	3.5		4.1	3.5	5.3	41		35	53	41	65	41	35	53	HEXB	GLB1L, GM2A	HEXB	GM2A	GM2A		TLR2, MAP2K6, PIK3R3, IL1A, IL1B, TNFRSF11A, TNFRSF11B	TLR2, TLR4, IL1A, IL1B, MALT1, TNFRSF11B	TLR2, IL1A, GHR, CARD10, IL1B, MALT1, TNFRSF11A, PDGFRB, TNFRSF11B
45	Inhibition of Angiogenesis by TSP1	1.73	9.68	4	1.7		0.8	0.7		0.5	0.3		0.2	9.7		6.5	6.5		6.5	3.2		3.2	75		50	50		50	25		25	JUN, THBS1, MMP9		THBS1, MMP9	JUN, CASP3		JUN, CASP3	JUN		JUN
46	TR/RXR Activation	1.7	6.45	8	1.6	0.3	1.7	0.3			0.6			5.4	1.1	6.5	3.2			3.2			63	13	75	38			38			SLC16A3, RAB3B, FASN, BCL3, ATM	ATM	SLC16A3, RAB3B, FASN, BCL3, SYT12, ATM	PIK3R3, KLF9, SYT12			PIK3R3, KLF9, SYT12
47	Purine Metabolism	1.66	3.3	13	0.7	1.7	0.7							2.6	2	3.3							62	46	77							PDE2A, PRPS1, POLQ, ENTPD3, MPP4, AOX1, POLM, MPP1	C22ORF30, PRPS1, PDE7A, KIF20B, POLQ, PAICS	PDE2A, C22ORF30, PDE4C, PDE7A, POLQ, ENTPD3, MPP4, AOX1, POLM, MPP1
48	Role of CHK Proteins in Cell Cycle Checkpoint Control	1.62	5.71	3	0.3	1.6	0.3	0.2	0.3	0.5	0.3	0.3		2.9	5.7	2.9	2.9	2.9	5.7	2.9	2.9		33	67	33	33	33	67	33	33		ATM	RAD50, ATM	ATM	CDKN1A	CDKN1A	CDKN1A, ATM	CDKN1A	CDKN1A
49	IL-1 Signaling	1.59	4.95	7	1.6		0.7	0.6			1			5		4	4			4			71		57	57			57			GNAS, IL1A, JUN, NFKBIE, NFKB2		GNAS, NFKBIE, PRKAR2A, NFKB2	MAP2K6, IL1A, JUN, PRKAR2A			MAP2K6, IL1A, JUN, PRKAR2A
50	NF-κB Signaling	1.57	6.43	8	1.6		0.7	1.4	1.1	1.6	2.1	0.4	0.5	4.1		3.5	5.3	4.1	6.4	6.9	2.7	4.1	38	13	25	63	25	50	63	25	38	IL1A, NFKBIE, RELB, BMPR2, IL1B, NFKB2, ATM		NFKBIE, RELB, IL1B, NFKB2, PDGFRB, ATM	TLR2, MAP2K6, PIK3R3, IL1A, CARD10, BMPR2, IL1B, TNFRSF11A, TNFRSF11B	TLR2, TLR4, IL1A, RELB, IL1B, MALT1, TNFRSF11B	TLR2, TLR4, IL1A, GHR, CARD10, IL1B, MALT1, TNFRSF11A, PDGFRB, TNFRSF11B, ATM	MAP2K6, PIK3R3, JUN, SPRY2, RPS6KA1	SPRY2, MAP2K3	JUN, SPRY2, RPS6KA1
51	Nicotinate and Nicotinamide Metabolism	1.53	6.19	10	0.3			0.9	1.5	0.9	0.9	1.2	1.1	2.1			5.2	6.2	6.2	4.1	5.2	6.2	20			50	60	60	40	50	60	ENTPD3, AOX1			MAP2K6, NT5E, SGK1, PRKCE, NAMPT	DAPK1, NT5E, CDK6, PRKCE, NAMPT, MAP2K3	DAPK1, NT5E, SGK1, CDK6, PRKCE, NAMPT	MAP2K6, SGK1, PRKCE, NAMPT	NT5E, CDK6, PRKCE, NAMPT, MAP2K3	DAPK1, NT5E, SGK1, CDK6, PRKCE, NAMPT
52	Protein Kinase A Signaling	1.53	4.23	14	0.7	0.8	1.5				0.3			2.6	1.3	4.2				2			57	29	93				35			MYL9 (includes EG:10398), FLNB, GNAS, PDE2A, NFKBIE, TGFB2, NFKB2, NTN1	FLNB, PDE7A, CTNNB1, AKAP9	FLNB, PDE2A, PXN, PDE4C, PDE7A, NFKBIE, PRKAR2A, NFKB2, NTN1, MYL9 (includes EG:10398), GNAS, TGFB2, CTNNB1				PDE2A, PRKAR2A, PRKCE, PDE4B, NTN1, PDE1C
53	Human Embryonic Stem Cell Pluripotency	1.52	6	13	0.7	0.6	1	1.5		1.4	1.4	0.5	0.9	2.7	1.3	4	5.3		6	4	2.7	4.7	31	15	46	62		69	43	29	50	GNAS, TGFB2, BMPR2, ATM	CTNNB1, ATM	GNAS, TGFB2, CTNNB1, WNT11, PDGFRB, ATM	PIK3R3, FZD4, S1PR1, BMPR2, FZD5, FZD2, WNT11, WNT5A		FZD4, S1PR1, TGFB2, FZD5, FZD2, WNT11, PDGFRB, WNT5A, ATM	PIK3R3, FZD4, S1PR1, FZD5, FZD2, WNT5A	FZD4, S1PR1, CTNNB1, BMP1	FZD4, S1PR1, TGFB2, FZD5, FZD2, PDGFRB, WNT5A
54	Neurotrophin/TRK Signaling	1.44	6.85	4	0.9	0.4	0.3	1.4	0.3	0.7	0.5			4.1	1.4	2.7	6.9	2.7	5.5	2.9				25		75			75			JUN, FRS2, ATM	ATM	FRS2, ATM	MAP2K6, PIK3R3, JUN, SPRY2, RPS6KA1	SPRY2, MAP2K3	JUN, SPRY2, RPS6KA1, ATM	PIK3R3, PRKAR2A, PRKCE
55	cAMP-mediated Signaling	1.44	5.63	18	0.5	0.3	1.2	1.4		1.1	2.1		0.7	2.4	0.9	4.2	5.2		5.6	4.7		4.2	28	11	50	61		67	56		50	GNAS, PDE2A, VIPR1, RGS4, ADRB2	PDE7A, AKAP9	GNAS, PDE2A, PDE4C, PDE7A, VIPR1, RGS7, PRKAR2A, RGS4, ADRB2	PDE2A, LPAR1, DUSP1, DUSP6, RGS7, PRKAR2A, S1PR1, PDE4B, RPS6KA1, PDE1C, ADRB2		PDE2A, LPAR1, DUSP1, DUSP6, RGS7, PRKAR2A, S1PR1, PDE4B, RPS6KA1, PTGER4, PDE1C, ADRB2	PDE2A, LPAR1, DUSP1, DUSP6, RGS7, PRKAR2A, S1PR1, PDE4B, RPS6KA1, PDE1C		PDE2A, LPAR1, DUSP1, DUSP6, RGS7, S1PR1, PDE4B, RPS6KA1, PDE1C
56	HER-2 Signaling in Breast Cancer	1.4	6.1	7	0.4	0.4	0.2	0.4	1.4	0.8	0.7	1.5	1	2.4	1.2	2.4	3.7	6.1	6.1	3.7	6.1	6.1	29	14	29	43	71	71	43	71	71	AREG, ATM	ATM	AREG, ATM	PIK3R3, CDKN1A, PRKCE	FOXO1, CDKN1A, CDK6, PRKCE, AREG	FOXO1, CDKN1A, CDK6, PRKCE, ATM	PIK3R3, CDKN1A, PRKCE	FOXO1, CDKN1A, CDK6, PRKCE, AREG	FOXO1, CDKN1A, CDK6, PRKCE, AREG
57	Integrin Signaling	1.39	4.48	11	0.3	0.8	1.4			0.3	0.3		0.3	2	1.5	4.5			3.5	2		3	36	27	82			64	33		50	ARF1, CAPN1, ITGAV, ATM	ARF1, CAPN1, ATM	PXN, ARF1, ARHGAP26, CAPN1, ITGAV, RHOU, RHOJ, BCAR1, ATM			RND3, ITGA2, ITGAV, RHOU, RHOJ, BCAR1, ATM	PIK3R3, ARHGAP26, RND3, RHOU		RND3, ITGA2, ITGAV, RHOU, RHOJ, BCAR1
58	PDGF Signaling	1.39	5.48	7	1.4	0.4	0.6	0.9	0.3	0.6	0.8	0.3	0.4	5.5	1.4	4.1	5.5	2.7	5.5	4.1	2.7	4.1	57	14	43	57	29	57	43	29	43	JAK1, JUN, CAV3, ATM	ATM	CAV3, PDGFRB, ATM	PIK3R3, JAK1, JUN, ABL2	JAK1, ABL2	JUN, ABL2, PDGFRB, ATM	PIK3R3, JUN, ABL2	JAK1, ABL2	JUN, ABL2, PDGFRB
59	AMPK Signaling	1.38	4.96	13	1	0.6	1.4	0.5	0.4	0.7	0.3	0.4		3.6	1.4	5	3.6	2.8	5	2.1	2.8		38	15	54	38	31	54	23	31		GNAS, PPM1J, FASN, ATM, ADRB2	PFKFB3, ATM	GNAS, PPP2R5C, PPM1J, FASN, PRKAR2A, ATM, ADRB2	PIK3R3, IRS1, PRKAR2A, IRS2, ADRB2	IRS1, IRS2, MAP2K3, ADRA1B	PFKFB3, IRS1, PRKAR2A, IRS2, ADRA1B, ATM, ADRB2	PIK3R3, IRS1, PRKAR2A	IRS1, IRS2, MAP2K3, ADRA1B
60	Cell Cycle: G1/S Checkpoint Regulation	1.36	8.47	5	0.6	0.5	0.4	0.3	0.9	1.4	0.6	0.9	1.1	3.4	1.7	3.4	3.4	5.1	8.5	3.4	5.1	6.8	40	20	40	40	60	100	40	60	80	TGFB2, ATM	ATM	TGFB2, ATM	CDKN1A, HDAC9 (includes EG:9734)	CDKN1A, CDK6, HDAC9 (includes EG:9734)	CDKN1A, CDK6, TGFB2, HDAC9 (includes EG:9734), ATM	CDKN1A, HDAC9 (includes EG:9734)	CDKN1A, CDK6, HDAC9 (includes EG:9734)	CDKN1A, CDK6, TGFB2, HDAC9 (includes EG:9734)
61	LPS-stimulated MAPK Signaling	1.35	5.06	13	1.4	0.4	0.6	0.8	0.6	0.6		0.9	0.4	5.1	1.3	3.8	5.1	3.8	5.1		3.4	3.4	46		38		54	62		54	54	JUN, NFKBIE, NFKB2, ATM	ATM	NFKBIE, NFKB2, ATM	MAP2K6, PIK3R3, JUN, PRKCE	TLR4, PRKCE, MAP2K3	TLR4, JUN, PRKCE, ATM		HS3ST3B1, TLR4, HS6ST1, IL1B, HS3ST1, IL1RAPL1, TNFRSF11B	HS3ST3B1, JUN, IL1B, HS3ST1, FABP3, IL1RAPL1, TNFRSF11B
62	IL-12 Signaling and Production in Macrophages	1.34	5.13	9	1.3	0.3	0.6	0.5	0.3	0.7	0.8	0.4	0.4	4.3	0.9	3.4	3.4	2.6	5.1	3.4	2.6	3.4	56	11	44	44	33	67	44	33	44	JUN, TGFB2, NFKB2, MST1R, ATM	ATM	TGFB2, NFKB2, MST1R, ATM	TLR2, PIK3R3, JUN, PRKCE	TLR2, TLR4, PRKCE	TLR2, TLR4, JUN, TGFB2, PRKCE, ATM	TLR2, PIK3R3, JUN, PRKCE	TLR2, TLR4, PRKCE	TLR2, JUN, TGFB2, PRKCE
63	Prostate Cancer Signaling	1.31	5.38	7	1.2	0.9	1.3		0.2	0.2	0.3	0.5		4.3	2.2	5.4		2.2	3.2	2.2	3.2		57	29	71		29	43	25	38		NFKBIE, HSP90AA1, NFKB2, ATM	CTNNB1, ATM	NFKBIE, HSP90AA1, NFKB2, CTNNB1, ATM		FOXO1, CDKN1A	FOXO1, CDKN1A, ATM	PIK3R3, CDKN1A	FOXO1, CDKN1A, CTNNB1
64	Hereditary Breast Cancer Signaling	1.29	2.46	6		1.3			0.3		0.4	0.6	0.3		2.5			2.5		2.5	3.3	3.3		50			50		43	57	57		BRCA2, RAD50, ATM			CDKN1A, CDK6, HDAC9 (includes EG:9734)		PIK3R3, CDKN1A, HDAC9 (includes EG:9734)	CDKN1A, CDK6, BRCA2, HDAC9 (includes EG:9734)	CDKN1A, CDK6, BRCA2, HDAC9 (includes EG:9734)
65	EGF Signaling	1.29	6.25	4	1.3	0.5		0.9		0.3	0.7			6.3	2.1		6.3		4.2	4.2			75	25		75		50	50			JAK1, JUN, ATM	ATM		PIK3R3, JAK1, JUN		JUN, ATM	PIK3R3, JUN
66	Regulation of Actin-based Motility by Rho	1.29	6.82	8			0.5	0.7	1.3	1.1	0.7	1.4	0.9			3.4	4.6	5.7	6.8	3.4	5.7	5.7			38	50	63	75	38	63	63			MYL9 (includes EG:10398), RHOU, RHOJ	PIP5K1A, RND3, BAIAP2, PIP5K1B	RND3, PIP5K1C, BAIAP2, RHOU, PIP5K1B	RND3, PIP5K1C, BAIAP2, RHOU, RHOJ, PIP5K1B	RND3, BAIAP2, RHOU	RND3, PIP5K1C, BAIAP2, RHOU, PIP5K1B	RND3, PIP5K1C, BAIAP2, RHOU, RHOJ
67	IL-8 Signaling	1.26	5.06	13	1		1.3	0.7	0.9	0.8	1.8	1	0.8	3.4		4.5	3.9	3.9	5.1	4.5	3.9	4.5	46		62	54	54	69	62	54	62	GNAS, ICAM1, CXCL1, HBEGF, MMP9, ATM		GNAS, ICAM1, CXCL1, RHOU, HBEGF, RHOJ, MMP9, ATM	PIK3R3, IL8, BCL2L1, RND3, CXCL1, PRKCE, HBEGF	IL8, BCL2L1, RND3, CXCL1, RHOU, PRKCE, HBEGF	IL8, BCL2L1, RND3, CXCL1, RHOU, PRKCE, HBEGF, RHOJ, ATM	PIK3R3, IL8, BCL2L1, RND3, CXCL1, RHOU, PRKCE, HBEGF	IL8, BCL2L1, RND3, CXCL1, RHOU, PRKCE, HBEGF	IL8, BCL2L1, RND3, CXCL1, RHOU, PRKCE, HBEGF, RHOJ
68	Endometrial Cancer Signaling	1.22	3.45	2		1.2	0.4								3.5	3.5								100	100								CTNNB1, ATM	CTNNB1, ATM
69	Toll-like Receptor Signaling	1.22	5.88	7	1.2		0.5	0.8	0.9	0.6	1.2	1	0.3	5.9		3.9	5.9	5.9	5.9	5.9	5.9	3.9	43		29	43	43	43	43	43	29	LY96, JUN, NFKB2		LY96, NFKB2	TLR2, MAP2K6, JUN	TLR2, TLR4, MAP2K3	TLR2, TLR4, JUN	TLR2, MAP2K6, JUN	TLR2, TLR4, MAP2K3	TLR2, JUN
70	Gα12/13 Signaling	1.21	4.84	11	1.2	0.7	1.2	0.6			1.1	0.3	0.3	4	1.6	4.8	4			4	2.4	3.2	45	18	55	45			45	27	36	MYL9 (includes EG:10398), JUN, NFKBIE, NFKB2, ATM	CTNNB1, ATM	MYL9 (includes EG:10398), PXN, NFKBIE, NFKB2, CTNNB1, ATM	PIK3R3, F2RL2, JUN, F2RL1, LPAR1			PIK3R3, F2RL2, JUN, F2RL1, LPAR1	F2RL2, LPAR1, CTNNB1	F2RL2, JUN, F2RL1, LPAR1
71	FAK Signaling	1.2	5	8	0.3	0.9	1.2	0.3		0.4	0.6		0.3	2	2	5	3		4	3		3	25	25	63	38		50	38		38	CAPN1, ATM	CAPN1, ATM	PXN, ARHGAP26, CAPN1, BCAR1, ATM	PIK3R3, ARHGAP26, TNS1		ITGA2, TNS1, BCAR1, ATM	PIK3R3, ARHGAP26, TNS1		ITGA2, TNS1, BCAR1
72	PI3K/AKT Signaling	1.19	4.55	11	1.2	0.2	1.2	0.4	0.5		0.4	0.9	0.3	3.8	0.8	4.6	3	3		2.3	3.8	3	45	9	55	36	36		25	42	33	JAK1, PPM1J, NFKBIE, HSP90AA1, NFKB2	CTNNB1	PPP2R5C, PPM1J, NFKBIE, HSP90AA1, NFKB2, CTNNB1	PIK3R3, BCL2L1, JAK1, CDKN1A	BCL2L1, JAK1, FOXO1, CDKN1A		PIK3R3, BCL2L1, CDKN1A	BCL2L1, JAK1, FOXO1, CDKN1A, CTNNB1	BCL2L1, FOXO1, CDKN1A, ITGA2
73	OX40 Signaling Pathway	1.18	4.92	4	1.2		0.5	0.4		0.3	0.6		0.3	4.9		3.3	3.3		3.3	3.3		3.3	75		50	50		50	50		50	JUN, NFKBIE, NFKB2		NFKBIE, NFKB2	BCL2L1, JUN		BCL2L1, JUN	BCL2L1, JUN		BCL2L1, JUN
74	mTOR Signaling	1.16	6.08	12			0.6	0.7	0.4	1.2	1.7	0.4	1.1			3.4	4.1	2.7	6.1	4.7	2.7	5.4			42	50	33	75	58	33	67			PPP2R5C, PPM1J, RHOU, RHOJ, ATM	PIK3R3, DDIT4, RND3, IRS1, PRKCE, RPS6KA1	RND3, IRS1, RHOU, PRKCE	DDIT4, RND3, IRS1, RHOU, PRKCE, RHOJ, RPS6KA2, RPS6KA1, ATM	PIK3R3, DDIT4, RND3, IRS1, RHOU, PRKCE, RPS6KA1	RND3, IRS1, RHOU, PRKCE	DDIT4, RND3, IRS1, RHOU, PRKCE, RHOJ, RPS6KA2, RPS6KA1
75	Thrombopoietin Signaling	1.16	6.78	5	0.6	0.5		1.2	0.4	0.9	1.1	0.4	0.6	3.4	1.7		6.8	3.4	6.8	5.1	3.4	5.1	40	20		80	40	80	60	40	60	JUN, ATM	ATM		PIK3R3, JUN, PRKCE, IRS2	PRKCE, IRS2	JUN, PRKCE, IRS2, ATM	PIK3R3, JUN, PRKCE	PRKCE, IRS2	JUN, PRKCE, IRS2
76	Ovarian Cancer Signaling	1.15	5.67	12	0.4	1.2	1	1.1		1	1.4	0.4	0.6	2.1	2.1	4.3	5		5.7	4.3	2.8	4.3	25	25	50	58		67	50	33	50	EDN1, MMP9, ATM	BRCA2, CTNNB1, ATM	EDN1, PRKAR2A, CTNNB1, MMP9, WNT11, ATM	PIK3R3, FZD4, PRKAR2A, FZD5, FZD2, WNT11, WNT5A		FZD4, EDN1, PRKAR2A, FZD5, FZD2, WNT11, WNT5A, ATM	PIK3R3, FZD4, PRKAR2A, FZD5, FZD2, WNT5A	FZD4, EDN1, BRCA2, CTNNB1	FZD4, EDN1, BRCA2, FZD5, FZD2, WNT5A
77	JAK/Stat Signaling	1.15	7.35	7	0.5	0.4		1	1.2	1.1	0.9	1.2	0.5	2.9	1.5		5.9	5.9	7.4	4.4	5.9	4.4	29	14		57	57	71	43	57	43	JAK1, ATM	ATM		PIK3R3, SOCS3, JAK1, CDKN1A	SOCS1, SOCS3, JAK1, CDKN1A	SOCS1, SOCS3, CDKN1A, SOCS2, ATM	PIK3R3, SOCS3, CDKN1A	SOCS1, SOCS3, JAK1, CDKN1A	SOCS3, CDKN1A, SOCS2
78	ERK5 Signaling	1.15	7.46	5				1		1.2	0.9		1.3				6		7.5	4.5		7.5				80		100	60		100				LIF, SGK1, FOSL1, RPS6KA1		LIF, SGK1, FOSL1, RPS6KA2, RPS6KA1	SGK1, FOSL1, RPS6KA1		LIF, SGK1, FOSL1, RPS6KA2, RPS6KA1
79	FXR/RXR Activation	1.12	5.75	6	1.1			0.3	0.8	0.7	0.6	0.9	0.9	4.6			3.5	4.6	5.8	3.5	4.6	5.8	67			50	67	83	50	67	83	IL1A, FASN, IL1B, VLDLR			IL1A, FOXA1, IL1B	IL1A, FOXO1, IL1B, VLDLR	IL1A, FOXO1, FOXA1, IL1B, VLDLR	IL1A, FOXA1, IL1B	IL1A, FOXO1, IL1B, VLDLR	IL1A, FOXO1, FOXA1, IL1B, VLDLR
80	Tight Junction Signaling	1.1	5.03	13	0.8		1.1	0.4	0.3	0.7	0.8	0.6	0.7	3.1		4.4	3.1	2.5	5	3.1	3.1	4.4	38		54	38	31	62	38	38	54	MYL9 (includes EG:10398), JUN, PPM1J, TGFB2, NFKB2		MYL9 (includes EG:10398), PPP2R5C, PPM1J, PRKAR2A, TGFB2, NFKB2, CTNNB1	F2RL2, JUN, CGN, PRKAR2A, TNFRSF11B	F11R, F2RL2, CGN, TNFRSF11B	F11R, F2RL2, JUN, CLDN1, CGN, PRKAR2A, TGFB2, TNFRSF11B	F2RL2, JUN, CGN, PRKAR2A, TNFRSF11B	F11R, F2RL2, CGN, CTNNB1, TNFRSF11B	F11R, F2RL2, JUN, CLDN1, CGN, TGFB2, TNFRSF11B
81	CXCR4 Signaling	1.1	4.97	12	0.5		1.1	0.4		0.7	1.1	0.3	0.7	2.5		4.4	3.1		5	3.7	2.5	4.4	33		58	42		67	50	33	58	MYL9 (includes EG:10398), GNAS, JUN, ATM		MYL9 (includes EG:10398), GNAS, PXN, RHOU, RHOJ, BCAR1, ATM	PIK3R3, JUN, RND3, CXCR4, PRKCE		JUN, RND3, CXCR4, RHOU, PRKCE, RHOJ, BCAR1, ATM	PIK3R3, JUN, RND3, CXCR4, RHOU, PRKCE	RND3, CXCR4, RHOU, PRKCE	JUN, RND3, CXCR4, RHOU, PRKCE, RHOJ, BCAR1
82	IL-4 Signaling	1.09	5.56	6	0.5	0.4		0.9	1.1	0.6	0.4	1.2		2.8	1.4		5.6	5.6	5.6	2.8	5.6		33	17		67	67	67	33	67		JAK1, ATM	ATM		PIK3R3, JAK1, IRS1, NR3C2	SOCS1, JAK1, IRS1, NR3C2	SOCS1, IRS1, NR3C2, ATM	PIK3R3, IRS1	SOCS1, JAK1, IRS1, NR3C2
83	Germ Cell-Sertoli Cell Junction Signaling	1.08	4.38	11		0.5	1.1		0.3	0.5					1.3	4.4		2.5	4.4					9									CTNNB1, ATM	PXN, RHOU, TGFB2, RHOJ, CTNNB1, BCAR1, ATM		RND3, RHOU, MAP2K3, TUBA3D	RND3, ITGA2, RHOU, TGFB2, RHOJ, BCAR1, ATM
84	GM-CSF Signaling	1.08	7.25	2	0.5	0.4	0.7	1	0.3	1.1	0.4	0.3		2.9	1.5	4.4	5.8	2.9	7.3	3.7	3.7					50	50		50	50		BCL2A1, ATM	ATM	CSF2, BCL2A1, ATM	PIK3R3, BCL2L1, CSF2, BCL2A1	BCL2L1, CSF2	ETS1, BCL2L1, CSF2, BCL2A1, ATM	ST8SIA4	B3GNT5
85	IL-2 Signaling	1.08	5.08	5	1.1	0.5		0.7	0.4	0.5	0.5	0.4		5.1	1.7		5.1	3.4	5.1	3.4	3.4		60	20		60	40	60	40	40		JAK1, JUN, ATM	ATM		PIK3R3, JAK1, JUN	SOCS1, JAK1	SOCS1, JUN, ATM	PIK3R3, JUN	SOCS1, JAK1
86	RAR Activation	1.03	4.68	11	0.5		0.4	1	0.3	0.6	1.9	0.3	0.6	2.3		2.9	4.7	2.3	4.7	4.7	2.3	4.1	36		45	73	36	73	73	36	64	JUN, TGFB2, NFKB2, MMP1 (includes EG:4312)		IL3RA, PRKAR2A, TGFB2, NFKB2, MMP1 (includes EG:4312)	PIK3R3, JUN, DUSP1, NR2F2, IGFBP3, PRKAR2A, PRKCE, MMP1 (includes EG:4312)	DUSP1, NR2F2, PRKCE, MMP1 (includes EG:4312)	JUN, DUSP1, NR2F2, IGFBP3, PRKAR2A, TGFB2, PRKCE, MMP1 (includes EG:4312)	PIK3R3, JUN, DUSP1, NR2F2, IGFBP3, PRKAR2A, PRKCE, MMP1 (includes EG:4312)	DUSP1, NR2F2, PRKCE, MMP1 (includes EG:4312)	JUN, DUSP1, NR2F2, IGFBP3, TGFB2, PRKCE, MMP1 (includes EG:4312)
87	MSP-RON Signaling Pathway	1.02	6.38	6	0.7	0.6	1	0.4	0.5	0.7	0.7	0.6		4.3	2.1	6.4	4.3	4.3	6.4	4.3	4.3		33	17	50	33	33	50	33	33		MST1R, ATM	ATM	IL3RA, MST1R, ATM	TLR2, PIK3R3	TLR2, TLR4	TLR2, TLR4, ATM	TLR2, PIK3R3	TLR2, TLR4
88	Cysteine Metabolism	1.01	6.25	3					1	0.3		1.1	0.4					6.3	4.2		6.3	4.2					100	67		100	67					HS3ST3B1, HS6ST1, HS3ST1	HS3ST3B1, HS6ST1		HS3ST3B1, HS6ST1, HS3ST1	HS3ST3B1, HS3ST1
89	p38 MAPK Signaling	0.99	4.72	7	0.5			0.8	1	0.5	0.9	1.1	0.6	2.8			4.7	4.7	4.7	3.8	4.7	4.7	43			71	71	71	57	71	71	IL1A, TGFB2, IL1B			MAP2K6, IL1A, DUSP1, IL1B, IL1RAPL1	IL1A, DUSP1, IL1B, MAP2K3, IL1RAPL1	IL1A, DUSP1, TGFB2, IL1B, IL1RAPL1	MAP2K6, IL1A, DUSP1, IL1B	IL1A, DUSP1, IL1B, MAP2K3, IL1RAPL1	IL1A, DUSP1, TGFB2, IL1B, IL1RAPL1
90	IL-15 Signaling	0.989	5.88	6	1	0.4	0.7	1	0.7	0.4	0.9	0.8	0.2	4.4	1.5	4.4	5.9	4.4	4.4	4.4	4.4	2.9	50	17	50	67	50	50	50	50	33	JAK1, NFKB2, ATM	ATM	NFKB2, CSF2, ATM	PIK3R3, BCL2L1, JAK1, CSF2	BCL2L1, JAK1, CSF2	BCL2L1, CSF2, ATM	PIK3R3, BCL2L1, CSF2	BCL2L1, JAK1, CSF2	BCL2L1, CSF2
91	Neuregulin Signaling	0.984	5.1	3	0.7		0.4	1	0.5	0.4				3.1		3.1	5.1	3.1	4.1				33	67	33	33	33					HSP90AA1, HBEGF, AREG		HSP90AA1, HBEGF, AREG	PIK3R3, PRKCE, HBEGF, ERRFI1, EREG	PRKCE, HBEGF, AREG	ITGA2, PRKCE, HBEGF, EREG
92	Estrogen-Dependent Breast Cancer Signaling	0.964	4.41	4	1	0.4	0.3	0.3			0.5			4.4	1.5	2.9	2.9			2.9			75	25	50	50			50			JUN, NFKB2, ATM	ATM	NFKB2, ATM	PIK3R3, JUN			PIK3R3, JUN
93	Cyclins and Cell Cycle Regulation	0.932	5.75	7	0.8	0.4	0.9		0.5	0.8	0.4	0.6	0.6	3.5	1.2	4.6		3.5	5.8	2.3	3.5	4.6	43	14	57		43	71	29	43	57	PPM1J, TGFB2, ATM	ATM	PPP2R5C, PPM1J, TGFB2, ATM		CDKN1A, CDK6, HDAC9 (includes EG:9734)	CDKN1A, CDK6, TGFB2, HDAC9 (includes EG:9734), ATM	CDKN1A, HDAC9 (includes EG:9734)	CDKN1A, CDK6, HDAC9 (includes EG:9734)	CDKN1A, CDK6, TGFB2, HDAC9 (includes EG:9734)
94	p70S6K Signaling	0.891	8	9	0.4	0.2	0.2	0.9	0.5		1.1	0.5	0.3	2.4	8	2.4	4.8	3.2		4	3.2	3.2	33	11	33	67	44		56	44	44	JAK1, PPM1J, ATM	ATM	PPP2R5C, PPM1J, ATM	PIK3R3, F2RL2, JAK1, F2RL1, IRS1, PRKCE	F2RL2, JAK1, IRS1, PRKCE		PIK3R3, F2RL2, F2RL1, IRS1, PRKCE	F2RL2, JAK1, IRS1, PRKCE	F2RL2, F2RL1, IRS1, PRKCE
95	Coagulation System	0.889	8.57	3				0.6	0.7	0.9	0.8	0.7	0.5				5.7	5.7	8.6	5.7	5.7	5.7				67	67	100	67	67	67				F3, PLAT	SERPINA1, PLAT	SERPINA1, F3, PLAT	F3, PLAT	SERPINA1, PLAT	F3, PLAT
96	NRF2-mediated Oxidative Stress Response	0.888	4.26	15	0.4	0.4	0.4	0.9	0.6	0.5	1.3	0.7	0.5	2.1	1.1	2.7	4.3	3.2	4.3	3.7	3.2	3.7	27	13	33	53	40	53	47	40	47	JUN, CAT, AOX1, ATM	GSR, ATM	GSR, CAT, FOSL1, AOX1, ATM	GSR, MAP2K6, PIK3R3, JUN, PRKCE, GCLC, FOSL1, ENC1	PRKCE, MAP2K3, FOSL1, FKBP5, ENC1, TXNRD1	JUN, DNAJC6, PRKCE, GCLC, FOSL1, ENC1, TXNRD1, ATM	GSR, MAP2K6, PIK3R3, JUN, PRKCE, FOSL1, ENC1	PRKCE, MAP2K3, FOSL1, FKBP5, ENC1, TXNRD1	JUN, DNAJC6, PRKCE, GCLC, FOSL1, ENC1, TXNRD1
97	LPS/IL-1 Mediated Inhibition of RXR Function	0.88	3.92	9	0.9		0.3		0.8	0.4	1.3	0.6		2.9		2.5		3.4	3.9	5.1	3.8		44	11	33	44	33	44	44	33		LY96, JUN, CAT, IL1B, ABCC3, HMGCS1		LY96, CAT, IL1B, FABP3, HMGCS1		HS3ST3B1, TLR4, HS6ST1, IL1B, HS3ST1, IL1RAPL1, TNFRSF11B	HS3ST3B1, TLR4, HS6ST1, JUN, IL1B, FABP3, IL1RAPL1, TNFRSF11B	MAP2K6, PIK3R3, JUN, PRKCE	TLR4, PRKCE, MAP2K3
98	Retinoic acid Mediated Apoptosis Signaling	0.874	6.45	5					0.8	0.9		0.9	0.6					4.8	6.5		4.8	4.8					60	80		60	60					TNFRSF10C, CASP8, TIPARP	CASP3, TNFRSF10B, TNFRSF10C, TIPARP		TNFRSF10C, CASP8, TIPARP	TNFRSF10B, TNFRSF10C, TIPARP
99	IL-22 Signaling	0.865	7.41	3	0.4			0.8	0.9	0.6	0.4	0.9	0.7	3.7			7.4	7.4	7.4	3.7	7.4	7.4	33			67	67	67	33	67	67	JAK1			SOCS3, JAK1	SOCS3, JAK1	SOCS3, IL22RA1	SOCS3	SOCS3, JAK1	SOCS3, IL22RA1
100	Corticotropin Releasing Hormone Signaling	0.855	4.27	7	0.9		0.6	0.7		0.3	0.5			3.4		3.4	4.3		3.4	2.6			57		57	71		57	43			GNAS, JUN, GLI2, NR4A1		GNAS, GLI2, PRKAR2A, NR4A1	JUN, PTCH1, PRKAR2A, NR4A1, PRKCE		JUN, PRKAR2A, NR4A1, PRKCE	JUN, PRKAR2A, PRKCE
[truncated: 47 more rows]

## Sheet: PANTHER pathways
Supplementary Table S5 (sheet 4)		legend:	A= induced expression of PRA (+RSL1)
Functional analyses of PR-regulated genes (Khan et al, 2012)			B= induced expression of PRB (+Dox)
[truncated: 100 more rows]
[truncated: 23 more columns]
